# Supplementary material for: Optimized Automated Workflow for BioID Improves Reproducibility and Identification of Protein–Protein Interactions
Source: J Proteome Res. 2024 Sep 4;23(10):4359–68. doi: 10.1021/acs.jproteome.4c00308 (PMC11460324; doi:10.1021/acs.jproteome.4c00308)
Supplement: Supplementary file 2 — pr4c00308_si_002.xlsx [file pr4c00308_si_002.xlsx]

## Sheet: column key
Description of the column names used in the two other tabs
Column Header	Meaning
Gene.Symbol	Gene name
Class	Assignement of protein group to proteasome&associates, PIPs, UPS network or unkwown
venn_region	Identified dataset protein group has been identified in

## Sheet: annotation list
A list of proteasome and associated proteins, and previously reported proteasome interacting proteins (PIPs) or proteins from the ubiquitin-proteasome system.
Gene.Symbol	Class
PSMA1	proteasome & associates
PSMA2	proteasome & associates
PSMA3	proteasome & associates
PSMA4	proteasome & associates
PSMA5	proteasome & associates
PSMA6	proteasome & associates
PSMA7	proteasome & associates
PSMB1	proteasome & associates
PSMB2	proteasome & associates
PSMB3	proteasome & associates
PSMB4	proteasome & associates
PSMB5	proteasome & associates
PSMB6	proteasome & associates
PSMB7	proteasome & associates
PSMA8	proteasome & associates
PSMB8	proteasome & associates
PSMB9	proteasome & associates
PSMB10	proteasome & associates
PSMB11	proteasome & associates
PSMC1	proteasome & associates
PSMC2	proteasome & associates
PSMC3	proteasome & associates
PSMC4	proteasome & associates
PSMC5	proteasome & associates
PSMC6	proteasome & associates
PSMD1	proteasome & associates
PSMD2	proteasome & associates
PSMD4	proteasome & associates
ADRM1	proteasome & associates
PSMD7	proteasome & associates (lid)
PSMD14	proteasome & associates (lid)
PSMD3	proteasome & associates (lid)
PSMD6	proteasome & associates (lid)
PSMD11	proteasome & associates (lid)
PSMD8	proteasome & associates (lid)
PSMD12	proteasome & associates (lid)
PSMD13	proteasome & associates (lid)
SEM1	proteasome & associates
POMP	proteasome & associates
PSMG1	proteasome & associates
PSMG2	proteasome & associates
PSMG3	proteasome & associates
PSMG4	proteasome & associates
PSMD5	proteasome & associates
PSMD9	proteasome & associates
PSMD10	proteasome & associates
PAAF1	proteasome & associates
ECPAS	proteasome & associates
PSME4	proteasome & associates
PSMF1	proteasome & associates
PSME1	proteasome & associates
PSME2	proteasome & associates
PSME3	proteasome & associates
AMBRA1	PIPs
TAT	PIPs
ATG16L1	PIPs
RELB	PIPs
TNIP2	PIPs
CSNK2A1	PIPs
AMFR	PIPs
HSPA5	PIPs
RHOU	PIPs
CYLD	PIPs
EWSR1	PIPs
NTRK1	PIPs
HEXIM1	PIPs
LARP7	PIPs
MEPCE	PIPs
PLK1	PIPs
NOS2	PIPs
AP2A1	PIPs
AP2A2	PIPs
AP2B1	PIPs
AP2M1	PIPs
DBN1	PIPs
EPS15	PIPs
FAF1	PIPs
GRIPAP1	PIPs
HSPA2	PIPs
KCMF1	PIPs
MINDY3	PIPs
NIPSNAP2	PIPs
SNAP25	PIPs
SQSTM1	PIPs
SSBP1	PIPs
TAX1BP3	PIPs
TUBB6	PIPs
USP13	PIPs
USP5	PIPs
USP7	PIPs
ZNF598	PIPs
PARK2	PIPs
USP9X	PIPs
VCP	PIPs
YBX1	PIPs
DESI1	PIPs
UBQLN4	PIPs
HERC3	PIPs
CCT3	PIPs
CCT7	PIPs
RNF185	PIPs
DDI2	PIPs
ASB10	PIPs
SHARPIN	PIPs
HCVGP1	PIPs
MYC	PIPs
FBXW7	PIPs
AP3M1	PIPs
EPB41L1	PIPs
HNRNPA2B1	PIPs
KIF5B	PIPs
PYCRL	PIPs
RPP38	PIPs
RMND5A	PIPs
VRK3	PIPs
FBXO6	PIPs
ABL1	PIPs
RECQL4	PIPs
AAR2	PIPs
PIH1D1	PIPs
COX15	PIPs
DNM1L	PIPs
BHLHE41	PIPs
FKBP8	PIPs
NEDD8	PIPs
CFTR	PIPs
NFKBIA	PIPs
HIF1A	PIPs
EGLN3	PIPs
GOLGA2	PIPs
IKZF1	PIPs
HDAC4	PIPs
PPP6C	PIPs
YAP1	PIPs
NFKB1	PIPs
IQCB1	PIPs
RAD23A	PIPs
UBE2M	PIPs
BUB1B	PIPs
BABAM1	PIPs
SLX1B	PIPs
AGR2	PIPs
CUL1	PIPs
FBXO7	PIPs
SKP1	PIPs
ASNA1	PIPs
CCAR2	PIPs
CHMP5	PIPs
EIF6	PIPs
ELP6	PIPs
ERO1LB	PIPs
EXOSC4	PIPs
EXOSC5	PIPs
MRPS9	PIPs
PPIB	PIPs
U2AF2	PIPs
UBA2	PIPs
WDR11	PIPs
XPOT	PIPs
UBB	PIPs
UBC	PIPs
USP14	PIPs
UCHL5	PIPs
UBE3C	PIPs
RAD23B	PIPs
EEF1A1	PIPs
RPS27A	PIPs
YWHAE	PIPs
UBE3A	PIPs
UBQLN1	PIPs
UBQLN2	PIPs
AP3S1	PIPs
CCT4	PIPs
CCT2	PIPs
CCT5	PIPs
CCT8	PIPs
CCT6A	PIPs
TCP1	PIPs
TUBA1B	PIPs
TUFM	PIPs
HSPD1	PIPs
HNRNPU	PIPs
TUBA1A	PIPs
TRIM28	PIPs
YWHAZ	PIPs
LMNB1	PIPs
HSPA8	PIPs
SLC25A6	PIPs
UBLCP1	PIPs
RCN2	PIPs
IRS4	PIPs
ILF2	PIPs
ATXN3	PIPs
TGFBR2	PIPs
SMURF1	PIPs
PHB	PIPs
PTCH1	PIPs
EGFR	PIPs
NR2C2	PIPs
KIAA1429	PIPs
AARS	PIPs
ACACA	PIPs
ACADM	PIPs
ACLY	PIPs
ACTN4	PIPs
ACTR1A	PIPs
ADSL	PIPs
AHCY	PIPs
AIMP2	PIPs
AKAP12	PIPs
AP1B1	PIPs
APEH	PIPs
ATP5B	PIPs
ATP6V1A	PIPs
ATP6V1B2	PIPs
ATP6V1E1	PIPs
ATP6V1H	PIPs
BLMH	PIPs
CALR	PIPs
CAP1	PIPs
CAPZA1	PIPs
CAPZB	PIPs
CBS	PIPs
CCDC88A	PIPs
CKB	PIPs
CLIC1	PIPs
CLTC	PIPs
COPB1	PIPs
COPG	PIPs
COPS2	PIPs
COPS3	PIPs
COPS4	PIPs
COPS5	PIPs
COPS6	PIPs
COPS7B	PIPs
COPS8	PIPs
CORO1C	PIPs
CSE1L	PIPs
CUL4B	PIPs
DARS1	PIPs
DCTN1	PIPs
DCTN2	PIPs
DCTN3	PIPs
DCTPP1	PIPs
DDB1	PIPs
DDX39B	PIPs
DHX9	PIPs
DIAPH1	PIPs
DYNC1H1	PIPs
EEF1B2	PIPs
EEF1D	PIPs
EEF1G	PIPs
EEF2	PIPs
EFTUD2	PIPs
EIF3B	PIPs
EIF3C	PIPs
EIF3I	PIPs
EIF3J	PIPs
EIF3L	PIPs
EIF4A1	PIPs
EIF5A	PIPs
EPRS	PIPs
ERP44	PIPs
ETF1	PIPs
FASN	PIPs
FLNA	PIPs
FTH1	PIPs
G6PD	PIPs
GANAB	PIPs
GAPDH	PIPs
GARS	PIPs
GEMIN5	PIPs
GFPT1	PIPs
GLUD1	PIPs
GLUD2	PIPs
GMPR	PIPs
GMPR2	PIPs
GPS1	PIPs
HADHA	PIPs
HARS	PIPs
HDAC2	PIPs
HNRNPF	PIPs
HNRNPH1	PIPs
HNRNPK	PIPs
HNRNPL	PIPs
HSP90AA1	PIPs
HSP90AB1	PIPs
HSP90B1	PIPs
HSPA1A	PIPs
HSPA4	PIPs
HSPB1	PIPs
HSPH1	PIPs
HUWE1	PIPs
ILF3	PIPs
IMPDH2	PIPs
IPO5	PIPs
IPO7	PIPs
ISYNA1	PIPs
KARS	PIPs
KPNA2	PIPs
KPNA4	PIPs
KPNB1	PIPs
LARS	PIPs
LCP1	PIPs
LDHA	PIPs
LDHB	PIPs
LONP1	PIPs
LRPPRC	PIPs
MAT2A	PIPs
MCM2	PIPs
MCM3	PIPs
MCM4	PIPs
MCM5	PIPs
MCM6	PIPs
MCM7	PIPs
MSN	PIPs
MYH10	PIPs
MYH9	PIPs
NARS1	PIPs
NASP	PIPs
NME1	PIPs
NPM1	PIPs
NUDT5	PIPs
OBSCN	PIPs
P4HB	PIPs
PABPC1	PIPs
PAICS	PIPs
PDCL3	PIPs
PDHA1	PIPs
PDIA3	PIPs
PDIA4	PIPs
PDIA6	PIPs
PFAS	PIPs
PKM2	PIPs
PPAT	PIPs
PPP2R1A	PIPs
PREX2	PIPs
PRKCSH	PIPs
PRKDC	PIPs
PRMT1	PIPs
PRMT5	PIPs
PRPS1	PIPs
QPRT	PIPs
RACK1	PIPs
RAN	PIPs
RANBP1	PIPs
RBBP4	PIPs
RPL11	PIPs
RPL17	PIPs
RPL23	PIPs
RPLP0	PIPs
RPLP2	PIPs
RPSA	PIPs
RUVBL1	PIPs
RUVBL2	PIPs
SAE1	PIPs
SART3	PIPs
SF3A1	PIPs
SF3B1	PIPs
SND1	PIPs
SNRNP200	PIPs
SNRNP70	PIPs
SNRPA	PIPs
SNRPB	PIPs
SNRPD1	PIPs
SNRPD2	PIPs
SNRPD3	PIPs
SPTBN1	PIPs
SRP14	PIPs
SRRT	PIPs
SSB	PIPs
STIP1	PIPs
STUB1	PIPs
SYNCRIP	PIPs
TARS1	PIPs
TMEM131	PIPs
TNPO1	PIPs
TNPO3	PIPs
TPM3	PIPs
TRMT1	PIPs
TSN	PIPs
TSNAX	PIPs
TTLL12	PIPs
TTN	PIPs
TUBB	PIPs
TXN	PIPs
TXNDC5	PIPs
TXNL1	PIPs
UBA1	PIPs
UBA6	PIPs
UBR4	PIPs
UGGT1	PIPs
VARS	PIPs
VIM	PIPs
VPS35	PIPs
WARS	PIPs
WDR77	PIPs
XPO1	PIPs
XRCC5	PIPs
XRCC6	PIPs
YARS1	PIPs
YWHAB	PIPs
YWHAG	PIPs
YWHAQ	PIPs
SNAI1	PIPs
CAND1	PIPs
RBX1	PIPs
UBA52	PIPs
HSPA1B	PIPs
H2BC3	PIPs
H4C1; H4C2; H4C3; H4C4; H4C5; H4C6; H4C8; H4C9; H4C11; H4C12; H4C13; H4C14; H4C15; H4C16	PIPs
PNP	PIPs
ACTB	PIPs
ACTC1	PIPs
MYH6	PIPs
MYH7	PIPs
ZG16B	PIPs
RPS14	PIPs
IPO9	PIPs
PITHD1	PIPs
SERPINB6	PIPs
ANP32A	PIPs
PDCD6	PIPs
GSR	PIPs
ATP5F1A	PIPs
ARF1	PIPs
ATP5F1B	PIPs
DNAJA1	PIPs
HSBP1	PIPs
ALDOA	PIPs
PKM	PIPs
PCBP1	PIPs
LMCD1	PIPs
CDV3	PIPs
JPT2	PIPs
PFDN6	PIPs
EIF2S1	PIPs
FLNC	PIPs
TRMT112	PIPs
EIF3G	PIPs
UGP2	PIPs
RRM1	PIPs
CACYBP	PIPs
PFDN2	PIPs
TKT	PIPs
ASS1	PIPs
CAPZA2	PIPs
KIAA1143	PIPs
DNAJC7	PIPs
MAGED2	PIPs
UBL4A	PIPs
EIF4A2	PIPs
CRYAB	PIPs
PRPSAP1	PIPs
UMPS	PIPs
PIN1	PIPs
CRMP1	PIPs
ARF4	PIPs
NUDT16	PIPs
PURB	PIPs
ALDOC	PIPs
ACYP1	PIPs
PPIL3	PIPs
KARS1	PIPs
GPI	PIPs
ACTR1B	PIPs
PRPS2	PIPs
CCDC6	PIPs
NSUN2	PIPs
MAPK1	PIPs
UGDH	PIPs
ANP32B	PIPs
PFKP	PIPs
COPE	PIPs
NACA	PIPs
EIF4B	PIPs
QDPR	PIPs
NANS	PIPs
COPA	PIPs
ARCN1	PIPs
AHCYL1	PIPs
NAMPT	PIPs
LRRC40	PIPs
DDX19B	PIPs
PRDX2	PIPs
NQO1	PIPs
MAP2K3	PIPs
RPS6KA3	PIPs
PYCR3	PIPs
RNMT	PIPs
STK4	PIPs
CSNK2B	PIPs
BIN1	PIPs
PRPSAP2	PIPs
EEA1	PIPs
PEX19	PIPs
TRIP10	PIPs
CCDC25	PIPs
BZW1	PIPs
PAFAH1B1	PIPs
DOK1	PIPs
ZRANB2	PIPs
TP53I3	PIPs
PFKL	PIPs
HOOK3	PIPs
EIF2B3	PIPs
SWAP70	PIPs
GID8	PIPs
PRKAG1	PIPs
TRIP13	PIPs
POLD1	PIPs
HARS1	PIPs
STAT3	PIPs
PAPSS1	PIPs
RNF114	PIPs
TPRKB	PIPs
DCTN4	PIPs
COPG1	PIPs
MAPKAPK2	PIPs
MAPK3	PIPs
PPP2R2A	PIPs
AMPD2	PIPs
TAB1	PIPs
KLC4	PIPs
UPP1	PIPs
NME7	PIPs
LZTFL1	PIPs
UNC45A	PIPs
MEMO1	PIPs
AKT2	PIPs
POLD3	PIPs
CUL2	PIPs
TPP2	PIPs
UBA5	PIPs
EIF2B2	PIPs
EIF3M	PIPs
PRIM2	PIPs
SAMHD1	PIPs
DNAAF5	PIPs
NFKB2	PIPs
TGM2	PIPs
GTF2B	PIPs
MAPK8	PIPs
NDN	PIPs
EIF3K	PIPs
TBCE	PIPs
TP53RK	PIPs
LANCL2	PIPs
ARHGEF1	PIPs
FN3KRP	PIPs
MYD88	PIPs
TRIM47	PIPs
MIF4GD	PIPs
PTK2	PIPs
AMPH	PIPs
TXNL4B	PIPs
SHMT1	PIPs
SLC4A1AP	PIPs
UBFD1	PIPs
SULT1A1	PIPs
PRIM1	PIPs
GCLM	PIPs
STK38	PIPs
BAG6	PIPs
KIF3B	PIPs
DCTN6	PIPs
PTPN12	PIPs
XPO5	PIPs
EFL1	PIPs
OXSR1	PIPs
EIF2B5	PIPs
PPP2R5E	PIPs
ACTR10	PIPs
SOWAHC	PIPs
PRKAA1	PIPs
AP3D1	PIPs
IKBKG	PIPs
INF2	PIPs
RABL2A	PIPs
CDK11B	PIPs
ABRAXAS2	PIPs
CLUH	PIPs
CTBP1	PIPs
THUMPD3	PIPs
TTC5	PIPs
PFKFB2	PIPs
ZFP36L1	PIPs
MOB1B	PIPs
DCUN1D1	PIPs
GET4	PIPs
GNE	PIPs
ADO	PIPs
PAPSS2	PIPs
EIF4E	PIPs
RAB3GAP2	PIPs
LRSAM1	PIPs
CTNNBL1	PIPs
PAPOLA	PIPs
MVK	PIPs
POLR3C	PIPs
DPP9	PIPs
ANKFY1	PIPs
TBC1D2B	PIPs
COPG2	PIPs
CEP97	PIPs
RAB3GAP1	PIPs
SHTN1	PIPs
MRTFB	PIPs
KPNA1	PIPs
CLIP1	PIPs
GCC2	PIPs
RIPK1	PIPs
GYS1	PIPs
ATG7	PIPs
ELP1	PIPs
GYG1	PIPs
WNK1	PIPs
VCPIP1	PIPs
MAP4K2	PIPs
UBR5	PIPs
BCAR1	PIPs
PRKD2	PIPs
OTUD7B	PIPs
HERC4	PIPs
RIN1	PIPs
TCP11L1	PIPs
UBE2Q1	PIPs
TBC1D1	PIPs
VWA5A	PIPs
RABEP2	PIPs
TBC1D23	PIPs
TCAF1	PIPs
ARFGEF1	PIPs
ERF	PIPs
TBC1D4	PIPs
ANKRD28	PIPs
REL	PIPs
DIS3L2	PIPs
MCC	PIPs
MAP3K4	PIPs
KNTC1	PIPs
WRNIP1	PIPs
RANBP9	PIPs
NR3C1	PIPs
HDAC6	PIPs
DCAF1	PIPs
VAV2	PIPs
POLA1	PIPs
PARP4	PIPs
SMARCAD1	PIPs
STAT6	PIPs
USP24	PIPs
HEATR6	PIPs
SESTD1	PIPs
RAD9A	PIPs
MMS19	PIPs
COG4	PIPs
MICAL3	PIPs
SNUPN	PIPs
BIRC6	PIPs
GAPVD1	PIPs
HTT	PIPs
HRG	PIPs
PROKR1	UPSnetwork
TRIP12	UPSnetwork
UBR1	UPSnetwork
UBR2	UPSnetwork
AKIRIN1	UPSnetwork
AKIRIN2	UPSnetwork
NFE2L1	UPSnetwork
NFE2L2	UPSnetwork
SYVN1	UPSnetwork
NGLY1	UPSnetwork
DERL1	UPSnetwork
DERL2	UPSnetwork
SELENOS	UPSnetwork
SVIP	UPSnetwork
ANKZF1	UPSnetwork
ISG15	UPSnetwork
SUMO1	UPSnetwork
SUMO2	UPSnetwork
SUMO3	UPSnetwork
SUMO4	UPSnetwork
SUMO1P1	UPSnetwork
UFM1	UPSnetwork
URM1	UPSnetwork
UBL5	UPSnetwork
UBL3	UPSnetwork
FAU	UPSnetwork
ELOB	UPSnetwork
PRKN	UPSnetwork
RING1	UPSnetwork
RNF2	UPSnetwork
BMI1	UPSnetwork
PCGF1	UPSnetwork
PCGF2	UPSnetwork
PCGF3	UPSnetwork
PCGF5	UPSnetwork
PCGF6	UPSnetwork
UHRF1	UPSnetwork
UHRF2	UPSnetwork
WDR48	UPSnetwork
UBQLNL	UPSnetwork
HERPUD1	UPSnetwork
HERPUD2	UPSnetwork
BAG1	UPSnetwork
SACS	UPSnetwork
UBL4B	UPSnetwork
TBCB	UPSnetwork
TBCEL	UPSnetwork
DDI1	UPSnetwork
CHUK	UPSnetwork
IKBKB	UPSnetwork
IKBKE	UPSnetwork
TBK1	UPSnetwork
TECR	UPSnetwork
TECRL	UPSnetwork
ZFAND4	UPSnetwork
COBL	UPSnetwork
COBLL1	UPSnetwork
TMUB1	UPSnetwork
TMUB2	UPSnetwork
ANKRD60	UPSnetwork
ANKUB1	UPSnetwork
MIDN	UPSnetwork
IQUB	UPSnetwork
UBTD1	UPSnetwork
UBTD2	UPSnetwork
SDE2	UPSnetwork
NFATC2IP	UPSnetwork
OASL	UPSnetwork
SNRNP25	UPSnetwork
UBXN2A	UPSnetwork
UBXN2B	UPSnetwork
UBXN11	UPSnetwork
UBXN4	UPSnetwork
ASPSCR1	UPSnetwork
UBXN6	UPSnetwork
UBXN8	UPSnetwork
UBXN10	UPSnetwork
A1S9T UBE1	UPSnetwork
UBA7	UPSnetwork
MOP4 UBE1L2	UPSnetwork
UBE1C	UPSnetwork
APPBP1	UPSnetwork
AOS1 SUA1 UBLE1A	UPSnetwork
SAE2 UBLE1B	UPSnetwork
UBE1DC1	UPSnetwork
MOCS3	UPSnetwork
UBE2L3	UPSnetwork
UBE2L5	UPSnetwork
UBE2N	UPSnetwork
UBE2W	UPSnetwork
UBE2QL1	UPSnetwork
UBE2C	UPSnetwork
UBE2E1	UPSnetwork
UBE2H	UPSnetwork
UBE2S	UPSnetwork
UBE2T	UPSnetwork
UBE2U	UPSnetwork
CDC34	UPSnetwork
UBE2R2	UPSnetwork
UBE2J1	UPSnetwork
UBE2J2	UPSnetwork
UBE2L6	UPSnetwork
UBE2E2	UPSnetwork
UBE2Z	UPSnetwork
UBE2F	UPSnetwork
UFC1	UPSnetwork
USP48	UPSnetwork
USP11	UPSnetwork
USP15	UPSnetwork
USP4	UPSnetwork
USP32	UPSnetwork
USP26	UPSnetwork
USP29	UPSnetwork
USP35	UPSnetwork
USP9Y	UPSnetwork
USP34	UPSnetwork
USP6	UPSnetwork
USP8	UPSnetwork
USP10	UPSnetwork
USP47	UPSnetwork
USP40	UPSnetwork
USP19	UPSnetwork
USP31	UPSnetwork
USP43	UPSnetwork
USP36	UPSnetwork
USP38	UPSnetwork
USP42	UPSnetwork
USP53	UPSnetwork
USP54	UPSnetwork
USP1	UPSnetwork
USP2	UPSnetwork
USP12	UPSnetwork
USP18	UPSnetwork
USP17L2	UPSnetwork
USP21	UPSnetwork
USP41	UPSnetwork
USP27X	UPSnetwork
USP30	UPSnetwork
USP46	UPSnetwork
USP50	UPSnetwork
USPL1	UPSnetwork
UCHL3	UPSnetwork
BAP1	UPSnetwork
UCHL1	UPSnetwork
BRCC3	UPSnetwork
STAMBP	UPSnetwork
STAMBPL1	UPSnetwork
MPND	UPSnetwork
MYSM1	UPSnetwork
YOD1	UPSnetwork
ALG13	UPSnetwork
OTUB1	UPSnetwork
OTUB2	UPSnetwork
OTUD3	UPSnetwork
OTUD4	UPSnetwork
OTUD6A	UPSnetwork
OTUD6B	UPSnetwork
OTULIN	UPSnetwork
MINDY4	UPSnetwork
JOSD1	UPSnetwork
JOSD2	UPSnetwork
UFSP2	UPSnetwork
UFSP1	UPSnetwork
SENP3	UPSnetwork
SENP5	UPSnetwork
SENP8	UPSnetwork
COPS7A	UPSnetwork
CAPN15	UPSnetwork
RHBDD1	UPSnetwork
SPRTN	UPSnetwork
PLAA	UPSnetwork
UBQLN3	UPSnetwork
UBAC1	UPSnetwork
UBL7	UPSnetwork
NUB1	UPSnetwork
TINCR	UPSnetwork
FAF2	UPSnetwork
NSFL1C	UPSnetwork
UBXN7	UPSnetwork
UBXN1	UPSnetwork
ZFAND2A	UPSnetwork
ZFAND2B	UPSnetwork
ZFAND3	UPSnetwork
ZFAND5	UPSnetwork
ZFAND6	UPSnetwork
AUP1	UPSnetwork
UFD1	UPSnetwork
DNAJB2	UPSnetwork
DAXX	UPSnetwork
UBE2K	UPSnetwork
UBE2Q2	UPSnetwork
UBE2A	UPSnetwork
UBE2B	UPSnetwork
UBE2D1	UPSnetwork
UBE2D2	UPSnetwork
UBE2D3	UPSnetwork
UBE2D4	UPSnetwork
UBE2E3	UPSnetwork
UBE2G1	UPSnetwork
UBE2G2	UPSnetwork
UBE2V1	UPSnetwork
UBE2V2	UPSnetwork
UBE2I	UPSnetwork
ANAPC2	UPSnetwork
ANAPC11	UPSnetwork
HERC2	UPSnetwork
ARIH2	UPSnetwork
ARIH1	UPSnetwork
ANKIB1	UPSnetwork
RNF14	UPSnetwork
RNF31	UPSnetwork
RNF216	UPSnetwork
CUL9	UPSnetwork
BIRC2	UPSnetwork
BIRC3	UPSnetwork
BIRC8	UPSnetwork
CBL	UPSnetwork
CBLB	UPSnetwork
DZIP3	UPSnetwork
RNF214	UPSnetwork
TTC3	UPSnetwork
XIAP	UPSnetwork
MNAT1	UPSnetwork
RNF125	UPSnetwork
RNF138	UPSnetwork
RNF166	UPSnetwork
RNF168	UPSnetwork
RNF169	UPSnetwork
RAD18	UPSnetwork
RNF220	UPSnetwork
ZNRF1	UPSnetwork
ZNRF2	UPSnetwork
BRAP	UPSnetwork
MDM2	UPSnetwork
MDM4	UPSnetwork
RBCK1	UPSnetwork
FANCL	UPSnetwork
LTN1	UPSnetwork
RNF25	UPSnetwork
UBE4B	UPSnetwork
PML	UPSnetwork
RNF4	UPSnetwork
RNF111	UPSnetwork
TRIM5	UPSnetwork
UBE2O	UPSnetwork
UIMC1	UPSnetwork
DCUN1D2	UPSnetwork
CBX4	UPSnetwork
PIAS1	UPSnetwork
PIAS2	UPSnetwork
PIAS4	UPSnetwork
RANBP2	UPSnetwork
ZNF451	UPSnetwork
RWDD3	UPSnetwork
TNFAIP3	UPSnetwork
USP3	UPSnetwork
USP16	UPSnetwork
USP20	UPSnetwork
USP22	UPSnetwork
USP33	UPSnetwork
USP39	UPSnetwork
USP44	UPSnetwork
USP45	UPSnetwork
USP49	UPSnetwork
USP51	UPSnetwork
USP25	UPSnetwork
USP28	UPSnetwork
USP37	UPSnetwork
OTUD1	UPSnetwork
OTUD5	UPSnetwork
OTUD7A	UPSnetwork
ZRANB1	UPSnetwork
NPLOC4	UPSnetwork
ATXN3L	UPSnetwork
MINDY1	UPSnetwork
MINDY2	UPSnetwork
SENP1	UPSnetwork
SENP2	UPSnetwork
SENP6	UPSnetwork
SENP7	UPSnetwork
ZUP1	UPSnetwork
TANK	UPSnetwork
MARK1	UPSnetwork
MARK2	UPSnetwork
MARK3	UPSnetwork
MARK4	UPSnetwork
PRKAA2	UPSnetwork
SIK1B	UPSnetwork
SIK1	UPSnetwork
SIK2	UPSnetwork
SIK3	UPSnetwork
BRSK1	UPSnetwork
BRSK2	UPSnetwork
LATS1	UPSnetwork
LATS2	UPSnetwork
TNK1	UPSnetwork
TNK2	UPSnetwork
SNRK	UPSnetwork
RIOK3	UPSnetwork
EIF2AK4	UPSnetwork
CDK2	UPSnetwork
HIPK2	UPSnetwork
WDR59	UPSnetwork
UBASH3B	UPSnetwork
UBASH3A	UPSnetwork
HYPK	UPSnetwork
PARP10	UPSnetwork
CENPE	UPSnetwork
ZMYM3	UPSnetwork
NUP153	UPSnetwork
POLH	UPSnetwork
POLK	UPSnetwork
POLI	UPSnetwork
REV1	UPSnetwork
ERCC5	UPSnetwork
SLX4	UPSnetwork
DCLRE1A	UPSnetwork
FAN1	UPSnetwork
FAAP20	UPSnetwork
XRCC4	UPSnetwork
NEIL3	UPSnetwork
TDG	UPSnetwork
ERCC6L	UPSnetwork
TDP2	UPSnetwork
UBAP2	UPSnetwork
UBAP2L	UPSnetwork
RFC1	UPSnetwork
ZRANB3	UPSnetwork
N4BP2	UPSnetwork
FUS	UPSnetwork
TAF15	UPSnetwork
RYBP	UPSnetwork
TEX13A	UPSnetwork
TEX13C	UPSnetwork
TEX13D	UPSnetwork
YAF2	UPSnetwork
ATXN7	UPSnetwork
ATXN7L3	UPSnetwork
DMRT3	UPSnetwork
DMRTA1	UPSnetwork
DMRTA2	UPSnetwork
TDRD3	UPSnetwork
ATF7IP	UPSnetwork
CREBBP	UPSnetwork
MYB	UPSnetwork
ZCCHC12	UPSnetwork
KLF4	UPSnetwork
MTA1	UPSnetwork
SETDB1	UPSnetwork
ZMYM2	UPSnetwork
RCOR1	UPSnetwork
RBM5	UPSnetwork
RBM6	UPSnetwork
RBM10	UPSnetwork
RBM44	UPSnetwork
SMN1	UPSnetwork
PRPF8	UPSnetwork
NXF1	UPSnetwork
NXF2	UPSnetwork
ZC3H12A	UPSnetwork
ZC3H12B	UPSnetwork
ZC3H12C	UPSnetwork
ZC3H12D	UPSnetwork
TNRC6C	UPSnetwork
ASCC2	UPSnetwork
TRIP4	UPSnetwork
HBS1L	UPSnetwork
NACAD	UPSnetwork
NACA2	UPSnetwork
TSFM	UPSnetwork
HEMK1	UPSnetwork
IMPACT	UPSnetwork
TNIP1	UPSnetwork
TNIP3	UPSnetwork
TBKBP1	UPSnetwork
TAB2	UPSnetwork
TAB3	UPSnetwork
ATXN7L1	UPSnetwork
ATXN7L2	UPSnetwork
RWDD1	UPSnetwork
RWDD2A	UPSnetwork
RWDD2B	UPSnetwork
RWDD4	UPSnetwork
DHX57	UPSnetwork
N4BP1	UPSnetwork
KHNYN	UPSnetwork
UBAC2	UPSnetwork
CUEDC1	UPSnetwork
CUEDC2	UPSnetwork
ILRUN	UPSnetwork
SPATS2	UPSnetwork
SPATS2L	UPSnetwork
UBALD1	UPSnetwork
UBALD2	UPSnetwork
UBAP1L	UPSnetwork
RHBDD3	UPSnetwork
UBE2DNL	UPSnetwork
UBE2NL	UPSnetwork
RGS17	UPSnetwork

## Sheet: venn manual vs automated
List of proteins that have been either identified either through the manual, automated or both workflows.
Gene.Symbol	venn_region	Class
AAAS	automated	NA
AACS	automated	NA
AAGAB	automated	NA
AAK1	manual&automated	NA
AAMDC	manual&automated	NA
AAMP	automated	NA
AAR2	manual&automated	PIPs
AARS	manual&automated	PIPs
AARS2	automated	NA
AARSD1	automated	NA
AASDHPPT	manual&automated	NA
AASS	manual&automated	NA
AATF	automated	NA
ABCB1	automated	NA
ABCB10	manual&automated	NA
ABCB11	automated	NA
ABCB7	manual&automated	NA
ABCC1	automated	NA
ABCC4	automated	NA
ABCD3	manual&automated	NA
ABCE1	manual&automated	NA
ABCF1	manual&automated	NA
ABCF2	manual&automated	NA
ABCF3	manual&automated	NA
ABHD12	automated	NA
ABI1	manual&automated	NA
ABI2	automated	NA
ABL1	manual&automated	PIPs
ABL2	manual&automated	NA
ABLIM1	manual&automated	NA
ABR	automated	NA
ABT1	automated	NA
ACAA1	automated	NA
ACAA2	manual&automated	NA
ACACA	manual&automated	PIPs
ACACB	manual&automated	NA
ACAD11	automated	NA
ACAD9	automated	NA
ACADM	manual&automated	PIPs
ACADSB	automated	NA
ACAP2	automated	NA
ACAT1	manual&automated	NA
ACAT2	manual&automated	NA
ACBD3	manual&automated	NA
ACBD6	automated	NA
ACIN1	manual&automated	NA
ACLY	manual&automated	PIPs
ACO1	manual&automated	NA
ACO2	automated	NA
ACOT1	manual&automated	NA
ACOT13	automated	NA
ACOT7	manual&automated	NA
ACOT8	automated	NA
ACOT9	manual&automated	NA
ACOX1	automated	NA
ACP1	automated	NA
ACSF3	automated	NA
ACSL1	automated	NA
ACSL3	manual&automated	NA
ACSL4	manual&automated	NA
ACSS1	automated	NA
ACTA1	automated	NA
ACTB;	automated	NA
ACTB;;ACTG1	manual	NA
ACTBL2	automated	NA
ACTL6A	manual&automated	NA
ACTN1	automated	NA
ACTN4	manual&automated	PIPs
ACTR10	automated	PIPs
ACTR1A	manual&automated	PIPs
ACTR1B	manual&automated	PIPs
ACTR2	manual&automated	NA
ACTR3	automated	NA
ACTR5	automated	NA
ACTR8	automated	NA
ADA	automated	NA
ADAM9	automated	NA
ADAMTS1	automated	NA
ADAR	manual&automated	NA
ADARB1	manual&automated	NA
ADCK3	manual&automated	NA
ADCK4	automated	NA
ADD1	manual&automated	NA
ADD2	automated	NA
ADD3	manual&automated	NA
ADGRE2	automated	NA
ADGRL2	automated	NA
ADH5	automated	NA
ADI1	automated	NA
ADNP	manual&automated	NA
ADNP2	automated	NA
ADPGK	automated	NA
ADPRHL2	manual&automated	NA
ADRBK1	automated	NA
ADRM1	manual&automated	proteasome & associates
ADSL	manual&automated	PIPs
ADSS	manual&automated	NA
AEBP2	automated	NA
AES	automated	NA
AFF4	manual&automated	NA
AFG3L2	manual&automated	NA
AFTPH	manual&automated	NA
AGAP1	automated	NA
AGAP3	manual&automated	NA
AGFG1	manual&automated	NA
AGFG2	automated	NA
AGGF1	manual&automated	NA
AGK	manual&automated	NA
AGL	automated	NA
AGO1	automated	NA
AGO2	automated	NA
AGO3	automated	NA
AGPAT1	automated	NA
AGPAT3	manual&automated	NA
AGPAT5	automated	NA
AGPS	manual&automated	NA
AGRN	automated	NA
AGTPBP1	manual&automated	NA
AGTRAP	automated	NA
AHCTF1	manual&automated	NA
AHCY	manual&automated	PIPs
AHCYL1	manual&automated	PIPs
AHCYL2	automated	NA
AHDC1	automated	NA
AHNAK	manual&automated	NA
AHNAK2	manual&automated	NA
AHR	automated	NA
AHSA1	manual&automated	NA
AIFM1	manual&automated	NA
AIFM2	automated	NA
AIMP1	manual&automated	NA
AIMP2	manual&automated	PIPs
AIP	manual&automated	NA
AK1	automated	NA
AK2	automated	NA
AK3	automated	NA
AK4	automated	NA
AK6	manual&automated	NA
AKAP1	manual&automated	NA
AKAP10	automated	NA
AKAP11	automated	NA
AKAP12	manual&automated	PIPs
AKAP13	manual&automated	NA
AKAP17A	automated	NA
AKAP2	manual&automated	NA
AKAP8	manual&automated	NA
AKAP8L	manual&automated	NA
AKAP9	manual&automated	NA
AKNA	automated	NA
AKR1A1	automated	NA
AKT1	automated	NA
AKT1S1	automated	NA
AKT2	manual&automated	PIPs
AKTIP	automated	NA
ALAD	automated	NA
ALAS1	automated	NA
ALDH16A1	automated	NA
ALDH18A1	manual&automated	NA
ALDH1A2	manual&automated	NA
ALDH1B1	manual&automated	NA
ALDH2	manual&automated	NA
ALDH3A2	manual&automated	NA
ALDH4A1	automated	NA
ALDH5A1	automated	NA
ALDH6A1	automated	NA
ALDH7A1	manual&automated	NA
ALDH9A1	manual&automated	NA
ALDOA	manual&automated	PIPs
ALG13	automated	UPSnetwork
ALG2	automated	NA
ALG5	manual&automated	NA
ALG6	automated	NA
ALKBH1	automated	NA
ALKBH2	automated	NA
ALKBH4	automated	NA
ALKBH5	manual&automated	NA
ALKBH6	automated	NA
ALMS1	manual&automated	NA
ALX1	automated	NA
ALYREF	manual&automated	NA
AMER1	automated	NA
AMFR	automated	PIPs
AMMECR1L	automated	NA
AMOTL1	manual&automated	NA
AMPD2	automated	PIPs
ANAPC1	manual&automated	NA
ANAPC10	manual&automated	NA
ANAPC16	automated	NA
ANAPC4	automated	NA
ANAPC5	automated	NA
ANAPC7	automated	NA
ANGEL2	automated	NA
ANK2	manual&automated	NA
ANK3	manual&automated	NA
ANKFY1	automated	PIPs
ANKHD1	manual&automated	NA
ANKLE2	automated	NA
ANKMY2	automated	NA
ANKRD11	manual&automated	NA
ANKRD17	manual&automated	NA
ANKRD26	manual&automated	NA
ANKRD27	automated	NA
ANKRD28	manual&automated	PIPs
ANKRD50	automated	NA
ANKRD52	manual&automated	NA
ANKRD54	automated	NA
ANKS1A	manual&automated	NA
ANKZF1	automated	UPSnetwork
ANLN	manual&automated	NA
ANO10	automated	NA
ANO6	automated	NA
ANP32A	automated	PIPs
ANP32B	automated	PIPs
ANP32E	automated	NA
ANXA1	manual&automated	NA
ANXA11	automated	NA
ANXA2	manual&automated	NA
ANXA5	manual&automated	NA
ANXA6	manual&automated	NA
ANXA7	automated	NA
AP1B1	automated	PIPs
AP1G1	automated	NA
AP1M1	manual&automated	NA
AP1S1	automated	NA
AP1S2	automated	NA
AP2A1	automated	PIPs
AP2A2	automated	PIPs
AP2B1	automated	PIPs
AP2M1	manual&automated	PIPs
AP2S1	automated	NA
AP3B1	manual&automated	NA
AP3D1	manual&automated	PIPs
AP3M1	manual&automated	PIPs
AP3M2	automated	NA
AP3S1	manual&automated	PIPs
AP3S2	automated	NA
AP4E1	automated	NA
APAF1	automated	NA
APBB1	manual&automated	NA
APBB2	automated	NA
APC	manual&automated	NA
APEH	manual&automated	PIPs
APEX1	manual&automated	NA
API5	manual&automated	NA
APMAP	automated	NA
APOA1BP	automated	NA
APOBEC3C	automated	NA
APOBEC3F	automated	NA
APOD	automated	NA
APOOL	automated	NA
APPL1	automated	NA
APPL2	automated	NA
APRT	automated	NA
APTX	manual&automated	NA
AQR	manual&automated	NA
ARAF	manual&automated	NA
ARAP1	manual&automated	NA
ARCN1	manual&automated	PIPs
ARF1	automated	PIPs
ARF3;ARF1	manual	NA
ARF4	manual&automated	PIPs
ARF5	manual&automated	NA
ARF6	manual&automated	NA
ARFGAP1	manual&automated	NA
ARFGAP2	manual&automated	NA
ARFGAP3	manual&automated	NA
ARFGEF1	automated	PIPs
ARFGEF2	automated	NA
ARFGEF3	manual&automated	NA
ARFIP1	automated	NA
ARG1	manual&automated	NA
ARG2	automated	NA
ARGLU1	manual&automated	NA
ARHGAP1	automated	NA
ARHGAP10	automated	NA
ARHGAP11A	automated	NA
ARHGAP12	automated	NA
ARHGAP17	automated	NA
ARHGAP18	automated	NA
ARHGAP21	manual&automated	NA
ARHGAP32	manual&automated	NA
ARHGAP35	automated	NA
ARHGAP5	automated	NA
ARHGAP8	automated	NA
ARHGDIA	manual&automated	NA
ARHGEF1	automated	PIPs
ARHGEF10	automated	NA
ARHGEF11	automated	NA
ARHGEF12	manual&automated	NA
ARHGEF16	automated	NA
ARHGEF18	automated	NA
ARHGEF2	manual&automated	NA
ARHGEF26	automated	NA
ARHGEF28	automated	NA
ARHGEF40	automated	NA
ARHGEF5	automated	NA
ARHGEF6	manual&automated	NA
ARHGEF7	manual&automated	NA
ARID1A	manual&automated	NA
ARID1B	manual&automated	NA
ARID2	manual&automated	NA
ARID3A	manual&automated	NA
ARID3B	manual&automated	NA
ARID4A	automated	NA
ARID4B	manual&automated	NA
ARID5B	manual&automated	NA
ARIH1	automated	UPSnetwork
ARIH2	automated	UPSnetwork
ARL1	manual&automated	NA
ARL13B	automated	NA
ARL14EP	automated	NA
ARL15	automated	NA
ARL2	manual&automated	NA
ARL2BP	automated	NA
ARL3	automated	NA
ARL5B	automated	NA
ARL6	automated	NA
ARL6IP4	manual&automated	NA
ARL6IP6	automated	NA
ARL8A	automated	NA
ARL8B	manual&automated	NA
ARMC6	automated	NA
ARMCX5	automated	NA
ARMT1	manual&automated	NA
ARNT	automated	NA
ARPC1A	manual&automated	NA
ARPC1B	automated	NA
ARPC2	automated	NA
ARPC3	manual&automated	NA
ARPC4	manual&automated	NA
ARPC5	automated	NA
ARPIN	manual&automated	NA
ARRB2	automated	NA
ARSA	automated	NA
ARSF	automated	NA
ARVCF	automated	NA
AS3MT	automated	NA
ASAH1	automated	NA
ASAP1	automated	NA
ASAP2	automated	NA
ASB3	automated	NA
ASB6	automated	NA
ASCC1	manual&automated	NA
ASCC2	automated	UPSnetwork
ASCC3	manual&automated	NA
ASF1A	automated	NA
ASF1B	automated	NA
ASH1L	automated	NA
ASH2L	manual&automated	NA
ASMTL	automated	NA
ASNA1	automated	PIPs
ASNS	manual&automated	NA
ASNSD1	automated	NA
ASPH	manual&automated	NA
ASPM	automated	NA
ASPRV1	manual	NA
ASPSCR1	automated	UPSnetwork
ASS1	manual&automated	PIPs
ASUN	automated	NA
ASXL1	automated	NA
ASXL2	manual&automated	NA
ASXL3	manual&automated	NA
ATAD1	manual&automated	NA
ATAD2	manual&automated	NA
ATAD2B	manual&automated	NA
ATAD3A	manual&automated	NA
ATAD3B	automated	NA
ATAD5	manual&automated	NA
ATAT1	manual&automated	NA
ATE1	automated	NA
ATF3	manual&automated	NA
ATF6	automated	NA
ATF6B	automated	NA
ATF7	automated	NA
ATF7IP	manual&automated	UPSnetwork
ATG12	automated	NA
ATG16L1	automated	PIPs
ATG2A	manual	NA
ATG2B	manual&automated	NA
ATG3	automated	NA
ATG4B	automated	NA
ATG4C	automated	NA
ATG5	automated	NA
ATG7	automated	PIPs
ATG9A	manual&automated	NA
ATIC	manual&automated	NA
ATL1	automated	NA
ATL2	manual&automated	NA
ATM	automated	NA
ATN1	manual&automated	NA
ATOX1	automated	NA
ATP11C	automated	NA
ATP13A1	manual&automated	NA
ATP13A3	automated	NA
ATP1A1	manual&automated	NA
ATP1A3	automated	NA
ATP1B1	automated	NA
ATP1B3	automated	NA
ATP2A2	manual&automated	NA
ATP2B1	manual&automated	NA
ATP2B4	automated	NA
ATP2C1	automated	NA
ATP5A1	manual&automated	NA
ATP5B	manual&automated	PIPs
ATP5C1	manual&automated	NA
ATP5D	automated	NA
ATP5F1	automated	NA
ATP5H	automated	NA
ATP5J2	automated	NA
ATP5L	manual&automated	NA
ATP5O	manual&automated	NA
ATP6AP1	automated	NA
ATP6AP2	automated	NA
ATP6V0A1	manual&automated	NA
ATP6V0D1	automated	NA
ATP6V1A	manual&automated	PIPs
ATP6V1B2	manual&automated	PIPs
ATP6V1C1	automated	NA
ATP6V1E1	automated	PIPs
ATP6V1F	automated	NA
ATP6V1G1	automated	NA
ATP6V1H	manual&automated	PIPs
ATP7A	automated	NA
ATP7B	automated	NA
ATP8A1	automated	NA
ATP8B3	automated	NA
ATP9A	automated	NA
ATP9B	automated	NA
ATPAF1	automated	NA
ATPAF2	automated	NA
ATR	automated	NA
ATRIP	automated	NA
ATRX	manual&automated	NA
ATXN10	automated	NA
ATXN1L	automated	NA
ATXN2	manual&automated	NA
ATXN2L	manual&automated	NA
ATXN3	automated	PIPs
ATXN7	automated	UPSnetwork
ATXN7L2	automated	UPSnetwork
ATXN7L3B	automated	NA
AUH	automated	NA
AUP1	manual&automated	UPSnetwork
AURKA	automated	NA
AURKB	manual&automated	NA
AUTS2	manual&automated	NA
AVEN	automated	NA
AVL9	automated	NA
AZGP1	automated	NA
AZI2	automated	NA
B3GLCT	automated	NA
BABAM1	manual&automated	PIPs
BACH1	manual&automated	NA
BACH2	manual&automated	NA
BAG1	automated	UPSnetwork
BAG2	manual&automated	NA
BAG3	manual&automated	NA
BAG4	automated	NA
BAG5	automated	NA
BAG6	automated	PIPs
BAHCC1	manual&automated	NA
BAHD1	automated	NA
BAIAP2	manual&automated	NA
BAIAP2L1	manual&automated	NA
BANF1	manual&automated	NA
BAP1	manual&automated	UPSnetwork
BAP18	manual&automated	NA
BARD1	automated	NA
BASP1	manual&automated	NA
BAZ1A	manual&automated	NA
BAZ1B	manual&automated	NA
BAZ2A	manual&automated	NA
BAZ2B	automated	NA
BBS1	automated	NA
BBS4	automated	NA
BBS7	automated	NA
BBX	automated	NA
BCAP31	manual&automated	NA
BCAR1	manual&automated	PIPs
BCAS2	manual&automated	NA
BCAS3	automated	NA
BCAT1	automated	NA
BCCIP	manual&automated	NA
BCKDHA	manual&automated	NA
BCKDHB	automated	NA
BCKDK	automated	NA
BCL10	automated	NA
BCL11A	manual&automated	NA
BCL11B	automated	NA
BCL2L13	automated	NA
BCL7A	manual&automated	NA
BCL7C	automated	NA
BCL9	manual&automated	NA
BCLAF1	manual&automated	NA
BCOR	manual&automated	NA
BCORL1	manual&automated	NA
BCR	manual&automated	NA
BCS1L	automated	NA
BDP1	manual&automated	NA
BECN1	automated	NA
BEND3	automated	NA
BICC1	automated	NA
BICD1	automated	NA
BICD2	manual&automated	NA
BID	automated	NA
BIRC2	automated	UPSnetwork
BIRC5	manual	NA
BIRC6	manual&automated	PIPs
BLM	manual&automated	NA
BLMH	automated	PIPs
BLOC1S1	automated	NA
BLOC1S6	automated	NA
BLVRA	manual&automated	NA
BMI1	automated	UPSnetwork
BMP2K	manual&automated	NA
BMS1	manual&automated	NA
BNIP1	automated	NA
BOD1L1	manual&automated	NA
BOLA2	manual&automated	NA
BOP1	manual&automated	NA
BPHL	automated	NA
BPNT1	automated	NA
BPTF	manual&automated	NA
BRAF	automated	NA
BRAP	manual&automated	UPSnetwork
BRAT1	automated	NA
BRCA1	manual&automated	NA
BRCA2	manual&automated	NA
BRCC3	automated	UPSnetwork
BRD1	manual&automated	NA
BRD2	manual&automated	NA
BRD3	manual&automated	NA
BRD4	manual&automated	NA
BRD7	manual&automated	NA
BRD8	manual&automated	NA
BRD9	automated	NA
BRE	automated	NA
BRIP1	manual&automated	NA
BRIX1	manual&automated	NA
BRMS1L	automated	NA
BROX	automated	NA
BRPF1	manual&automated	NA
BRPF3	manual&automated	NA
BRSK2	automated	UPSnetwork
BRWD1	manual&automated	NA
BRWD3	automated	NA
BSDC1	automated	NA
BSG	automated	NA
BSN	manual	NA
BTAF1	manual&automated	NA
BTBD9	automated	NA
BTF3	manual&automated	NA
BTF3L4	automated	NA
BUB1	automated	NA
BUB1B	manual&automated	PIPs
BUB3	manual&automated	NA
BUD13	manual&automated	NA
BUD31	automated	NA
BYSL	manual&automated	NA
BZW1	automated	PIPs
BZW2	automated	NA
C10orf12	manual&automated	NA
C10orf76	automated	NA
C11orf49	manual&automated	NA
C11orf54	automated	NA
C11orf57	manual&automated	NA
C11orf84	automated	NA
C11orf98	manual&automated	NA
C12orf10	automated	NA
C12orf4	automated	NA
C12orf43	automated	NA
C12orf45	manual&automated	NA
C14orf142	automated	NA
C14orf159	automated	NA
C14orf166	manual&automated	NA
C15orf39	manual&automated	NA
C15orf52	automated	NA
C16orf62	automated	NA
C17orf62	automated	NA
C17orf75	automated	NA
C17orf80	manual&automated	NA
C18orf21	automated	NA
C18orf25	automated	NA
C19orf25	automated	NA
C19orf43	manual&automated	NA
C19orf47	manual&automated	NA
C19orf52	manual&automated	NA
C19orf53	manual&automated	NA
C1orf112	automated	NA
C1orf131	manual&automated	NA
C1orf198	manual&automated	NA
C1orf21	automated	NA
C1orf226	automated	NA
C1orf50	automated	NA
C1orf52	manual&automated	NA
C1QBP	manual&automated	NA
C20orf27	automated	NA
C21orf2	automated	NA
C21orf33	manual&automated	NA
C21orf59	automated	NA
C2CD3	automated	NA
C2CD5	automated	NA
C2orf44	manual&automated	NA
C2orf47	manual&automated	NA
C2orf49	automated	NA
C3orf38	automated	NA
C3orf58	automated	NA
C4orf27	manual&automated	NA
C5orf22	automated	NA
C5orf24	manual&automated	NA
C5orf42	automated	NA
C5orf51	automated	NA
C6orf132	manual	NA
C7orf43	automated	NA
C7orf50	manual&automated	NA
C8orf33	manual&automated	NA
C9orf114	automated	NA
C9orf142	automated	NA
C9orf64	manual&automated	NA
C9orf72	automated	NA
C9orf78	manual&automated	NA
CA2	automated	NA
CAAP1	manual&automated	NA
CABIN1	manual&automated	NA
CACHD1	automated	NA
CACNA2D1	automated	NA
CACNA2D2	automated	NA
CACTIN	manual&automated	NA
CACUL1	automated	NA
CACYBP	manual&automated	PIPs
CAD	manual&automated	NA
CALCOCO1	automated	NA
CALCOCO2	automated	NA
CALD1	manual&automated	NA
CALM1	manual&automated	NA
CALML3	manual&automated	NA
CALML5	manual&automated	NA
CALR	manual&automated	PIPs
CALU	manual&automated	NA
CAMK1	automated	NA
CAMK1D	automated	NA
CAMK2B	automated	NA
CAMK2D	manual&automated	NA
CAMK2G	automated	NA
CAMK4	automated	NA
CAMKK2	automated	NA
CAMLG	automated	NA
CAMSAP1	manual&automated	NA
CAMSAP2	manual&automated	NA
CAMSAP3	manual&automated	NA
CAND1	manual&automated	PIPs
CAND2	automated	NA
CANX	manual&automated	NA
CAP1	manual&automated	PIPs
CAP2	automated	NA
CAPN1	manual&automated	NA
CAPN2	manual&automated	NA
CAPN7	automated	NA
CAPRIN1	manual&automated	NA
CAPZA1	manual&automated	PIPs
CAPZA2	manual&automated	PIPs
CAPZB	manual&automated	PIPs
CARHSP1	automated	NA
CARKD	automated	NA
CARM1	automated	NA
CARNMT1	automated	NA
CARS	automated	NA
CARS2	automated	NA
CASC3	manual&automated	NA
CASC4	automated	NA
CASC5	manual&automated	NA
CASK	automated	NA
CASKIN2	automated	NA
CASP14	manual&automated	NA
CASP3	automated	NA
CASP6	automated	NA
CASP7	automated	NA
CASP8	automated	NA
CASP8AP2	automated	NA
CAST	manual&automated	NA
CASZ1	manual&automated	NA
CAT	manual&automated	NA
CAV1	automated	NA
CBFB	automated	NA
CBL	automated	UPSnetwork
CBLL1	automated	NA
CBR1	manual&automated	NA
CBS	manual&automated	PIPs
CBWD2	automated	NA
CBWD6;CBWD3;CBWD5;CBWD2;CBWD1	manual	NA
CBX1	manual&automated	NA
CBX2	manual&automated	NA
CBX3	manual&automated	NA
CBX4	manual&automated	UPSnetwork
CBX5	manual&automated	NA
CBX6	automated	NA
CBX8	manual&automated	NA
CBY1	automated	NA
CC2D1A	manual&automated	NA
CC2D1B	automated	NA
CCAR1	manual&automated	NA
CCAR2	manual&automated	PIPs
CCBL2	manual&automated	NA
CCDC109B	automated	NA
CCDC12	manual&automated	NA
CCDC124	manual&automated	NA
CCDC137	manual&automated	NA
CCDC138	manual&automated	NA
CCDC14	automated	NA
CCDC158	manual	NA
CCDC174	manual&automated	NA
CCDC18	manual&automated	NA
CCDC186	manual&automated	NA
CCDC22	automated	NA
CCDC25	manual&automated	PIPs
CCDC43	manual&automated	NA
CCDC47	manual&automated	NA
CCDC50	manual&automated	NA
CCDC59	manual&automated	NA
CCDC6	automated	PIPs
CCDC61	automated	NA
CCDC71	automated	NA
CCDC77	automated	NA
CCDC8	automated	NA
CCDC82	automated	NA
CCDC85C	manual&automated	NA
CCDC86	manual&automated	NA
CCDC88A	manual&automated	PIPs
CCDC88C	automated	NA
CCDC9	automated	NA
CCDC91	automated	NA
CCDC92	automated	NA
CCDC93	automated	NA
CCDC94	manual&automated	NA
CCDC97	automated	NA
CCNA2	automated	NA
CCNB1	automated	NA
CCNH	automated	NA
CCNK	manual&automated	NA
CCNL1	automated	NA
CCNL2	automated	NA
CCNT1	manual&automated	NA
CCNT2	automated	NA
CCNY	automated	NA
CCP110	manual&automated	NA
CCSER2	manual&automated	NA
CCT2	manual&automated	PIPs
CCT3	manual&automated	PIPs
CCT4	manual&automated	PIPs
CCT5	manual&automated	PIPs
CCT6A	manual&automated	PIPs
CCT6B	manual&automated	NA
CCT7	manual&automated	PIPs
CCT8	manual&automated	PIPs
CCZ1B;CCZ1	automated	NA
CD2AP	manual&automated	NA
CD2BP2	manual&automated	NA
CD3EAP	manual&automated	NA
CDAN1	automated	NA
CDC123	automated	NA
CDC16	manual&automated	NA
CDC20	manual&automated	NA
CDC23	automated	NA
CDC25C	manual&automated	NA
CDC27	manual&automated	NA
CDC34	automated	UPSnetwork
CDC37	manual&automated	NA
CDC40	manual&automated	NA
CDC42	automated	NA
CDC42BPA	manual&automated	NA
CDC42BPB	manual&automated	NA
CDC42EP1	automated	NA
CDC42EP4	automated	NA
CDC45	manual&automated	NA
CDC5L	manual&automated	NA
CDC7	manual&automated	NA
CDC73	manual&automated	NA
CDCA2	manual&automated	NA
CDCA5	manual&automated	NA
CDCA7L	automated	NA
CDCA8	manual&automated	NA
CDH2;CDH4	automated	NA
CDIPT	manual&automated	NA
CDK1	manual&automated	NA
CDK11A	automated	NA
CDK11B	manual&automated	PIPs
CDK12	manual&automated	NA
CDK13	manual&automated	NA
CDK16	automated	NA
CDK17	automated	NA
CDK18	automated	NA
CDK2	manual&automated	UPSnetwork
CDK2AP1	manual	NA
CDK4	manual&automated	NA
CDK5	manual&automated	NA
CDK5RAP1	automated	NA
CDK5RAP2	manual&automated	NA
CDK5RAP3	automated	NA
CDK6	manual&automated	NA
CDK7	automated	NA
CDK9	manual&automated	NA
CDKAL1	automated	NA
CDKN2A	manual&automated	NA
CDKN2AIP	manual&automated	NA
CDKN2AIPNL	automated	NA
CDR2	automated	NA
CDR2L	manual&automated	NA
CDS1	automated	NA
CDS2	manual&automated	NA
CDSN	manual&automated	NA
CDV3	manual&automated	PIPs
CDYL	automated	NA
CEBPG	manual	NA
CEBPZ	manual&automated	NA
CECR2	manual&automated	NA
CECR5	automated	NA
CELF1	automated	NA
CELSR2	automated	NA
CENPC	manual&automated	NA
CENPE	manual&automated	UPSnetwork
CENPF	manual&automated	NA
CENPH	automated	NA
CENPJ	manual&automated	NA
CENPM	automated	NA
CENPP	automated	NA
CENPU	automated	NA
CENPV	manual&automated	NA
CEP104	automated	NA
CEP112	manual&automated	NA
CEP120	automated	NA
CEP128	manual&automated	NA
CEP131	manual&automated	NA
CEP135	manual&automated	NA
CEP152	manual&automated	NA
CEP162	manual&automated	NA
CEP164	manual&automated	NA
CEP170	manual&automated	NA
CEP170B	manual&automated	NA
CEP192	manual&automated	NA
CEP250	manual&automated	NA
CEP290	manual&automated	NA
CEP295	automated	NA
CEP350	manual&automated	NA
CEP41	automated	NA
CEP44	manual&automated	NA
CEP55	manual&automated	NA
CEP57L1	automated	NA
CEP63	manual&automated	NA
CEP68	automated	NA
CEP72	manual&automated	NA
CEP78	automated	NA
CEP83	automated	NA
CEP85	manual&automated	NA
CEP89	automated	NA
CEP97	manual&automated	PIPs
CEPT1	automated	NA
CERS1	automated	NA
CETN2	manual&automated	NA
CFAP20	automated	NA
CFAP36	automated	NA
CFAP97	manual&automated	NA
CFDP1	manual&automated	NA
CFL1	manual&automated	NA
CFL2	automated	NA
CGGBP1	automated	NA
CGN	manual&automated	NA
CGNL1	manual&automated	NA
CHAF1A	manual&automated	NA
CHAF1B	manual&automated	NA
CHAMP1	manual&automated	NA
CHCHD3	automated	NA
CHCHD4	automated	NA
CHD1	manual&automated	NA
CHD1L	manual&automated	NA
CHD2	manual&automated	NA
CHD3	manual&automated	NA
CHD4	manual&automated	NA
CHD6	automated	NA
CHD7	manual&automated	NA
CHD8	manual&automated	NA
CHD9	automated	NA
CHEK1	manual&automated	NA
CHEK2	automated	NA
CHERP	manual&automated	NA
CHMP2B	manual&automated	NA
CHMP3	automated	NA
CHMP4B	manual&automated	NA
CHMP5	manual&automated	PIPs
CHMP7	automated	NA
CHORDC1	manual&automated	NA
CHPT1	manual	NA
CHTF18	automated	NA
CHTF8	manual&automated	NA
CHTOP	manual&automated	NA
CHUK	manual&automated	UPSnetwork
CIAO1	automated	NA
CIAPIN1	manual&automated	NA
CIC	manual&automated	NA
CIR1	automated	NA
CIRBP	manual&automated	NA
CIRH1A	manual&automated	NA
CISD1	automated	NA
CIT	automated	NA
CIZ1	manual&automated	NA
CKAP2	manual&automated	NA
CKAP2L	automated	NA
CKAP4	manual&automated	NA
CKAP5	manual&automated	NA
CKB	manual&automated	PIPs
CKM	automated	NA
CKMT1A	automated	NA
CLASP1	automated	NA
CLASP2	automated	NA
CLASRP	manual&automated	NA
CLCC1	manual&automated	NA
CLCN7	automated	NA
CLEC16A	automated	NA
CLGN	automated	NA
CLIC1	automated	PIPs
CLIC4	automated	NA
CLINT1	manual&automated	NA
CLIP1	manual&automated	PIPs
CLK2	manual&automated	NA
CLK3	manual&automated	NA
CLK4	automated	NA
CLMN	manual&automated	NA
CLN6	automated	NA
CLNS1A	manual&automated	NA
CLP1	manual&automated	NA
CLPB	automated	NA
CLPP	automated	NA
CLPTM1	automated	NA
CLPTM1L	manual&automated	NA
CLPX	manual&automated	NA
CLSPN	manual&automated	NA
CLTA	manual&automated	NA
CLTB	manual&automated	NA
CLTC	manual&automated	PIPs
CLUH	manual&automated	PIPs
CMAS	manual&automated	NA
CMBL	automated	NA
CMPK1	manual&automated	NA
CMSS1	automated	NA
CMTR1	automated	NA
CNBP	automated	NA
CNDP2	manual&automated	NA
CNN1	manual	NA
CNN2	manual&automated	NA
CNN3	manual&automated	NA
CNNM2	automated	NA
CNNM3	automated	NA
CNOT1	manual&automated	NA
CNOT10	automated	NA
CNOT11	automated	NA
CNOT2	manual&automated	NA
CNOT3	manual&automated	NA
CNOT6L	automated	NA
CNOT7	automated	NA
CNOT8	automated	NA
CNP	manual&automated	NA
CNRIP1	automated	NA
CNTLN	manual&automated	NA
CNTN1	automated	NA
CNTNAP1	automated	NA
CNTNAP4	manual	NA
CNTRL	manual&automated	NA
CNTROB	automated	NA
COA7	automated	NA
COASY	automated	NA
COBL	automated	UPSnetwork
COBLL1	manual&automated	UPSnetwork
COG1	automated	NA
COG2	automated	NA
COG3	automated	NA
COG4	automated	PIPs
COG6	automated	NA
COG7	automated	NA
COIL	manual&automated	NA
COL14A1	manual&automated	NA
COL18A1	manual&automated	NA
COL1A1	manual	NA
COL1A2	manual	NA
COL4A1	automated	NA
COL4A2	automated	NA
COL4A3BP	automated	NA
COL6A1	automated	NA
COL6A3	manual	NA
COLGALT1	manual&automated	NA
COMMD10	automated	NA
COMMD2	automated	NA
COMMD3	automated	NA
COMMD4	automated	NA
COMMD8	automated	NA
COMT	automated	NA
COPA	manual&automated	PIPs
COPB1	manual&automated	PIPs
COPB2	automated	NA
COPE	manual&automated	PIPs
COPG1	manual&automated	PIPs
COPG2	manual&automated	PIPs
COPRS	manual&automated	NA
COPS2	manual&automated	PIPs
COPS3	manual&automated	PIPs
COPS4	manual&automated	PIPs
COPS5	manual&automated	PIPs
COPS6	manual&automated	PIPs
COPS7A	manual&automated	UPSnetwork
COPS7B	manual&automated	PIPs
COPS8	manual&automated	PIPs
COPZ1	manual&automated	NA
COQ5	automated	NA
COQ6	automated	NA
CORO1A	automated	NA
CORO1B	manual&automated	NA
CORO1C	manual&automated	PIPs
CORO2A	automated	NA
CORO7	automated	NA
COTL1	automated	NA
COX10	automated	NA
COX15	automated	PIPs
COX4I1	automated	NA
COX5A	automated	NA
COX5B	automated	NA
COX7A2	automated	NA
CPA4	automated	NA
CPD	automated	NA
CPEB4	manual&automated	NA
CPLX1	manual&automated	NA
CPM	automated	NA
CPNE1	manual&automated	NA
CPNE2	automated	NA
CPNE3	manual&automated	NA
CPOX	automated	NA
CPS1	automated	NA
CPSF1	manual&automated	NA
CPSF2	manual&automated	NA
CPSF3	manual&automated	NA
CPSF3L	automated	NA
CPSF4	manual&automated	NA
CPSF6	manual&automated	NA
CPSF7	manual&automated	NA
CPT2	automated	NA
CPVL	manual&automated	NA
CRBN	automated	NA
CREB1	manual&automated	NA
CREB5	automated	NA
CREBBP	automated	UPSnetwork
CREG1	automated	NA
CRK	manual&automated	NA
CRKL	manual&automated	NA
CRLF3	automated	NA
CRMP1	manual&automated	PIPs
CRNKL1	manual&automated	NA
CROCC	manual&automated	NA
CRTC1	automated	NA
CRTC2	automated	NA
CRTC3	automated	NA
CRYBG3	manual&automated	NA
CRYZ	automated	NA
CRYZL1	automated	NA
CS	manual&automated	NA
CSDE1	manual&automated	NA
CSE1L	manual&automated	PIPs
CSK	manual&automated	NA
CSNK1A1	manual&automated	NA
CSNK1D	manual&automated	NA
CSNK1E	manual&automated	NA
CSNK1G1	automated	NA
CSNK1G2	automated	NA
CSNK1G3	automated	NA
CSNK2A1	manual&automated	PIPs
CSNK2A2	manual&automated	NA
CSNK2B	manual&automated	PIPs
CSPP1	manual&automated	NA
CSRP1	automated	NA
CSRP2	manual&automated	NA
CSRP2BP	manual&automated	NA
CSTA	automated	NA
CSTB	manual&automated	NA
CSTF1	automated	NA
CSTF2	manual&automated	NA
CSTF2T	manual&automated	NA
CSTF3	automated	NA
CTAGE5	automated	NA
CTBP1	automated	PIPs
CTBP2	manual&automated	NA
CTCF	manual&automated	NA
CTDP1	manual&automated	NA
CTDSPL2	automated	NA
CTIF	automated	NA
CTNNA1	automated	NA
CTNNAL1	automated	NA
CTNNB1	manual&automated	NA
CTNNBL1	automated	PIPs
CTNND1	manual&automated	NA
CTPS1	manual&automated	NA
CTPS2	automated	NA
CTR9	manual&automated	NA
CTSA	automated	NA
CTSB	manual&automated	NA
CTSC	automated	NA
CTSD	automated	NA
CTSH	automated	NA
CTTN	manual&automated	NA
CTTNBP2	automated	NA
CTTNBP2NL	automated	NA
CTU2	automated	NA
CUEDC2	automated	UPSnetwork
CUL1	manual&automated	PIPs
CUL2	manual&automated	PIPs
CUL3	automated	NA
CUL4A	manual&automated	NA
CUL4B	manual&automated	PIPs
CUL5	automated	NA
CUL7	automated	NA
CUX1	manual&automated	NA
CWC15	manual&automated	NA
CWC22	automated	NA
CWC25	manual&automated	NA
CWC27	manual&automated	NA
CWF19L1	manual&automated	NA
CWF19L2	manual&automated	NA
CXorf23	automated	NA
CXorf56	manual&automated	NA
CXorf57	automated	NA
CXXC1	automated	NA
CYB5R1	automated	NA
CYB5R3	automated	NA
CYBA	automated	NA
CYC1	automated	NA
CYFIP1	manual&automated	NA
CYFIP2	manual&automated	NA
CYLD	manual&automated	PIPs
CYP20A1	automated	NA
CYP4X1	automated	NA
CYP51A1	automated	NA
D2HGDH	automated	NA
DAAM1	automated	NA
DAB2	automated	NA
DACH1	manual&automated	NA
DAD1	automated	NA
DAP3	automated	NA
DARS	manual&automated	NA
DARS2	manual&automated	NA
DAXX	automated	UPSnetwork
DAZAP1	manual&automated	NA
DBN1	manual&automated	PIPs
DBNL	manual&automated	NA
DBR1	automated	NA
DBT	manual&automated	NA
DCAF11	automated	NA
DCAF13	manual&automated	NA
DCAF4	automated	NA
DCAF5	automated	NA
DCAF6	automated	NA
DCAF7	manual&automated	NA
DCAF8	automated	NA
DCAKD	automated	NA
DCD	manual&automated	NA
DCDC2	automated	NA
DCK	automated	NA
DCLK1	automated	NA
DCLRE1A	automated	UPSnetwork
DCN	manual	NA
DCP1A	manual&automated	NA
DCP1B	manual&automated	NA
DCP2	automated	NA
DCPS	automated	NA
DCTN1	manual&automated	PIPs
DCTN2	manual&automated	PIPs
DCTN3	automated	PIPs
DCTN4	manual&automated	PIPs
DCTN5	manual&automated	NA
DCTPP1	automated	PIPs
DCUN1D5	automated	NA
DCXR	automated	NA
DDAH1	automated	NA
DDB1	manual&automated	PIPs
DDB2	automated	NA
DDHD2	automated	NA
DDI2	automated	PIPs
DDOST	manual&automated	NA
DDT	automated	NA
DDX1	manual&automated	NA
DDX10	manual&automated	NA
DDX17	manual&automated	NA
DDX18	manual&automated	NA
DDX19A	manual&automated	NA
DDX19B	manual&automated	PIPs
DDX20	manual&automated	NA
DDX21	manual&automated	NA
DDX23	manual&automated	NA
DDX24	manual&automated	NA
DDX27	manual&automated	NA
DDX28	automated	NA
DDX31	manual&automated	NA
DDX39A	manual&automated	NA
DDX39B	manual&automated	PIPs
DDX3X	manual&automated	NA
DDX41	manual&automated	NA
DDX42	manual&automated	NA
DDX46	manual&automated	NA
DDX47	manual&automated	NA
DDX49	automated	NA
DDX5	manual&automated	NA
DDX50	manual&automated	NA
DDX51	automated	NA
DDX52	manual&automated	NA
DDX54	manual&automated	NA
DDX55	manual&automated	NA
DDX56	manual&automated	NA
DDX59	automated	NA
DDX6	manual&automated	NA
DEK	manual&automated	NA
DENND1A	automated	NA
DENND4A	manual&automated	NA
DENND4C	manual&automated	NA
DENND5A	automated	NA
DENND6A	automated	NA
DENR	manual&automated	NA
DEPDC1B	automated	NA
DERA	automated	NA
DERL1	manual&automated	UPSnetwork
DERL2	automated	UPSnetwork
DES	manual	NA
DFFA	automated	NA
DFFB	automated	NA
DGAT1	automated	NA
DGCR14	manual&automated	NA
DGCR8	manual&automated	NA
DGKA	automated	NA
DGKE	automated	NA
DGKH	automated	NA
DGKQ	automated	NA
DGKZ	automated	NA
DHCR24	automated	NA
DHCR7	manual&automated	NA
DHDDS	automated	NA
DHFR	manual&automated	NA
DHPS	manual&automated	NA
DHRS1	automated	NA
DHRS7	automated	NA
DHRS7B	manual&automated	NA
DHTKD1	automated	NA
DHX15	manual&automated	NA
DHX16	manual&automated	NA
DHX29	manual&automated	NA
DHX30	manual&automated	NA
DHX32	automated	NA
DHX33	manual&automated	NA
DHX34	automated	NA
DHX35	manual&automated	NA
DHX36	manual&automated	NA
DHX37	manual&automated	NA
DHX38	manual&automated	NA
DHX40	manual&automated	NA
DHX57	manual&automated	UPSnetwork
DHX8	manual&automated	NA
DHX9	manual&automated	PIPs
DIABLO	manual&automated	NA
DIAPH1	manual&automated	PIPs
DIAPH2	automated	NA
DIAPH3	automated	NA
DICER1	manual&automated	NA
DIDO1	manual&automated	NA
DIEXF	automated	NA
DIMT1	manual&automated	NA
DIP2A	automated	NA
DIP2B	automated	NA
DIS3	manual&automated	NA
DIS3L	automated	NA
DKC1	manual&automated	NA
DLAT	manual&automated	NA
DLD	manual&automated	NA
DLG1	manual&automated	NA
DLG3	automated	NA
DLG5	manual&automated	NA
DLGAP5	manual&automated	NA
DLST	manual&automated	NA
DMAP1	manual&automated	NA
DMXL1	automated	NA
DMXL2	automated	NA
DNA2	automated	NA
DNAAF2	automated	NA
DNAAF5	automated	PIPs
DNAJA1	manual&automated	PIPs
DNAJA2	manual&automated	NA
DNAJA3	manual&automated	NA
DNAJB1	manual&automated	NA
DNAJB11	manual&automated	NA
DNAJB12	automated	NA
DNAJB4	automated	NA
DNAJB6	manual&automated	NA
DNAJC1	automated	NA
DNAJC10	automated	NA
DNAJC11	manual&automated	NA
DNAJC12	manual&automated	NA
DNAJC13	manual&automated	NA
DNAJC2	manual&automated	NA
DNAJC21	manual&automated	NA
DNAJC3	automated	NA
DNAJC6	automated	NA
DNAJC7	automated	PIPs
DNAJC8	manual&automated	NA
DNAJC9	manual&automated	NA
DNM1	automated	NA
DNM1L	manual&automated	PIPs
DNM2	manual&automated	NA
DNMBP	manual&automated	NA
DNMT1	manual&automated	NA
DNMT3A	manual&automated	NA
DNPEP	automated	NA
DNTTIP2	manual&automated	NA
DOCK1	automated	NA
DOCK11	automated	NA
DOCK4	manual&automated	NA
DOCK5	automated	NA
DOCK6	automated	NA
DOCK7	manual&automated	NA
DOCK9	automated	NA
DONSON	automated	NA
DOPEY2	automated	NA
DOT1L	manual&automated	NA
DPCD	automated	NA
DPF1	automated	NA
DPF2	automated	NA
DPH1	automated	NA
DPH2	automated	NA
DPH5	automated	NA
DPH6	automated	NA
DPM1	manual&automated	NA
DPP3	automated	NA
DPP7	automated	NA
DPP9	automated	PIPs
DPY30	manual&automated	NA
DPYSL2	manual&automated	NA
DPYSL3	manual&automated	NA
DPYSL4	manual&automated	NA
DPYSL5	manual&automated	NA
DR1	manual&automated	NA
DRAP1	manual	NA
DRG1	manual&automated	NA
DRG2	manual&automated	NA
DROSHA	manual&automated	NA
DSC1	manual&automated	NA
DSC2	automated	NA
DSC3	automated	NA
DSCR3	automated	NA
DSG1	manual&automated	NA
DSG2	manual&automated	NA
DSN1	automated	NA
DSP	manual&automated	NA
DST	manual&automated	NA
DSTN	manual&automated	NA
DTD1	manual&automated	NA
DTL	manual&automated	NA
DTNA	manual&automated	NA
DTNBP1	automated	NA
DTWD2	automated	NA
DTX3L	automated	NA
DTYMK	automated	NA
DUS1L	automated	NA
DUS2	automated	NA
DUS3L	automated	NA
DUSP11	automated	NA
DUSP14	automated	NA
DUSP3	automated	NA
DUT	manual&automated	NA
DVL1	automated	NA
DVL2	manual&automated	NA
DVL3	manual&automated	NA
DYNC1H1	manual&automated	PIPs
DYNC1I2	manual&automated	NA
DYNC1LI1	manual&automated	NA
DYNC1LI2	manual&automated	NA
DYNC2H1	automated	NA
DYNC2LI1	automated	NA
DYNLL2	automated	NA
DYNLRB1	manual&automated	NA
DYNLT1	manual&automated	NA
DYRK1A	automated	NA
E2F3	automated	NA
E2F6	automated	NA
E2F7	automated	NA
EAPP	automated	NA
EBF3	automated	NA
EBNA1BP2	manual&automated	NA
ECD	manual&automated	NA
ECH1	manual&automated	NA
ECHDC1	manual&automated	NA
ECHS1	manual&automated	NA
ECI1	automated	NA
ECI2	automated	NA
ECM1	automated	NA
ECM29	automated	NA
ECSIT	automated	NA
ECT2	automated	NA
EDC3	manual&automated	NA
EDC4	manual&automated	NA
EDEM3	automated	NA
EDF1	manual&automated	NA
EDRF1	automated	NA
EEA1	automated	PIPs
EED	manual&automated	NA
EEF1A2	automated	NA
EEF1B2	manual&automated	PIPs
EEF1D	manual&automated	PIPs
EEF1E1	manual&automated	NA
EEF1G	manual&automated	PIPs
EEF2	manual&automated	PIPs
EEF2K	automated	NA
EEFSEC	automated	NA
EFHD1	automated	NA
EFHD2	manual&automated	NA
EFR3A	automated	NA
EFR3B	automated	NA
EFTUD1	automated	NA
EFTUD2	manual&automated	PIPs
EGLN1	manual&automated	NA
EHBP1	manual&automated	NA
EHD1	automated	NA
EHD4	automated	NA
EHHADH	automated	NA
EHMT1	manual&automated	NA
EHMT2	manual&automated	NA
EI24	automated	NA
EIF1	automated	NA
EIF1AY;EIF1AX	manual&automated	NA
EIF2A	manual&automated	NA
EIF2AK2	manual&automated	NA
EIF2AK4	automated	UPSnetwork
EIF2B1	automated	NA
EIF2B2	automated	PIPs
EIF2B3	automated	PIPs
EIF2B4	automated	NA
EIF2B5	manual&automated	PIPs
EIF2D	automated	NA
EIF2S1	manual&automated	PIPs
EIF2S2	manual&automated	NA
EIF2S3	manual&automated	NA
EIF3A	manual&automated	NA
EIF3B	manual&automated	PIPs
EIF3C	manual&automated	PIPs
EIF3D	manual&automated	NA
EIF3E	automated	NA
EIF3F	manual&automated	NA
EIF3G	manual&automated	PIPs
EIF3H	manual&automated	NA
EIF3I	manual&automated	PIPs
EIF3J	manual&automated	PIPs
EIF3K	automated	PIPs
EIF3L	manual&automated	PIPs
EIF3M	automated	PIPs
EIF4A1	manual&automated	PIPs
EIF4A2	automated	PIPs
EIF4A3	manual&automated	NA
EIF4B	manual&automated	PIPs
EIF4E	manual&automated	PIPs
EIF4E2	manual&automated	NA
EIF4EBP1	automated	NA
EIF4ENIF1	manual&automated	NA
EIF4G1	manual&automated	NA
EIF4G2	manual&automated	NA
EIF4G3	manual&automated	NA
EIF4H	manual&automated	NA
EIF5	manual&automated	NA
EIF5A	manual&automated	PIPs
EIF5B	manual&automated	NA
EIF6	manual&automated	PIPs
ELAC2	manual&automated	NA
ELAVL1	manual&automated	NA
ELAVL2	manual&automated	NA
ELF2	manual&automated	NA
ELL	manual&automated	NA
ELMO2	automated	NA
ELMOD2	automated	NA
ELMSAN1	manual	NA
ELOVL1	automated	NA
ELOVL5	automated	NA
ELP2	automated	NA
ELP3	manual&automated	NA
ELP4	manual&automated	NA
ELP5	automated	NA
ELP6	manual&automated	PIPs
EMC1	manual&automated	NA
EMC2	automated	NA
EMC3	automated	NA
EMC4	automated	NA
EMC7	automated	NA
EMC8	automated	NA
EMD	manual&automated	NA
EME1	automated	NA
EMG1	manual&automated	NA
EML1	automated	NA
EML4	manual&automated	NA
EMSY	manual&automated	NA
ENAH	manual&automated	NA
ENGASE	automated	NA
ENO1	manual&automated	NA
ENO2	automated	NA
ENOPH1	automated	NA
ENSA	manual&automated	NA
ENY2	manual	NA
EP300	automated	NA
EP400	manual&automated	NA
EPB41	manual&automated	NA
EPB41L1	automated	PIPs
EPB41L2	manual&automated	NA
EPB41L3	manual&automated	NA
EPB41L5	automated	NA
EPC1	automated	NA
EPC2	automated	NA
EPHA2	manual&automated	NA
EPM2AIP1	automated	NA
EPN1	automated	NA
EPPK1	manual&automated	NA
EPRS	manual&automated	PIPs
EPS15	manual&automated	PIPs
EPS15L1	manual&automated	NA
EPS8	automated	NA
EPT1	manual	NA
ERAL1	manual&automated	NA
ERAP1	automated	NA
ERBB2IP	manual&automated	NA
ERC1	manual&automated	NA
ERC2	automated	NA
ERCC1	automated	NA
ERCC2	automated	NA
ERCC3	automated	NA
ERCC4	automated	NA
ERCC5	manual&automated	UPSnetwork
ERCC6	automated	NA
ERCC6L	manual&automated	UPSnetwork
ERF	automated	PIPs
ERGIC1	automated	NA
ERGIC2	automated	NA
ERGIC3	automated	NA
ERH	manual&automated	NA
ERI1	automated	NA
ERI3	automated	NA
ERICH1	manual&automated	NA
ERICH5	automated	NA
ERLIN1	manual&automated	NA
ERLIN2	manual&automated	NA
ERMP1	automated	NA
ERO1A	automated	NA
ERP29	automated	NA
ESCO1	manual&automated	NA
ESCO2	automated	NA
ESD	automated	NA
ESF1	manual&automated	NA
ESPL1	automated	NA
ESRP2	automated	NA
ESRRA	automated	NA
ESYT1	manual&automated	NA
ESYT2	manual&automated	NA
ETF1	manual&automated	PIPs
ETFA	manual&automated	NA
ETFB	manual&automated	NA
ETFDH	automated	NA
ETNK1	automated	NA
EVI5	automated	NA
EVI5L	automated	NA
EVL	automated	NA
EWSR1	manual&automated	PIPs
EXD2	automated	NA
EXO1	automated	NA
EXOC1	automated	NA
EXOC2	automated	NA
EXOC3	automated	NA
EXOC4	manual&automated	NA
EXOC5	automated	NA
EXOC6	automated	NA
EXOC7	automated	NA
EXOC8	automated	NA
EXOSC1	automated	NA
EXOSC10	manual&automated	NA
EXOSC2	manual&automated	NA
EXOSC3	automated	NA
EXOSC4	manual&automated	PIPs
EXOSC5	manual&automated	PIPs
EXOSC6	automated	NA
EXOSC7	manual&automated	NA
EXOSC8	automated	NA
EXOSC9	manual&automated	NA
EXPH5	automated	NA
EYA3	manual&automated	NA
EYA4	automated	NA
EZH2	automated	NA
EZR	manual&automated	NA
FABP5	manual&automated	NA
FADS1	automated	NA
FADS2	automated	NA
FAF1	automated	PIPs
FAF2	manual&automated	UPSnetwork
FAHD1	automated	NA
FAHD2A	manual&automated	NA
FAM101B	manual&automated	NA
FAM105A	automated	NA
FAM107B	manual&automated	NA
FAM111B	manual&automated	NA
FAM114A2	manual&automated	NA
FAM117B	automated	NA
FAM118B	automated	NA
FAM120A	manual&automated	NA
FAM120B	automated	NA
FAM120C	automated	NA
FAM122A	automated	NA
FAM122B	automated	NA
FAM126A	automated	NA
FAM127A	automated	NA
FAM129A	automated	NA
FAM129B	automated	NA
FAM133B	automated	NA
FAM135A	automated	NA
FAM160B1	automated	NA
FAM168A	automated	NA
FAM169A	automated	NA
FAM171A1	manual&automated	NA
FAM175B	manual&automated	NA
FAM177A1	automated	NA
FAM184B	automated	NA
FAM188A	automated	NA
FAM192A	manual&automated	NA
FAM193A	manual&automated	NA
FAM193B	automated	NA
FAM195A	manual&automated	NA
FAM195B	manual&automated	NA
FAM199X	automated	NA
FAM207A	manual&automated	NA
FAM208A	manual&automated	NA
FAM208B	manual&automated	NA
FAM21A	manual&automated	NA
FAM21C	manual&automated	NA
FAM221A	automated	NA
FAM32A	manual	NA
FAM45A	automated	NA
FAM49B	automated	NA
FAM50A	manual&automated	NA
FAM53C	automated	NA
FAM60A	automated	NA
FAM65A	automated	NA
FAM76A	automated	NA
FAM76B	automated	NA
FAM83B	manual&automated	NA
FAM83D	manual&automated	NA
FAM83G	manual&automated	NA
FAM83H	manual&automated	NA
FAM91A1	manual&automated	NA
FAM96B	automated	NA
FAM98A	automated	NA
FAM98B	manual&automated	NA
FANCA	automated	NA
FANCB	automated	NA
FANCD2	manual&automated	NA
FANCI	manual&automated	NA
FAR1	manual&automated	NA
FARP1	manual&automated	NA
FARP2	automated	NA
FARS2	automated	NA
FARSA	manual&automated	NA
FARSB	manual&automated	NA
FASN	manual&automated	PIPs
FASTKD2	automated	NA
FASTKD5	automated	NA
FAU	manual&automated	UPSnetwork
FBF1	manual	NA
FBL	manual&automated	NA
FBN2	manual&automated	NA
FBRS	manual&automated	NA
FBRSL1	manual&automated	NA
FBXL20	automated	NA
FBXO11	automated	NA
FBXO22	automated	NA
FBXO3	automated	NA
FBXO30	automated	NA
FBXO4	automated	NA
FBXO45	automated	NA
FBXO5	automated	NA
FBXO7	manual&automated	PIPs
FBXO9	automated	NA
FBXW11	manual&automated	NA
FCF1	manual&automated	NA
FCHO2	manual&automated	NA
FDFT1	automated	NA
FDPS	manual&automated	NA
FDXR	manual&automated	NA
FECH	automated	NA
FEN1	manual&automated	NA
FERMT2	manual&automated	NA
FGD1	automated	NA
FGD6	automated	NA
FGF2	automated	NA
FGFR1OP	manual&automated	NA
FH	automated	NA
FHL1	manual&automated	NA
FHL2	manual&automated	NA
FHL3	manual&automated	NA
FHOD1	manual&automated	NA
FHOD3	automated	NA
FIGNL1	automated	NA
FILIP1L	automated	NA
FIP1L1	manual&automated	NA
FKBP10	automated	NA
FKBP11	automated	NA
FKBP15	manual&automated	NA
FKBP1A	manual&automated	NA
FKBP3	manual&automated	NA
FKBP4	manual&automated	NA
FKBP5	automated	NA
FKBP8	automated	PIPs
FLAD1	manual&automated	NA
FLG	automated	NA
FLG2	automated	NA
FLII	manual&automated	NA
FLNA	manual&automated	PIPs
FLNB	manual&automated	NA
FLNC	automated	PIPs
FLOT1	manual&automated	NA
FLOT2	manual&automated	NA
FLVCR1	manual&automated	NA
FLYWCH1	automated	NA
FLYWCH2	manual&automated	NA
FMN2	automated	NA
FMNL2	automated	NA
FMNL3	automated	NA
FMR1	manual&automated	NA
FN1	manual	NA
FN3KRP	manual&automated	PIPs
FNBP1	automated	NA
FNBP4	manual&automated	NA
FNDC3A	manual&automated	NA
FNTA	automated	NA
FOCAD	automated	NA
FOXC1	automated	NA
FOXJ3	automated	NA
FOXK1	manual&automated	NA
FOXK2	manual&automated	NA
FOXO3	automated	NA
FOXP1	automated	NA
FOXRED1	automated	NA
FPGT	automated	NA
FRA10AC1	automated	NA
FRG1	manual&automated	NA
FRMD6	automated	NA
FRMPD4	automated	NA
FRS2	automated	NA
FRYL	automated	NA
FSCN1	automated	NA
FSD1	automated	NA
FTO	automated	NA
FTSJ1	automated	NA
FTSJ3	manual&automated	NA
FUBP1	manual&automated	NA
FUBP3	manual&automated	NA
FUCA1	automated	NA
FUK	automated	NA
FUS	manual&automated	UPSnetwork
FXR1	manual&automated	NA
FXR2	manual&automated	NA
FYCO1	automated	NA
FYN	automated	NA
FYTTD1	manual&automated	NA
G3BP1	manual&automated	NA
G3BP2	manual&automated	NA
G6PD	manual&automated	PIPs
GAA	automated	NA
GAB1	manual&automated	NA
GABARAPL2	automated	NA
GABPA	automated	NA
GADD45GIP1	automated	NA
GAK	automated	NA
GALK1	manual&automated	NA
GALNS	automated	NA
GALNT2	automated	NA
GANAB	manual&automated	PIPs
GAPDH	manual&automated	PIPs
GAPVD1	manual&automated	PIPs
GAR1	automated	NA
GARS	manual&automated	PIPs
GART	manual&automated	NA
GAS2L3	manual&automated	NA
GATA3	automated	NA
GATA4	manual	NA
GATA6	manual&automated	NA
GATAD1	automated	NA
GATAD2A	manual&automated	NA
GATAD2B	manual&automated	NA
GATB	automated	NA
GBA	automated	NA
GBE1	automated	NA
GBF1	automated	NA
GBP1	automated	NA
GCAT	automated	NA
GCC1	automated	NA
GCC2	manual&automated	PIPs
GCDH	automated	NA
GCFC2	manual&automated	NA
GCLC	automated	NA
GCLM	manual&automated	PIPs
GCN1L1	manual&automated	NA
GDAP2	automated	NA
GDI1	automated	NA
GDI2	manual&automated	NA
GDPD3	automated	NA
GEMIN2	manual&automated	NA
GEMIN4	manual&automated	NA
GEMIN5	manual&automated	PIPs
GEMIN6	manual&automated	NA
GEMIN7	manual&automated	NA
GEMIN8	manual&automated	NA
GEN1	automated	NA
GET4	automated	PIPs
GFER	automated	NA
GFM1	manual&automated	NA
GFM2	automated	NA
GFPT1	manual&automated	PIPs
GGA1	automated	NA
GGA2	automated	NA
GGA3	manual&automated	NA
GGCT	automated	NA
GGH	automated	NA
GGT7	automated	NA
GID4	automated	NA
GIGYF1	manual&automated	NA
GIGYF2	manual&automated	NA
GINS1	automated	NA
GINS3	automated	NA
GINS4	manual&automated	NA
GIPC1	automated	NA
GIT1	manual&automated	NA
GIT2	manual&automated	NA
GJA1	automated	NA
GK	manual&automated	NA
GKAP1	manual&automated	NA
GLA	automated	NA
GLB1	automated	NA
GLDC	automated	NA
GLG1	automated	NA
GLI2	automated	NA
GLI3	manual&automated	NA
GLIPR2	automated	NA
GLMN	automated	NA
GLO1	manual&automated	NA
GLRX	automated	NA
GLRX3	automated	NA
GLRX5	automated	NA
GLS	automated	NA
GLT8D1	automated	NA
GLTSCR1	manual&automated	NA
GLTSCR2	manual&automated	NA
GLUD1	manual&automated	PIPs
GLUL	automated	NA
GLYR1	manual&automated	NA
GMDS	manual&automated	NA
GMFB	automated	NA
GMNN	automated	NA
GMPPA	automated	NA
GMPPB	automated	NA
GMPS	manual&automated	NA
GNA11	automated	NA
GNA13	automated	NA
GNAI1	automated	NA
GNAI2	automated	NA
GNAI2;GNAI3;GNAO1;GNAI1	manual	NA
GNAI3	automated	NA
GNAO1	automated	NA
GNAQ	automated	NA
GNAS	manual&automated	NA
GNB1	automated	NA
GNB1L	automated	NA
GNB2;GNB4	manual	NA
GNB2L1	manual&automated	NA
GNE	manual&automated	PIPs
GNG12	automated	NA
GNL1	manual&automated	NA
GNL2	manual&automated	NA
GNL3	manual&automated	NA
GNL3L	automated	NA
GNPAT	automated	NA
GNPDA1	automated	NA
GNPDA2	automated	NA
GNS	automated	NA
GOLGA2	manual&automated	PIPs
GOLGA3	manual&automated	NA
GOLGA4	manual&automated	NA
GOLGA5	manual&automated	NA
GOLGB1	manual&automated	NA
GON4L	manual&automated	NA
GOPC	automated	NA
GORASP2	automated	NA
GPAA1	manual	NA
GPALPP1	manual&automated	NA
GPAT3	automated	NA
GPAT4	automated	NA
GPATCH1	manual&automated	NA
GPATCH11	manual&automated	NA
GPATCH2	automated	NA
GPATCH4	manual&automated	NA
GPATCH8	manual&automated	NA
GPBP1	manual&automated	NA
GPBP1L1	automated	NA
GPCPD1	automated	NA
GPD1L	automated	NA
GPD2	automated	NA
GPHN	manual&automated	NA
GPI	manual&automated	PIPs
GPKOW	manual&automated	NA
GPN1	manual&automated	NA
GPN3	automated	NA
GPR89A;GPR89B	automated	NA
GPRASP2	automated	NA
GPRIN1	manual&automated	NA
GPRIN3	automated	NA
GPS1	manual&automated	PIPs
GPS2	manual&automated	NA
GPSM1	manual&automated	NA
GPT	automated	NA
GPT2	automated	NA
GPX1	automated	NA
GPX4	automated	NA
GRAMD1A	manual&automated	NA
GRB10	automated	NA
GRB2	automated	NA
GRHPR	automated	NA
GRIP1	automated	NA
GRIPAP1	manual&automated	PIPs
GRK6	automated	NA
GRPEL1	automated	NA
GRPEL2	automated	NA
GRSF1	manual&automated	NA
GRWD1	manual&automated	NA
GSDMA	automated	NA
GSE1	manual&automated	NA
GSG2	automated	NA
GSK3A	manual&automated	NA
GSK3B	automated	NA
GSPT1	manual&automated	NA
GSPT2	automated	NA
GSR	automated	PIPs
GSS	automated	NA
GSTCD	automated	NA
GSTK1	automated	NA
GSTM3	automated	NA
GSTO1	automated	NA
GSTP1	manual	NA
GTF2A1	automated	NA
GTF2B	automated	PIPs
GTF2E1	manual&automated	NA
GTF2E2	manual&automated	NA
GTF2F1	manual&automated	NA
GTF2F2	manual&automated	NA
GTF2H1	automated	NA
GTF2H2;GTF2H2C	manual&automated	NA
GTF2H3	automated	NA
GTF2H4	automated	NA
GTF2H5	automated	NA
GTF2I	manual&automated	NA
GTF3C1	manual&automated	NA
GTF3C2	automated	NA
GTF3C3	manual&automated	NA
GTF3C4	manual&automated	NA
GTF3C5	manual&automated	NA
GTF3C6	automated	NA
GTPBP1	manual&automated	NA
GTPBP10	automated	NA
GTPBP2	automated	NA
GTPBP4	manual&automated	NA
GTSE1	manual&automated	NA
GUF1	automated	NA
GULP1	automated	NA
GYG1	automated	PIPs
GYS1	manual&automated	PIPs
GZF1	automated	NA
H1F0	manual&automated	NA
H1FX	manual&automated	NA
H2AFX	manual&automated	NA
H2AFY	manual&automated	NA
H2AFY2	manual&automated	NA
H2AFZ;H2AFV	manual&automated	NA
HABP4	automated	NA
HACD2	automated	NA
HACD3	manual&automated	NA
HACL1	automated	NA
HADH	manual&automated	NA
HADHA	manual&automated	PIPs
HADHB	manual&automated	NA
HAGH	manual&automated	NA
HAL	automated	NA
HARS	manual&automated	PIPs
HARS2	automated	NA
HAT1	manual&automated	NA
HAUS3	automated	NA
HAUS4	automated	NA
HAUS5	automated	NA
HAUS6	manual&automated	NA
HAUS8	automated	NA
HAX1	manual&automated	NA
[truncated: 3,640 more rows]
