# Supplementary material for: Optimized Automated Workflow for BioID Improves Reproducibility and Identification of Protein–Protein Interactions
Source: J Proteome Res. 2024 Sep 4;23(10):4359–68. doi: 10.1021/acs.jproteome.4c00308 (PMC11460324; doi:10.1021/acs.jproteome.4c00308)
Supplement: Supplementary file 3 — pr4c00308_si_003.xlsx [file pr4c00308_si_003.xlsx]

## Sheet: column key
Description of the column names used in the two other tabs
Column Header	Meaning
Genes	Gene name
log2 FC	log2 (fold change) transformed ratios of averaged replicates
Pvalue	P value from unpaired, two-sided Student’s t test moderated by the empirical Bayes method
Qvalue	P value adjusted for multiple testing
UniProtIds	UniProt ID
ProteinDescriptions	Description of the protein
ProteinNames	Short name of the protein
Unique.peptides	Number of unique peptides used to identify the protein
Class	Assignment of protein group to proteasome&associates, PIPs, UPS network or unkwown
output candidate table from spectronaut of PSMA4-BirA* vs. BirA* cell lines.
proteasome and associates are marke in blue

## Sheet: Manual
Comparison of protein groups after BioID of cell lines expressing either PSMA4-BirA* or BirA* using the manual workflow.
Genes	AVG.Log2.Ratio	Pvalue	Qvalue	UniProtIds	ProteinDescriptions	ProteinNames	Unique.peptides	Class
ADRM1	2.54564	2.20618e-05	1.2547e-05	Q16186	Proteasomal ubiquitin receptor ADRM1	ADRM1_HUMAN	5	proteasome & associates
PAAF1	6.07746	3.12138e-18	6.48036e-18	Q9BRP4	Proteasomal ATPase-associated factor 1	PAAF1_HUMAN	8	proteasome & associates
POMP	4.90349	1.2654e-17	2.50024e-17	Q9Y244	Proteasome maturation protein	POMP_HUMAN	10	proteasome & associates
PSMA1	6.78277	2.36756e-91	8.35609e-90	P25786	Proteasome subunit alpha type-1	PSA1_HUMAN	28	proteasome & associates
PSMA2	7.60562	1.72052e-63	2.34617e-62	P25787	Proteasome subunit alpha type-2	PSA2_HUMAN	22	proteasome & associates
PSMA3	6.3416	1.77132e-61	2.16896e-60	P25788	Proteasome subunit alpha type-3	PSA3_HUMAN	23	proteasome & associates
PSMA4	5.43846	6.67125e-49	5.63767e-48	P25789	Proteasome subunit alpha type-4	PSA4_HUMAN	20	proteasome & associates
PSMA5	5.57368	9.12038e-41	5.70024e-40	P28066	Proteasome subunit alpha type-5	PSA5_HUMAN	17	proteasome & associates
PSMA6	5.55787	3.33506e-44	2.35416e-43	P60900	Proteasome subunit alpha type-6	PSA6_HUMAN	23	proteasome & associates
PSMA7	5.4254	1.81265e-54	1.94212e-53	O14818	Proteasome subunit alpha type-7	PSA7_HUMAN	31	proteasome & associates
PSMB1	6.71407	7.54836e-61	9.05803e-60	P20618	Proteasome subunit beta type-1	PSB1_HUMAN	20	proteasome & associates
PSMB2	6.12428	1.63792e-66	2.51637e-65	P49721	Proteasome subunit beta type-2	PSB2_HUMAN	23	proteasome & associates
PSMB3	5.56337	2.68674e-45	2.01506e-44	P49720	Proteasome subunit beta type-3	PSB3_HUMAN	18	proteasome & associates
PSMB4	7.28169	1.70428e-54	1.85921e-53	P28070	Proteasome subunit beta type-4	PSB4_HUMAN	15	proteasome & associates
PSMB5	8.36726	5.41807e-48	4.39303e-47	P28074	Proteasome subunit beta type-5	PSB5_HUMAN	20	proteasome & associates
PSMB6	9.50409	2.68915e-22	7.01519e-22	P28072	Proteasome subunit beta type-6	PSB6_HUMAN	8	proteasome & associates
PSMB7	4.53353	6.43517e-48	5.14814e-47	Q99436	Proteasome subunit beta type-7	PSB7_HUMAN	21	proteasome & associates
PSMB9	4.06367	0.0183022	0.00600728	P28065	Proteasome subunit beta type-9	PSB9_HUMAN	3	proteasome & associates
PSMC1	5.3528	8.69098e-84	2.60729e-82	P62191	26S protease regulatory subunit 4	PRS4_HUMAN	40	proteasome & associates
PSMC2	3.40132	1.17839e-74	2.61865e-73	P35998	26S protease regulatory subunit 7	PRS7_HUMAN	36	proteasome & associates
PSMC3	5.09935	1.69319e-110	1.01592e-108	P17980	26S protease regulatory subunit 6A	PRS6A_HUMAN	34	proteasome & associates
PSMC4	4.26493	9.29771e-76	2.14563e-74	P43686	26S protease regulatory subunit 6B	PRS6B_HUMAN	33	proteasome & associates
PSMC5	3.6398	2.56187e-51	2.40176e-50	P62195	26S protease regulatory subunit 8	PRS8_HUMAN	28	proteasome & associates
PSMC6	4.42249	3.00956e-45	2.22931e-44	P62333	26S protease regulatory subunit 10B	PRS10_HUMAN	23	proteasome & associates
PSMD1	5.91103	3.75718e-130	3.75718e-128	Q99460	26S proteasome non-ATPase regulatory subunit 1	PSMD1_HUMAN	48	proteasome & associates
PSMD10	4.47466	6.65907e-28	2.37824e-27	O75832	26S proteasome non-ATPase regulatory subunit 10	PSD10_HUMAN	12	proteasome & associates
PSMD11	0.737006	0.640282	0.140208	O00231	26S proteasome non-ATPase regulatory subunit 11	PSD11_HUMAN	3	proteasome & associates
PSMD12	-2.48746	0.0076628	0.00271891	O00232	26S proteasome non-ATPase regulatory subunit 12	PSD12_HUMAN	4	proteasome & associates
PSMD14	-2.32513	1.32461e-05	7.76139e-06	O00487	26S proteasome non-ATPase regulatory subunit 14	PSDE_HUMAN	9	proteasome & associates
PSMD2	3.06844	2.36651e-82	6.76147e-81	Q13200	26S proteasome non-ATPase regulatory subunit 2	PSMD2_HUMAN	47	proteasome & associates
PSMD3	3.31587	5.76244e-65	8.23205e-64	O43242	26S proteasome non-ATPase regulatory subunit 3	PSMD3_HUMAN	33	proteasome & associates
PSMD4	0.329205	0.554686	0.123538	P55036	26S proteasome non-ATPase regulatory subunit 4	PSMD4_HUMAN	6	proteasome & associates
PSMD6	-2.40513	0.0186871	0.00612021	Q15008	26S proteasome non-ATPase regulatory subunit 6	PSMD6_HUMAN	2	proteasome & associates
PSMD7	3.11091	1.30792e-09	1.26778e-09	P51665	26S proteasome non-ATPase regulatory subunit 7	PSMD7_HUMAN	5	proteasome & associates
PSMD8	0.471619	0.703789	0.151788	P48556	26S proteasome non-ATPase regulatory subunit 8	PSMD8_HUMAN	2	proteasome & associates
PSMD9	1.59686	4.18891e-08	3.41023e-08	O00233	26S proteasome non-ATPase regulatory subunit 9	PSMD9_HUMAN	6	proteasome & associates
PSME3	2.97684	6.9923e-23	1.90699e-22	P61289	Proteasome activator complex subunit 3	PSME3_HUMAN	24	proteasome & associates
PSMF1	2.79041	3.20307e-07	2.32107e-07	Q92530	Proteasome inhibitor PI31 subunit	PSMF1_HUMAN	4	proteasome & associates
PSMG1	4.08742	1.13376e-18	2.46471e-18	O95456	Proteasome assembly chaperone 1	PSMG1_HUMAN	8	proteasome & associates
PSMG2	4.87683	1.45802e-20	3.40395e-20	Q969U7	Proteasome assembly chaperone 2	PSMG2_HUMAN	9	proteasome & associates
PSMG4	4.54832	0.00116409	0.000486389	Q5JS54	Proteasome assembly chaperone 4	PSMG4_HUMAN	2	proteasome & associates
SEPT2	0.229388	0.0795718	0.0222578	Q15019	Septin-2	SEPT2_HUMAN	17	NA
SEPT6	1.93278	0.00614845	0.00221832	Q14141	Septin-6	SEPT6_HUMAN	2	NA
SEPT7	1.06186	2.43994e-06	1.57416e-06	Q16181	Septin-7	SEPT7_HUMAN	21	NA
SEPT8	1.29106	0.0171294	0.00566885	Q92599	Septin-8	SEPT8_HUMAN	3	NA
SEPT9	0.496326	0.010805	0.00371093	Q9UHD8	Septin-9	SEPT9_HUMAN	27	NA
SEPT11	2.21596	1.78996e-19	4.00738e-19	Q9NVA2	Septin-11	SEP11_HUMAN	19	NA
AAK1	2.48945	3.64568e-10	3.73916e-10	Q2M2I8	AP2-associated protein kinase 1	AAK1_HUMAN	10	NA
AAMDC	-1.62903	0.037076	0.0113037	Q9H7C9	Mth938 domain-containing protein	AAMDC_HUMAN	2	NA
AASDHPPT	-3.78524	0.000646219	0.000286996	Q9NRN7	L-aminoadipate-semialdehyde dehydrogenase-phosphopantetheinyl transferase	ADPPT_HUMAN	4	NA
AASS	-3.50068	9.93463e-06	5.94295e-06	Q9UDR5	Alpha-aminoadipic semialdehyde synthase, mitochondrial	AASS_HUMAN	9	NA
ABCB10	-3.37799	0.00102907	0.000433291	Q9NRK6	ATP-binding cassette sub-family B member 10, mitochondrial	ABCBA_HUMAN	5	NA
ABCB7	-2.16643	0.00669296	0.00240034	O75027	ATP-binding cassette sub-family B member 7, mitochondrial	ABCB7_HUMAN	6	NA
ABCD3	-4.07078	1.48367e-14	2.27092e-14	P28288	ATP-binding cassette sub-family D member 3	ABCD3_HUMAN	15	NA
ABCE1	-3.23267	6.30252e-17	1.16713e-16	P61221	ATP-binding cassette sub-family E member 1	ABCE1_HUMAN	22	NA
ABCF1	-4.24337	4.16381e-18	8.55576e-18	Q8NE71	ATP-binding cassette sub-family F member 1	ABCF1_HUMAN	40	NA
ABCF2	-3.18363	3.30784e-17	6.24121e-17	Q9UG63	ATP-binding cassette sub-family F member 2	ABCF2_HUMAN	23	NA
ABCF3	-3.13724	0.00163974	0.000663415	Q9NUQ8	ATP-binding cassette sub-family F member 3	ABCF3_HUMAN	4	NA
ABI1	2.61264	0.0521973	0.0152698	Q8IZP0	Abl interactor 1	ABI1_HUMAN	2	NA
ABL2	-1.38527	0.00110288	0.000462746	P42684	Abelson tyrosine-protein kinase 2	ABL2_HUMAN	10	NA
ABLIM1	0.599716	0.000652401	0.000289099	O14639	Actin-binding LIM protein 1	ABLM1_HUMAN	7	NA
ACAA2	-2.32635	0.00135881	0.000559951	P42765	3-ketoacyl-CoA thiolase, mitochondrial	THIM_HUMAN	6	NA
ACACB	-4.66374	3.28784e-71	6.57568e-70	O00763	Acetyl-CoA carboxylase 2	ACACB_HUMAN	105	NA
ACAT1	-3.17899	9.56973e-05	4.9756e-05	P24752	Acetyl-CoA acetyltransferase, mitochondrial	THIL_HUMAN	11	NA
ACAT2	-2.70227	0.0185688	0.00609147	Q9BWD1	Acetyl-CoA acetyltransferase, cytosolic	THIC_HUMAN	2	NA
ACBD3	1.33618	0.00650828	0.00234111	Q9H3P7	Golgi resident protein GCP60	GCP60_HUMAN	10	NA
ACIN1	0.167638	1.70314e-12	2.24098e-12	Q9UKV3	Apoptotic chromatin condensation inducer in the nucleus	ACINU_HUMAN	62	NA
ACO1	-1.87632	0.00528472	0.00192873	P21399	Cytoplasmic aconitate hydratase	ACOC_HUMAN	5	NA
ACOT1	-1.79586	0.984769	0.201224	Q86TX2	Acyl-coenzyme A thioesterase 1	ACOT1_HUMAN	11	NA
ACOT7	-3.56769	8.66489e-11	9.59212e-11	O00154	Cytosolic acyl coenzyme A thioester hydrolase	BACH_HUMAN	9	NA
ACOT9	-3.14961	1.02288e-11	1.24236e-11	Q9Y305	Acyl-coenzyme A thioesterase 9, mitochondrial	ACOT9_HUMAN	16	NA
ACSL3	-2.8035	0.000649334	0.000288166	O95573	Long-chain-fatty-acid--CoA ligase 3	ACSL3_HUMAN	7	NA
ACSL4	-0.685886	0.794722	0.168671	O60488	Long-chain-fatty-acid--CoA ligase 4	ACSL4_HUMAN	3	NA
ACTB;;ACTG1	-2.96479	2.20684e-13	3.0937e-13	P60709;;P63261	Actin, cytoplasmic 1;SWISS-PROT:P60712 (Bos taurus) Actin, cytoplasmic 1;Actin, cytoplasmic 2	ACTB_HUMAN;P60712;ACTG_HUMAN	27	NA
ACTL6A	2.74987	9.2567e-22	2.33362e-21	O96019	Actin-like protein 6A	ACL6A_HUMAN	15	NA
ACTR2	-4.02618	0.000173893	8.57319e-05	P61160	Actin-related protein 2	ARP2_HUMAN	4	NA
ADAR	-1.2344	0.000775839	0.000338548	P55265	Double-stranded RNA-specific adenosine deaminase	DSRAD_HUMAN	24	NA
ADARB1	-2.92505	0.00913866	0.00319162	P78563	Double-stranded RNA-specific editase 1	RED1_HUMAN	9	NA
ADCK3	-3.47964	3.67643e-07	2.65446e-07	Q8NI60	Atypical kinase ADCK3, mitochondrial	ADCK3_HUMAN	3	NA
ADD1	1.79905	2.84454e-16	5.00505e-16	P35611	Alpha-adducin	ADDA_HUMAN	24	NA
ADD3	2.25799	0.000138906	6.97436e-05	Q9UEY8	Gamma-adducin	ADDG_HUMAN	16	NA
ADNP	-1.94122	1.09137e-13	1.56656e-13	Q9H2P0	Activity-dependent neuroprotector homeobox protein	ADNP_HUMAN	44	NA
ADPRHL2	-2.8715	0.00100289	0.000425255	Q9NX46	Poly(ADP-ribose) glycohydrolase ARH3	ARHL2_HUMAN	3	NA
ADSS	-3.80958	0.000268585	0.000128203	P30520	Adenylosuccinate synthetase isozyme 2	PURA2_HUMAN	4	NA
AFF4	1.16125	0.00100772	0.000427002	Q9UHB7	AF4/FMR2 family member 4	AFF4_HUMAN	8	NA
AFG3L2	-1.17942	0.102379	0.027805	Q9Y4W6	AFG3-like protein 2	AFG32_HUMAN	6	NA
AFTPH	3.09549	8.07104e-13	1.08823e-12	Q6ULP2	Aftiphilin	AFTIN_HUMAN	17	NA
AGAP3	-2.19407	0.0165804	0.00550234	Q96P47	Arf-GAP with GTPase, ANK repeat and PH domain-containing protein 3	AGAP3_HUMAN	3	NA
AGFG1	-0.0515818	0.0749585	0.0210718	P52594	Arf-GAP domain and FG repeat-containing protein 1	AGFG1_HUMAN	6	NA
AGGF1	2.89668	0.0193418	0.00630367	Q8N302	Angiogenic factor with G patch and FHA domains 1	AGGF1_HUMAN	2	NA
AGK	-3.79666	0.0863279	0.0239861	Q53H12	Acylglycerol kinase, mitochondrial	AGK_HUMAN	3	NA
AGPAT3	-3.48756	0.0115734	0.00395446	Q9NRZ7	1-acyl-sn-glycerol-3-phosphate acyltransferase gamma	PLCC_HUMAN	2	NA
AGPS	-2.7582	1.46135e-05	8.4962e-06	O00116	Alkyldihydroxyacetonephosphate synthase, peroxisomal	ADAS_HUMAN	9	NA
AGTPBP1	0.182957	0.0785305	0.0220076	Q9UPW5	Cytosolic carboxypeptidase 1	CBPC1_HUMAN	5	NA
AHCTF1	-1.51641	9.48491e-06	5.70766e-06	Q8WYP5	Protein ELYS	ELYS_HUMAN	75	NA
AHNAK	1.63377	0	0	Q09666	Neuroblast differentiation-associated protein AHNAK	AHNK_HUMAN	494	NA
AHNAK2	2.12739	5.71577e-44	3.94191e-43	Q8IVF2	Protein AHNAK2	AHNK2_HUMAN	76	NA
AHSA1	-3.22563	2.89526e-12	3.71187e-12	O95433	Activator of 90 kDa heat shock protein ATPase homolog 1	AHSA1_HUMAN	14	NA
AIFM1	-2.00142	0.0277145	0.00873357	O95831	Apoptosis-inducing factor 1, mitochondrial	AIFM1_HUMAN	4	NA
AIMP1	-3.05993	2.04423e-11	2.43361e-11	Q12904	Aminoacyl tRNA synthase complex-interacting multifunctional protein 1	AIMP1_HUMAN	16	NA
AIP	-1.97632	0.49963	0.113423	O00170	AH receptor-interacting protein	AIP_HUMAN	2	NA
AK6	-1.08134	0.268668	0.0656089	Q9Y3D8	Adenylate kinase isoenzyme 6	KAD6_HUMAN	3	NA
AKAP1	1.26217	1.28635e-05	7.55933e-06	Q92667	A-kinase anchor protein 1, mitochondrial	AKAP1_HUMAN	16	NA
AKAP13	2.28541	6.93037e-33	3.0132e-32	Q12802	A-kinase anchor protein 13	AKP13_HUMAN	34	NA
AKAP2	2.30359	6.03193e-12	7.49308e-12	Q9Y2D5	A-kinase anchor protein 2	AKAP2_HUMAN	16	NA
AKAP8	-1.08201	0.543551	0.121691	O43823	A-kinase anchor protein 8	AKAP8_HUMAN	7	NA
AKAP8L	-2.14061	0.0790661	0.022137	Q9ULX6	A-kinase anchor protein 8-like	AKP8L_HUMAN	8	NA
AKAP9	1.79014	1.45584e-26	4.87991e-26	Q99996	A-kinase anchor protein 9	AKAP9_HUMAN	61	NA
ALDH18A1	-3.77949	1.41324e-42	9.11768e-42	P54886	Delta-1-pyrroline-5-carboxylate synthase	P5CS_HUMAN	33	NA
ALDH1A2	0.207832	0.401165	0.0935844	O94788	Retinal dehydrogenase 2	AL1A2_HUMAN	5	NA
ALDH1B1	-1.88717	0.0513334	0.0150527	P30837	Aldehyde dehydrogenase X, mitochondrial	AL1B1_HUMAN	3	NA
ALDH2	-2.2705	0.00263183	0.00102009	P05091	Aldehyde dehydrogenase, mitochondrial	ALDH2_HUMAN	7	NA
ALDH3A2	-3.43257	0.0527305	0.0154108	P51648	Fatty aldehyde dehydrogenase	AL3A2_HUMAN	2	NA
ALDH7A1	-2.0476	0.706493	0.152274	P49419	Alpha-aminoadipic semialdehyde dehydrogenase	AL7A1_HUMAN	6	NA
ALDH9A1	-0.28256	0.931526	0.192324	P49189	4-trimethylaminobutyraldehyde dehydrogenase	AL9A1_HUMAN	2	NA
ALG5	-2.16675	0.00729661	0.00259739	Q9Y673	Dolichyl-phosphate beta-glucosyltransferase	ALG5_HUMAN	5	NA
ALKBH5	-2.10753	0.00812788	0.00286529	Q6P6C2	RNA demethylase ALKBH5	ALKB5_HUMAN	15	NA
ALMS1	2.8548	1.00332e-147	1.20398e-145	Q8TCU4	Alstrom syndrome protein 1	ALMS1_HUMAN	127	NA
ALYREF	-2.81837	1.01844e-08	8.90768e-09	Q86V81	THO complex subunit 4	THOC4_HUMAN	13	NA
AMOTL1	3.09875	3.05131e-05	1.70464e-05	Q8IY63	Angiomotin-like protein 1	AMOL1_HUMAN	5	NA
ANAPC1	-2.79182	0.028597	0.00896459	Q9H1A4	Anaphase-promoting complex subunit 1	APC1_HUMAN	7	NA
ANAPC10	3.02711	0.138057	0.0363786	Q9UM13	Anaphase-promoting complex subunit 10	APC10_HUMAN	5	NA
ANK2	2.42851	4.55266e-10	4.6064e-10	Q01484	Ankyrin-2	ANK2_HUMAN	21	NA
ANK3	1.76753	0.021551	0.00697821	Q12955	Ankyrin-3	ANK3_HUMAN	6	NA
ANKHD1	2.04995	8.19716e-11	9.12485e-11	Q8IWZ3	Ankyrin repeat and KH domain-containing protein 1	ANKH1_HUMAN	37	NA
ANKRD11	3.33816	0.00298018	0.00114037	Q6UB99	Ankyrin repeat domain-containing protein 11	ANR11_HUMAN	2	NA
ANKRD17	2.82096	5.30071e-26	1.71915e-25	O75179	Ankyrin repeat domain-containing protein 17	ANR17_HUMAN	35	NA
ANKRD26	3.13137	3.59084e-38	2.01356e-37	Q9UPS8	Ankyrin repeat domain-containing protein 26	ANR26_HUMAN	32	NA
ANKRD52	-0.493551	0.118267	0.0315431	Q8NB46	Serine/threonine-protein phosphatase 6 regulatory ankyrin repeat subunit C	ANR52_HUMAN	7	NA
ANKS1A	1.4076	6.47924e-08	5.13546e-08	Q92625	Ankyrin repeat and SAM domain-containing protein 1A	ANS1A_HUMAN	25	NA
ANLN	1.19516	9.30532e-09	8.18162e-09	Q9NQW6	Actin-binding protein anillin	ANLN_HUMAN	11	NA
ANXA1	1.91178	0.447309	0.103185	P04083	Annexin A1	ANXA1_HUMAN	5	NA
ANXA2	0.337938	0.690935	0.149445	P07355	Annexin A2	ANXA2_HUMAN	12	NA
ANXA5	-3.94023	0.343638	0.0816243	P08758	Annexin A5	ANXA5_HUMAN	4	NA
ANXA6	-4.01391	0.18894	0.0479867	P08133	Annexin A6	ANXA6_HUMAN	3	NA
AP1M1	-4.69762	8.19584e-14	1.1878e-13	Q9BXS5	AP-1 complex subunit mu-1	AP1M1_HUMAN	16	NA
AP3B1	-3.35168	8.52492e-06	5.17184e-06	O00203	AP-3 complex subunit beta-1	AP3B1_HUMAN	9	NA
APBB1	0.539225	0.31046	0.0744807	O00213	Amyloid beta A4 precursor protein-binding family B member 1	APBB1_HUMAN	5	NA
APC	3.33939	6.38486e-25	1.91546e-24	P25054	Adenomatous polyposis coli protein	APC_HUMAN	28	NA
APEX1	-3.42717	1.10246e-05	6.53633e-06	P27695	DNA-(apurinic or apyrimidinic site) lyase	APEX1_HUMAN	7	NA
API5	-0.412436	0.195136	0.0494016	Q9BZZ5	Apoptosis inhibitor 5	API5_HUMAN	2	NA
APTX	-3.9231	0.00139733	0.000573851	Q7Z2E3	Aprataxin	APTX_HUMAN	11	NA
AQR	-0.425317	0.737335	0.157888	O60306	Intron-binding protein aquarius	AQR_HUMAN	3	NA
ARAF	-2.24204	0.127771	0.0338616	P10398	Serine/threonine-protein kinase A-Raf	ARAF_HUMAN	6	NA
ARAP1	0.87133	0.254551	0.0625946	Q96P48	Arf-GAP with Rho-GAP domain, ANK repeat and PH domain-containing protein 1	ARAP1_HUMAN	4	NA
ARF3;ARF1	-4.45152	2.10483e-10	2.22342e-10	P61204;P84077	ADP-ribosylation factor 3;ADP-ribosylation factor 1	ARF3_HUMAN;ARF1_HUMAN	11	NA
ARF5	-3.27299	0.026674	0.00844113	P84085	ADP-ribosylation factor 5	ARF5_HUMAN	4	NA
ARF6	-3.76013	0.128632	0.0340746	P62330	ADP-ribosylation factor 6	ARF6_HUMAN	2	NA
ARFGAP1	2.39603	2.28958e-11	2.68835e-11	Q8N6T3	ADP-ribosylation factor GTPase-activating protein 1	ARFG1_HUMAN	13	NA
ARFGAP2	0.720836	0.0075436	0.00267979	Q8N6H7	ADP-ribosylation factor GTPase-activating protein 2	ARFG2_HUMAN	6	NA
ARFGAP3	1.57656	0.000519851	0.000235939	Q9NP61	ADP-ribosylation factor GTPase-activating protein 3	ARFG3_HUMAN	6	NA
ARFGEF3	0.725798	0.00699632	0.00250316	Q5TH69	Brefeldin A-inhibited guanine nucleotide-exchange protein 3	BIG3_HUMAN	3	NA
ARG1	0.157834	0.0229786	0.00738069	P05089	Arginase-1	ARGI1_HUMAN	6	NA
ARGLU1	-0.118289	0.0935501	0.0257595	Q9NWB6	Arginine and glutamate-rich protein 1	ARGL1_HUMAN	9	NA
ARHGAP21	1.69249	1.08018e-16	1.95802e-16	Q5T5U3	Rho GTPase-activating protein 21	RHG21_HUMAN	27	NA
ARHGAP32	1.27719	0.00736129	0.00261657	A7KAX9	Rho GTPase-activating protein 32	RHG32_HUMAN	6	NA
ARHGDIA	-0.87131	0.11072	0.0297634	P52565	Rho GDP-dissociation inhibitor 1	GDIR1_HUMAN	4	NA
ARHGEF12	-0.669902	0.802875	0.169878	Q9NZN5	Rho guanine nucleotide exchange factor 12	ARHGC_HUMAN	12	NA
ARHGEF2	-2.95774	9.49278e-11	1.04893e-10	Q92974	Rho guanine nucleotide exchange factor 2	ARHG2_HUMAN	25	NA
ARHGEF6	-1.37602	0.375783	0.0883503	Q15052	Rho guanine nucleotide exchange factor 6	ARHG6_HUMAN	2	NA
ARHGEF7	3.71373	9.10119e-09	8.01867e-09	Q14155	Rho guanine nucleotide exchange factor 7	ARHG7_HUMAN	14	NA
ARID1A	1.70294	3.54607e-05	1.97004e-05	O14497	AT-rich interactive domain-containing protein 1A	ARI1A_HUMAN	22	NA
ARID1B	1.46911	0.0014352	0.000588195	Q8NFD5	AT-rich interactive domain-containing protein 1B	ARI1B_HUMAN	7	NA
ARID2	-0.269423	0.301621	0.0725922	Q68CP9	AT-rich interactive domain-containing protein 2	ARID2_HUMAN	8	NA
ARID3A	4.29666	1.56585e-15	2.60975e-15	Q99856	AT-rich interactive domain-containing protein 3A	ARI3A_HUMAN	13	NA
ARID3B	0.714106	4.66659e-07	3.32931e-07	Q8IVW6	AT-rich interactive domain-containing protein 3B	ARI3B_HUMAN	19	NA
ARID4B	0.70197	0.0409175	0.0123556	Q4LE39	AT-rich interactive domain-containing protein 4B	ARI4B_HUMAN	6	NA
ARID5B	2.00815	0.00102512	0.000432284	Q14865	AT-rich interactive domain-containing protein 5B	ARI5B_HUMAN	3	NA
ARL1	-3.88048	4.50886e-08	3.64107e-08	P40616	ADP-ribosylation factor-like protein 1	ARL1_HUMAN	3	NA
ARL2	-3.08239	0.000252038	0.000121075	P36404	ADP-ribosylation factor-like protein 2	ARL2_HUMAN	5	NA
ARL6IP4	-3.0929	0.000161286	8.00715e-05	Q66PJ3	ADP-ribosylation factor-like protein 6-interacting protein 4	AR6P4_HUMAN	6	NA
ARL8B	-3.87014	0.0176528	0.0058228	Q9NVJ2	ADP-ribosylation factor-like protein 8B	ARL8B_HUMAN	7	NA
ARMT1	-3.41322	3.22235e-05	1.79518e-05	Q9H993	Protein-glutamate O-methyltransferase	ARMT1_HUMAN	6	NA
ARPC1A	-4.66897	0.000352428	0.000164686	Q92747	Actin-related protein 2/3 complex subunit 1A	ARC1A_HUMAN	2	NA
ARPC3	-0.54218	0.811562	0.171336	O15145	Actin-related protein 2/3 complex subunit 3	ARPC3_HUMAN	2	NA
ARPC4	-4.09177	6.97618e-05	3.69436e-05	P59998	Actin-related protein 2/3 complex subunit 4	ARPC4_HUMAN	3	NA
ARPIN	-1.88464	0.0162303	0.00538914	Q7Z6K5	Arpin	ARPIN_HUMAN	6	NA
ASCC1	0.429978	0.282713	0.0685365	Q8N9N2	Activating signal cointegrator 1 complex subunit 1	ASCC1_HUMAN	4	NA
ASCC3	-1.8673	0.00251044	0.000979365	Q8N3C0	Activating signal cointegrator 1 complex subunit 3	ASCC3_HUMAN	16	NA
ASH2L	0.426938	0.105546	0.0285003	Q9UBL3	Set1/Ash2 histone methyltransferase complex subunit ASH2	ASH2L_HUMAN	7	NA
ASNS	-4.02753	2.01991e-18	4.28249e-18	P08243	Asparagine synthetase [glutamine-hydrolyzing]	ASNS_HUMAN	20	NA
ASPH	1.3858	0.195409	0.0494497	Q12797	Aspartyl/asparaginyl beta-hydroxylase	ASPH_HUMAN	2	NA
ASPRV1	3.60205	0.0358122	0.0109741	Q53RT3	Retroviral-like aspartic protease 1	APRV1_HUMAN	2	NA
ASXL2	1.79071	7.88813e-07	5.47787e-07	Q76L83	Putative Polycomb group protein ASXL2	ASXL2_HUMAN	8	NA
ASXL3	1.44839	0.914642	0.189367	Q9C0F0	Putative Polycomb group protein ASXL3	ASXL3_HUMAN	2	NA
ATAD1	-0.581066	0.381785	0.0895509	Q8NBU5	ATPase family AAA domain-containing protein 1	ATAD1_HUMAN	2	NA
ATAD2	-2.89216	5.53567e-09	5.01723e-09	Q6PL18	ATPase family AAA domain-containing protein 2	ATAD2_HUMAN	17	NA
ATAD2B	-2.86645	0.0447993	0.0133331	Q9ULI0	ATPase family AAA domain-containing protein 2B	ATD2B_HUMAN	7	NA
ATAD3A	-2.63649	0.0790046	0.0221301	Q9NVI7	ATPase family AAA domain-containing protein 3A	ATD3A_HUMAN	12	NA
ATAD5	-1.47014	0.00354423	0.00133893	Q96QE3	ATPase family AAA domain-containing protein 5	ATAD5_HUMAN	13	NA
ATAT1	-1.75794	0.184889	0.0470456	Q5SQI0	Alpha-tubulin N-acetyltransferase 1	ATAT_HUMAN	2	NA
ATF3	-0.573604	0.678827	0.147358	P18847	Cyclic AMP-dependent transcription factor ATF-3	ATF3_HUMAN	4	NA
ATG2A	-1.98017	0.127103	0.0337293	Q2TAZ0	Autophagy-related protein 2 homolog A	ATG2A_HUMAN	3	NA
ATG2B	-1.2369	0.493971	0.112394	Q96BY7	Autophagy-related protein 2 homolog B	ATG2B_HUMAN	30	NA
ATG9A	-2.6058	0.196488	0.0496809	Q7Z3C6	Autophagy-related protein 9A	ATG9A_HUMAN	2	NA
ATIC	-1.66363	0.596348	0.132228	P31939	Bifunctional purine biosynthesis protein PURH	PUR9_HUMAN	3	NA
ATL2	-1.68984	0.164765	0.0424836	Q8NHH9	Atlastin-2	ATLA2_HUMAN	2	NA
ATN1	-2.01756	0.388096	0.0908535	P54259	Atrophin-1	ATN1_HUMAN	6	NA
ATP13A1	2.31997	0.766062	0.163514	Q9HD20	Manganese-transporting ATPase 13A1	AT131_HUMAN	2	NA
ATP1A1	-3.15479	8.34587e-18	1.68603e-17	P05023	Sodium/potassium-transporting ATPase subunit alpha-1	AT1A1_HUMAN	30	NA
ATP2A2	-3.78013	8.30995e-23	2.24593e-22	P16615	Sarcoplasmic/endoplasmic reticulum calcium ATPase 2	AT2A2_HUMAN	27	NA
ATP2B1	-2.32417	0.000976771	0.000415647	P20020	Plasma membrane calcium-transporting ATPase 1	AT2B1_HUMAN	16	NA
ATP5A1	-2.66444	2.50346e-34	1.1644e-33	P25705	ATP synthase subunit alpha, mitochondrial	ATPA_HUMAN	36	NA
ATP5C1	-4.15775	2.14975e-15	3.50502e-15	P36542	ATP synthase subunit gamma, mitochondrial	ATPG_HUMAN	11	NA
ATP5L	-3.32807	0.0261922	0.0083018	O75964	ATP synthase subunit g, mitochondrial	ATP5L_HUMAN	5	NA
ATP5O	-4.27271	0.000299103	0.000141531	P48047	ATP synthase subunit O, mitochondrial	ATPO_HUMAN	3	NA
ATP6V0A1	-1.76929	0.509267	0.115262	Q93050	V-type proton ATPase 116 kDa subunit a isoform 1	VPP1_HUMAN	2	NA
ATRX	-0.356238	0.921506	0.190525	P46100	Transcriptional regulator ATRX	ATRX_HUMAN	39	NA
ATXN2	0.0073471	0.908762	0.188654	Q99700	Ataxin-2	ATX2_HUMAN	20	NA
ATXN2L	1.82104	5.64734e-35	2.66803e-34	Q8WWM7	Ataxin-2-like protein	ATX2L_HUMAN	47	NA
AURKB	-4.21039	1.20241e-17	2.39684e-17	Q96GD4	Aurora kinase B	AURKB_HUMAN	14	NA
AUTS2	-3.86054	0.000179704	8.8379e-05	Q8WXX7	Autism susceptibility gene 2 protein	AUTS2_HUMAN	10	NA
BACH1	3.66708	1.00014e-10	1.09905e-10	O14867	Transcription regulator protein BACH1	BACH1_HUMAN	6	NA
BACH2	4.03447	4.02627e-11	4.6279e-11	Q9BYV9	Transcription regulator protein BACH2	BACH2_HUMAN	10	NA
BAG2	1.79277	7.77133e-12	9.53537e-12	O95816	BAG family molecular chaperone regulator 2	BAG2_HUMAN	13	NA
BAG3	0.846418	0.0197254	0.00641476	O95817	BAG family molecular chaperone regulator 3	BAG3_HUMAN	12	NA
BAHCC1	0.483334	0.595749	0.132144	Q9P281	BAH and coiled-coil domain-containing protein 1	BAHC1_HUMAN	2	NA
BAIAP2	0.665452	0.491335	0.111879	Q9UQB8	Brain-specific angiogenesis inhibitor 1-associated protein 2	BAIP2_HUMAN	3	NA
BAIAP2L1	-0.08847	0.675351	0.146718	Q9UHR4	Brain-specific angiogenesis inhibitor 1-associated protein 2-like protein 1	BI2L1_HUMAN	3	NA
BANF1	-4.62794	9.78486e-07	6.66392e-07	O75531	Barrier-to-autointegration factor	BAF_HUMAN	8	NA
BAP18	1.14427	0.0085323	0.00299554	Q8IXM2	Chromatin complexes subunit BAP18	BAP18_HUMAN	8	NA
BASP1	0.0168355	0.872614	0.182111	P80723	Brain acid soluble protein 1	BASP1_HUMAN	7	NA
BAZ1A	-3.81134	1.25948e-27	4.47154e-27	Q9NRL2	Bromodomain adjacent to zinc finger domain protein 1A	BAZ1A_HUMAN	39	NA
BAZ1B	-4.09346	3.1575e-40	1.93316e-39	Q9UIG0	Tyrosine-protein kinase BAZ1B	BAZ1B_HUMAN	55	NA
BAZ2A	-3.52831	8.21866e-15	1.28417e-14	Q9UIF9	Bromodomain adjacent to zinc finger domain protein 2A	BAZ2A_HUMAN	30	NA
BCAP31	-3.39373	0.233197	0.0579372	P51572	B-cell receptor-associated protein 31	BAP31_HUMAN	2	NA
BCAS2	1.42865	0.0192361	0.00627606	O75934	Pre-mRNA-splicing factor SPF27	SPF27_HUMAN	12	NA
BCCIP	-2.09182	0.0352529	0.0108193	Q9P287	BRCA2 and CDKN1A-interacting protein	BCCIP_HUMAN	3	NA
BCKDHA	-2.70714	0.00077494	0.000338402	P12694	2-oxoisovalerate dehydrogenase subunit alpha, mitochondrial	ODBA_HUMAN	7	NA
BCL11A	0.836723	0.140383	0.0369268	Q9H165	B-cell lymphoma/leukemia 11A	BC11A_HUMAN	4	NA
BCL7A	2.15286	0.371846	0.0875619	Q4VC05	B-cell CLL/lymphoma 7 protein family member A	BCL7A_HUMAN	2	NA
BCL9	1.875	0.00171173	0.000689288	O00512	B-cell CLL/lymphoma 9 protein	BCL9_HUMAN	7	NA
BCLAF1	0.876228	1.77878e-15	2.94013e-15	Q9NYF8	Bcl-2-associated transcription factor 1	BCLF1_HUMAN	54	NA
BCOR	1.13932	4.56606e-26	1.49707e-25	Q6W2J9	BCL-6 corepressor	BCOR_HUMAN	54	NA
BCORL1	1.53846	0.00170304	0.00068625	Q5H9F3	BCL-6 corepressor-like protein 1	BCORL_HUMAN	3	NA
BCR	1.17722	0.00568966	0.00206646	P11274	Breakpoint cluster region protein	BCR_HUMAN	9	NA
BDP1	1.41073	0.156598	0.040622	A6H8Y1	Transcription factor TFIIIB component B'' homolog	BDP1_HUMAN	4	NA
BICD2	2.49928	2.83348e-07	2.07075e-07	Q8TD16	Protein bicaudal D homolog 2	BICD2_HUMAN	6	NA
BIRC5	-3.7	0.00480091	0.00177155	O15392	Baculoviral IAP repeat-containing protein 5	BIRC5_HUMAN	3	NA
BLM	0.776676	0.000126504	6.4161e-05	P54132	Bloom syndrome protein	BLM_HUMAN	21	NA
BLVRA	-4.07046	1.65545e-14	2.52098e-14	P53004	Biliverdin reductase A	BIEA_HUMAN	15	NA
BMP2K	-0.529014	0.240651	0.0596654	Q9NSY1	BMP-2-inducible protein kinase	BMP2K_HUMAN	6	NA
BMS1	-1.73659	0.00685515	0.00245411	Q14692	Ribosome biogenesis protein BMS1 homolog	BMS1_HUMAN	20	NA
BOD1L1	1.9544	3.64116e-76	8.73879e-75	Q8NFC6	Biorientation of chromosomes in cell division protein 1-like 1	BD1L1_HUMAN	102	NA
BOLA2	-0.610827	0.050231	0.0147521	Q9H3K6	BolA-like protein 2	BOLA2_HUMAN	5	NA
BOP1	-1.34095	0.068611	0.0194846	Q14137	Ribosome biogenesis protein BOP1	BOP1_HUMAN	6	NA
BPTF	-0.500713	0.696172	0.150307	Q12830	Nucleosome-remodeling factor subunit BPTF	BPTF_HUMAN	52	NA
BRCA1	2.59813	7.65095e-11	8.54854e-11	P38398	Breast cancer type 1 susceptibility protein	BRCA1_HUMAN	12	NA
BRCA2	2.14376	1.21507e-10	1.31834e-10	P51587	Breast cancer type 2 susceptibility protein	BRCA2_HUMAN	21	NA
BRD1	-3.65717	8.03533e-07	5.55438e-07	O95696	Bromodomain-containing protein 1	BRD1_HUMAN	15	NA
BRD2	1.63124	2.42234e-05	1.36855e-05	P25440	Bromodomain-containing protein 2	BRD2_HUMAN	10	NA
BRD3	-1.613	0.024964	0.00795455	Q15059	Bromodomain-containing protein 3	BRD3_HUMAN	7	NA
BRD4	1.74699	1.47742e-25	4.61693e-25	O60885	Bromodomain-containing protein 4	BRD4_HUMAN	39	NA
BRD7	-0.546903	0.689071	0.149126	Q9NPI1	Bromodomain-containing protein 7	BRD7_HUMAN	5	NA
BRD8	2.79219	0.00133566	0.000552305	Q9H0E9	Bromodomain-containing protein 8	BRD8_HUMAN	6	NA
BRIP1	1.77294	8.34413e-08	6.51038e-08	Q9BX63	Fanconi anemia group J protein	FANCJ_HUMAN	14	NA
BRIX1	-1.19783	0.246559	0.0609039	Q8TDN6	Ribosome biogenesis protein BRX1 homolog	BRX1_HUMAN	13	NA
BRPF1	-1.66763	0.00254529	0.0009899	P55201	Peregrin	BRPF1_HUMAN	5	NA
BRPF3	-5.41299	0.131939	0.0348585	Q9ULD4	Bromodomain and PHD finger-containing protein 3	BRPF3_HUMAN	4	NA
BRWD1	-3.07617	5.43109e-05	2.93044e-05	Q9NSI6	Bromodomain and WD repeat-containing protein 1	BRWD1_HUMAN	9	NA
BSN	1.32276	0.0992823	0.027114	Q9UPA5	Protein bassoon	BSN_HUMAN	2	NA
BTAF1	-1.19967	0.0286385	0.00897289	O14981	TATA-binding protein-associated factor 172	BTAF1_HUMAN	7	NA
BTF3	-0.424582	0.687519	0.148867	P20290	Transcription factor BTF3	BTF3_HUMAN	2	NA
BUB3	-1.79634	0.00491714	0.00180999	O43684	Mitotic checkpoint protein BUB3	BUB3_HUMAN	10	NA
BUD13	2.09678	0.0311898	0.00969169	Q9BRD0	BUD13 homolog	BUD13_HUMAN	6	NA
BYSL	-1.94889	0.0564918	0.016422	Q13895	Bystin	BYST_HUMAN	2	NA
C10orf12	0.166756	0.473953	0.108609	Q8N655	Uncharacterized protein C10orf12	CJ012_HUMAN	5	NA
C11orf49	-4.23804	6.11122e-05	3.27679e-05	Q9H6J7	UPF0705 protein C11orf49	CK049_HUMAN	9	NA
C11orf57	2.37058	1.38188e-05	8.08117e-06	Q6ZUT1	Uncharacterized protein C11orf57	CK057_HUMAN	4	NA
C11orf98	0.182983	0.104762	0.0283397	E9PRG8	Uncharacterized protein C11orf98	CK098_HUMAN	2	NA
C12orf45	0.318905	0.154177	0.0400624	Q8N5I9	Uncharacterized protein C12orf45	CL045_HUMAN	3	NA
C14orf166	-0.290111	0.000955224	0.000407127	Q9Y224	UPF0568 protein C14orf166	CN166_HUMAN	15	NA
C15orf39	1.69473	0.00105354	0.000442662	Q6ZRI6	Uncharacterized protein C15orf39	CO039_HUMAN	4	NA
C17orf80	-2.52673	0.109708	0.0295444	Q9BSJ5	Uncharacterized protein C17orf80	CQ080_HUMAN	5	NA
C19orf43	0.774824	0.000324445	0.000152202	Q9BQ61	Uncharacterized protein C19orf43	CS043_HUMAN	11	NA
C19orf47	-2.34565	2.24198e-06	1.45426e-06	Q8N9M1	Uncharacterized protein C19orf47	CS047_HUMAN	11	NA
C19orf52	-1.67468	0.0976331	0.0267366	Q9BSF4	Uncharacterized protein C19orf52	CS052_HUMAN	3	NA
C19orf53	-2.04361	0.340388	0.0808844	Q9UNZ5	Leydig cell tumor 10 kDa protein homolog	L10K_HUMAN	3	NA
C1orf131	-2.58337	0.183552	0.0468046	Q8NDD1	Uncharacterized protein C1orf131	CA131_HUMAN	2	NA
C1orf198	2.30783	4.24446e-08	3.44611e-08	Q9H425	Uncharacterized protein C1orf198	CA198_HUMAN	4	NA
C1orf52	2.74453	0.00104999	0.000441661	Q8N6N3	UPF0690 protein C1orf52	CA052_HUMAN	6	NA
C1QBP	0.550899	2.35871e-07	1.74289e-07	Q07021	Complement component 1 Q subcomponent-binding protein, mitochondrial	C1QBP_HUMAN	12	NA
C21orf33	-1.35874	0.000408539	0.000188992	P30042	ES1 protein homolog, mitochondrial	ES1_HUMAN	9	NA
C2orf44	2.88773	2.27866e-17	4.35412e-17	Q9H6R7	WD repeat and coiled-coil-containing protein C2orf44	CB044_HUMAN	12	NA
C2orf47	-2.96434	0.000551987	0.000249017	Q8WWC4	Uncharacterized protein C2orf47, mitochondrial	CB047_HUMAN	3	NA
C4orf27	-1.80873	0.0159893	0.00531795	Q9NWY4	UPF0609 protein C4orf27	CD027_HUMAN	2	NA
C5orf24	-5.61651	0.000401425	0.000185845	Q7Z6I8	UPF0461 protein C5orf24	CE024_HUMAN	6	NA
C6orf132	3.63801	0.0191432	0.00625254	Q5T0Z8	Uncharacterized protein C6orf132	CF132_HUMAN	2	NA
C7orf50	-1.58877	0.81597	0.172206	Q9BRJ6	Uncharacterized protein C7orf50	CG050_HUMAN	7	NA
C8orf33	-2.52597	0.00432714	0.00160661	Q9H7E9	UPF0488 protein C8orf33	CH033_HUMAN	2	NA
C9orf64	-1.98499	0.00937838	0.00326773	Q5T6V5	UPF0553 protein C9orf64	CI064_HUMAN	5	NA
C9orf78	2.43595	1.31613e-10	1.42284e-10	Q9NZ63	Uncharacterized protein C9orf78	CI078_HUMAN	9	NA
CAAP1	3.04109	0.000949468	0.000405467	Q9H8G2	Caspase activity and apoptosis inhibitor 1	CAAP1_HUMAN	2	NA
CABIN1	0.743988	0.0423838	0.012747	Q9Y6J0	Calcineurin-binding protein cabin-1	CABIN_HUMAN	2	NA
CACTIN	2.34931	9.70185e-09	8.49798e-09	Q8WUQ7	Cactin	CATIN_HUMAN	12	NA
CAD	-3.73256	6.5071e-40	3.82771e-39	P27708	CAD protein	PYR1_HUMAN	53	NA
CALD1	2.14935	1.47341e-37	8.03677e-37	Q05682	Caldesmon	CALD1_HUMAN	47	NA
CALM1	3.3572	1.48674e-11	1.79125e-11	P62158	Calmodulin	CALM_HUMAN	9	NA
CALML3	4.35947	0.00683284	0.00244758	P27482	Calmodulin-like protein 3	CALL3_HUMAN	7	NA
CALML5	4.61082	4.30192e-08	3.48334e-08	Q9NZT1	Calmodulin-like protein 5	CALL5_HUMAN	17	NA
CALU	-0.293478	0.320444	0.0765392	O43852	Calumenin	CALU_HUMAN	3	NA
CAMK2D	-2.8067	0.00608356	0.00219888	Q13557	Calcium/calmodulin-dependent protein kinase type II subunit delta	KCC2D_HUMAN	7	NA
CAMSAP1	2.0323	1.94033e-32	8.25674e-32	Q5T5Y3	Calmodulin-regulated spectrin-associated protein 1	CAMP1_HUMAN	38	NA
CAMSAP2	1.76572	0.0465243	0.0137375	Q08AD1	Calmodulin-regulated spectrin-associated protein 2	CAMP2_HUMAN	7	NA
CAMSAP3	0.44306	0.0542739	0.0158233	Q9P1Y5	Calmodulin-regulated spectrin-associated protein 3	CAMP3_HUMAN	7	NA
CANX	-2.54392	1.07343e-08	9.36133e-09	P27824	Calnexin	CALX_HUMAN	17	NA
CAPN1	-3.83184	1.70223e-05	9.83946e-06	P07384	Calpain-1 catalytic subunit	CAN1_HUMAN	7	NA
CAPN2	-2.53291	0.0674101	0.019196	P17655	Calpain-2 catalytic subunit	CAN2_HUMAN	4	NA
CAPRIN1	1.86504	3.88336e-06	2.45585e-06	Q14444	Caprin-1	CAPR1_HUMAN	18	NA
CASC3	-0.83019	0.913799	0.189258	O15234	Protein CASC3	CASC3_HUMAN	5	NA
CASC5	2.72932	2.25327e-43	1.51906e-42	Q8NG31	Protein CASC5	CASC5_HUMAN	46	NA
CASP14	0.720672	0.0641165	0.018354	P31944	Caspase-14	CASPE_HUMAN	9	NA
CAST	2.04169	6.60022e-10	6.58924e-10	P20810	Calpastatin	ICAL_HUMAN	16	NA
CASZ1	0.526956	0.0805787	0.0224975	Q86V15	Zinc finger protein castor homolog 1	CASZ1_HUMAN	3	NA
CAT	-4.08964	0.0217075	0.00701751	P04040	Catalase	CATA_HUMAN	2	NA
CBR1	-3.38377	0.0127115	0.00430654	P16152	Carbonyl reductase [NADPH] 1	CBR1_HUMAN	5	NA
CBWD6;CBWD3;CBWD5;CBWD2;CBWD1	-1.95999	0.00480914	0.0017735	Q4V339;Q5JTY5;Q5RIA9;Q8IUF1;Q9BRT8	COBW domain-containing protein 6;COBW domain-containing protein 3;COBW domain-containing protein 5;COBW domain-containing protein 2;COBW domain-containing protein 1	CBWD6_HUMAN;CBWD3_HUMAN;CBWD5_HUMAN;CBWD2_HUMAN;CBWD1_HUMAN	2	NA
CBX1	0.0871693	0.0157051	0.00522922	P83916	Chromobox protein homolog 1	CBX1_HUMAN	8	NA
CBX2	-1.5324	0.0601494	0.0173926	Q14781	Chromobox protein homolog 2	CBX2_HUMAN	5	NA
CBX3	-1.32355	0.34024	0.0808811	Q13185	Chromobox protein homolog 3	CBX3_HUMAN	9	NA
CBX5	-2.00308	0.00729866	0.00259739	P45973	Chromobox protein homolog 5	CBX5_HUMAN	10	NA
CBX8	-2.48334	2.88168e-05	1.61589e-05	Q9HC52	Chromobox protein homolog 8	CBX8_HUMAN	13	NA
CC2D1A	-0.295463	0.300279	0.0723123	Q6P1N0	Coiled-coil and C2 domain-containing protein 1A	C2D1A_HUMAN	8	NA
CCAR1	0.751478	0.142267	0.0373894	Q8IX12	Cell division cycle and apoptosis regulator protein 1	CCAR1_HUMAN	15	NA
CCBL2	-4.12016	0.00702654	0.00251097	Q6YP21	Kynurenine--oxoglutarate transaminase 3	KAT3_HUMAN	2	NA
CCDC12	1.23088	0.125182	0.0332488	Q8WUD4	Coiled-coil domain-containing protein 12	CCD12_HUMAN	2	NA
CCDC124	-2.1933	2.03214e-09	1.93537e-09	Q96CT7	Coiled-coil domain-containing protein 124	CC124_HUMAN	14	NA
CCDC137	0.489259	0.587246	0.130451	Q6PK04	Coiled-coil domain-containing protein 137	CC137_HUMAN	10	NA
CCDC138	2.90193	7.82441e-09	6.96535e-09	Q96M89	Coiled-coil domain-containing protein 138	CC138_HUMAN	7	NA
CCDC158	2.45993	0.150538	0.039265	Q5M9N0	Coiled-coil domain-containing protein 158	CD158_HUMAN	2	NA
CCDC174	2.55114	3.76633e-06	2.38627e-06	Q6PII3	Coiled-coil domain-containing protein 174	CC174_HUMAN	8	NA
CCDC18	3.16749	2.80704e-15	4.51534e-15	Q5T9S5	Coiled-coil domain-containing protein 18	CCD18_HUMAN	14	NA
CCDC186	2.76593	4.68752e-05	2.56382e-05	Q7Z3E2	Coiled-coil domain-containing protein 186	CC186_HUMAN	4	NA
CCDC43	1.1369	0.0031945	0.00121695	Q96MW1	Coiled-coil domain-containing protein 43	CCD43_HUMAN	4	NA
CCDC47	-1.98247	0.0120659	0.00410405	Q96A33	Coiled-coil domain-containing protein 47	CCD47_HUMAN	3	NA
CCDC50	2.43972	0.0552603	0.0160874	Q8IVM0	Coiled-coil domain-containing protein 50	CCD50_HUMAN	4	NA
CCDC59	-0.44269	0.315028	0.0754164	Q9P031	Thyroid transcription factor 1-associated protein 26	TAP26_HUMAN	5	NA
CCDC85C	3.62345	7.62978e-17	1.40425e-16	A6NKD9	Coiled-coil domain-containing protein 85C	CC85C_HUMAN	11	NA
CCDC86	-2.42442	0.0388569	0.0117927	Q9H6F5	Coiled-coil domain-containing protein 86	CCD86_HUMAN	23	NA
CCDC94	-0.319477	0.544859	0.121881	Q9BW85	Coiled-coil domain-containing protein 94	CCD94_HUMAN	3	NA
CCNK	1.29013	0.266536	0.0651942	O75909	Cyclin-K	CCNK_HUMAN	3	NA
CCNT1	1.24536	5.90769e-06	3.66558e-06	O60563	Cyclin-T1	CCNT1_HUMAN	22	NA
CCP110	3.07721	1.39415e-27	4.92054e-27	O43303	Centriolar coiled-coil protein of 110 kDa	CP110_HUMAN	19	NA
CCSER2	-0.414543	0.047022	0.0138776	Q9H7U1	Serine-rich coiled-coil domain-containing protein 2	CCSE2_HUMAN	8	NA
CCT6B	-3.72246	0.00219545	0.000865618	Q92526	T-complex protein 1 subunit zeta-2	TCPW_HUMAN	2	NA
CD2AP	1.7238	1.27886e-51	1.2579e-50	Q9Y5K6	CD2-associated protein	CD2AP_HUMAN	57	NA
CD2BP2	1.2664	0.00429853	0.00159896	O95400	CD2 antigen cytoplasmic tail-binding protein 2	CD2B2_HUMAN	3	NA
CD3EAP	-2.68666	0.12708	0.0337293	O15446	DNA-directed RNA polymerase I subunit RPA34	RPA34_HUMAN	12	NA
CDC16	-2.28315	0.00410842	0.00153109	Q13042	Cell division cycle protein 16 homolog	CDC16_HUMAN	5	NA
CDC20	-2.4536	0.00254569	0.0009899	Q12834	Cell division cycle protein 20 homolog	CDC20_HUMAN	6	NA
CDC25C	0.467205	0.321274	0.0766764	P30307	M-phase inducer phosphatase 3	MPIP3_HUMAN	3	NA
CDC27	-2.86057	1.02875e-06	6.99039e-07	P30260	Cell division cycle protein 27 homolog	CDC27_HUMAN	9	NA
CDC37	-0.468718	0.866645	0.181117	Q16543	Hsp90 co-chaperone Cdc37	CDC37_HUMAN	5	NA
CDC40	-2.53195	0.000588026	0.000263492	O60508	Pre-mRNA-processing factor 17	PRP17_HUMAN	8	NA
CDC42BPA	-1.33236	0.619051	0.136455	Q5VT25	Serine/threonine-protein kinase MRCK alpha	MRCKA_HUMAN	7	NA
CDC42BPB	-0.599546	0.742233	0.158823	Q9Y5S2	Serine/threonine-protein kinase MRCK beta	MRCKB_HUMAN	4	NA
CDC45	-1.87565	0.0652045	0.0186298	O75419	Cell division control protein 45 homolog	CDC45_HUMAN	3	NA
CDC5L	-0.469846	6.29567e-05	3.36667e-05	Q99459	Cell division cycle 5-like protein	CDC5L_HUMAN	42	NA
CDC7	-1.71039	0.0334971	0.010328	O00311	Cell division cycle 7-related protein kinase	CDC7_HUMAN	3	NA
CDC73	0.251801	0.0910509	0.025129	Q6P1J9	Parafibromin	CDC73_HUMAN	15	NA
CDCA2	-1.72955	0.000663113	0.000293197	Q69YH5	Cell division cycle-associated protein 2	CDCA2_HUMAN	17	NA
CDCA5	-4.07353	0.000283692	0.000134664	Q96FF9	Sororin	CDCA5_HUMAN	6	NA
CDCA8	-3.1078	0.000673916	0.000297534	Q53HL2	Borealin	BOREA_HUMAN	11	NA
CDIPT	-3.08522	0.000571486	0.000256547	O14735	CDP-diacylglycerol--inositol 3-phosphatidyltransferase	CDIPT_HUMAN	3	NA
CDK1	-3.59758	5.90709e-11	6.68727e-11	P06493	Cyclin-dependent kinase 1	CDK1_HUMAN	12	NA
CDK12	1.23048	2.69205e-06	1.72752e-06	Q9NYV4	Cyclin-dependent kinase 12	CDK12_HUMAN	27	NA
CDK13	1.61684	3.67435e-07	2.65446e-07	Q14004	Cyclin-dependent kinase 13	CDK13_HUMAN	15	NA
CDK2AP1	-0.454783	0.405294	0.0943276	O14519	Cyclin-dependent kinase 2-associated protein 1	CDKA1_HUMAN	2	NA
CDK4	-3.19902	0.000482977	0.000220874	P11802	Cyclin-dependent kinase 4	CDK4_HUMAN	4	NA
CDK5	-3.70452	0.000126125	6.40228e-05	Q00535	Cyclin-dependent-like kinase 5	CDK5_HUMAN	4	NA
CDK5RAP2	0.240951	0.0180191	0.0059306	Q96SN8	CDK5 regulatory subunit-associated protein 2	CK5P2_HUMAN	14	NA
CDK6	-4.02908	0.000558449	0.000251365	Q00534	Cyclin-dependent kinase 6	CDK6_HUMAN	8	NA
CDK9	-0.143899	0.497091	0.112975	P50750	Cyclin-dependent kinase 9	CDK9_HUMAN	7	NA
CDKN2A	-3.95238	0.00196805	0.000783563	Q8N726	Tumor suppressor ARF	ARF_HUMAN	2	NA
CDKN2AIP	0.597043	0.00102266	0.000431946	Q9NXV6	CDKN2A-interacting protein	CARF_HUMAN	18	NA
CDR2L	2.15071	1.88397e-06	1.23675e-06	Q86X02	Cerebellar degeneration-related protein 2-like	CDR2L_HUMAN	8	NA
CDS2	-0.137627	0.723192	0.155247	O95674	Phosphatidate cytidylyltransferase 2	CDS2_HUMAN	2	NA
CDSN	-1.415	0.264436	0.064707	Q15517	Corneodesmosin	CDSN_HUMAN	3	NA
CEBPG	-4.01853	0.0223798	0.00720381	P53567	CCAAT/enhancer-binding protein gamma	CEBPG_HUMAN	2	NA
CEBPZ	-0.605747	0.372836	0.0877605	Q03701	CCAAT/enhancer-binding protein zeta	CEBPZ_HUMAN	6	NA
CECR2	-1.67081	0.487188	0.111061	Q9BXF3	Cat eye syndrome critical region protein 2	CECR2_HUMAN	3	NA
CENPC	-0.542405	0.214159	0.0536738	Q03188	Centromere protein C	CENPC_HUMAN	13	NA
CENPF	2.70929	5.70158e-52	5.89818e-51	P49454	Centromere protein F	CENPF_HUMAN	62	NA
CENPJ	1.07401	1.4408e-06	9.61675e-07	Q9HC77	Centromere protein J	CENPJ_HUMAN	12	NA
CENPV	-6.37704	7.31282e-10	7.28853e-10	Q7Z7K6	Centromere protein V	CENPV_HUMAN	11	NA
CEP112	3.00146	5.58189e-06	3.46701e-06	Q8N8E3	Centrosomal protein of 112 kDa	CE112_HUMAN	5	NA
CEP128	0.408705	0.00393087	0.00147132	Q6ZU80	Centrosomal protein of 128 kDa	CE128_HUMAN	17	NA
CEP131	3.02493	1.8066e-41	1.14101e-40	Q9UPN4	Centrosomal protein of 131 kDa	CP131_HUMAN	41	NA
CEP135	-0.423203	0.971151	0.198871	Q66GS9	Centrosomal protein of 135 kDa	CP135_HUMAN	2	NA
CEP152	2.80496	1.62397e-15	2.69911e-15	O94986	Centrosomal protein of 152 kDa	CE152_HUMAN	17	NA
CEP162	2.95437	3.13418e-08	2.60098e-08	Q5TB80	Centrosomal protein of 162 kDa	CE162_HUMAN	10	NA
CEP164	2.62876	0.00520365	0.0019003	Q9UPV0	Centrosomal protein of 164 kDa	CE164_HUMAN	2	NA
CEP170	1.8185	1.22605e-46	9.43113e-46	Q5SW79	Centrosomal protein of 170 kDa	CE170_HUMAN	83	NA
CEP170B	2.73506	1.29836e-09	1.26054e-09	Q9Y4F5	Centrosomal protein of 170 kDa protein B	C170B_HUMAN	21	NA
CEP192	3.62811	1.08672e-21	2.7168e-21	Q8TEP8	Centrosomal protein of 192 kDa	CE192_HUMAN	18	NA
CEP250	-0.778296	0.641824	0.140443	Q9BV73	Centrosome-associated protein CEP250	CP250_HUMAN	19	NA
CEP290	2.79844	8.61941e-07	5.924e-07	O15078	Centrosomal protein of 290 kDa	CE290_HUMAN	14	NA
CEP350	3.26749	2.87176e-90	9.57252e-89	Q5VT06	Centrosome-associated protein 350	CE350_HUMAN	78	NA
CEP44	1.27649	0.0408435	0.0123394	Q9C0F1	Centrosomal protein of 44 kDa	CEP44_HUMAN	2	NA
CEP55	1.78955	3.41901e-09	3.15116e-09	Q53EZ4	Centrosomal protein of 55 kDa	CEP55_HUMAN	14	NA
CEP63	2.42561	0.00366295	0.00138051	Q96MT8	Centrosomal protein of 63 kDa	CEP63_HUMAN	3	NA
CEP72	0.468887	0.0999016	0.0272707	Q9P209	Centrosomal protein of 72 kDa	CEP72_HUMAN	2	NA
CEP85	0.461314	0.189126	0.0480015	Q6P2H3	Centrosomal protein of 85 kDa	CEP85_HUMAN	5	NA
CETN2	-2.78848	0.00138812	0.000570461	P41208	Centrin-2	CETN2_HUMAN	7	NA
CFAP97	0.360804	0.803239	0.169878	Q9P2B7	Cilia- and flagella-associated protein 97	CFA97_HUMAN	2	NA
CFDP1	1.43122	1.31113e-06	8.78971e-07	Q9UEE9	Craniofacial development protein 1	CFDP1_HUMAN	8	NA
CFL1	-0.981036	0.037604	0.0114414	P23528	Cofilin-1	COF1_HUMAN	9	NA
CGN	2.30331	3.3593e-25	1.03896e-24	Q9P2M7	Cingulin	CING_HUMAN	40	NA
CGNL1	-0.798284	0.839466	0.17642	Q0VF96	Cingulin-like protein 1	CGNL1_HUMAN	4	NA
CHAF1A	-3.69447	4.76734e-10	4.8155e-10	Q13111	Chromatin assembly factor 1 subunit A	CAF1A_HUMAN	27	NA
CHAF1B	-3.23698	5.06154e-05	2.75084e-05	Q13112	Chromatin assembly factor 1 subunit B	CAF1B_HUMAN	16	NA
CHAMP1	1.42357	1.29294e-17	2.54348e-17	Q96JM3	Chromosome alignment-maintaining phosphoprotein 1	CHAP1_HUMAN	36	NA
CHD1	-3.87393	5.65084e-21	1.36165e-20	O14646	Chromodomain-helicase-DNA-binding protein 1	CHD1_HUMAN	39	NA
CHD1L	-4.70855	1.23733e-26	4.17077e-26	Q86WJ1	Chromodomain-helicase-DNA-binding protein 1-like	CHD1L_HUMAN	41	NA
CHD2	-3.56627	4.44156e-06	2.78759e-06	O14647	Chromodomain-helicase-DNA-binding protein 2	CHD2_HUMAN	14	NA
CHD3	1.09987	0.000224089	0.000108343	Q12873	Chromodomain-helicase-DNA-binding protein 3	CHD3_HUMAN	11	NA
CHD4	0.21444	0.263112	0.0644618	Q14839	Chromodomain-helicase-DNA-binding protein 4	CHD4_HUMAN	82	NA
CHD7	-0.622998	0.981356	0.200755	Q9P2D1	Chromodomain-helicase-DNA-binding protein 7	CHD7_HUMAN	12	NA
CHD8	0.705801	3.47711e-08	2.86575e-08	Q9HCK8	Chromodomain-helicase-DNA-binding protein 8	CHD8_HUMAN	51	NA
CHEK1	-2.86011	4.16246e-05	2.29126e-05	O14757	Serine/threonine-protein kinase Chk1	CHK1_HUMAN	5	NA
CHERP	2.61953	1.72035e-37	9.21614e-37	Q8IWX8	Calcium homeostasis endoplasmic reticulum protein	CHERP_HUMAN	27	NA
CHMP2B	1.78918	0.000102877	5.31209e-05	Q9UQN3	Charged multivesicular body protein 2b	CHM2B_HUMAN	4	NA
CHMP4B	-0.612815	0.994063	0.20287	Q9H444	Charged multivesicular body protein 4b	CHM4B_HUMAN	9	NA
CHORDC1	-1.78504	5.10157e-05	2.77008e-05	Q9UHD1	Cysteine and histidine-rich domain-containing protein 1	CHRD1_HUMAN	8	NA
CHPT1	-3.62226	0.0043057	0.00160063	Q8WUD6	Cholinephosphotransferase 1	CHPT1_HUMAN	2	NA
CHTF8	-5.00981	2.19028e-08	1.84834e-08	P0CG12	Chromosome transmission fidelity protein 8 homolog isoform 2	CTF8A_HUMAN	21	NA
CHTOP	-5.60562	8.8632e-10	8.77545e-10	Q9Y3Y2	Chromatin target of PRMT1 protein	CHTOP_HUMAN	9	NA
CIAPIN1	1.29345	8.79937e-06	5.32757e-06	Q6FI81	Anamorsin	CPIN1_HUMAN	9	NA
CIC	3.25549	5.54227e-27	1.88941e-26	Q96RK0	Protein capicua homolog	CIC_HUMAN	33	NA
CIRBP	-1.36578	0.554223	0.123481	Q14011	Cold-inducible RNA-binding protein	CIRBP_HUMAN	9	NA
CIRH1A	-2.97458	0.000445329	0.000204749	Q969X6	Cirhin	CIR1A_HUMAN	7	NA
CIZ1	0.668111	1.93913e-05	1.11125e-05	Q9ULV3	Cip1-interacting zinc finger protein	CIZ1_HUMAN	22	NA
CKAP2	-0.642785	0.178316	0.0456831	Q8WWK9	Cytoskeleton-associated protein 2	CKAP2_HUMAN	11	NA
CKAP4	-2.38914	1.07954e-09	1.05838e-09	Q07065	Cytoskeleton-associated protein 4	CKAP4_HUMAN	19	NA
CKAP5	0.0594915	0.000231282	0.000111641	Q14008	Cytoskeleton-associated protein 5	CKAP5_HUMAN	54	NA
CLASRP	-0.031146	0.440205	0.101782	Q8N2M8	CLK4-associating serine/arginine rich protein	CLASR_HUMAN	3	NA
CLCC1	0.5014	0.102415	0.027805	Q96S66	Chloride channel CLIC-like protein 1	CLCC1_HUMAN	6	NA
CLINT1	1.12982	3.25889e-15	5.21422e-15	Q14677	Clathrin interactor 1	EPN4_HUMAN	24	NA
CLK2	-4.07111	0.00210873	0.000836243	P49760	Dual specificity protein kinase CLK2	CLK2_HUMAN	3	NA
CLK3	-3.5661	0.000198456	9.68865e-05	P49761	Dual specificity protein kinase CLK3	CLK3_HUMAN	6	NA
CLMN	3.18982	5.39449e-13	7.37288e-13	Q96JQ2	Calmin	CLMN_HUMAN	9	NA
CLNS1A	3.20542	2.29932e-10	2.42034e-10	P54105	Methylosome subunit pICln	ICLN_HUMAN	6	NA
CLP1	3.57103	1.05852e-05	6.28822e-06	Q92989	Polyribonucleotide 5'-hydroxyl-kinase Clp1	CLP1_HUMAN	4	NA
CLPTM1L	-2.50069	0.152391	0.0396507	Q96KA5	Cleft lip and palate transmembrane protein 1-like protein	CLP1L_HUMAN	3	NA
CLPX	-1.94511	0.0145278	0.00487784	O76031	ATP-dependent Clp protease ATP-binding subunit clpX-like, mitochondrial	CLPX_HUMAN	8	NA
CLSPN	2.7329	7.37296e-09	6.583e-09	Q9HAW4	Claspin	CLSPN_HUMAN	14	NA
CLTA	-0.0288924	0.297242	0.071711	P09496	Clathrin light chain A	CLCA_HUMAN	4	NA
CLTB	0.38584	0.0950716	0.0261425	P09497	Clathrin light chain B	CLCB_HUMAN	2	NA
CMAS	-5.31322	2.26741e-14	3.39263e-14	Q8NFW8	N-acylneuraminate cytidylyltransferase	NEUA_HUMAN	20	NA
CMPK1	1.1797	0.329687	0.0785592	P30085	UMP-CMP kinase	KCY_HUMAN	2	NA
CNDP2	-1.17983	0.00261132	0.0010141	Q96KP4	Cytosolic non-specific dipeptidase	CNDP2_HUMAN	8	NA
CNN1	-2.67218	0.180042	0.0459876	P51911	Calponin-1	CNN1_HUMAN	5	NA
CNN2	1.66913	2.54057e-06	1.63381e-06	Q99439	Calponin-2	CNN2_HUMAN	7	NA
CNN3	1.2705	0.0190783	0.00623839	Q15417	Calponin-3	CNN3_HUMAN	8	NA
CNOT1	-0.326359	0.768888	0.164	A5YKK6	CCR4-NOT transcription complex subunit 1	CNOT1_HUMAN	3	NA
CNOT2	-2.99656	0.120476	0.0321126	Q9NZN8	CCR4-NOT transcription complex subunit 2	CNOT2_HUMAN	2	NA
CNOT3	-0.0712424	0.697683	0.150579	O75175	CCR4-NOT transcription complex subunit 3	CNOT3_HUMAN	7	NA
CNP	-2.53712	0.00102239	0.000431946	P09543	2',3'-cyclic-nucleotide 3'-phosphodiesterase	CN37_HUMAN	5	NA
CNTLN	2.38283	0.000377566	0.000175612	Q9NXG0	Centlein	CNTLN_HUMAN	3	NA
CNTNAP4	-0.921217	0.0744975	0.0209557	Q9C0A0	Contactin-associated protein-like 4	CNTP4_HUMAN	2	NA
CNTRL	-0.36245	0.484151	0.110495	Q7Z7A1	Centriolin	CNTRL_HUMAN	4	NA
COIL	0.539522	8.31498e-07	5.72788e-07	P38432	Coilin	COIL_HUMAN	19	NA
COL14A1	-3.46525	0.0616635	0.0177449	Q05707	Collagen alpha-1(XIV) chain	COEA1_HUMAN	2	NA
COL18A1	-2.80115	0.102903	0.0279121	P39060	Collagen alpha-1(XVIII) chain	COIA1_HUMAN	3	NA
COL1A1	-10.2403	0.388096	0.0908535	P02452	Collagen alpha-1(I) chain	CO1A1_HUMAN	23	NA
COL1A2	-5.07376	0.361372	0.0854645	P08123	Collagen alpha-2(I) chain	CO1A2_HUMAN	14	NA
COL6A3	-3.46078	0.000205881	0.000100023	P12111	Collagen alpha-3(VI) chain	CO6A3_HUMAN	29	NA
COLGALT1	-2.20687	0.184517	0.0469916	Q8NBJ5	Procollagen galactosyltransferase 1	GT251_HUMAN	4	NA
COPRS	1.14336	0.179627	0.0459208	Q9NQ92	Coordinator of PRMT5 and differentiation stimulator	COPRS_HUMAN	2	NA
COPZ1	-2.71608	0.00473853	0.00174961	P61923	Coatomer subunit zeta-1	COPZ1_HUMAN	3	NA
CORO1B	1.17032	2.69109e-16	4.74898e-16	Q9BR76	Coronin-1B	COR1B_HUMAN	19	NA
CPEB4	-0.319142	0.628029	0.138129	Q17RY0	Cytoplasmic polyadenylation element-binding protein 4	CPEB4_HUMAN	9	NA
CPLX1	0.70381	0.649952	0.141808	O14810	Complexin-1	CPLX1_HUMAN	2	NA
CPNE1	-3.2268	1.6034e-05	9.27715e-06	Q99829	Copine-1	CPNE1_HUMAN	7	NA
CPNE3	-3.06927	0.0735247	0.0207306	O75131	Copine-3	CPNE3_HUMAN	2	NA
CPSF1	2.40034	4.94361e-26	1.61205e-25	Q10570	Cleavage and polyadenylation specificity factor subunit 1	CPSF1_HUMAN	37	NA
CPSF2	-0.0817626	0.629022	0.138297	Q9P2I0	Cleavage and polyadenylation specificity factor subunit 2	CPSF2_HUMAN	11	NA
CPSF3	1.28058	7.52973e-05	3.96302e-05	Q9UKF6	Cleavage and polyadenylation specificity factor subunit 3	CPSF3_HUMAN	13	NA
CPSF4	0.720353	0.63811	0.139835	O95639	Cleavage and polyadenylation specificity factor subunit 4	CPSF4_HUMAN	5	NA
CPSF6	1.77586	3.89176e-10	3.95772e-10	Q16630	Cleavage and polyadenylation specificity factor subunit 6	CPSF6_HUMAN	14	NA
CPSF7	-0.626529	0.62536	0.137644	Q8N684	Cleavage and polyadenylation specificity factor subunit 7	CPSF7_HUMAN	15	NA
CPVL	-3.28665	0.000205251	9.97979e-05	Q9H3G5	Probable serine carboxypeptidase CPVL	CPVL_HUMAN	4	NA
CREB1	-4.51433	0.0175115	0.00578573	P16220	Cyclic AMP-responsive element-binding protein 1	CREB1_HUMAN	4	NA
CRK	-3.24467	0.0536743	0.0156637	P46108	Adapter molecule crk	CRK_HUMAN	12	NA
CRKL	-1.26174	0.929603	0.192067	P46109	Crk-like protein	CRKL_HUMAN	16	NA
CRNKL1	-2.48923	0.00148995	0.000608558	Q9BZJ0	Crooked neck-like protein 1	CRNL1_HUMAN	8	NA
CROCC	-0.226538	0.230754	0.0574204	Q5TZA2	Rootletin	CROCC_HUMAN	3	NA
CRYBG3	2.84228	1.35515e-66	2.13972e-65	Q68DQ2	Very large A-kinase anchor protein	CRBG3_HUMAN	65	NA
CS	-2.79445	0.0199645	0.006489	O75390	Citrate synthase, mitochondrial	CISY_HUMAN	2	NA
CSDE1	0.795614	6.6917e-09	6.01051e-09	O75534	Cold shock domain-containing protein E1	CSDE1_HUMAN	37	NA
CSK	-2.73485	3.00058e-05	1.67786e-05	P41240	Tyrosine-protein kinase CSK	CSK_HUMAN	6	NA
CSNK1A1	-1.44261	0.00732737	0.00260606	P48729	Casein kinase I isoform alpha	KC1A_HUMAN	2	NA
CSNK1D	-3.24097	0.00173944	0.000698568	P48730	Casein kinase I isoform delta	KC1D_HUMAN	2	NA
CSNK1E	-3.45942	1.82679e-05	1.05089e-05	P49674	Casein kinase I isoform epsilon	KC1E_HUMAN	7	NA
CSNK2A2	1.05431	0.0261278	0.00829015	P19784	Casein kinase II subunit alpha'	CSK22_HUMAN	14	NA
CSPP1	2.36404	3.11275e-10	3.22565e-10	Q1MSJ5	Centrosome and spindle pole-associated protein 1	CSPP1_HUMAN	17	NA
CSRP2	-2.67232	0.000399718	0.000185197	Q16527	Cysteine and glycine-rich protein 2	CSRP2_HUMAN	6	NA
CSRP2BP	0.984802	0.080969	0.022575	Q9H8E8	Cysteine-rich protein 2-binding protein	CSR2B_HUMAN	6	NA
CSTB	-0.239081	0.952482	0.195917	P04080	Cystatin-B	CYTB_HUMAN	3	NA
CSTF2	2.5254	0.0013501	0.000557125	P33240	Cleavage stimulation factor subunit 2	CSTF2_HUMAN	11	NA
CSTF2T	4.04687	0.000861578	0.00037137	Q9H0L4	Cleavage stimulation factor subunit 2 tau variant	CSTFT_HUMAN	6	NA
CTBP2	-4.56419	8.47756e-09	7.50226e-09	P56545	C-terminal-binding protein 2	CTBP2_HUMAN	7	NA
CTCF	0.940186	0.0276767	0.00872624	P49711	Transcriptional repressor CTCF	CTCF_HUMAN	3	NA
CTDP1	-2.64126	0.0231547	0.00743329	Q9Y5B0	RNA polymerase II subunit A C-terminal domain phosphatase	CTDP1_HUMAN	2	NA
CTNNB1	2.63287	9.41837e-07	6.43625e-07	P35222	Catenin beta-1	CTNB1_HUMAN	6	NA
CTNND1	1.59917	0.000158206	7.88401e-05	O60716	Catenin delta-1	CTND1_HUMAN	8	NA
CTPS1	-2.24413	3.86021e-05	2.13862e-05	P17812	CTP synthase 1	PYRG1_HUMAN	20	NA
CTR9	1.18464	0.00406713	0.00151758	Q6PD62	RNA polymerase-associated protein CTR9 homolog	CTR9_HUMAN	14	NA
CTSB	0.258883	0.966095	0.198133	P07858	Cathepsin B	CATB_HUMAN	2	NA
CTTN	1.61726	1.85725e-67	3.09541e-66	Q14247	Src substrate cortactin	SRC8_HUMAN	44	NA
CUL4A	-2.28228	0.000545461	0.000247001	Q13619	Cullin-4A	CUL4A_HUMAN	9	NA
CUX1	2.37495	1.71026e-24	4.95728e-24	P39880	Homeobox protein cut-like 1	CUX1_HUMAN	32	NA
CUX1	2.66593	0.00222481	0.000875909	Q13948	Protein CASP	CASP_HUMAN	33	NA
CWC15	1.6566	0.000554568	0.000249805	Q9P013	Spliceosome-associated protein CWC15 homolog	CWC15_HUMAN	10	NA
CWC25	-1.92241	0.0288908	0.00903222	Q9NXE8	Pre-mRNA-splicing factor CWC25 homolog	CWC25_HUMAN	6	NA
CWC27	2.27328	1.54483e-05	8.96422e-06	Q6UX04	Peptidyl-prolyl cis-trans isomerase CWC27 homolog	CWC27_HUMAN	6	NA
CWF19L1	-2.34883	0.00431635	0.0016036	Q69YN2	CWF19-like protein 1	C19L1_HUMAN	3	NA
CWF19L2	0.960564	0.00154	0.000627289	Q2TBE0	CWF19-like protein 2	C19L2_HUMAN	10	NA
CXorf56	0.710548	5.06354e-11	5.75402e-11	Q9H5V9	UPF0428 protein CXorf56	CX056_HUMAN	10	NA
CYFIP1	-2.82825	1.57105e-05	9.09874e-06	Q7L576	Cytoplasmic FMR1-interacting protein 1	CYFP1_HUMAN	14	NA
CYFIP2	-2.75668	0.0287437	0.00899646	Q96F07	Cytoplasmic FMR1-interacting protein 2	CYFP2_HUMAN	2	NA
DACH1	1.23275	0.0220716	0.00711747	Q9UI36	Dachshund homolog 1	DACH1_HUMAN	6	NA
DARS	-3.8743	4.4121e-34	1.99042e-33	P14868	Aspartate--tRNA ligase, cytoplasmic	SYDC_HUMAN	31	NA
DARS2	-3.60918	2.53183e-07	1.86164e-07	Q6PI48	Aspartate--tRNA ligase, mitochondrial	SYDM_HUMAN	11	NA
DAZAP1	-0.286221	0.485016	0.110608	Q96EP5	DAZ-associated protein 1	DAZP1_HUMAN	3	NA
DBNL	1.26964	3.34006e-11	3.86134e-11	Q9UJU6	Drebrin-like protein	DBNL_HUMAN	17	NA
DBT	-5.91522	1.75526e-10	1.86399e-10	P11182	Lipoamide acyltransferase component of branched-chain alpha-keto acid dehydrogenase complex, mitochondrial	ODB2_HUMAN	26	NA
DCAF13	-2.86783	0.000193722	9.48843e-05	Q9NV06	DDB1- and CUL4-associated factor 13	DCA13_HUMAN	2	NA
DCAF7	-2.93937	0.000267773	0.000128019	P61962	DDB1- and CUL4-associated factor 7	DCAF7_HUMAN	8	NA
DCD	-0.176172	0.157997	0.040932	P81605	Dermcidin	DCD_HUMAN	4	NA
DCN	-3.50888	0.104626	0.0283155	P07585	Decorin	PGS2_HUMAN	5	NA
DCP1A	1.48678	6.86666e-07	4.81871e-07	Q9NPI6	mRNA-decapping enzyme 1A	DCP1A_HUMAN	13	NA
DCP1B	2.51651	2.44694e-05	1.38115e-05	Q8IZD4	mRNA-decapping enzyme 1B	DCP1B_HUMAN	6	NA
DCTN5	-3.27236	0.0872305	0.0241867	Q9BTE1	Dynactin subunit 5	DCTN5_HUMAN	2	NA
DDOST	-2.95643	1.03013e-08	8.99678e-09	P39656	Dolichyl-diphosphooligosaccharide--protein glycosyltransferase 48 kDa subunit	OST48_HUMAN	12	NA
DDX1	-3.51192	1.06111e-24	3.1518e-24	Q92499	ATP-dependent RNA helicase DDX1	DDX1_HUMAN	25	NA
DDX10	-0.407602	0.0448464	0.0133405	Q13206	Probable ATP-dependent RNA helicase DDX10	DDX10_HUMAN	36	NA
DDX17	-3.7177	1.23981e-20	2.92869e-20	Q92841	Probable ATP-dependent RNA helicase DDX17	DDX17_HUMAN	29	NA
DDX18	-3.55397	2.69766e-13	3.76073e-13	Q9NVP1	ATP-dependent RNA helicase DDX18	DDX18_HUMAN	24	NA
DDX19A	0.504056	0.189278	0.0480198	Q9NUU7	ATP-dependent RNA helicase DDX19A	DD19A_HUMAN	4	NA
DDX20	-1.30521	0.0217055	0.00701751	Q9UHI6	Probable ATP-dependent RNA helicase DDX20	DDX20_HUMAN	19	NA
DDX21	-1.4722	2.27045e-18	4.7799e-18	Q9NR30	Nucleolar RNA helicase 2	DDX21_HUMAN	56	NA
DDX23	-1.04649	0.00379255	0.00142399	Q9BUQ8	Probable ATP-dependent RNA helicase DDX23	DDX23_HUMAN	31	NA
DDX24	-2.32729	6.51205e-09	5.85792e-09	Q9GZR7	ATP-dependent RNA helicase DDX24	DDX24_HUMAN	20	NA
DDX27	-2.08774	3.6625e-08	2.99387e-08	Q96GQ7	Probable ATP-dependent RNA helicase DDX27	DDX27_HUMAN	24	NA
DDX31	-4.74326	0.000161344	8.00715e-05	Q9H8H2	Probable ATP-dependent RNA helicase DDX31	DDX31_HUMAN	3	NA
DDX39A	-1.48461	5.33805e-05	2.88544e-05	O00148	ATP-dependent RNA helicase DDX39A	DX39A_HUMAN	7	NA
DDX3X	-2.2984	2.34357e-11	2.74637e-11	O00571	ATP-dependent RNA helicase DDX3X	DDX3X_HUMAN	44	NA
DDX41	-0.888705	0.0439649	0.0131304	Q9UJV9	Probable ATP-dependent RNA helicase DDX41	DDX41_HUMAN	11	NA
DDX42	1.85093	5.11704e-25	1.54283e-24	Q86XP3	ATP-dependent RNA helicase DDX42	DDX42_HUMAN	38	NA
DDX46	0.140797	2.11604e-11	2.50914e-11	Q7L014	Probable ATP-dependent RNA helicase DDX46	DDX46_HUMAN	60	NA
DDX47	-2.66602	1.05996e-09	1.04259e-09	Q9H0S4	Probable ATP-dependent RNA helicase DDX47	DDX47_HUMAN	12	NA
DDX5	-2.73948	2.07575e-36	1.06449e-35	P17844	Probable ATP-dependent RNA helicase DDX5	DDX5_HUMAN	42	NA
DDX50	-4.26767	1.76376e-16	3.14957e-16	Q9BQ39	ATP-dependent RNA helicase DDX50	DDX50_HUMAN	20	NA
DDX52	-3.5512	3.44858e-12	4.40244e-12	Q9Y2R4	Probable ATP-dependent RNA helicase DDX52	DDX52_HUMAN	12	NA
DDX54	-3.24906	3.42508e-16	6.00892e-16	Q8TDD1	ATP-dependent RNA helicase DDX54	DDX54_HUMAN	29	NA
DDX55	-1.19721	0.00219723	0.000865618	Q8NHQ9	ATP-dependent RNA helicase DDX55	DDX55_HUMAN	5	NA
DDX56	-4.10312	5.19727e-16	8.90961e-16	Q9NY93	Probable ATP-dependent RNA helicase DDX56	DDX56_HUMAN	17	NA
DDX6	-2.38223	2.5014e-07	1.84152e-07	P26196	Probable ATP-dependent RNA helicase DDX6	DDX6_HUMAN	10	NA
DEK	-2.52029	1.94234e-05	1.11203e-05	P35659	Protein DEK	DEK_HUMAN	11	NA
DENND4A	1.17321	0.869617	0.181675	Q7Z401	C-myc promoter-binding protein	MYCPP_HUMAN	2	NA
DENND4C	1.65706	1.17991e-05	6.98172e-06	Q5VZ89	DENN domain-containing protein 4C	DEN4C_HUMAN	21	NA
DENR	-1.082	0.760452	0.16249	O43583	Density-regulated protein	DENR_HUMAN	2	NA
DES	-2.96074	0.21779	0.0545611	P17661	Desmin	DESM_HUMAN	15	NA
DGCR14	2.75995	3.91427e-06	2.47217e-06	Q96DF8	Protein DGCR14	DGC14_HUMAN	7	NA
DGCR8	1.75279	0.000548411	0.000247776	Q8WYQ5	Microprocessor complex subunit DGCR8	DGCR8_HUMAN	7	NA
DHCR7	-5.1708	2.88532e-05	1.61642e-05	Q9UBM7	7-dehydrocholesterol reductase	DHCR7_HUMAN	3	NA
DHFR	-3.26883	2.06868e-05	1.17976e-05	P00374	Dihydrofolate reductase	DYR_HUMAN	15	NA
DHPS	1.08373	0.150581	0.039265	P49366	Deoxyhypusine synthase	DHYS_HUMAN	2	NA
DHRS7B	-2.26604	0.0131511	0.00443297	Q6IAN0	Dehydrogenase/reductase SDR family member 7B	DRS7B_HUMAN	4	NA
DHX15	-0.210407	0.00125737	0.000522092	O43143	Pre-mRNA-splicing factor ATP-dependent RNA helicase DHX15	DHX15_HUMAN	33	NA
DHX16	-0.375043	0.853033	0.178833	O60231	Putative pre-mRNA-splicing factor ATP-dependent RNA helicase DHX16	DHX16_HUMAN	8	NA
DHX29	-1.914	0.00801919	0.0028303	Q7Z478	ATP-dependent RNA helicase DHX29	DHX29_HUMAN	17	NA
DHX30	-2.4011	7.24784e-24	2.03211e-23	Q7L2E3	Putative ATP-dependent RNA helicase DHX30	DHX30_HUMAN	42	NA
DHX33	-3.07352	0.00123137	0.000512359	Q9H6R0	Putative ATP-dependent RNA helicase DHX33	DHX33_HUMAN	2	NA
DHX35	-0.979002	0.23083	0.0574204	Q9H5Z1	Probable ATP-dependent RNA helicase DHX35	DHX35_HUMAN	4	NA
DHX36	-1.27711	0.491201	0.111879	Q9H2U1	ATP-dependent RNA helicase DHX36	DHX36_HUMAN	15	NA
DHX37	-2.82989	0.000683892	0.000300932	Q8IY37	Probable ATP-dependent RNA helicase DHX37	DHX37_HUMAN	7	NA
DHX38	-0.937836	0.408064	0.0949355	Q92620	Pre-mRNA-splicing factor ATP-dependent RNA helicase PRP16	PRP16_HUMAN	15	NA
DHX40	-2.04801	0.0562621	0.0163711	Q8IX18	Probable ATP-dependent RNA helicase DHX40	DHX40_HUMAN	5	NA
DHX8	1.5106	0.0019122	0.000763354	Q14562	ATP-dependent RNA helicase DHX8	DHX8_HUMAN	11	NA
DIABLO	3.75058	7.18542e-05	3.79846e-05	Q9NR28	Diablo homolog, mitochondrial	DBLOH_HUMAN	3	NA
DICER1	-1.45938	0.278913	0.0677522	Q9UPY3	Endoribonuclease Dicer	DICER_HUMAN	4	NA
DIDO1	1.46613	1.58642e-24	4.62064e-24	Q9BTC0	Death-inducer obliterator 1	DIDO1_HUMAN	67	NA
DIMT1	-4.04862	1.11016e-06	7.50594e-07	Q9UNQ2	Probable dimethyladenosine transferase	DIM1_HUMAN	10	NA
DIS3	-4.00229	6.26765e-11	7.06878e-11	Q9Y2L1	Exosome complex exonuclease RRP44	RRP44_HUMAN	19	NA
DKC1	0.658955	7.68968e-07	5.34625e-07	O60832	H/ACA ribonucleoprotein complex subunit 4	DKC1_HUMAN	21	NA
DLAT	-2.36939	0.000598585	0.000267823	P10515	Dihydrolipoyllysine-residue acetyltransferase component of pyruvate dehydrogenase complex, mitochondrial	ODP2_HUMAN	5	NA
DLD	-3.7549	3.60577e-10	3.70456e-10	P09622	Dihydrolipoyl dehydrogenase, mitochondrial	DLDH_HUMAN	10	NA
DLG1	1.19707	0.000265893	0.000127326	Q12959	Disks large homolog 1	DLG1_HUMAN	10	NA
DLG5	3.30866	1.41974e-19	3.21451e-19	Q8TDM6	Disks large homolog 5	DLG5_HUMAN	18	NA
DLGAP5	0.863947	0.00050142	0.000228264	Q15398	Disks large-associated protein 5	DLGP5_HUMAN	31	NA
DLST	-0.396527	0.774835	0.165151	P36957	Dihydrolipoyllysine-residue succinyltransferase component of 2-oxoglutarate dehydrogenase complex, mitochondrial	ODO2_HUMAN	3	NA
DMAP1	-2.16252	2.59104e-05	1.45974e-05	Q9NPF5	DNA methyltransferase 1-associated protein 1	DMAP1_HUMAN	10	NA
DNAJA2	-1.36778	0.895388	0.186345	O60884	DnaJ homolog subfamily A member 2	DNJA2_HUMAN	6	NA
DNAJA3	-2.73432	0.000100153	5.18927e-05	Q96EY1	DnaJ homolog subfamily A member 3, mitochondrial	DNJA3_HUMAN	10	NA
DNAJB1	-1.94834	0.709195	0.152679	P25685	DnaJ homolog subfamily B member 1	DNJB1_HUMAN	11	NA
DNAJB11	-1.14785	0.0033842	0.00128433	Q9UBS4	DnaJ homolog subfamily B member 11	DJB11_HUMAN	3	NA
DNAJB6	-4.74325	0.000118724	6.05735e-05	O75190	DnaJ homolog subfamily B member 6	DNJB6_HUMAN	6	NA
DNAJC11	-2.49848	2.74069e-07	2.00783e-07	Q9NVH1	DnaJ homolog subfamily C member 11	DJC11_HUMAN	10	NA
DNAJC12	2.19032	0.0102486	0.0035362	Q9UKB3	DnaJ homolog subfamily C member 12	DJC12_HUMAN	2	NA
DNAJC13	-2.10389	0.11426	0.0305918	O75165	DnaJ homolog subfamily C member 13	DJC13_HUMAN	3	NA
DNAJC2	-1.5307	0.00373879	0.00140556	Q99543	DnaJ homolog subfamily C member 2	DNJC2_HUMAN	7	NA
DNAJC21	-0.692648	0.0223433	0.0071959	Q5F1R6	DnaJ homolog subfamily C member 21	DJC21_HUMAN	10	NA
DNAJC8	1.58964	6.08404e-06	3.7711e-06	O75937	DnaJ homolog subfamily C member 8	DNJC8_HUMAN	8	NA
DNAJC9	-4.23866	3.59328e-11	4.14609e-11	Q8WXX5	DnaJ homolog subfamily C member 9	DNJC9_HUMAN	24	NA
DNM2	-1.6035	0.00622291	0.00224249	P50570	Dynamin-2	DYN2_HUMAN	8	NA
DNMBP	2.64188	6.91684e-07	4.8426e-07	Q6XZF7	Dynamin-binding protein	DNMBP_HUMAN	10	NA
DNMT1	-1.43435	0.00373498	0.00140501	P26358	DNA (cytosine-5)-methyltransferase 1	DNMT1_HUMAN	39	NA
DNMT3A	-1.07393	0.0360352	0.0110368	Q9Y6K1	DNA (cytosine-5)-methyltransferase 3A	DNM3A_HUMAN	3	NA
DNTTIP2	-3.88367	2.32118e-12	3.00152e-12	Q5QJE6	Deoxynucleotidyltransferase terminal-interacting protein 2	TDIF2_HUMAN	26	NA
DOCK4	2.77922	0.000960843	0.00040916	Q8N1I0	Dedicator of cytokinesis protein 4	DOCK4_HUMAN	3	NA
DOCK7	-0.533447	0.44361	0.10249	Q96N67	Dedicator of cytokinesis protein 7	DOCK7_HUMAN	3	NA
DOT1L	2.82386	5.13579e-08	4.09771e-08	Q8TEK3	Histone-lysine N-methyltransferase, H3 lysine-79 specific	DOT1L_HUMAN	9	NA
DPM1	-3.8486	7.18751e-06	4.41855e-06	O60762	Dolichol-phosphate mannosyltransferase subunit 1	DPM1_HUMAN	6	NA
DPY30	1.84991	4.48468e-09	4.09559e-09	Q9C005	Protein dpy-30 homolog	DPY30_HUMAN	6	NA
DPYSL2	-0.855109	0.577409	0.128361	Q16555	Dihydropyrimidinase-related protein 2	DPYL2_HUMAN	13	NA
DPYSL3	-0.500608	0.9362	0.193095	Q14195	Dihydropyrimidinase-related protein 3	DPYL3_HUMAN	19	NA
DPYSL4	0.664095	0.0372919	0.0113637	O14531	Dihydropyrimidinase-related protein 4	DPYL4_HUMAN	4	NA
DPYSL5	-1.48711	0.0679828	0.0193408	Q9BPU6	Dihydropyrimidinase-related protein 5	DPYL5_HUMAN	13	NA
DR1	1.67503	4.85466e-06	3.03416e-06	Q01658	Protein Dr1	NC2B_HUMAN	5	NA
DRAP1	-2.04934	0.55074	0.12283	Q14919	Dr1-associated corepressor	NC2A_HUMAN	2	NA
DRG1	-0.0589949	0.42141	0.0978885	Q9Y295	Developmentally-regulated GTP-binding protein 1	DRG1_HUMAN	10	NA
DRG2	-2.72258	7.68255e-06	4.68925e-06	P55039	Developmentally-regulated GTP-binding protein 2	DRG2_HUMAN	9	NA
DROSHA	-2.63499	7.13846e-07	4.98612e-07	Q9NRR4	Ribonuclease 3	RNC_HUMAN	12	NA
DSC1	-0.127411	0.984991	0.201224	Q08554	Desmocollin-1	DSC1_HUMAN	11	NA
DSG1	-0.721083	0.0840076	0.0233679	Q02413	Desmoglein-1	DSG1_HUMAN	20	NA
DSG2	0.379984	7.50228e-05	3.95204e-05	Q14126	Desmoglein-2	DSG2_HUMAN	10	NA
DSP	-0.209099	0.12964	0.0343113	P15924	Desmoplakin	DESP_HUMAN	128	NA
DST	2.29091	5.8181e-52	5.91671e-51	Q03001	Dystonin	DYST_HUMAN	85	NA
DSTN	-2.28154	0.293422	0.0709607	P60981	Destrin	DEST_HUMAN	2	NA
DTD1	-0.41998	0.151403	0.0394108	Q8TEA8	D-tyrosyl-tRNA(Tyr) deacylase 1	DTD1_HUMAN	2	NA
DTL	-3.09035	0.000163714	8.11133e-05	Q9NZJ0	Denticleless protein homolog	DTL_HUMAN	3	NA
DTNA	-2.08028	0.153509	0.0399069	Q9Y4J8	Dystrobrevin alpha	DTNA_HUMAN	2	NA
DUT	-1.69774	0.234597	0.0582609	P33316	Deoxyuridine 5'-triphosphate nucleotidohydrolase, mitochondrial	DUT_HUMAN	5	NA
DVL2	1.96479	9.69473e-16	1.62937e-15	O14641	Segment polarity protein dishevelled homolog DVL-2	DVL2_HUMAN	14	NA
DVL3	0.377142	0.0712751	0.0201437	Q92997	Segment polarity protein dishevelled homolog DVL-3	DVL3_HUMAN	11	NA
DYNC1I2	0.346579	0.315115	0.0754164	Q13409	Cytoplasmic dynein 1 intermediate chain 2	DC1I2_HUMAN	6	NA
DYNC1LI1	-0.803105	0.494495	0.11247	Q9Y6G9	Cytoplasmic dynein 1 light intermediate chain 1	DC1L1_HUMAN	6	NA
DYNC1LI2	-0.522916	0.603963	0.133522	O43237	Cytoplasmic dynein 1 light intermediate chain 2	DC1L2_HUMAN	9	NA
DYNLRB1	-1.2651	0.0132861	0.00447344	Q9NP97	Dynein light chain roadblock-type 1	DLRB1_HUMAN	5	NA
DYNLT1	-1.0817	0.0116976	0.00399234	P63172	Dynein light chain Tctex-type 1	DYLT1_HUMAN	3	NA
EBNA1BP2	1.92541	1.23427e-11	1.49007e-11	Q99848	Probable rRNA-processing protein EBP2	EBP2_HUMAN	17	NA
ECD	-0.415731	0.881382	0.183749	O95905	Protein ecdysoneless homolog	ECD_HUMAN	8	NA
ECH1	-4.14483	1.24921e-05	7.35549e-06	Q13011	Delta(3,5)-Delta(2,4)-dienoyl-CoA isomerase, mitochondrial	ECH1_HUMAN	5	NA
ECHDC1	-2.73307	0.0235842	0.007555	Q9NTX5	Ethylmalonyl-CoA decarboxylase	ECHD1_HUMAN	3	NA
ECHS1	-3.31175	1.97886e-08	1.69133e-08	P30084	Enoyl-CoA hydratase, mitochondrial	ECHM_HUMAN	8	NA
EDC3	-0.398511	0.897897	0.186738	Q96F86	Enhancer of mRNA-decapping protein 3	EDC3_HUMAN	7	NA
EDC4	-0.523332	0.827769	0.174267	Q6P2E9	Enhancer of mRNA-decapping protein 4	EDC4_HUMAN	21	NA
EDF1	0.0861638	0.277666	0.0675038	O60869	Endothelial differentiation-related factor 1	EDF1_HUMAN	10	NA
EED	-0.491462	0.502735	0.113999	O75530	Polycomb protein EED	EED_HUMAN	2	NA
EEF1E1	-1.76808	0.178045	0.045633	O43324	Eukaryotic translation elongation factor 1 epsilon-1	MCA3_HUMAN	6	NA
EFHD2	1.56549	4.90136e-08	3.92632e-08	Q96C19	EF-hand domain-containing protein D2	EFHD2_HUMAN	13	NA
EGLN1	-0.580978	0.603439	0.133455	Q9GZT9	Egl nine homolog 1	EGLN1_HUMAN	9	NA
EHBP1	2.72997	3.97767e-35	1.92468e-34	Q8NDI1	EH domain-binding protein 1	EHBP1_HUMAN	32	NA
EHMT1	1.58126	1.19096e-09	1.16191e-09	Q9H9B1	Histone-lysine N-methyltransferase EHMT1	EHMT1_HUMAN	19	NA
EHMT2	1.37876	0.00146662	0.000599434	Q96KQ7	Histone-lysine N-methyltransferase EHMT2	EHMT2_HUMAN	14	NA
EIF1AY;EIF1AX	-0.298351	0.964113	0.19797	O14602;P47813	Eukaryotic translation initiation factor 1A, Y-chromosomal;Eukaryotic translation initiation factor 1A, X-chromosomal	IF1AY_HUMAN;IF1AX_HUMAN	3	NA
EIF2A	-3.26098	7.93392e-06	4.82794e-06	Q9BY44	Eukaryotic translation initiation factor 2A	EIF2A_HUMAN	14	NA
EIF2AK2	-4.31329	2.03849e-13	2.87111e-13	P19525	Interferon-induced, double-stranded RNA-activated protein kinase	E2AK2_HUMAN	17	NA
EIF2S2	-1.82338	1.1277e-07	8.59746e-08	P20042	Eukaryotic translation initiation factor 2 subunit 2	IF2B_HUMAN	23	NA
EIF2S3	-2.76728	0.000250936	0.000120642	P41091	Eukaryotic translation initiation factor 2 subunit 3	IF2G_HUMAN	16	NA
EIF3A	0.970659	5.23717e-19	1.15526e-18	Q14152	Eukaryotic translation initiation factor 3 subunit A	EIF3A_HUMAN	83	NA
EIF3D	-2.70045	8.34033e-09	7.40266e-09	O15371	Eukaryotic translation initiation factor 3 subunit D	EIF3D_HUMAN	18	NA
EIF3F	-3.64722	2.10915e-09	1.9992e-09	O00303	Eukaryotic translation initiation factor 3 subunit F	EIF3F_HUMAN	10	NA
EIF3H	0.539734	0.102688	0.0278664	O15372	Eukaryotic translation initiation factor 3 subunit H	EIF3H_HUMAN	2	NA
EIF4A3	-3.90906	1.17335e-18	2.54155e-18	P38919	Eukaryotic initiation factor 4A-III	IF4A3_HUMAN	17	NA
EIF4E2	2.81095	2.37137e-07	1.75009e-07	O60573	Eukaryotic translation initiation factor 4E type 2	IF4E2_HUMAN	9	NA
EIF4ENIF1	2.69451	4.89739e-31	1.95896e-30	Q9NRA8	Eukaryotic translation initiation factor 4E transporter	4ET_HUMAN	26	NA
EIF4G1	0.322674	8.38142e-05	4.38818e-05	Q04637	Eukaryotic translation initiation factor 4 gamma 1	IF4G1_HUMAN	64	NA
EIF4G2	-0.301753	0.681592	0.147851	P78344	Eukaryotic translation initiation factor 4 gamma 2	IF4G2_HUMAN	17	NA
EIF4G3	0.98402	1.40774e-16	2.52887e-16	O43432	Eukaryotic translation initiation factor 4 gamma 3	IF4G3_HUMAN	57	NA
EIF4H	0.497817	0.542975	0.121607	Q15056	Eukaryotic translation initiation factor 4H	IF4H_HUMAN	4	NA
EIF5	0.432103	0.00439558	0.00162799	P55010	Eukaryotic translation initiation factor 5	IF5_HUMAN	18	NA
EIF5B	-2.01966	8.71782e-13	1.16757e-12	O60841	Eukaryotic translation initiation factor 5B	IF2P_HUMAN	61	NA
ELAC2	-2.80259	1.23944e-05	7.31953e-06	Q9BQ52	Zinc phosphodiesterase ELAC protein 2	RNZ2_HUMAN	8	NA
ELAVL1	-1.93842	0.00149452	0.000609756	Q15717	ELAV-like protein 1	ELAV1_HUMAN	24	NA
ELAVL2	-4.02047	0.169596	0.0436167	Q12926	ELAV-like protein 2	ELAV2_HUMAN	5	NA
ELF2	0.377258	0.708033	0.152538	Q15723	ETS-related transcription factor Elf-2	ELF2_HUMAN	2	NA
ELL	1.81509	0.00110658	0.000463975	P55199	RNA polymerase II elongation factor ELL	ELL_HUMAN	6	NA
ELMSAN1	1.38298	0.0172587	0.00570849	Q6PJG2	ELM2 and SANT domain-containing protein 1	EMSA1_HUMAN	3	NA
ELP3	-3.74026	0.00254947	0.000990728	Q9H9T3	Elongator complex protein 3	ELP3_HUMAN	3	NA
ELP4	0.206879	0.0415398	0.012512	Q96EB1	Elongator complex protein 4	ELP4_HUMAN	5	NA
EMC1	-1.37674	0.0211185	0.00684554	Q8N766	ER membrane protein complex subunit 1	EMC1_HUMAN	5	NA
EMD	-4.21577	2.77547e-18	5.80237e-18	P50402	Emerin	EMD_HUMAN	14	NA
EMG1	-4.19055	4.70483e-07	3.35261e-07	Q92979	Ribosomal RNA small subunit methyltransferase NEP1	NEP1_HUMAN	8	NA
EML4	-0.974095	0.316386	0.0756809	Q9HC35	Echinoderm microtubule-associated protein-like 4	EMAL4_HUMAN	6	NA
EMSY	0.98001	1.28043e-08	1.11181e-08	Q7Z589	BRCA2-interacting transcriptional repressor EMSY	EMSY_HUMAN	20	NA
ENAH	1.5902	0.00010961	5.6276e-05	Q8N8S7	Protein enabled homolog	ENAH_HUMAN	7	NA
ENO1	-2.50573	6.62711e-32	2.7613e-31	P06733	Alpha-enolase	ENOA_HUMAN	35	NA
ENSA	1.39612	2.3418e-08	1.9679e-08	O43768	Alpha-endosulfine	ENSA_HUMAN	9	NA
ENY2	3.27494	2.65833e-09	2.4883e-09	Q9NPA8	Transcription and mRNA export factor ENY2	ENY2_HUMAN	3	NA
EP400	-0.428375	0.204913	0.0515288	Q96L91	E1A-binding protein p400	EP400_HUMAN	34	NA
EPB41	1.33983	7.93829e-26	2.5335e-25	P11171	Protein 4.1	41_HUMAN	38	NA
EPB41L2	1.64284	1.05645e-41	6.74329e-41	O43491	Band 4.1-like protein 2	E41L2_HUMAN	63	NA
EPB41L3	2.06326	2.43198e-62	3.17214e-61	Q9Y2J2	Band 4.1-like protein 3	E41L3_HUMAN	56	NA
EPHA2	0.64615	0.80096	0.169749	P29317	Ephrin type-A receptor 2	EPHA2_HUMAN	2	NA
EPPK1	-1.73029	0.000337387	0.00015778	P58107	Epiplakin	EPIPL_HUMAN	20	NA
EPS15L1	3.05856	5.74787e-40	3.44872e-39	Q9UBC2	Epidermal growth factor receptor substrate 15-like 1	EP15R_HUMAN	55	NA
EPT1	-3.86552	0.00611355	0.00220728	Q9C0D9	Ethanolaminephosphotransferase 1	EPT1_HUMAN	2	NA
ERAL1	-1.79764	0.0749806	0.0210718	O75616	GTPase Era, mitochondrial	ERAL1_HUMAN	3	NA
ERBB2IP	1.90677	2.8673e-31	1.15462e-30	Q96RT1	Protein LAP2	LAP2_HUMAN	33	NA
ERC1	2.55038	1.52019e-51	1.47115e-50	Q8IUD2	ELKS/Rab6-interacting/CAST family member 1	RB6I2_HUMAN	58	NA
ERH	-1.95555	0.00927992	0.00323718	P84090	Enhancer of rudimentary homolog	ERH_HUMAN	9	NA
ERICH1	2.65768	0.000136765	6.88414e-05	Q86X53	Glutamate-rich protein 1	ERIC1_HUMAN	4	NA
ERLIN1	-2.55629	0.101634	0.0276305	O75477	Erlin-1	ERLN1_HUMAN	8	NA
ERLIN2	-3.77656	1.51913e-08	1.30771e-08	O94905	Erlin-2	ERLN2_HUMAN	9	NA
ESCO1	-2.71898	0.00909799	0.00318111	Q5FWF5	N-acetyltransferase ESCO1	ESCO1_HUMAN	5	NA
ESF1	0.891241	4.44534e-09	4.06586e-09	Q9H501	ESF1 homolog	ESF1_HUMAN	28	NA
ESYT1	-2.93595	3.17579e-08	2.63143e-08	Q9BSJ8	Extended synaptotagmin-1	ESYT1_HUMAN	18	NA
ESYT2	-2.71135	3.87067e-08	3.15543e-08	A0FGR8	Extended synaptotagmin-2	ESYT2_HUMAN	11	NA
ETFA	-2.20189	0.000611062	0.000273202	P13804	Electron transfer flavoprotein subunit alpha, mitochondrial	ETFA_HUMAN	10	NA
ETFB	-0.96128	0.100156	0.0273028	P38117	Electron transfer flavoprotein subunit beta	ETFB_HUMAN	6	NA
EXOC4	-1.11795	0.81654	0.172266	Q96A65	Exocyst complex component 4	EXOC4_HUMAN	16	NA
EXOSC10	-1.58747	9.34587e-10	9.23809e-10	Q01780	Exosome component 10	EXOSX_HUMAN	35	NA
EXOSC2	2.60014	0.00125497	0.000521455	Q13868	Exosome complex component RRP4	EXOS2_HUMAN	3	NA
EXOSC7	0.260317	0.0232654	0.00746085	Q15024	Exosome complex component RRP42	EXOS7_HUMAN	3	NA
EXOSC9	-2.00405	0.000709246	0.000311301	Q06265	Exosome complex component RRP45	EXOS9_HUMAN	2	NA
EYA3	2.58159	0.00412106	0.00153485	Q99504	Eyes absent homolog 3	EYA3_HUMAN	2	NA
EZR	-0.0678003	0.0397379	0.012054	P15311	Ezrin	EZRI_HUMAN	17	NA
FABP5	4.35083	6.39153e-06	3.94946e-06	Q01469	Fatty acid-binding protein, epidermal	FABP5_HUMAN	10	NA
FAHD2A	-4.37368	0.105023	0.0283973	Q96GK7	Fumarylacetoacetate hydrolase domain-containing protein 2A	FAH2A_HUMAN	2	NA
FAM101B	0.753844	0.00443304	0.00164085	Q8N5W9	Filamin-interacting protein FAM101B	F101B_HUMAN	3	NA
FAM107B	2.09936	0.000651579	0.000288949	Q9H098	Protein FAM107B	F107B_HUMAN	3	NA
FAM111B	-4.19608	0.0991779	0.0270978	Q6SJ93	Protein FAM111B	F111B_HUMAN	2	NA
FAM114A2	2.19286	5.99404e-09	5.4163e-09	Q9NRY5	Protein FAM114A2	F1142_HUMAN	15	NA
FAM120A	-2.19793	3.48586e-08	2.86902e-08	Q9NZB2	Constitutive coactivator of PPAR-gamma-like protein 1	F120A_HUMAN	21	NA
FAM171A1	2.43049	0.000118386	6.04524e-05	Q5VUB5	Protein FAM171A1	F1711_HUMAN	2	NA
FAM175B	-2.36994	1.79164e-06	1.17871e-06	Q15018	BRISC complex subunit Abro1	F175B_HUMAN	12	NA
FAM192A	5.49295	4.78904e-35	2.29874e-34	Q9GZU8	Protein FAM192A	F192A_HUMAN	17	NA
FAM193A	2.76394	0.000107823	5.55312e-05	P78312	Protein FAM193A	F193A_HUMAN	3	NA
FAM195A	1.71395	0.000175979	8.66892e-05	Q9BUT9	Protein FAM195A	F195A_HUMAN	3	NA
FAM195B	1.49864	2.69896e-06	1.7301e-06	C9JLW8	Mapk-regulated corepressor-interacting protein 1	F195B_HUMAN	7	NA
FAM207A	-1.85572	0.320947	0.0766288	Q9NSI2	Protein FAM207A	F207A_HUMAN	2	NA
FAM208A	0.981863	3.46131e-05	1.92473e-05	Q9UK61	Protein TASOR	TASOR_HUMAN	19	NA
FAM208B	0.970369	1.60096e-07	1.20222e-07	Q5VWN6	Protein FAM208B	F208B_HUMAN	27	NA
FAM21A	3.39215	2.4994e-17	4.74569e-17	Q641Q2	WASH complex subunit FAM21A	FA21A_HUMAN	14	NA
FAM21C	3.92333	4.28725e-10	4.35254e-10	Q9Y4E1	WASH complex subunit FAM21C	FA21C_HUMAN	50	NA
FAM32A	0.527621	0.307148	0.0737744	Q9Y421	Protein FAM32A	FA32A_HUMAN	2	NA
FAM50A	1.62897	0.000830827	0.000360446	Q14320	Protein FAM50A	FA50A_HUMAN	8	NA
FAM83B	0.356795	0.219496	0.0549426	Q5T0W9	Protein FAM83B	FA83B_HUMAN	6	NA
FAM83D	0.180087	0.33162	0.0789886	Q9H4H8	Protein FAM83D	FA83D_HUMAN	2	NA
FAM83G	0.619575	0.0233381	0.00748017	A6ND36	Protein FAM83G	FA83G_HUMAN	3	NA
FAM83H	-2.91421	0.082898	0.0230914	Q6ZRV2	Protein FAM83H	FA83H_HUMAN	2	NA
FAM91A1	-3.11213	0.191457	0.0485314	Q658Y4	Protein FAM91A1	F91A1_HUMAN	4	NA
FAM98B	-2.78753	0.00781277	0.00276885	Q52LJ0	Protein FAM98B	FA98B_HUMAN	4	NA
FANCD2	-2.34088	0.0675532	0.0192277	Q9BXW9	Fanconi anemia group D2 protein	FACD2_HUMAN	4	NA
FANCI	-1.53504	0.446227	0.102976	Q9NVI1	Fanconi anemia group I protein	FANCI_HUMAN	4	NA
FAR1	-3.15439	9.85713e-06	5.90247e-06	Q8WVX9	Fatty acyl-CoA reductase 1	FACR1_HUMAN	7	NA
FARP1	-2.62818	8.99542e-06	5.4353e-06	Q9Y4F1	FERM, RhoGEF and pleckstrin domain-containing protein 1	FARP1_HUMAN	7	NA
FARSA	-2.73868	4.11531e-11	4.71219e-11	Q9Y285	Phenylalanine--tRNA ligase alpha subunit	SYFA_HUMAN	10	NA
FARSB	-4.72187	1.08622e-29	4.20471e-29	Q9NSD9	Phenylalanine--tRNA ligase beta subunit	SYFB_HUMAN	20	NA
FBF1	2.61292	6.26378e-07	4.4267e-07	Q8TES7	Fas-binding factor 1	FBF1_HUMAN	4	NA
FBL	-4.73674	9.48789e-21	2.25902e-20	P22087	rRNA 2'-O-methyltransferase fibrillarin	FBRL_HUMAN	17	NA
FBN2	-1.86887	0.00328001	0.00124873	P35556	Fibrillin-2	FBN2_HUMAN	3	NA
FBRS	-4.06184	2.11755e-07	1.56855e-07	Q9HAH7	Probable fibrosin-1	FBRS_HUMAN	10	NA
FBRSL1	-3.8881	4.58998e-16	7.93657e-16	Q9HCM7	Fibrosin-1-like protein	FBSL_HUMAN	19	NA
FBXW11	-4.11115	0.000872027	0.000374528	Q9UKB1	F-box/WD repeat-containing protein 11	FBW1B_HUMAN	8	NA
FCF1	-3.4671	0.0620977	0.0178613	Q9Y324	rRNA-processing protein FCF1 homolog	FCF1_HUMAN	2	NA
FCHO2	1.69033	0.0337506	0.0103901	Q0JRZ9	F-BAR domain only protein 2	FCHO2_HUMAN	2	NA
FDPS	-4.10275	0.000393952	0.000182667	P14324	Farnesyl pyrophosphate synthase	FPPS_HUMAN	2	NA
FDXR	-3.09338	0.0531934	0.0155309	P22570	NADPH:adrenodoxin oxidoreductase, mitochondrial	ADRO_HUMAN	10	NA
FEN1	-2.13135	1.7329e-08	1.48322e-08	P39748	Flap endonuclease 1	FEN1_HUMAN	10	NA
FERMT2	-1.08746	0.00707964	0.00252694	Q96AC1	Fermitin family homolog 2	FERM2_HUMAN	11	NA
FGFR1OP	3.28921	2.04614e-09	1.94562e-09	O95684	FGFR1 oncogene partner	FR1OP_HUMAN	11	NA
FHL1	-1.97848	0.0444867	0.0132532	Q13642	Four and a half LIM domains protein 1	FHL1_HUMAN	2	NA
FHL2	-1.98125	0.0300432	0.00935708	Q14192	Four and a half LIM domains protein 2	FHL2_HUMAN	3	NA
FHL3	-0.350477	0.801214	0.169749	Q13643	Four and a half LIM domains protein 3	FHL3_HUMAN	3	NA
FHOD1	-0.159573	0.956147	0.196516	Q9Y613	FH1/FH2 domain-containing protein 1	FHOD1_HUMAN	2	NA
FIP1L1	0.80732	6.43487e-08	5.10704e-08	Q6UN15	Pre-mRNA 3'-end-processing factor FIP1	FIP1_HUMAN	22	NA
FKBP15	2.37403	1.88745e-16	3.36045e-16	Q5T1M5	FK506-binding protein 15	FKB15_HUMAN	16	NA
FKBP1A	-1.83458	0.620497	0.136673	P62942	Peptidyl-prolyl cis-trans isomerase FKBP1A	FKB1A_HUMAN	2	NA
FKBP3	-0.447392	0.668396	0.145478	Q00688	Peptidyl-prolyl cis-trans isomerase FKBP3	FKBP3_HUMAN	6	NA
FKBP4	-1.54079	0.240836	0.0596732	Q02790	Peptidyl-prolyl cis-trans isomerase FKBP4	FKBP4_HUMAN	10	NA
FLAD1	-3.11779	0.000682129	0.000300718	Q8NFF5	FAD synthase	FAD1_HUMAN	4	NA
FLII	-2.53556	1.29077e-06	8.67261e-07	Q13045	Protein flightless-1 homolog	FLII_HUMAN	6	NA
FLNB	1.51651	3.60876e-57	4.08539e-56	O75369	Filamin-B	FLNB_HUMAN	93	NA
FLOT1	-1.45068	1.53424e-05	8.91138e-06	O75955	Flotillin-1	FLOT1_HUMAN	17	NA
FLOT2	-0.961979	0.0268715	0.00849915	Q14254	Flotillin-2	FLOT2_HUMAN	16	NA
FLVCR1	1.45231	0.0154738	0.00516079	Q9Y5Y0	Feline leukemia virus subgroup C receptor-related protein 1	FLVC1_HUMAN	2	NA
FLYWCH2	0.0327076	0.516457	0.116625	Q96CP2	FLYWCH family member 2	FWCH2_HUMAN	5	NA
FMR1	-0.926706	0.951698	0.195823	Q06787	Fragile X mental retardation protein 1	FMR1_HUMAN	20	NA
FN1	-0.810055	0.807284	0.170613	P02751	Fibronectin	FINC_HUMAN	12	NA
FNBP4	2.70578	1.43742e-17	2.80017e-17	Q8N3X1	Formin-binding protein 4	FNBP4_HUMAN	13	NA
FNDC3A	-1.22883	0.0478218	0.0140998	Q9Y2H6	Fibronectin type-III domain-containing protein 3A	FND3A_HUMAN	3	NA
FOXK1	-2.11456	0.00117712	0.000491149	P85037	Forkhead box protein K1	FOXK1_HUMAN	4	NA
FOXK2	0.784805	0.687077	0.148825	Q01167	Forkhead box protein K2	FOXK2_HUMAN	3	NA
FRG1	-2.7061	0.000141623	7.09888e-05	Q14331	Protein FRG1	FRG1_HUMAN	4	NA
FTSJ3	-0.198976	0.624304	0.137461	Q8IY81	pre-rRNA processing protein FTSJ3	SPB1_HUMAN	30	NA
FUBP1	1.3553	2.02575e-08	1.7216e-08	Q96AE4	Far upstream element-binding protein 1	FUBP1_HUMAN	22	NA
FUBP3	-0.379354	0.0326127	0.010076	Q96I24	Far upstream element-binding protein 3	FUBP3_HUMAN	13	NA
FXR1	-0.170024	0.282035	0.0684274	P51114	Fragile X mental retardation syndrome-related protein 1	FXR1_HUMAN	12	NA
FXR2	-0.241365	0.00313201	0.00119466	P51116	Fragile X mental retardation syndrome-related protein 2	FXR2_HUMAN	20	NA
FYTTD1	-3.43322	0.00911526	0.0031853	Q96QD9	UAP56-interacting factor	UIF_HUMAN	2	NA
G3BP1	0.85977	2.83505e-13	3.93757e-13	Q13283	Ras GTPase-activating protein-binding protein 1	G3BP1_HUMAN	23	NA
G3BP2	0.857412	0.00293483	0.00112702	Q9UN86	Ras GTPase-activating protein-binding protein 2	G3BP2_HUMAN	7	NA
GAB1	1.42774	0.00948754	0.00330193	Q13480	GRB2-associated-binding protein 1	GAB1_HUMAN	2	NA
GALK1	-3.78022	8.73946e-08	6.78354e-08	P51570	Galactokinase	GALK1_HUMAN	7	NA
GART	-3.72544	2.37908e-29	9.03448e-29	P22102	Trifunctional purine biosynthetic protein adenosine-3	PUR2_HUMAN	34	NA
GAS2L3	-2.55823	0.0807808	0.0225435	Q86XJ1	GAS2-like protein 3	GA2L3_HUMAN	4	NA
GATA4	-3.78416	0.17906	0.0458284	P43694	Transcription factor GATA-4	GATA4_HUMAN	2	NA
GATA6	-5.1581	0.00171818	0.000690958	Q92908	Transcription factor GATA-6	GATA6_HUMAN	2	NA
GATAD2A	-0.851061	0.247314	0.0610402	Q86YP4	Transcriptional repressor p66-alpha	P66A_HUMAN	24	NA
GATAD2B	0.388374	1.34192e-05	7.85516e-06	Q8WXI9	Transcriptional repressor p66-beta	P66B_HUMAN	23	NA
GCFC2	1.73912	0.00156969	0.000637221	P16383	GC-rich sequence DNA-binding factor 2	GCFC2_HUMAN	2	NA
GCN1L1	-2.85755	3.56694e-16	6.23954e-16	Q92616	Translational activator GCN1	GCN1L_HUMAN	63	NA
GDI2	-2.2522	0.120692	0.032156	P50395	Rab GDP dissociation inhibitor beta	GDIB_HUMAN	2	NA
GEMIN2	1.23176	0.576746	0.128261	O14893	Gem-associated protein 2	GEMI2_HUMAN	2	NA
GEMIN4	-2.44757	0.00435215	0.0016139	P57678	Gem-associated protein 4	GEMI4_HUMAN	7	NA
GEMIN6	3.36684	1.2394e-09	1.20721e-09	Q8WXD5	Gem-associated protein 6	GEMI6_HUMAN	5	NA
GEMIN7	2.6174	0.00838308	0.00294833	Q9H840	Gem-associated protein 7	GEMI7_HUMAN	2	NA
GEMIN8	1.19752	0.0510545	0.0149793	Q9NWZ8	Gem-associated protein 8	GEMI8_HUMAN	4	NA
GFM1	-2.78387	0.0171213	0.00566885	Q96RP9	Elongation factor G, mitochondrial	EFGM_HUMAN	2	NA
GGA3	1.91069	0.16728	0.0430948	Q9NZ52	ADP-ribosylation factor-binding protein GGA3	GGA3_HUMAN	2	NA
GIGYF1	2.18437	0.0448791	0.0133436	O75420	PERQ amino acid-rich with GYF domain-containing protein 1	PERQ1_HUMAN	2	NA
GIGYF2	2.56806	1.67758e-66	2.51637e-65	Q6Y7W6	PERQ amino acid-rich with GYF domain-containing protein 2	PERQ2_HUMAN	52	NA
GINS4	1.58085	0.145588	0.0381619	Q9BRT9	DNA replication complex GINS protein SLD5	SLD5_HUMAN	2	NA
GIT1	1.53851	1.11391e-05	6.59768e-06	Q9Y2X7	ARF GTPase-activating protein GIT1	GIT1_HUMAN	12	NA
GIT2	2.29461	0.0509107	0.0149444	Q14161	ARF GTPase-activating protein GIT2	GIT2_HUMAN	3	NA
GK	-5.35695	0.00133712	0.00055247	P32189	Glycerol kinase	GLPK_HUMAN	11	NA
GKAP1	1.27851	0.132841	0.0350658	Q5VSY0	G kinase-anchoring protein 1	GKAP1_HUMAN	4	NA
GLI3	-0.632002	0.450813	0.103874	P10071	Transcriptional activator GLI3	GLI3_HUMAN	8	NA
GLO1	0.39061	0.138336	0.0364043	Q04760	Lactoylglutathione lyase	LGUL_HUMAN	4	NA
GLTSCR1	1.90515	0.000307818	0.000144969	Q9NZM4	Glioma tumor suppressor candidate region gene 1 protein	GSCR1_HUMAN	4	NA
GLTSCR2	0.0637425	0.0929367	0.0256142	Q9NZM5	Glioma tumor suppressor candidate region gene 2 protein	GSCR2_HUMAN	11	NA
GLYR1	-2.91055	3.35784e-10	3.47363e-10	Q49A26	Putative oxidoreductase GLYR1	GLYR1_HUMAN	11	NA
GMDS	-4.69939	0.00886662	0.0031111	O60547	GDP-mannose 4,6 dehydratase	GMDS_HUMAN	4	NA
GMPS	-2.0596	0.000274751	0.000130834	P49915	GMP synthase [glutamine-hydrolyzing]	GUAA_HUMAN	14	NA
GNAI2;GNAI3;GNAO1;GNAI1	-1.92077	0.0136712	0.00459795	P04899;P08754;P09471;P63096	Guanine nucleotide-binding protein G(i) subunit alpha-2;Guanine nucleotide-binding protein G(k) subunit alpha;Guanine nucleotide-binding protein G(o) subunit alpha;Guanine nucleotide-binding protein G(i) subunit alpha-1	GNAI2_HUMAN;GNAI3_HUMAN;GNAO_HUMAN;GNAI1_HUMAN	2	NA
GNAS	-3.82688	0.000789267	0.000343408	P63092;Q5JWF2	Guanine nucleotide-binding protein G(s) subunit alpha isoforms short;Guanine nucleotide-binding protein G(s) subunit alpha isoforms XLas	GNAS2_HUMAN;GNAS1_HUMAN	5	NA
GNB2;GNB4	-2.08858	0.248151	0.0611875	P62879;Q9HAV0	Guanine nucleotide-binding protein G(I)/G(S)/G(T) subunit beta-2;Guanine nucleotide-binding protein subunit beta-4	GBB2_HUMAN;GBB4_HUMAN	3	NA
GNB2L1	-3.20377	1.51e-17	2.92259e-17	P63244	Guanine nucleotide-binding protein subunit beta-2-like 1	GBLP_HUMAN	14	NA
GNL1	-1.2618	0.629447	0.13834	P36915	Guanine nucleotide-binding protein-like 1	GNL1_HUMAN	2	NA
GNL2	-1.60338	0.00235789	0.000924254	Q13823	Nucleolar GTP-binding protein 2	NOG2_HUMAN	17	NA
GNL3	-3.47665	5.54797e-21	1.34225e-20	Q9BVP2	Guanine nucleotide-binding protein-like 3	GNL3_HUMAN	18	NA
GOLGA3	3.2646	8.2489e-34	3.69354e-33	Q08378	Golgin subfamily A member 3	GOGA3_HUMAN	29	NA
GOLGA4	2.43508	1.21408e-22	3.23755e-22	Q13439	Golgin subfamily A member 4	GOGA4_HUMAN	40	NA
GOLGA5	1.81839	4.4836e-14	6.60974e-14	Q8TBA6	Golgin subfamily A member 5	GOGA5_HUMAN	18	NA
GOLGB1	2.81387	2.68177e-79	6.99592e-78	Q14789	Golgin subfamily B member 1	GOGB1_HUMAN	94	NA
GON4L	0.73431	0.657108	0.143265	Q3T8J9	GON-4-like protein	GON4L_HUMAN	3	NA
GPAA1	-1.70762	0.0103108	0.00355544	O43292	Glycosylphosphatidylinositol anchor attachment 1 protein	GPAA1_HUMAN	3	NA
GPALPP1	2.10285	1.08242e-07	8.29439e-08	Q8IXQ4	GPALPP motifs-containing protein 1	GPAM1_HUMAN	10	NA
GPATCH1	1.47858	1.6222e-11	1.93503e-11	Q9BRR8	G patch domain-containing protein 1	GPTC1_HUMAN	22	NA
GPATCH11	1.85087	0.0151719	0.00507138	Q8N954	G patch domain-containing protein 11	GPT11_HUMAN	2	NA
GPATCH4	1.63508	4.18703e-06	2.63335e-06	Q5T3I0	G patch domain-containing protein 4	GPTC4_HUMAN	17	NA
GPATCH8	1.80156	2.89469e-18	6.0306e-18	Q9UKJ3	G patch domain-containing protein 8	GPTC8_HUMAN	29	NA
GPBP1	1.82742	0.0549325	0.0159998	Q86WP2	Vasculin	GPBP1_HUMAN	2	NA
GPHN	3.09078	6.33268e-18	1.28365e-17	Q9NQX3	Gephyrin	GEPH_HUMAN	13	NA
GPKOW	0.999378	0.000170605	8.42492e-05	Q92917	G patch domain and KOW motifs-containing protein	GPKOW_HUMAN	14	NA
GPN1	0.324723	0.0880857	0.024378	Q9HCN4	GPN-loop GTPase 1	GPN1_HUMAN	3	NA
GPRIN1	2.06468	7.87901e-27	2.67085e-26	Q7Z2K8	G protein-regulated inducer of neurite outgrowth 1	GRIN1_HUMAN	30	NA
GPS2	0.99675	0.0182455	0.00599195	Q13227	G protein pathway suppressor 2	GPS2_HUMAN	6	NA
GPSM1	-4.01344	0.00093946	0.000401479	Q86YR5	G-protein-signaling modulator 1	GPSM1_HUMAN	5	NA
GRAMD1A	-2.87318	1.2637e-05	7.43352e-06	Q96CP6	GRAM domain-containing protein 1A	GRM1A_HUMAN	7	NA
GRSF1	2.81254	2.18322e-09	2.06288e-09	Q12849	G-rich sequence factor 1	GRSF1_HUMAN	9	NA
GRWD1	-3.45849	0.000482215	0.000220693	Q9BQ67	Glutamate-rich WD repeat-containing protein 1	GRWD1_HUMAN	5	NA
GSE1	-0.349908	0.087691	0.0242911	Q14687	Genetic suppressor element 1	GSE1_HUMAN	34	NA
GSK3A	-1.31429	0.105613	0.0285056	P49840	Glycogen synthase kinase-3 alpha	GSK3A_HUMAN	2	NA
GSPT1	-1.35158	0.212359	0.053245	P15170	Eukaryotic peptide chain release factor GTP-binding subunit ERF3A	ERF3A_HUMAN	6	NA
GSTP1	2.06677	0.18452	0.0469916	P09211	Glutathione S-transferase P	GSTP1_HUMAN	2	NA
GTF2E1	0.841482	0.300337	0.0723123	P29083	General transcription factor IIE subunit 1	T2EA_HUMAN	3	NA
GTF2E2	0.137228	0.366789	0.0865068	P29084	Transcription initiation factor IIE subunit beta	T2EB_HUMAN	14	NA
GTF2F1	1.78101	1.56837e-08	1.34817e-08	P35269	General transcription factor IIF subunit 1	T2FA_HUMAN	20	NA
GTF2F2	-0.13714	0.0964026	0.0264479	P13984	General transcription factor IIF subunit 2	T2FB_HUMAN	11	NA
GTF2H2;GTF2H2C	-2.47714	0.00209265	0.000830418	Q13888;Q6P1K8	General transcription factor IIH subunit 2;General transcription factor IIH subunit 2-like protein	TF2H2_HUMAN;T2H2L_HUMAN	2	NA
GTF2I	0.0142508	0.751072	0.1606	P78347	General transcription factor II-I	GTF2I_HUMAN	18	NA
GTF3C1	-2.77154	1.16332e-06	7.82505e-07	Q12789	General transcription factor 3C polypeptide 1	TF3C1_HUMAN	14	NA
GTF3C3	-0.0128866	0.149874	0.0391317	Q9Y5Q9	General transcription factor 3C polypeptide 3	TF3C3_HUMAN	11	NA
GTF3C4	-2.78572	0.0459836	0.013618	Q9UKN8	General transcription factor 3C polypeptide 4	TF3C4_HUMAN	7	NA
GTF3C5	-1.525	0.00156484	0.000635683	Q9Y5Q8	General transcription factor 3C polypeptide 5	TF3C5_HUMAN	16	NA
GTPBP1	-3.53534	7.73541e-10	7.68418e-10	O00178	GTP-binding protein 1	GTPB1_HUMAN	13	NA
GTPBP4	-4.29382	5.07168e-25	1.53687e-24	Q9BZE4	Nucleolar GTP-binding protein 1	NOG1_HUMAN	33	NA
GTSE1	-1.45928	0.073773	0.0207909	Q9NYZ3	G2 and S phase-expressed protein 1	GTSE1_HUMAN	11	NA
H1F0	-7.00578	7.57859e-06	4.63051e-06	P07305	Histone H1.0	H10_HUMAN	9	NA
H1FX	-0.595595	0.282382	0.0684839	Q92522	Histone H1x	H1X_HUMAN	10	NA
H2AFX	-3.76076	0.066802	0.0190409	P16104	Histone H2AX	H2AX_HUMAN	6	NA
H2AFY	-6.45464	7.31177e-22	1.87481e-21	O75367	Core histone macro-H2A.1	H2AY_HUMAN	29	NA
H2AFY2	-6.68172	2.34073e-19	5.20162e-19	Q9P0M6	Core histone macro-H2A.2	H2AW_HUMAN	22	NA
H2AFZ;H2AFV	-5.92195	0.000172582	8.51554e-05	P0C0S5;Q71UI9	Histone H2A.Z;Histone H2A.V	H2AZ_HUMAN;H2AV_HUMAN	3	NA
HACD3	-4.14355	2.05543e-13	2.8882e-13	Q9P035	Very-long-chain (3R)-3-hydroxyacyl-CoA dehydratase 3	HACD3_HUMAN	10	NA
HADH	-3.10374	1.57272e-09	1.50981e-09	Q16836	Hydroxyacyl-coenzyme A dehydrogenase, mitochondrial	HCDH_HUMAN	12	NA
HADHB	-3.70872	9.60871e-13	1.28116e-12	P55084	Trifunctional enzyme subunit beta, mitochondrial	ECHB_HUMAN	18	NA
HAGH	-2.15856	0.0295855	0.00922625	Q16775	Hydroxyacylglutathione hydrolase, mitochondrial	GLO2_HUMAN	2	NA
HAT1	-3.08008	0.0431164	0.0129285	O14929	Histone acetyltransferase type B catalytic subunit	HAT1_HUMAN	3	NA
HAUS6	3.37175	2.90824e-49	2.5289e-48	Q7Z4H7	HAUS augmin-like complex subunit 6	HAUS6_HUMAN	38	NA
HAX1	-4.25368	0.000103788	5.35447e-05	O00165	HCLS1-associated protein X-1	HAX1_HUMAN	4	NA
HBA1	4.40093	0.0106557	0.00366174	P69905	Hemoglobin subunit alpha	HBA_HUMAN	5	NA
HBB	5.6325	0.680454	0.147657	P68871	Hemoglobin subunit beta	HBB_HUMAN	9	NA
HCFC1	0.815991	2.10505e-17	4.04818e-17	P51610	Host cell factor 1	HCFC1_HUMAN	50	NA
HDAC1	-1.63131	0.0454366	0.0134893	Q13547	Histone deacetylase 1	HDAC1_HUMAN	6	NA
HDAC3	2.93981	9.91217e-08	7.62475e-08	O15379	Histone deacetylase 3	HDAC3_HUMAN	4	NA
HDAC5	1.42782	1.78056e-05	1.02725e-05	Q9UQL6	Histone deacetylase 5	HDAC5_HUMAN	17	NA
HDDC2	-0.863518	0.239426	0.0593863	Q7Z4H3	HD domain-containing protein 2	HDDC2_HUMAN	4	NA
HDGF	-3.16162	0.00654864	0.0023528	P51858	Hepatoma-derived growth factor	HDGF_HUMAN	11	NA
HDGFRP2	0.281492	0.260702	0.0639236	Q7Z4V5	Hepatoma-derived growth factor-related protein 2	HDGR2_HUMAN	10	NA
HDGFRP3	-2.49926	0.116032	0.0310109	Q9Y3E1	Hepatoma-derived growth factor-related protein 3	HDGR3_HUMAN	7	NA
HDLBP	0.54839	8.11988e-07	5.60636e-07	Q00341	Vigilin	VIGLN_HUMAN	52	NA
HEATR1	-4.20491	5.60619e-10	5.6533e-10	Q9H583	HEAT repeat-containing protein 1	HEAT1_HUMAN	15	NA
HECTD1	-0.309102	0.969247	0.198548	Q9ULT8	E3 ubiquitin-protein ligase HECTD1	HECD1_HUMAN	4	NA
HELLS	-2.58328	6.96195e-07	4.8685e-07	Q9NRZ9	Lymphoid-specific helicase	HELLS_HUMAN	12	NA
HELZ	-3.11564	2.68354e-10	2.80509e-10	P42694	Probable helicase with zinc finger domain	HELZ_HUMAN	27	NA
HERC1	-0.775475	0.275681	0.0670485	Q15751	Probable E3 ubiquitin-protein ligase HERC1	HERC1_HUMAN	2	NA
HGS	1.36426	0.196878	0.0497375	O14964	Hepatocyte growth factor-regulated tyrosine kinase substrate	HGS_HUMAN	2	NA
HINT1	2.85408	0.0218029	0.00704457	P49773	Histidine triad nucleotide-binding protein 1	HINT1_HUMAN	3	NA
HIRA	0.378446	0.38205	0.089578	P54198	Protein HIRA	HIRA_HUMAN	2	NA
HIST1H1C	-1.77067	0.23198	0.0576587	P16403	Histone H1.2	H12_HUMAN	3	NA
HIST1H1D	-4.35529	0.446159	0.102976	P16402	Histone H1.3	H13_HUMAN	3	NA
HIST1H1E	-4.06554	0.499556	0.113423	P10412	Histone H1.4	H14_HUMAN	23	NA
HIST1H4A	-6.60699	3.63981e-35	1.77552e-34	P62805	Histone H4	H4_HUMAN	23	NA
HIST2H2AB	-5.74153	0.000955392	0.000407127	Q8IUE6	Histone H2A type 2-B	H2A2B_HUMAN	3	NA
HIST2H2AC;HIST2H2AA3	-5.09603	0.00023546	0.000113566	Q16777;Q6FI13	Histone H2A type 2-C;Histone H2A type 2-A	H2A2C_HUMAN;H2A2A_HUMAN	17	NA
HIST2H3A	-4.45498	0.159513	0.0412533	Q71DI3	Histone H3.2	H32_HUMAN	19	NA
HIST3H2BB	-2.73825	0.00837709	0.00294795	Q8N257	Histone H2B type 3-B	H2B3B_HUMAN	4	NA
HIVEP1	2.83386	2.46209e-28	8.8991e-28	P15822	Zinc finger protein 40	ZEP1_HUMAN	28	NA
HK1	-3.53278	2.10666e-08	1.78278e-08	P19367	Hexokinase-1	HXK1_HUMAN	16	NA
HK2	-1.75144	0.0202124	0.00656603	P52789	Hexokinase-2	HXK2_HUMAN	4	NA
HLCS	-0.490249	0.00165177	0.00066783	P50747	Biotin--protein ligase	BPL1_HUMAN	23	NA
HLTF	-3.09054	1.09871e-08	9.56785e-09	Q14527	Helicase-like transcription factor	HLTF_HUMAN	16	NA
HM13	-4.59035	0.0154168	0.00514837	Q8TCT9	Minor histocompatibility antigen H13	HM13_HUMAN	2	NA
HMG20A	-0.866206	0.93791	0.193317	Q9NP66	High mobility group protein 20A	HM20A_HUMAN	9	NA
HMGA1	-4.07018	7.39922e-05	3.90117e-05	P17096	High mobility group protein HMG-I/HMG-Y	HMGA1_HUMAN	10	NA
HMGA2	-5.07221	2.23807e-07	1.65579e-07	P52926	High mobility group protein HMGI-C	HMGA2_HUMAN	9	NA
HMGB1	-3.66946	1.81013e-05	1.0423e-05	P09429	High mobility group protein B1	HMGB1_HUMAN	15	NA
HMGB2	-4.58888	8.99285e-05	4.69192e-05	P26583	High mobility group protein B2	HMGB2_HUMAN	12	NA
HMGB3	-5.62193	6.09756e-05	3.27239e-05	O15347	High mobility group protein B3	HMGB3_HUMAN	12	NA
HMGCS1	-3.08339	2.43401e-08	2.04253e-08	Q01581	Hydroxymethylglutaryl-CoA synthase, cytoplasmic	HMCS1_HUMAN	12	NA
HMGN1	-3.02818	2.93241e-05	1.64127e-05	P05114	Non-histone chromosomal protein HMG-14	HMGN1_HUMAN	12	NA
HMGN2	-3.33928	0.177063	0.0454202	P05204	Non-histone chromosomal protein HMG-17	HMGN2_HUMAN	9	NA
HMGN3	-2.84785	0.0953373	0.0262012	Q15651	High mobility group nucleosome-binding domain-containing protein 3	HMGN3_HUMAN	8	NA
HMGN4	-3.33572	0.336167	0.0800397	O00479	High mobility group nucleosome-binding domain-containing protein 4	HMGN4_HUMAN	6	NA
HMGN5	-1.70875	0.310675	0.0745025	P82970	High mobility group nucleosome-binding domain-containing protein 5	HMGN5_HUMAN	3	NA
HMGXB4	0.220947	0.533158	0.119809	Q9UGU5	HMG domain-containing protein 4	HMGX4_HUMAN	7	NA
HMMR	0.485215	0.00815309	0.00287249	O75330	Hyaluronan mediated motility receptor	HMMR_HUMAN	11	NA
HN1	1.18311	0.000761976	0.000333226	Q9UK76	Hematological and neurological expressed 1 protein	HN1_HUMAN	4	NA
HN1L	1.52674	0.0791096	0.0221389	Q9H910	Hematological and neurological expressed 1-like protein	HN1L_HUMAN	11	NA
HNRNPA0	-2.46358	4.51586e-07	3.22946e-07	Q13151	Heterogeneous nuclear ribonucleoprotein A0	ROA0_HUMAN	17	NA
HNRNPA1	-2.24042	0.15985	0.0413226	P09651	Heterogeneous nuclear ribonucleoprotein A1	ROA1_HUMAN	38	NA
HNRNPA3	-1.75655	0.0055969	0.00203647	P51991	Heterogeneous nuclear ribonucleoprotein A3	ROA3_HUMAN	32	NA
HNRNPAB	-3.38086	0.0974296	0.0267052	Q99729	Heterogeneous nuclear ribonucleoprotein A/B	ROAA_HUMAN	18	NA
HNRNPC	-3.42892	1.06042e-05	6.29328e-06	P07910	Heterogeneous nuclear ribonucleoproteins C1/C2	HNRPC_HUMAN	26	NA
HNRNPD	-3.64546	1.92794e-05	1.10589e-05	Q14103	Heterogeneous nuclear ribonucleoprotein D0	HNRPD_HUMAN	22	NA
HNRNPDL	-4.09393	0.00070059	0.000307726	O14979	Heterogeneous nuclear ribonucleoprotein D-like	HNRDL_HUMAN	20	NA
HNRNPH2	-1.73765	0.0129318	0.00436886	P55795	Heterogeneous nuclear ribonucleoprotein H2	HNRH2_HUMAN	5	NA
HNRNPH3	-2.32647	4.91671e-05	2.68184e-05	P31942	Heterogeneous nuclear ribonucleoprotein H3	HNRH3_HUMAN	14	NA
HNRNPLL	-1.44995	0.0571676	0.0165944	Q8WVV9	Heterogeneous nuclear ribonucleoprotein L-like	HNRLL_HUMAN	2	NA
HNRNPM	-0.946181	0.00011389	5.83054e-05	P52272	Heterogeneous nuclear ribonucleoprotein M	HNRPM_HUMAN	39	NA
HNRNPR	-3.44814	9.49375e-06	5.70766e-06	O43390	Heterogeneous nuclear ribonucleoprotein R	HNRPR_HUMAN	34	NA
HNRNPUL1	0.0197915	3.73305e-10	3.82223e-10	Q9BUJ2	Heterogeneous nuclear ribonucleoprotein U-like protein 1	HNRL1_HUMAN	31	NA
HNRNPUL2	-5.11821	1.89369e-28	6.88613e-28	Q1KMD3	Heterogeneous nuclear ribonucleoprotein U-like protein 2	HNRL2_HUMAN	39	NA
HOOK1	2.3226	1.12324e-09	1.09763e-09	Q9UJC3	Protein Hook homolog 1	HOOK1_HUMAN	8	NA
HOXA13	-4.10937	0.000862282	0.000371407	P31271	Homeobox protein Hox-A13	HXA13_HUMAN	9	NA
HOXB9	-4.56163	0.00562423	0.00204517	P17482	Homeobox protein Hox-B9	HXB9_HUMAN	2	NA
HOXC11	-3.49875	0.0111254	0.00381006	O43248	Homeobox protein Hox-C11	HXC11_HUMAN	3	NA
HOXC13	-5.07705	0.0123446	0.00419408	P31276	Homeobox protein Hox-C13	HXC13_HUMAN	3	NA
HOXD13	-3.60432	0.000657014	0.000290714	P35453	Homeobox protein Hox-D13	HXD13_HUMAN	8	NA
HP1BP3	-4.99379	1.10253e-15	1.84782e-15	Q5SSJ5	Heterochromatin protein 1-binding protein 3	HP1B3_HUMAN	24	NA
HS1BP3	0.805441	0.220391	0.0551208	Q53T59	HCLS1-binding protein 3	H1BP3_HUMAN	2	NA
HSD17B10	-3.06897	1.55717e-11	1.86396e-11	Q99714	3-hydroxyacyl-CoA dehydrogenase type-2	HCD2_HUMAN	10	NA
HSD17B12	-2.65928	0.0272271	0.00860709	Q53GQ0	Very-long-chain 3-oxoacyl-CoA reductase	DHB12_HUMAN	3	NA
HSD17B4	-3.70458	1.6743e-08	1.43512e-08	P51659	Peroxisomal multifunctional enzyme type 2	DHB4_HUMAN	14	NA
HSDL2	-1.2696	0.416647	0.096861	Q6YN16	Hydroxysteroid dehydrogenase-like protein 2	HSDL2_HUMAN	3	NA
HSP90AB2P	-1.94075	0.147557	0.038577	Q58FF8	Putative heat shock protein HSP 90-beta 2	H90B2_HUMAN	2	NA
HSPA1A;HSPA1B	-0.437638	0.110645	0.0297567	P0DMV8;P0DMV9	Heat shock 70 kDa protein 1A;Heat shock 70 kDa protein 1B	HS71A_HUMAN;HS71B_HUMAN	48	NA
HSPA4L	-0.131591	0.479831	0.109759	O95757	Heat shock 70 kDa protein 4L	HS74L_HUMAN	5	NA
HSPA9	0.17292	7.16909e-07	5.00169e-07	P38646	Stress-70 protein, mitochondrial	GRP75_HUMAN	49	NA
HSPE1	-1.16351	0.355002	0.0840905	P61604	10 kDa heat shock protein, mitochondrial	CH10_HUMAN	2	NA
HTATSF1	1.02956	0.00555119	0.00202229	O43719	HIV Tat-specific factor 1	HTSF1_HUMAN	10	NA
HYOU1	-2.83949	2.12535e-11	2.5152e-11	Q9Y4L1	Hypoxia up-regulated protein 1	HYOU1_HUMAN	25	NA
IARS	-4.1852	4.2449e-44	2.96156e-43	P41252	Isoleucine--tRNA ligase, cytoplasmic	SYIC_HUMAN	39	NA
IARS2	-2.99146	5.71701e-14	8.3868e-14	Q9NSE4	Isoleucine--tRNA ligase, mitochondrial	SYIM_HUMAN	20	NA
IBTK	1.62163	0.000113714	5.8265e-05	Q9P2D0	Inhibitor of Bruton tyrosine kinase	IBTK_HUMAN	4	NA
ICE1	2.57744	3.37181e-14	4.99528e-14	Q9Y2F5	Little elongation complex subunit 1	ICE1_HUMAN	17	NA
ICE2	1.76374	7.60592e-08	5.99678e-08	Q659A1	Little elongation complex subunit 2	ICE2_HUMAN	6	NA
ICMT	-3.42261	0.0539932	0.0157491	O60725	Protein-S-isoprenylcysteine O-methyltransferase	ICMT_HUMAN	2	NA
IDH1	-1.18963	0.487446	0.111078	O75874	Isocitrate dehydrogenase [NADP] cytoplasmic	IDHC_HUMAN	4	NA
IDH2	-1.38654	0.0161264	0.0053576	P48735	Isocitrate dehydrogenase [NADP], mitochondrial	IDHP_HUMAN	5	NA
IDH3A	-2.20903	0.00343142	0.0013006	P50213	Isocitrate dehydrogenase [NAD] subunit alpha, mitochondrial	IDH3A_HUMAN	3	NA
IDH3B	-3.37473	4.49045e-10	4.55113e-10	O43837	Isocitrate dehydrogenase [NAD] subunit beta, mitochondrial	IDH3B_HUMAN	10	NA
IDI1	-4.27301	1.29887e-05	7.61802e-06	Q13907	Isopentenyl-diphosphate Delta-isomerase 1	IDI1_HUMAN	6	NA
IFIT5	-2.99393	0.000565074	0.000253966	Q13325	Interferon-induced protein with tetratricopeptide repeats 5	IFIT5_HUMAN	17	NA
IFT74	3.14889	4.309e-16	7.47225e-16	Q96LB3	Intraflagellar transport protein 74 homolog	IFT74_HUMAN	17	NA
IGBP1	1.36387	0.0130145	0.00439184	P78318	Immunoglobulin-binding protein 1	IGBP1_HUMAN	6	NA
IGF2BP1	-2.76868	7.50685e-16	1.27595e-15	Q9NZI8	Insulin-like growth factor 2 mRNA-binding protein 1	IF2B1_HUMAN	36	NA
IGF2BP2	-4.05109	1.12956e-19	2.56717e-19	Q9Y6M1	Insulin-like growth factor 2 mRNA-binding protein 2	IF2B2_HUMAN	21	NA
IGF2BP3	-3.5257	2.57315e-17	4.87031e-17	O00425	Insulin-like growth factor 2 mRNA-binding protein 3	IF2B3_HUMAN	27	NA
IGF2R	0.100369	0.519456	0.117215	P11717	Cation-independent mannose-6-phosphate receptor	MPRI_HUMAN	6	NA
IGHMBP2	1.00845	0.724629	0.155444	P38935	DNA-binding protein SMUBP-2	SMBP2_HUMAN	4	NA
IK	1.42841	3.0428e-11	3.53129e-11	Q13123	Protein Red	RED_HUMAN	25	NA
IKBKAP	-2.73731	0.00101302	0.000428945	O95163	Elongator complex protein 1	ELP1_HUMAN	5	NA
ILKAP	-2.73706	0.0405649	0.0122676	Q9H0C8	Integrin-linked kinase-associated serine/threonine phosphatase 2C	ILKAP_HUMAN	4	NA
ILVBL	-2.86903	0.0013564	0.000559339	A1L0T0	Acetolactate synthase-like protein	ILVBL_HUMAN	3	NA
IMMT	-2.31868	2.4474e-07	1.80398e-07	Q16891	MICOS complex subunit MIC60	MIC60_HUMAN	14	NA
IMP4	-4.12263	0.00388776	0.001457	Q96G21	U3 small nucleolar ribonucleoprotein protein IMP4	IMP4_HUMAN	6	NA
IMPA1	-2.50637	5.64921e-05	3.03993e-05	P29218	Inositol monophosphatase 1	IMPA1_HUMAN	7	NA
IMPDH1	-1.06979	0.726012	0.155685	P20839	Inosine-5'-monophosphate dehydrogenase 1	IMDH1_HUMAN	2	NA
INA	-0.210588	0.482032	0.110137	Q16352	Alpha-internexin	AINX_HUMAN	33	NA
INADL	2.72675	1.75555e-14	2.65322e-14	Q8NI35	InaD-like protein	INADL_HUMAN	10	NA
INCENP	-3.62898	1.41821e-07	1.07305e-07	Q9NQS7	Inner centromere protein	INCE_HUMAN	15	NA
ING3	-1.49115	0.0435605	0.0130356	Q9NXR8	Inhibitor of growth protein 3	ING3_HUMAN	2	NA
ING4	-0.760854	0.810834	0.171243	Q9UNL4	Inhibitor of growth protein 4	ING4_HUMAN	2	NA
INPP5F	0.281293	0.100806	0.0274454	Q9Y2H2	Phosphatidylinositide phosphatase SAC2	SAC2_HUMAN	4	NA
INPPL1	0.0789548	0.630778	0.138582	O15357	Phosphatidylinositol 3,4,5-trisphosphate 5-phosphatase 2	SHIP2_HUMAN	3	NA
INTS12	-0.907283	0.0628083	0.0180484	Q96CB8	Integrator complex subunit 12	INT12_HUMAN	7	NA
INTS7	-1.69283	0.0703556	0.0199402	Q9NVH2	Integrator complex subunit 7	INT7_HUMAN	2	NA
IQGAP1	-1.70178	0.000987782	0.000419503	P46940	Ras GTPase-activating-like protein IQGAP1	IQGA1_HUMAN	6	NA
IQGAP2	-1.0171	0.444663	0.102694	Q13576	Ras GTPase-activating-like protein IQGAP2	IQGA2_HUMAN	2	NA
IRAK1	-1.9492	0.0986101	0.0269549	P51617	Interleukin-1 receptor-associated kinase 1	IRAK1_HUMAN	12	NA
IRF2BP2	2.22752	2.24898e-10	2.37151e-10	Q7Z5L9	Interferon regulatory factor 2-binding protein 2	I2BP2_HUMAN	7	NA
IRS2	1.09249	0.480873	0.109956	Q9Y4H2	Insulin receptor substrate 2	IRS2_HUMAN	7	NA
ISG20L2	-1.09043	0.718549	0.154416	Q9H9L3	Interferon-stimulated 20 kDa exonuclease-like 2	I20L2_HUMAN	2	NA
ISY1	1.93675	0.0160982	0.0053512	Q9ULR0	Pre-mRNA-splicing factor ISY1 homolog	ISY1_HUMAN	2	NA
ITCH	-1.11448	0.625783	0.137686	Q96J02	E3 ubiquitin-protein ligase Itchy homolog	ITCH_HUMAN	3	NA
ITPA	-0.997162	0.195763	0.0495185	Q9BY32	Inosine triphosphate pyrophosphatase	ITPA_HUMAN	2	NA
ITSN1	2.31807	1.74574e-14	2.64505e-14	Q15811	Intersectin-1	ITSN1_HUMAN	50	NA
ITSN2	2.46688	6.41476e-13	8.68816e-13	Q9NZM3	Intersectin-2	ITSN2_HUMAN	21	NA
JADE3	-1.29044	0.142814	0.0375168	Q92613	Protein Jade-3	JADE3_HUMAN	2	NA
JAGN1	-3.18072	0.158909	0.0411148	Q8N5M9	Protein jagunal homolog 1	JAGN1_HUMAN	2	NA
JMJD1C	2.25131	2.46489e-69	4.3498e-68	Q15652	Probable JmjC domain-containing histone demethylation protein 2C	JHD2C_HUMAN	75	NA
JMY	-0.112374	0.943237	0.194148	Q8N9B5	Junction-mediating and -regulatory protein	JMY_HUMAN	5	NA
JPH1	-0.292295	0.416664	0.096861	Q9HDC5	Junctophilin-1	JPH1_HUMAN	5	NA
JUN	-1.45744	0.69588	0.150306	P05412	Transcription factor AP-1	JUN_HUMAN	2	NA
JUP	0.423828	0.0456037	0.0135256	P14923	Junction plakoglobin	PLAK_HUMAN	14	NA
KANK2	3.44554	3.83822e-15	6.10858e-15	Q63ZY3	KN motif and ankyrin repeat domain-containing protein 2	KANK2_HUMAN	10	NA
KANSL3	2.35673	0.0460808	0.0136401	Q9P2N6	KAT8 regulatory NSL complex subunit 3	KANL3_HUMAN	2	NA
KAT6B	-2.44249	0.0106123	0.00365102	Q8WYB5	Histone acetyltransferase KAT6B	KAT6B_HUMAN	2	NA
KAT7	-3.76308	6.09615e-10	6.12678e-10	O95251	Histone acetyltransferase KAT7	KAT7_HUMAN	14	NA
KCTD12	1.38749	0.010234	0.00353506	Q96CX2	BTB/POZ domain-containing protein KCTD12	KCD12_HUMAN	4	NA
KCTD3	2.31854	2.3517e-05	1.3299e-05	Q9Y597	BTB/POZ domain-containing protein KCTD3	KCTD3_HUMAN	5	NA
KDM1A	-1.94383	0.0104427	0.00359679	O60341	Lysine-specific histone demethylase 1A	KDM1A_HUMAN	10	NA
KDM1B	-0.789728	0.550858	0.12283	Q8NB78	Lysine-specific histone demethylase 1B	KDM1B_HUMAN	6	NA
KDM2A	-3.65187	5.6197e-05	3.02677e-05	Q9Y2K7	Lysine-specific demethylase 2A	KDM2A_HUMAN	8	NA
KDM2B	-0.610815	0.910228	0.188742	Q8NHM5	Lysine-specific demethylase 2B	KDM2B_HUMAN	5	NA
KDM3A	0.360261	0.0866936	0.0240704	Q9Y4C1	Lysine-specific demethylase 3A	KDM3A_HUMAN	4	NA
KDM3B	2.23207	1.2463e-28	4.64459e-28	Q7LBC6	Lysine-specific demethylase 3B	KDM3B_HUMAN	52	NA
KEAP1	-1.04431	0.995808	0.203157	Q14145	Kelch-like ECH-associated protein 1	KEAP1_HUMAN	6	NA
KHDRBS1	-3.90905	4.4118e-07	3.15881e-07	Q07666	KH domain-containing, RNA-binding, signal transduction-associated protein 1	KHDR1_HUMAN	14	NA
KHDRBS3	-5.25719	0.00452013	0.00167103	O75525	KH domain-containing, RNA-binding, signal transduction-associated protein 3	KHDR3_HUMAN	9	NA
KHSRP	1.69009	7.19145e-24	2.02576e-23	Q92945	Far upstream element-binding protein 2	FUBP2_HUMAN	27	NA
KIAA0430	1.49378	0.179969	0.0459876	Q9Y4F3	Meiosis arrest female protein 1	MARF1_HUMAN	2	NA
KIAA0753	2.87508	6.69644e-12	8.26721e-12	Q2KHM9	Protein moonraker	MOONR_HUMAN	7	NA
KIAA0754	2.94174	8.36319e-08	6.51564e-08	O94854	Uncharacterized protein KIAA0754	K0754_HUMAN	8	NA
KIAA0907	3.06759	9.82789e-08	7.56962e-08	Q7Z7F0	UPF0469 protein KIAA0907	K0907_HUMAN	4	NA
KIAA1107	0.88174	0.022076	0.00711747	Q9UPP5	Uncharacterized protein KIAA1107	K1107_HUMAN	2	NA
KIAA1191	2.54792	1.55951e-11	1.86396e-11	Q96A73	Putative monooxygenase p33MONOX	P33MX_HUMAN	5	NA
KIAA1211	2.45164	1.41348e-20	3.32583e-20	Q6ZU35	Uncharacterized protein KIAA1211	K1211_HUMAN	32	NA
KIAA1217	2.17028	0.000258045	0.000123862	Q5T5P2	Sickle tail protein homolog	SKT_HUMAN	6	NA
KIAA1462	1.27582	0.0321922	0.00996376	Q9P266	Junctional protein associated with coronary artery disease	JCAD_HUMAN	4	NA
KIAA1468	1.83415	2.2694e-06	1.46887e-06	Q9P260	LisH domain and HEAT repeat-containing protein KIAA1468	K1468_HUMAN	4	NA
KIAA1524	-0.192965	0.779972	0.16601	Q8TCG1	Protein CIP2A	CIP2A_HUMAN	11	NA
KIAA1671	1.99609	4.84916e-36	2.46567e-35	Q9BY89	Uncharacterized protein KIAA1671	K1671_HUMAN	59	NA
KIDINS220	1.92423	0.000373753	0.000173974	Q9ULH0	Kinase D-interacting substrate of 220 kDa	KDIS_HUMAN	14	NA
KIF11	2.07521	5.06399e-30	1.97298e-29	P52732	Kinesin-like protein KIF11	KIF11_HUMAN	44	NA
KIF13B	-0.615948	0.360771	0.085356	Q9NQT8	Kinesin-like protein KIF13B	KI13B_HUMAN	5	NA
KIF14	0.628017	0.978383	0.200283	Q15058	Kinesin-like protein KIF14	KIF14_HUMAN	9	NA
KIF15	2.79886	2.18977e-11	2.58208e-11	Q9NS87	Kinesin-like protein KIF15	KIF15_HUMAN	12	NA
KIF16B	1.22291	0.0236569	0.00757424	Q96L93	Kinesin-like protein KIF16B	KI16B_HUMAN	7	NA
KIF1A	-1.85241	0.00026678	0.000127646	Q12756	Kinesin-like protein KIF1A	KIF1A_HUMAN	12	NA
KIF1B	-2.96736	0.0960925	0.0263749	O60333	Kinesin-like protein KIF1B	KIF1B_HUMAN	3	NA
KIF1BP	-2.74435	1.29211e-05	7.58577e-06	Q96EK5	KIF1-binding protein	KBP_HUMAN	11	NA
KIF20A	-2.06363	0.0375822	0.0114406	O95235	Kinesin-like protein KIF20A	KI20A_HUMAN	2	NA
KIF20B	2.01021	1.21799e-17	2.41985e-17	Q96Q89	Kinesin-like protein KIF20B	KI20B_HUMAN	46	NA
KIF21A	-3.6265	0.0357394	0.0109574	Q7Z4S6	Kinesin-like protein KIF21A	KI21A_HUMAN	2	NA
KIF22	-3.90952	1.14439e-14	1.77425e-14	Q14807	Kinesin-like protein KIF22	KIF22_HUMAN	23	NA
KIF23	-1.76709	3.06605e-07	2.22715e-07	Q02241	Kinesin-like protein KIF23	KIF23_HUMAN	24	NA
KIF2A	-3.60902	2.87459e-09	2.68235e-09	O00139	Kinesin-like protein KIF2A	KIF2A_HUMAN	12	NA
KIF2C	-2.9276	0.000386787	0.000179484	Q99661	Kinesin-like protein KIF2C	KIF2C_HUMAN	10	NA
KIF3A	-0.642437	0.274358	0.066808	Q9Y496	Kinesin-like protein KIF3A	KIF3A_HUMAN	4	NA
KIF4A	-0.460655	0.0155188	0.00517292	O95239	Chromosome-associated kinesin KIF4A	KIF4A_HUMAN	45	NA
KIFC1	-3.02376	1.42903e-05	8.33251e-06	Q9BW19	Kinesin-like protein KIFC1	KIFC1_HUMAN	8	NA
KIZ	0.822284	0.0432204	0.0129467	Q2M2Z5	Centrosomal protein kizuna	KIZ_HUMAN	3	NA
KLC1	-0.423645	0.418984	0.0973627	Q07866	Kinesin light chain 1	KLC1_HUMAN	19	NA
KLC2	0.404244	0.00208475	0.000827828	Q9H0B6	Kinesin light chain 2	KLC2_HUMAN	20	NA
KMT2A	-0.201132	0.47537	0.108822	Q03164	Histone-lysine N-methyltransferase 2A	KMT2A_HUMAN	58	NA
KMT2B	1.2026	0.000149354	7.46148e-05	Q9UMN6	Histone-lysine N-methyltransferase 2B	KMT2B_HUMAN	25	NA
KMT2C	0.651962	0.0453891	0.0134819	Q8NEZ4	Histone-lysine N-methyltransferase 2C	KMT2C_HUMAN	8	NA
KMT2D	2.36693	2.47611e-12	3.19498e-12	O14686	Histone-lysine N-methyltransferase 2D	KMT2D_HUMAN	38	NA
KNOP1	1.44427	9.5455e-10	9.4199e-10	Q1ED39	Lysine-rich nucleolar protein 1	KNOP1_HUMAN	21	NA
KPNA3	-0.475047	0.545682	0.121895	O00505	Importin subunit alpha-4	IMA4_HUMAN	2	NA
KPNA5	-2.63164	0.80053	0.169724	O15131	Importin subunit alpha-6	IMA6_HUMAN	7	NA
KPNA6	-3.15034	0.00713968	0.00254534	O60684	Importin subunit alpha-7	IMA7_HUMAN	6	NA
KRI1	-0.106115	0.0120229	0.00409406	Q8N9T8	Protein KRI1 homolog	KRI1_HUMAN	15	NA
KRR1	-3.34565	1.31268e-08	1.13816e-08	Q13601	KRR1 small subunit processome component homolog	KRR1_HUMAN	9	NA
KRT18	-0.665524	0.0710817	0.020108	P05783	Keratin, type I cytoskeletal 18	K1C18_HUMAN	35	NA
KRT80;	-1.22082	0.187938	0.0477808	Q6KB66;	Keratin, type II cytoskeletal 80;SWISS-PROT:Q6KB66-1 Tax_Id=9606 Gene_Symbol=KRT80 Isoform 1 of Keratin, type II cytoskeletal 80	K2C80_HUMAN;Q6KB66	2	NA
KTN1	0.735652	1.74218e-06	1.14869e-06	Q86UP2	Kinectin	KTN1_HUMAN	60	NA
L1RE1	0.581935	0.00434116	0.00161082	Q9UN81	LINE-1 retrotransposable element ORF1 protein	LORF1_HUMAN	4	NA
L3MBTL2	0.427504	0.706551	0.152274	Q969R5	Lethal(3)malignant brain tumor-like protein 2	LMBL2_HUMAN	3	NA
L3MBTL3	-0.45452	0.127161	0.0337298	Q96JM7	Lethal(3)malignant brain tumor-like protein 3	LMBL3_HUMAN	4	NA
LAGE3	-1.65945	0.709544	0.1527	Q14657	EKC/KEOPS complex subunit LAGE3	LAGE3_HUMAN	2	NA
LAMC1	-1.52546	0.433176	0.100272	P11047	Laminin subunit gamma-1	LAMC1_HUMAN	2	NA
LARP1	0.596936	4.08455e-12	5.14859e-12	Q6PKG0	La-related protein 1	LARP1_HUMAN	72	NA
LARP1B	-1.09938	0.423198	0.0982657	Q659C4	La-related protein 1B	LAR1B_HUMAN	3	NA
LARP4	-1.72234	0.00517111	0.00189087	Q71RC2	La-related protein 4	LARP4_HUMAN	10	NA
LARP4B	-2.04496	0.00306825	0.00117183	Q92615	La-related protein 4B	LAR4B_HUMAN	16	NA
LARS2	-2.83088	0.0815406	0.0227238	Q15031	Probable leucine--tRNA ligase, mitochondrial	SYLM_HUMAN	3	NA
LASP1	0.630935	0.0186043	0.00609976	Q14847	LIM and SH3 domain protein 1	LASP1_HUMAN	11	NA
LBR	-2.22295	3.00525e-08	2.50786e-08	Q14739	Lamin-B receptor	LBR_HUMAN	18	NA
LCLAT1	-3.27351	0.00030225	0.000142683	Q6UWP7	Lysocardiolipin acyltransferase 1	LCLT1_HUMAN	3	NA
LCOR	0.569932	0.105105	0.0284036	Q96JN0	Ligand-dependent corepressor	LCOR_HUMAN	3	NA
LEMD3	1.5984	0.0095575	0.00332435	Q9Y2U8	Inner nuclear membrane protein Man1	MAN1_HUMAN	9	NA
LENG8	0.187991	0.936509	0.193095	Q96PV6	Leukocyte receptor cluster member 8	LENG8_HUMAN	9	NA
LEO1	2.41522	1.95255e-18	4.15436e-18	Q8WVC0	RNA polymerase-associated protein LEO1	LEO1_HUMAN	20	NA
LGALS7	0.922872	0.000545996	0.000247057	P47929	Galectin-7	LEG7_HUMAN	5	NA
LIG3	-5.83903	2.57055e-34	1.18641e-33	P49916	DNA ligase 3	DNLI3_HUMAN	52	NA
LIMA1	0.399165	4.04661e-05	2.23159e-05	Q9UHB6	LIM domain and actin-binding protein 1	LIMA1_HUMAN	43	NA
LIMCH1	2.96779	5.88533e-22	1.51553e-21	Q9UPQ0	LIM and calponin homology domains-containing protein 1	LIMC1_HUMAN	20	NA
LIMD1	2.25102	8.26566e-07	5.70046e-07	Q9UGP4	LIM domain-containing protein 1	LIMD1_HUMAN	10	NA
LIN28B	1.4703	2.79014e-07	2.04157e-07	Q6ZN17	Protein lin-28 homolog B	LN28B_HUMAN	10	NA
LIN37	1.11484	0.0285732	0.0089618	Q96GY3	Protein lin-37 homolog	LIN37_HUMAN	2	NA
LIN54	1.60452	5.10004e-08	4.0746e-08	Q6MZP7	Protein lin-54 homolog	LIN54_HUMAN	10	NA
LIN7C	2.61528	0.0458657	0.0135966	Q9NUP9	Protein lin-7 homolog C	LIN7C_HUMAN	2	NA
LIN9	2.46775	0.111552	0.0299604	Q5TKA1	Protein lin-9 homolog	LIN9_HUMAN	2	NA
LLGL1	-1.7223	0.00606583	0.00219511	Q15334	Lethal(2) giant larvae protein homolog 1	L2GL1_HUMAN	3	NA
LLPH	1.75854	0.00294471	0.00112969	Q9BRT6	Protein LLP homolog	LLPH_HUMAN	5	NA
LMAN1	-3.05986	0.00500386	0.00183404	P49257	Protein ERGIC-53	LMAN1_HUMAN	2	NA
LMNA	-1.50728	1.10766e-08	9.63181e-09	P02545	Prelamin-A/C	LMNA_HUMAN	31	NA
LMNB2	-1.87343	6.4851e-05	3.45872e-05	Q03252	Lamin-B2	LMNB2_HUMAN	24	NA
LMO7	2.25598	1.56338e-09	1.50325e-09	Q8WWI1	LIM domain only protein 7	LMO7_HUMAN	12	NA
LMTK2	2.42477	0.00447819	0.00165654	Q8IWU2	Serine/threonine-protein kinase LMTK2	LMTK2_HUMAN	4	NA
LPP	2.68318	3.14846e-06	2.00614e-06	Q93052	Lipoma-preferred partner	LPP_HUMAN	7	NA
LRBA	-0.652324	0.535861	0.120238	P50851	Lipopolysaccharide-responsive and beige-like anchor protein	LRBA_HUMAN	33	NA
LRCH3	-1.22123	0.393577	0.092029	Q96II8	Leucine-rich repeat and calponin homology domain-containing protein 3	LRCH3_HUMAN	2	NA
LRIF1	-2.65802	2.78016e-06	1.77836e-06	Q5T3J3	Ligand-dependent nuclear receptor-interacting factor 1	LRIF1_HUMAN	12	NA
LRRC16A	0.525495	0.481105	0.109967	Q5VZK9	Leucine-rich repeat-containing protein 16A	LR16A_HUMAN	7	NA
LRRC41	-2.66815	0.000645545	0.000286909	Q15345	Leucine-rich repeat-containing protein 41	LRC41_HUMAN	4	NA
LRRC47	-1.61387	2.2792e-05	1.29133e-05	Q8N1G4	Leucine-rich repeat-containing protein 47	LRC47_HUMAN	8	NA
LRRC59	-4.62835	9.12118e-08	7.06156e-08	Q96AG4	Leucine-rich repeat-containing protein 59	LRC59_HUMAN	9	NA
LRRFIP1	1.51179	8.58833e-10	8.51735e-10	Q32MZ4	Leucine-rich repeat flightless-interacting protein 1	LRRF1_HUMAN	22	NA
LRRK1	1.09901	0.546927	0.122127	Q38SD2	Leucine-rich repeat serine/threonine-protein kinase 1	LRRK1_HUMAN	2	NA
LRWD1	-0.900717	0.405068	0.0943114	Q9UFC0	Leucine-rich repeat and WD repeat-containing protein 1	LRWD1_HUMAN	12	NA
LSG1	-0.924498	0.78571	0.167172	Q9H089	Large subunit GTPase 1 homolog	LSG1_HUMAN	5	NA
LSM11	-0.226178	0.424212	0.0983871	P83369	U7 snRNA-associated Sm-like protein LSm11	LSM11_HUMAN	3	NA
LSM12	2.17079	0.000151175	7.54619e-05	Q3MHD2	Protein LSM12 homolog	LSM12_HUMAN	6	NA
LSM14A	0.316669	0.194054	0.0491691	Q8ND56	Protein LSM14 homolog A	LS14A_HUMAN	11	NA
LSM14B	-1.647	0.430402	0.0997071	Q9BX40	Protein LSM14 homolog B	LS14B_HUMAN	3	NA
LSM2	3.44273	6.52955e-10	6.52955e-10	Q9Y333	U6 snRNA-associated Sm-like protein LSm2	LSM2_HUMAN	4	NA
LSM3	2.85465	9.31341e-09	8.18162e-09	P62310	U6 snRNA-associated Sm-like protein LSm3	LSM3_HUMAN	4	NA
LSM4	4.42362	1.50404e-09	1.45084e-09	Q9Y4Z0	U6 snRNA-associated Sm-like protein LSm4	LSM4_HUMAN	5	NA
LSM5	2.70247	4.15877e-05	2.29126e-05	Q9Y4Y9	U6 snRNA-associated Sm-like protein LSm5	LSM5_HUMAN	3	NA
LSM6	3.88153	1.03703e-14	1.61196e-14	P62312	U6 snRNA-associated Sm-like protein LSm6	LSM6_HUMAN	7	NA
LSM8	3.10099	1.72397e-12	2.25848e-12	O95777	U6 snRNA-associated Sm-like protein LSm8	LSM8_HUMAN	7	NA
LTA4H	-2.28711	8.0065e-08	6.26323e-08	P09960	Leukotriene A-4 hydrolase	LKHA4_HUMAN	10	NA
LTV1	-0.830933	0.0209848	0.00680587	Q96GA3	Protein LTV1 homolog	LTV1_HUMAN	17	NA
LUC7L	1.05064	0.0337977	0.0103993	Q9NQ29	Putative RNA-binding protein Luc7-like 1	LUC7L_HUMAN	6	NA
LUC7L2	-0.0106897	0.791756	0.16828	Q9Y383	Putative RNA-binding protein Luc7-like 2	LC7L2_HUMAN	19	NA
LUC7L3	-0.541456	0.279321	0.0678239	O95232	Luc7-like protein 3	LC7L3_HUMAN	10	NA
LUZP1	1.27811	7.3698e-23	2.00085e-22	Q86V48	Leucine zipper protein 1	LUZP1_HUMAN	55	NA
LYAR	-0.949887	0.0321996	0.00996376	Q9NX58	Cell growth-regulating nucleolar protein	LYAR_HUMAN	17	NA
LYPLA2	-2.39169	0.210112	0.0527477	O95372	Acyl-protein thioesterase 2	LYPA2_HUMAN	3	NA
LZTS2	1.646	0.0325209	0.0100528	Q9BRK4	Leucine zipper putative tumor suppressor 2	LZTS2_HUMAN	2	NA
MACF1	2.55974	1.59676e-93	5.98786e-92	Q9UPN3	Microtubule-actin cross-linking factor 1, isoforms 1/2/3/5	MACF1_HUMAN	131	NA
MAD2L1	-0.714889	0.271602	0.0662712	Q13257	Mitotic spindle assembly checkpoint protein MAD2A	MD2L1_HUMAN	5	NA
MAFG	-0.859057	0.110051	0.0296234	O15525	Transcription factor MafG	MAFG_HUMAN	3	NA
MAGED1	0.532477	0.522179	0.117652	Q9Y5V3	Melanoma-associated antigen D1	MAGD1_HUMAN	3	NA
MAGT1	-2.76451	4.69918e-06	2.94312e-06	Q9H0U3	Magnesium transporter protein 1	MAGT1_HUMAN	5	NA
MAK16	-2.60302	0.0306981	0.00955334	Q9BXY0	Protein MAK16 homolog	MAK16_HUMAN	4	NA
MAML1	1.46981	0.0947318	0.026073	Q92585	Mastermind-like protein 1	MAML1_HUMAN	3	NA
MAP1A	2.51935	4.63867e-50	4.09295e-49	P78559	Microtubule-associated protein 1A	MAP1A_HUMAN	64	NA
MAP1B	1.29232	4.70367e-82	1.28282e-80	P46821	Microtubule-associated protein 1B	MAP1B_HUMAN	122	NA
MAP1LC3B2;MAP1LC3B	-0.454113	0.211763	0.0531179	A6NCE7;Q9GZQ8	Microtubule-associated proteins 1A/1B light chain 3 beta 2;Microtubule-associated proteins 1A/1B light chain 3B	MP3B2_HUMAN;MLP3B_HUMAN	2	NA
MAP1S	-1.17832	0.638785	0.139931	Q66K74	Microtubule-associated protein 1S	MAP1S_HUMAN	6	NA
MAP2K1	-2.91529	0.000126851	6.42282e-05	Q02750	Dual specificity mitogen-activated protein kinase kinase 1	MP2K1_HUMAN	8	NA
MAP2K2	-3.48246	0.0181883	0.00597643	P36507	Dual specificity mitogen-activated protein kinase kinase 2	MP2K2_HUMAN	8	NA
MAP2K7	-2.98186	6.70401e-05	3.56596e-05	O14733	Dual specificity mitogen-activated protein kinase kinase 7	MP2K7_HUMAN	5	NA
MAP3K7	0.0118282	0.544433	0.121843	O43318	Mitogen-activated protein kinase kinase kinase 7	M3K7_HUMAN	7	NA
MAP4	2.01908	1.32253e-65	1.9354e-64	P27816	Microtubule-associated protein 4	MAP4_HUMAN	90	NA
MAP4K4	-0.440767	0.14725	0.0385303	O95819	Mitogen-activated protein kinase kinase kinase kinase 4	M4K4_HUMAN	11	NA
MAP4K5	-1.08469	0.68203	0.147892	Q9Y4K4	Mitogen-activated protein kinase kinase kinase kinase 5	M4K5_HUMAN	2	NA
MAP7	-2.20498	1.66715e-06	1.10482e-06	Q14244	Ensconsin	MAP7_HUMAN	23	NA
MAP7D1	-0.467829	0.980754	0.2007	Q3KQU3	MAP7 domain-containing protein 1	MA7D1_HUMAN	19	NA
MAP7D2	-0.964654	0.0638611	0.0182896	Q96T17	MAP7 domain-containing protein 2	MA7D2_HUMAN	9	NA
MAP7D3	2.06206	7.0484e-19	1.5491e-18	Q8IWC1	MAP7 domain-containing protein 3	MA7D3_HUMAN	34	NA
MAPRE1	0.24505	0.00616461	0.00222282	Q15691	Microtubule-associated protein RP/EB family member 1	MARE1_HUMAN	5	NA
MAPRE2	-0.880783	0.506898	0.114813	Q15555	Microtubule-associated protein RP/EB family member 2	MARE2_HUMAN	16	NA
MAPT	1.91654	2.05657e-07	1.52905e-07	P10636	Microtubule-associated protein tau	TAU_HUMAN	9	NA
MARCKS	-1.18226	0.00170025	0.000685585	P29966	Myristoylated alanine-rich C-kinase substrate	MARCS_HUMAN	8	NA
MARCKSL1	-0.0775148	0.138284	0.0364043	P49006	MARCKS-related protein	MRP_HUMAN	2	NA
MARS	-3.55757	9.40934e-21	2.24924e-20	P56192	Methionine--tRNA ligase, cytoplasmic	SYMC_HUMAN	28	NA
MAST2	1.58107	0.0103283	0.00355944	Q6P0Q8	Microtubule-associated serine/threonine-protein kinase 2	MAST2_HUMAN	3	NA
MAST4	1.76335	2.02657e-12	2.64912e-12	O15021	Microtubule-associated serine/threonine-protein kinase 4	MAST4_HUMAN	12	NA
MASTL	0.296789	0.0719649	0.0203291	Q96GX5	Serine/threonine-protein kinase greatwall	GWL_HUMAN	9	NA
MATR3	-0.736253	0.00353942	0.00133816	P43243	Matrin-3	MATR3_HUMAN	28	NA
MAVS	-0.383854	0.968823	0.198529	Q7Z434	Mitochondrial antiviral-signaling protein	MAVS_HUMAN	2	NA
MBD1	-4.44512	0.00111273	0.000466228	Q9UIS9	Methyl-CpG-binding domain protein 1	MBD1_HUMAN	8	NA
MBD2	-2.69809	1.3387e-07	1.01417e-07	Q9UBB5	Methyl-CpG-binding domain protein 2	MBD2_HUMAN	10	NA
MBD3	-0.00786978	0.00764422	0.00271392	O95983	Methyl-CpG-binding domain protein 3	MBD3_HUMAN	10	NA
MBNL1	-5.32974	0.0405537	0.0122676	Q9NR56	Muscleblind-like protein 1	MBNL1_HUMAN	3	NA
MCCC1	-6.81519	2.07973e-107	1.1344e-105	Q96RQ3	Methylcrotonoyl-CoA carboxylase subunit alpha, mitochondrial	MCCA_HUMAN	47	NA
MCCC2	-1.66999	1.85236e-27	6.4995e-27	Q9HCC0	Methylcrotonoyl-CoA carboxylase beta chain, mitochondrial	MCCB_HUMAN	54	NA
MCM3AP	-1.04064	0.482613	0.110186	O60318	Germinal-center associated nuclear protein	GANP_HUMAN	7	NA
MCMBP	-2.25434	0.00254219	0.000989823	Q9BTE3	Mini-chromosome maintenance complex-binding protein	MCMBP_HUMAN	4	NA
MDC1	-2.80098	3.49657e-19	7.74149e-19	Q14676	Mediator of DNA damage checkpoint protein 1	MDC1_HUMAN	110	NA
MDH2	-0.495733	0.614403	0.13553	P40926	Malate dehydrogenase, mitochondrial	MDHM_HUMAN	3	NA
MDN1	-1.21386	0.00354594	0.00133893	Q9NU22	Midasin	MDN1_HUMAN	7	NA
ME1	3.12036	0.00113754	0.000475958	P48163	NADP-dependent malic enzyme	MAOX_HUMAN	4	NA
MEAF6	-0.557431	0.841504	0.176786	Q9HAF1	Chromatin modification-related protein MEAF6	EAF6_HUMAN	7	NA
MECP2	-4.65731	9.2707e-19	2.03008e-18	P51608	Methyl-CpG-binding protein 2	MECP2_HUMAN	27	NA
MED1	1.02453	3.30678e-06	2.10177e-06	Q15648	Mediator of RNA polymerase II transcription subunit 1	MED1_HUMAN	27	NA
MED12	-1.43924	0.496644	0.112916	Q93074	Mediator of RNA polymerase II transcription subunit 12	MED12_HUMAN	5	NA
MED4	3.2502	1.46659e-09	1.41699e-09	Q9NPJ6	Mediator of RNA polymerase II transcription subunit 4	MED4_HUMAN	5	NA
MEF2D	1.73884	0.00487707	0.00179745	Q14814	Myocyte-specific enhancer factor 2D	MEF2D_HUMAN	4	NA
MEN1	-3.36346	0.00344112	0.00130263	O00255	Menin	MEN1_HUMAN	3	NA
METAP2	-1.43244	0.123593	0.032856	P50579	Methionine aminopeptidase 2	MAP2_HUMAN	5	NA
METTL3	3.33634	4.00316e-05	2.20966e-05	Q86U44	N6-adenosine-methyltransferase 70 kDa subunit	MTA70_HUMAN	7	NA
MFAP1	1.54108	1.64543e-15	2.72723e-15	P55081	Microfibrillar-associated protein 1	MFAP1_HUMAN	19	NA
MFN2	-1.93706	0.012897	0.00436202	O95140	Mitofusin-2	MFN2_HUMAN	5	NA
MGA	1.15072	1.26679e-17	2.50024e-17	Q8IWI9	MAX gene-associated protein	MGAP_HUMAN	47	NA
MGEA5	-2.1236	0.0242269	0.0077361	O60502	Protein O-GlcNAcase	OGA_HUMAN	5	NA
MGME1	-2.91814	0.0133154	0.00448079	Q9BQP7	Mitochondrial genome maintenance exonuclease 1	MGME1_HUMAN	4	NA
MIA3	2.37863	4.75927e-23	1.30989e-22	Q5JRA6	Melanoma inhibitory activity protein 3	MIA3_HUMAN	38	NA
MICALL1	1.24366	0.00269529	0.00104132	Q8N3F8	MICAL-like protein 1	MILK1_HUMAN	13	NA
MIS18A	1.87368	0.0872733	0.0241867	Q9NYP9	Protein Mis18-alpha	MS18A_HUMAN	2	NA
MKI67	-2.77408	2.22461e-74	4.76703e-73	P46013	Antigen KI-67	KI67_HUMAN	300	NA
MKL1	2.40914	0.0316451	0.00981817	Q969V6	MKL/myocardin-like protein 1	MKL1_HUMAN	2	NA
MKL2	0.106745	0.924677	0.191115	Q9ULH7	MKL/myocardin-like protein 2	MKL2_HUMAN	55	NA
MKRN2	-2.61243	0.0216665	0.00701182	Q9H000	Probable E3 ubiquitin-protein ligase makorin-2	MKRN2_HUMAN	2	NA
MLF2	-2.81042	0.00293588	0.00112702	Q15773	Myeloid leukemia factor 2	MLF2_HUMAN	5	NA
MLH1	-0.87938	0.77931	0.165928	P40692	DNA mismatch repair protein Mlh1	MLH1_HUMAN	10	NA
MLLT4	2.55648	9.12667e-87	2.88211e-85	P55196	Afadin	AFAD_HUMAN	84	NA
MLLT6	1.58538	0.000486212	0.000222184	P55198	Protein AF-17	AF17_HUMAN	2	NA
MMTAG2	0.171878	0.856389	0.179349	Q9BU76	Multiple myeloma tumor-associated protein 2	MMTA2_HUMAN	10	NA
MOB2	-2.34537	0.00999875	0.00346177	Q70IA6	MOB kinase activator 2	MOB2_HUMAN	4	NA
MON2	-2.11233	0.0280924	0.00884337	Q7Z3U7	Protein MON2 homolog	MON2_HUMAN	7	NA
MORC2	-3.40777	3.87002e-05	2.14208e-05	Q9Y6X9	MORC family CW-type zinc finger protein 2	MORC2_HUMAN	7	NA
MORC3	-0.357586	0.545334	0.121881	Q14149	MORC family CW-type zinc finger protein 3	MORC3_HUMAN	2	NA
MORC4	0.362738	0.254686	0.062602	Q8TE76	MORC family CW-type zinc finger protein 4	MORC4_HUMAN	3	NA
MORF4L2	-2.19002	0.0417082	0.0125564	Q15014	Mortality factor 4-like protein 2	MO4L2_HUMAN	7	NA
MOV10	-1.76944	0.188988	0.0479867	Q9HCE1	Putative helicase MOV-10	MOV10_HUMAN	39	NA
MPG	-5.24329	3.14141e-05	1.75335e-05	P29372	DNA-3-methyladenine glycosylase	3MG_HUMAN	9	NA
MPHOSPH10	-0.00381811	0.220047	0.0550577	O00566	U3 small nucleolar ribonucleoprotein protein MPP10	MPP10_HUMAN	6	NA
MPHOSPH8	-3.26364	0.00115041	0.000481009	Q99549	M-phase phosphoprotein 8	MPP8_HUMAN	15	NA
MPHOSPH9	3.23383	6.1823e-23	1.69378e-22	Q99550	M-phase phosphoprotein 9	MPP9_HUMAN	18	NA
MPRIP	2.03982	1.96759e-31	8.03096e-31	Q6WCQ1	Myosin phosphatase Rho-interacting protein	MPRIP_HUMAN	53	NA
MRE11A	0.773739	2.44309e-09	2.30118e-09	P49959	Double-strand break repair protein MRE11A	MRE11_HUMAN	39	NA
MRGBP	-1.49692	0.245341	0.060638	Q9NV56	MRG/MORF4L-binding protein	MRGBP_HUMAN	4	NA
MRI1	-2.94121	0.000786258	0.000342596	Q9BV20	Methylthioribose-1-phosphate isomerase	MTNA_HUMAN	8	NA
MRPL11	-0.227525	0.821697	0.173049	Q9Y3B7	39S ribosomal protein L11, mitochondrial	RM11_HUMAN	3	NA
MRPL13	-4.4652	6.06768e-09	5.46638e-09	Q9BYD1	39S ribosomal protein L13, mitochondrial	RM13_HUMAN	5	NA
MRPL14	-3.70856	0.00235233	0.000923084	Q6P1L8	39S ribosomal protein L14, mitochondrial	RM14_HUMAN	3	NA
MRPL15	-3.80189	0.000431899	0.000199032	Q9P015	39S ribosomal protein L15, mitochondrial	RM15_HUMAN	10	NA
MRPL16	-3.90261	1.7384e-07	1.30055e-07	Q9NX20	39S ribosomal protein L16, mitochondrial	RM16_HUMAN	5	NA
MRPL19	-4.59291	0.000487663	0.000222669	P49406	39S ribosomal protein L19, mitochondrial	RM19_HUMAN	2	NA
MRPL2	-3.64791	0.00146539	0.000599343	Q5T653	39S ribosomal protein L2, mitochondrial	RM02_HUMAN	7	NA
MRPL21	-3.71061	0.000272221	0.000129835	Q7Z2W9	39S ribosomal protein L21, mitochondrial	RM21_HUMAN	3	NA
MRPL23	-4.4422	1.24823e-05	7.35549e-06	Q16540	39S ribosomal protein L23, mitochondrial	RM23_HUMAN	5	NA
MRPL24	-4.21448	3.9208e-09	3.6081e-09	Q96A35	39S ribosomal protein L24, mitochondrial	RM24_HUMAN	7	NA
MRPL27	-4.46459	0.00179053	0.000717647	Q9P0M9	39S ribosomal protein L27, mitochondrial	RM27_HUMAN	2	NA
MRPL3	-2.39596	0.000220966	0.000107092	P09001	39S ribosomal protein L3, mitochondrial	RM03_HUMAN	8	NA
MRPL30	-2.85951	0.000507583	0.00023072	Q8TCC3	39S ribosomal protein L30, mitochondrial	RM30_HUMAN	2	NA
MRPL37	-3.83594	1.00113e-05	5.97688e-06	Q9BZE1	39S ribosomal protein L37, mitochondrial	RM37_HUMAN	9	NA
MRPL39	-3.62913	2.27709e-06	1.47225e-06	Q9NYK5	39S ribosomal protein L39, mitochondrial	RM39_HUMAN	9	NA
MRPL4	-3.43557	0.000327768	0.000153521	Q9BYD3	39S ribosomal protein L4, mitochondrial	RM04_HUMAN	8	NA
MRPL40	-4.07546	6.05245e-09	5.46085e-09	Q9NQ50	39S ribosomal protein L40, mitochondrial	RM40_HUMAN	5	NA
MRPL41	-3.15003	9.65707e-07	6.58436e-07	Q8IXM3	39S ribosomal protein L41, mitochondrial	RM41_HUMAN	5	NA
MRPL43	-4.6269	0.0229323	0.00736979	Q8N983	39S ribosomal protein L43, mitochondrial	RM43_HUMAN	2	NA
MRPL44	-3.2572	0.0999912	0.0272827	Q9H9J2	39S ribosomal protein L44, mitochondrial	RM44_HUMAN	2	NA
MRPL45	-0.904791	0.545415	0.121881	Q9BRJ2	39S ribosomal protein L45, mitochondrial	RM45_HUMAN	2	NA
MRPL46	-3.02928	0.100151	0.0273028	Q9H2W6	39S ribosomal protein L46, mitochondrial	RM46_HUMAN	3	NA
MRPL47	-3.55045	2.11532e-08	1.7876e-08	Q9HD33	39S ribosomal protein L47, mitochondrial	RM47_HUMAN	7	NA
MRPL48	-4.3674	0.0001361	6.85643e-05	Q96GC5	39S ribosomal protein L48, mitochondrial	RM48_HUMAN	3	NA
MRPL49	-2.15794	0.138133	0.0363828	Q13405	39S ribosomal protein L49, mitochondrial	RM49_HUMAN	5	NA
MRPL50	-3.053	0.966227	0.198133	Q8N5N7	39S ribosomal protein L50, mitochondrial	RM50_HUMAN	3	NA
MRPL55	-3.66715	0.00341769	0.00129621	Q7Z7F7	39S ribosomal protein L55, mitochondrial	RM55_HUMAN	2	NA
MRPL9	-4.53321	3.31726e-05	1.84634e-05	Q9BYD2	39S ribosomal protein L9, mitochondrial	RM09_HUMAN	2	NA
MRPS10	-1.07948	0.853891	0.17895	P82664	28S ribosomal protein S10, mitochondrial	RT10_HUMAN	3	NA
MRPS11	-2.52071	4.11171e-06	2.59141e-06	P82912	28S ribosomal protein S11, mitochondrial	RT11_HUMAN	4	NA
MRPS12	-1.84276	0.231925	0.0576587	O15235	28S ribosomal protein S12, mitochondrial	RT12_HUMAN	2	NA
MRPS18B	-0.460891	0.299715	0.0722206	Q9Y676	28S ribosomal protein S18b, mitochondrial	RT18B_HUMAN	5	NA
MRPS2	-1.44207	0.226526	0.0564902	Q9Y399	28S ribosomal protein S2, mitochondrial	RT02_HUMAN	2	NA
MRPS22	-3.09174	1.35302e-10	1.46009e-10	P82650	28S ribosomal protein S22, mitochondrial	RT22_HUMAN	16	NA
MRPS26	-1.04446	0.272277	0.0663821	Q9BYN8	28S ribosomal protein S26, mitochondrial	RT26_HUMAN	6	NA
MRPS27	-2.55722	0.000924223	0.00039553	Q92552	28S ribosomal protein S27, mitochondrial	RT27_HUMAN	4	NA
MRPS30	-2.74988	0.00680956	0.0024407	Q9NP92	28S ribosomal protein S30, mitochondrial	RT30_HUMAN	3	NA
MRPS31	-1.68023	0.0190895	0.00623839	Q92665	28S ribosomal protein S31, mitochondrial	RT31_HUMAN	4	NA
MRPS34	-3.89656	3.86377e-07	2.78303e-07	P82930	28S ribosomal protein S34, mitochondrial	RT34_HUMAN	4	NA
MRPS35	-0.736743	0.0581294	0.0168572	P82673	28S ribosomal protein S35, mitochondrial	RT35_HUMAN	5	NA
MRPS5	-3.02128	4.94554e-08	3.95643e-08	P82675	28S ribosomal protein S5, mitochondrial	RT05_HUMAN	7	NA
MRTO4	3.15875	1.00656e-11	1.22502e-11	Q9UKD2	mRNA turnover protein 4 homolog	MRT4_HUMAN	12	NA
MSANTD2	2.91924	0.000275372	0.000131026	Q6P1R3	Myb/SANT-like DNA-binding domain-containing protein 2	MSD2_HUMAN	3	NA
MSH2	-3.94006	5.85033e-18	1.1899e-17	P43246	DNA mismatch repair protein Msh2	MSH2_HUMAN	21	NA
MSH3	-0.534316	0.457818	0.105245	P20585	DNA mismatch repair protein Msh3	MSH3_HUMAN	16	NA
MSH6	-3.44964	1.72402e-14	2.61876e-14	P52701	DNA mismatch repair protein Msh6	MSH6_HUMAN	28	NA
MSL1	-0.331794	0.221584	0.0553961	Q68DK7	Male-specific lethal 1 homolog	MSL1_HUMAN	4	NA
MT-CO2	-4.3634	9.83055e-05	5.10236e-05	P00403	Cytochrome c oxidase subunit 2	COX2_HUMAN	4	NA
MTA2	-0.481394	0.631289	0.138643	O94776	Metastasis-associated protein MTA2	MTA2_HUMAN	21	NA
MTA3	-2.72836	0.00903392	0.00316424	Q9BTC8	Metastasis-associated protein MTA3	MTA3_HUMAN	10	NA
MTCL1	2.85179	1.6521e-09	1.58349e-09	Q9Y4B5	Microtubule cross-linking factor 1	MTCL1_HUMAN	10	NA
MTDH	-2.66967	2.91816e-07	2.12745e-07	Q86UE4	Protein LYRIC	LYRIC_HUMAN	34	NA
MTF2	-3.28069	0.740912	0.158597	Q9Y483	Metal-response element-binding transcription factor 2	MTF2_HUMAN	3	NA
MTHFD1	-3.46565	1.60083e-29	6.15705e-29	P11586	C-1-tetrahydrofolate synthase, cytoplasmic	C1TC_HUMAN	40	NA
MTHFD1L	-3.47288	5.92059e-13	8.037e-13	Q6UB35	Monofunctional C1-tetrahydrofolate synthase, mitochondrial	C1TM_HUMAN	14	NA
MTPAP	-3.38659	1.05338e-06	7.14154e-07	Q9NVV4	Poly(A) RNA polymerase, mitochondrial	PAPD1_HUMAN	6	NA
MTPN	-3.25504	0.00495057	0.00182006	P58546	Myotrophin	MTPN_HUMAN	3	NA
MTR	-1.30556	0.0300518	0.00935708	Q99707	Methionine synthase	METH_HUMAN	7	NA
MTUS1	0.441769	0.000432603	0.000199203	Q9ULD2	Microtubule-associated tumor suppressor 1	MTUS1_HUMAN	21	NA
MYBBP1A	-2.8375	1.90367e-17	3.67268e-17	Q9BQG0	Myb-binding protein 1A	MBB1A_HUMAN	42	NA
MYBL2	1.91072	0.0176092	0.00581163	P10244	Myb-related protein B	MYBB_HUMAN	5	NA
MYCBP2	-2.57508	0.06626	0.0188954	O75592	E3 ubiquitin-protein ligase MYCBP2	MYCB2_HUMAN	2	NA
MYEF2	-0.871919	0.202141	0.0508958	Q9P2K5	Myelin expression factor 2	MYEF2_HUMAN	2	NA
MYH11	-1.7908	0.36475	0.0861615	P35749	Myosin-11	MYH11_HUMAN	13	NA
MYH14	-1.76301	0.000327167	0.00015336	Q7Z406	Myosin-14	MYH14_HUMAN	3	NA
MYL6	0.907578	3.54847e-12	4.50969e-12	P60660	Myosin light polypeptide 6	MYL6_HUMAN	9	NA
MYO1B	-0.836624	0.66847	0.145478	O43795	Unconventional myosin-Ib	MYO1B_HUMAN	21	NA
MYO1C	-3.54915	1.9356e-06	1.26925e-06	O00159	Unconventional myosin-Ic	MYO1C_HUMAN	5	NA
MYO1E	-3.09429	6.79258e-05	3.60668e-05	Q12965	Unconventional myosin-Ie	MYO1E_HUMAN	5	NA
MYO5A	-2.0972	0.0443277	0.0132124	Q9Y4I1	Unconventional myosin-Va	MYO5A_HUMAN	7	NA
MYO6	-2.73251	4.82018e-16	8.31066e-16	Q9UM54	Unconventional myosin-VI	MYO6_HUMAN	33	NA
MYO9A	3.34722	9.74532e-05	5.06251e-05	B2RTY4	Unconventional myosin-IXa	MYO9A_HUMAN	5	NA
MYO9B	1.33866	0.0837243	0.0232999	Q13459	Unconventional myosin-IXb	MYO9B_HUMAN	9	NA
NAA10	-2.06407	5.45414e-06	3.39117e-06	P41227	N-alpha-acetyltransferase 10	NAA10_HUMAN	16	NA
NAA40	-4.16768	0.0259003	0.00822233	Q86UY6	N-alpha-acetyltransferase 40	NAA40_HUMAN	2	NA
NAA50	-1.74052	0.0290259	0.00906587	Q9GZZ1	N-alpha-acetyltransferase 50	NAA50_HUMAN	4	NA
NAE1	-3.31203	1.47054e-07	1.10984e-07	Q13564	NEDD8-activating enzyme E1 regulatory subunit	ULA1_HUMAN	9	NA
NaN	-1.86792	4.82186e-12	6.03991e-12	NaN	SWISS-PROT:P15636 Protease I precursor Lysyl endopeptidase Achromobacter lyticus.	P15636	20	NA
NaN	-2.65881	0.0027636	0.00106634	NaN	SWISS-PROT:P02769 (Bos taurus) Bovine serum albumin precursor	P02769	10	NA
NaN	-1.19046	9.53793e-09	8.36661e-09	NaN	SWISS-PROT:P35527 Tax_Id=9606 Gene_Symbol=KRT9 Keratin, type I cytoskeletal 9	P35527	41	NA
NaN	-2.68746	9.63086e-07	6.57397e-07	NaN	(S.avidinii)	Streptavidin	6	NA
NaN	-1.52464	0.000320057	0.000150261	NaN	TREMBL:Q3SX09 (Bos taurus) similar to HBG protein	Q3SX09	10	NA
NaN	-1.47666	0.000453803	0.000208485	NaN	SWISS-PROT:P04264 Tax_Id=9606 Gene_Symbol=KRT1 Keratin, type II cytoskeletal 1	P04264	53	NA
NaN	1.45515	4.51291e-06	2.82941e-06	Q6ZSR9	Uncharacterized protein FLJ45252	YJ005_HUMAN	10	NA
NaN	-2.31439	0.000630126	0.00028068	NaN	SWISS-PROT:P01966 (Bos taurus) Hemoglobin subunit alpha	P01966	8	NA
NaN	5.75214	2.24701e-05	1.2755e-05	NaN	SWISS-PROT:P02666 Beta-casein - Bos taurus (Bovine).	P02666	7	NA
NaN	-2.16405	0.114	0.0305358	NaN	SWISS-PROT:P34955 (Bos taurus) Alpha-1-antiproteinase precursor	P34955	8	NA
NaN	5.47878	0.000168668	8.33613e-05	NaN	SWISS-PROT:P02662 Alpha-S1-casein - Bos taurus (Bovine).	P02662	10	NA
NaN	-3.08381	0.000191248	9.37489e-05	NaN	SWISS-PROT:P06868 (Bos taurus) Plasminogen precursor	P06868	6	NA
NaN	-1.08746	0.000248823	0.000119722	NaN	SWISS-PROT:P08727 Tax_Id=9606 Gene_Symbol=KRT19 Keratin, type I cytoskeletal 19	P08727	22	NA
NaN	-1.614	0.00518812	0.00189578	NaN	SWISS-PROT:P08779 Tax_Id=9606 Gene_Symbol=KRT16 Keratin, type I cytoskeletal 16	P08779	17	NA
NaN	-1.39501	0.00142598	0.000584817	NaN	SWISS-PROT:P35908 Tax_Id=9606 Gene_Symbol=KRT2 Keratin, type II cytoskeletal 2 epidermal	P35908	44	NA
NaN	-2.09781	0.123376	0.0328128	NaN	SWISS-PROT:P02672 (Bos taurus) Fibrinogen alpha chain precursor	P02672	11	NA
NaN	2.71775	0.150263	0.0392162	NaN	SWISS-PROT:P02754 Beta-lactoglobulin - Bos taurus (Bovine).	P02754	5	NA
NaN	0.00176178	0.531598	0.11955	NaN	SWISS-PROT:P05787 Tax_Id=9606 Gene_Symbol=KRT8 Keratin, type II cytoskeletal 8	P05787	39	NA
NaN	-0.971502	0.0111984	0.00383286	NaN	SWISS-PROT:P02533 Tax_Id=9606 Gene_Symbol=KRT14 Keratin, type I cytoskeletal 14	P02533	32	NA
NaN	-0.891802	0.345591	0.0820231	NaN	SWISS-PROT:P19001 Tax_Id=10090 Gene_Symbol=Krt19 Keratin, type I cytoskeletal 19	P19001	2	NA
NaN	3.31051	0.104088	0.0281825	NaN	SWISS-PROT:P02663 Alpha-S2-casein [Contains: Casocidin-1 - Bos taurus (Bovine).	P02663	3	NA
NaN	-1.85458	0.432973	0.100264	NaN	SWISS-PROT:Q3SZ57 (Bos taurus) Alpha-fetoprotein precursor	Q3SZ57	3	NA
NaN	-1.12747	0.127674	0.0338508	NaN	SWISS-PROT:Q86YZ3 Tax_Id=9606 Gene_Symbol=HRNR Hornerin	Q86YZ3	27	NA
NaN	-0.456166	0.0455376	0.0135126	NaN	TREMBL:Q3ZBS7 (Bos taurus) Vitronectin	Q3ZBS7	2	NA
NaN	-0.340695	0.511138	0.115573	NaN	SWISS-PROT:P02538 Tax_Id=9606 Gene_Symbol=KRT6A Keratin, type II cytoskeletal 6A	P02538	3	NA
NaN	-2.03344	0.388271	0.0908592	NaN	SWISS-PROT:P13647 Tax_Id=9606 Gene_Symbol=KRT5 Keratin, type II cytoskeletal 5	P13647	19	NA
NaN	-1.99177	0.0689885	0.0195805	NaN	SWISS-PROT:P15497 (Bos taurus) Apolipoprotein A-I precursor	P15497	8	NA
NaN	-1.03688	0.227885	0.0567584	NaN	SWISS-PROT:Q7Z794 Tax_Id=9606 Gene_Symbol=KRT77 Keratin 77	Q7Z794	8	NA
NaN	-5.68367	0.504028	0.114206	NaN	SWISS-PROT:P07477 Tax_Id=9606 Gene_Symbol=PRSS1 Trypsin-1 precursor	P07477	2	NA
NaN	-1.49436	0.511217	0.115573	NaN	SWISS-PROT:P05784 Tax_Id=10090 Gene_Symbol=Krt18 Keratin, type I cytoskeletal 18	P05784	2	NA
NaN	-0.901232	0.148241	0.0387389	NaN	SWISS-PROT:P04259 Tax_Id=9606 Gene_Symbol=KRT6B Keratin, type II cytoskeletal 6B	P04259	35	NA
NaN	-3.08289	0.10361	0.0280659	NaN	SWISS-PROT:Q2UVX4 (Bos taurus) Complement C3 precursor	Q2UVX4	3	NA
NaN	0.37353	0.643252	0.140602	NaN	SWISS-PROT:P00761|TRYP_PIG Trypsin - Sus scrofa (Pig).	P00761	6	NA
NaN	2.60864	0.896018	0.186412	NaN	SWISS-PROT:P13646-1 Tax_Id=9606 Gene_Symbol=KRT13 Isoform 1 of Keratin, type I cytoskeletal 13	P13646	14	NA
NaN	-3.12181	0.70323	0.151722	NaN	SWISS-PROT:Q05443 (Bos taurus) Lumican precursor	Q05443	5	NA
NaN	1.43678	0.787824	0.167503	NaN	SWISS-PROT:P19013 Tax_Id=9606 Gene_Symbol=KRT4 keratin 4	P19013	7	NA
NaN	-1.49689	0.245382	0.060638	NaN	SWISS-PROT:P02676 (Bos taurus) similar to Fibrinogen beta chain precursor	P02676	8	NA
NaN	3.82	0.264181	0.064671	NaN	SWISS-PROT:Q99456 Tax_Id=9606 Gene_Symbol=KRT12 Keratin, type I cytoskeletal 12	Q99456	2	NA
NaN	0.0253533	0.987348	0.201637	NaN	SWISS-PROT:P20930 Tax_Id=9606 Gene_Symbol=FLG Filaggrin	P20930	14	NA
NaN	-1.23466	0.521024	0.117436	NaN	SWISS-PROT:P13645 Tax_Id=9606 Gene_Symbol=KRT10 Keratin, type I cytoskeletal 10	P13645	31	NA
NaN	-0.343329	0.776307	0.165406	NaN	SWISS-PROT:P12763 (Bos taurus) Alpha-2-HS-glycoprotein precursor	P12763	5	NA
NaN	-0.553515	0.594224	0.131854	NaN	SWISS-PROT:Q5D862 Tax_Id=9606 Gene_Symbol=FLG2 Filaggrin-2	Q5D862	16	NA
NAP1L1	0.631872	0.0711755	0.020125	P55209	Nucleosome assembly protein 1-like 1	NP1L1_HUMAN	9	NA
NAP1L4	-0.305253	0.889272	0.185265	Q99733	Nucleosome assembly protein 1-like 4	NP1L4_HUMAN	9	NA
NAT10	-3.82506	1.58666e-34	7.43747e-34	Q9H0A0	RNA cytidine acetyltransferase	NAT10_HUMAN	36	NA
NAV1	2.16912	2.42403e-11	2.83512e-11	Q8NEY1	Neuron navigator 1	NAV1_HUMAN	12	NA
NBN	0.338601	0.00512996	0.00187911	O60934	Nibrin	NBN_HUMAN	23	NA
NBR1	1.95994	0.000197376	9.65163e-05	Q14596	Next to BRCA1 gene 1 protein	NBR1_HUMAN	3	NA
NCAPH	-1.91396	8.17358e-06	4.96874e-06	Q15003	Condensin complex subunit 2	CND2_HUMAN	24	NA
NCBP3	-0.144761	0.284933	0.0690189	Q53F19	Nuclear cap-binding protein subunit 3	NCBP3_HUMAN	4	NA
NCK1	1.12374	0.000309294	0.00014555	P16333	Cytoplasmic protein NCK1	NCK1_HUMAN	6	NA
NCK2	1.67759	0.000678164	0.00029919	O43639	Cytoplasmic protein NCK2	NCK2_HUMAN	3	NA
NCKAP1	-1.99033	0.121454	0.0323302	Q9Y2A7	Nck-associated protein 1	NCKP1_HUMAN	6	NA
NCL	2.64093	2.47513e-99	1.14237e-97	P19338	Nucleolin	NUCL_HUMAN	51	NA
NCLN	-3.5336	4.2269e-06	2.65565e-06	Q969V3	Nicalin	NCLN_HUMAN	9	NA
NCOA2	0.353276	0.136218	0.0359257	Q15596	Nuclear receptor coactivator 2	NCOA2_HUMAN	11	NA
NCOA3	2.50172	1.06548e-06	7.21545e-07	Q9Y6Q9	Nuclear receptor coactivator 3	NCOA3_HUMAN	3	NA
NCOA5	-4.65494	7.23584e-07	5.04239e-07	Q9HCD5	Nuclear receptor coactivator 5	NCOA5_HUMAN	21	NA
NCOA6	2.1547	3.89023e-11	4.48011e-11	Q14686	Nuclear receptor coactivator 6	NCOA6_HUMAN	12	NA
NCOA7	2.12923	1.13099e-11	1.37089e-11	Q8NI08	Nuclear receptor coactivator 7	NCOA7_HUMAN	10	NA
NCOR1	2.93198	2.08182e-48	1.73485e-47	O75376	Nuclear receptor corepressor 1	NCOR1_HUMAN	65	NA
NCOR2	2.34162	1.2826e-22	3.40514e-22	Q9Y618	Nuclear receptor corepressor 2	NCOR2_HUMAN	41	NA
NDC1	-2.05884	0.0193644	0.0063062	Q9BTX1	Nucleoporin NDC1	NDC1_HUMAN	4	NA
NDRG1	-1.02305	0.0208288	0.00675895	Q92597	Protein NDRG1	NDRG1_HUMAN	7	NA
NDUFA10	-3.30996	0.0310311	0.00965198	O95299	NADH dehydrogenase [ubiquinone] 1 alpha subcomplex subunit 10, mitochondrial	NDUAA_HUMAN	7	NA
NDUFA13	-1.78248	0.365078	0.0862049	Q9P0J0	NADH dehydrogenase [ubiquinone] 1 alpha subcomplex subunit 13	NDUAD_HUMAN	2	NA
NDUFA9	-2.69144	0.16324	0.0421426	Q16795	NADH dehydrogenase [ubiquinone] 1 alpha subcomplex subunit 9, mitochondrial	NDUA9_HUMAN	5	NA
NDUFS1	-1.00355	0.203114	0.0510979	P28331	NADH-ubiquinone oxidoreductase 75 kDa subunit, mitochondrial	NDUS1_HUMAN	2	NA
NDUFS3	-1.20144	0.137291	0.0361926	O75489	NADH dehydrogenase [ubiquinone] iron-sulfur protein 3, mitochondrial	NDUS3_HUMAN	4	NA
NDUFS7	-2.99492	0.0018356	0.00073375	O75251	NADH dehydrogenase [ubiquinone] iron-sulfur protein 7, mitochondrial	NDUS7_HUMAN	3	NA
NEDD1	1.38861	0.00795673	0.00281322	Q8NHV4	Protein NEDD1	NEDD1_HUMAN	4	NA
NEFL	-1.15039	0.0111126	0.00380785	P07196	Neurofilament light polypeptide	NFL_HUMAN	14	NA
NEK1	2.23352	9.82634e-13	1.30727e-12	Q96PY6	Serine/threonine-protein kinase Nek1	NEK1_HUMAN	23	NA
NEK4	0.90534	0.179424	0.0458884	P51957	Serine/threonine-protein kinase Nek4	NEK4_HUMAN	6	NA
NEK9	-0.83516	0.765861	0.163514	Q8TD19	Serine/threonine-protein kinase Nek9	NEK9_HUMAN	13	NA
NELFA	1.12034	0.0485694	0.0143132	Q9H3P2	Negative elongation factor A	NELFA_HUMAN	4	NA
NELFE	1.3816	2.23153e-09	2.10522e-09	P18615	Negative elongation factor E	NELFE_HUMAN	22	NA
NEMF	-2.07927	0.0610418	0.0175997	O60524	Nuclear export mediator factor NEMF	NEMF_HUMAN	3	NA
NES	2.47207	2.60129e-09	2.44253e-09	P48681	Nestin	NEST_HUMAN	10	NA
NF2	-1.67793	0.00574141	0.00208399	P35240	Merlin	MERL_HUMAN	3	NA
NFAT5	-1.39251	0.146183	0.0382677	O94916	Nuclear factor of activated T-cells 5	NFAT5_HUMAN	3	NA
NFATC1	-3.20331	0.509073	0.115262	O95644	Nuclear factor of activated T-cells, cytoplasmic 1	NFAC1_HUMAN	3	NA
NFIA	-1.93929	0.0590665	0.0171125	Q12857	Nuclear factor 1 A-type	NFIA_HUMAN	7	NA
NFIB	-5.12378	0.00794285	0.00280997	O00712	Nuclear factor 1 B-type	NFIB_HUMAN	2	NA
NFIC	-1.86054	0.151388	0.0394108	P08651	Nuclear factor 1 C-type	NFIC_HUMAN	2	NA
NFRKB	2.38332	1.32507e-07	1.00511e-07	Q6P4R8	Nuclear factor related to kappa-B-binding protein	NFRKB_HUMAN	8	NA
NGDN	-4.23893	0.0282287	0.00888161	Q8NEJ9	Neuroguidin	NGDN_HUMAN	4	NA
NHLRC2	-2.34773	0.00409536	0.00152717	Q8NBF2	NHL repeat-containing protein 2	NHLC2_HUMAN	5	NA
NHP2	0.0115394	0.0622694	0.0179021	Q9NX24	H/ACA ribonucleoprotein complex subunit 2	NHP2_HUMAN	2	NA
NHSL1	2.08198	0.000120134	6.11888e-05	Q5SYE7	NHS-like protein 1	NHSL1_HUMAN	4	NA
NID1	-1.66148	0.0190269	0.00622812	P14543	Nidogen-1	NID1_HUMAN	4	NA
NIFK	-1.24381	0.0223049	0.00718739	Q9BYG3	MKI67 FHA domain-interacting nucleolar phosphoprotein	MK67I_HUMAN	9	NA
NIN	1.62315	6.80161e-11	7.64226e-11	Q8N4C6	Ninein	NIN_HUMAN	18	NA
NIPBL	-2.69764	3.02354e-14	4.50155e-14	Q6KC79	Nipped-B-like protein	NIPBL_HUMAN	35	NA
NKAP	-1.55893	0.00173595	0.000697637	Q8N5F7	NF-kappa-B-activating protein	NKAP_HUMAN	8	NA
NKRF	-1.91628	3.46102e-13	4.78483e-13	O15226	NF-kappa-B-repressing factor	NKRF_HUMAN	34	NA
NKTR	-1.13551	0.720838	0.154852	P30414	NK-tumor recognition protein	NKTR_HUMAN	4	NA
NMD3	-2.06474	0.00229341	0.000901735	Q96D46	60S ribosomal export protein NMD3	NMD3_HUMAN	4	NA
NMT1	-1.62868	0.000501155	0.000228264	P30419	Glycylpeptide N-tetradecanoyltransferase 1	NMT1_HUMAN	9	NA
NNT	-3.4007	1.04583e-20	2.48024e-20	Q13423	NAD(P) transhydrogenase, mitochondrial	NNTM_HUMAN	30	NA
NOB1	-3.89973	5.35968e-12	6.6996e-12	Q9ULX3	RNA-binding protein NOB1	NOB1_HUMAN	8	NA
NOC3L	-2.28364	0.000597715	0.000267634	Q8WTT2	Nucleolar complex protein 3 homolog	NOC3L_HUMAN	17	NA
NOL10	-3.15551	2.23946e-12	2.90839e-12	Q9BSC4	Nucleolar protein 10	NOL10_HUMAN	17	NA
NOL12	1.40068	0.00355485	0.00134145	Q9UGY1	Nucleolar protein 12	NOL12_HUMAN	5	NA
NOL6	-3.23535	3.94366e-05	2.18083e-05	Q9H6R4	Nucleolar protein 6	NOL6_HUMAN	6	NA
NOL7	-1.05632	0.726634	0.155763	Q9UMY1	Nucleolar protein 7	NOL7_HUMAN	3	NA
NOL8	0.542193	6.77513e-05	3.6006e-05	Q76FK4	Nucleolar protein 8	NOL8_HUMAN	26	NA
NOL9	-4.73856	0.00494687	0.00181982	Q5SY16	Polynucleotide 5'-hydroxyl-kinase NOL9	NOL9_HUMAN	3	NA
NOLC1	-0.191555	0.0636156	0.0182541	Q14978	Nucleolar and coiled-body phosphoprotein 1	NOLC1_HUMAN	31	NA
NOM1	-0.199515	0.590092	0.130986	Q5C9Z4	Nucleolar MIF4G domain-containing protein 1	NOM1_HUMAN	7	NA
NONO	-1.21826	3.26775e-11	3.78504e-11	Q15233	Non-POU domain-containing octamer-binding protein	NONO_HUMAN	40	NA
NOP10	0.503018	0.210875	0.0529171	Q9NPE3	H/ACA ribonucleoprotein complex subunit 3	NOP10_HUMAN	3	NA
NOP14	-0.621735	0.538934	0.120837	P78316	Nucleolar protein 14	NOP14_HUMAN	15	NA
NOP16	-0.725645	0.281278	0.0682713	Q9Y3C1	Nucleolar protein 16	NOP16_HUMAN	11	NA
NOP2	-1.78757	1.50158e-06	9.98831e-07	P46087	Probable 28S rRNA (cytosine(4447)-C(5))-methyltransferase	NOP2_HUMAN	33	NA
NOP56	-3.20545	1.96024e-15	3.21351e-15	O00567	Nucleolar protein 56	NOP56_HUMAN	19	NA
NOP58	-3.31743	2.67804e-15	4.31941e-15	Q9Y2X3	Nucleolar protein 58	NOP58_HUMAN	20	NA
NPAT	2.98824	5.9423e-10	5.98218e-10	Q14207	Protein NPAT	NPAT_HUMAN	8	NA
NPEPPS	-4.26368	8.83929e-16	1.49396e-15	P55786	Puromycin-sensitive aminopeptidase	PSA_HUMAN	24	NA
NPM3	-0.713297	0.0499512	0.0146772	O75607	Nucleoplasmin-3	NPM3_HUMAN	2	NA
NR2C1	1.68007	0.00131022	0.000542159	P13056	Nuclear receptor subfamily 2 group C member 1	NR2C1_HUMAN	3	NA
NRBF2	0.335131	0.0294661	0.00919379	Q96F24	Nuclear receptor-binding factor 2	NRBF2_HUMAN	6	NA
NRBP1	2.99754	6.61934e-07	4.65604e-07	Q9UHY1	Nuclear receptor-binding protein	NRBP_HUMAN	4	NA
NRDE2	-1.29786	0.0274077	0.00865053	Q9H7Z3	Protein NRDE2 homolog	NRDE2_HUMAN	2	NA
NSA2	-2.12622	6.31634e-05	3.37471e-05	O95478	Ribosome biogenesis protein NSA2 homolog	NSA2_HUMAN	7	NA
NSD1	1.35514	6.73888e-07	4.73457e-07	Q96L73	Histone-lysine N-methyltransferase, H3 lysine-36 and H4 lysine-20 specific	NSD1_HUMAN	18	NA
NSDHL	-3.28253	7.29877e-07	5.08035e-07	Q15738	Sterol-4-alpha-carboxylate 3-dehydrogenase, decarboxylating	NSDHL_HUMAN	14	NA
NSF	-3.32094	2.59715e-11	3.03169e-11	P46459	Vesicle-fusing ATPase	NSF_HUMAN	12	NA
NSRP1	1.50415	4.21753e-08	3.42888e-08	Q9H0G5	Nuclear speckle splicing regulatory protein 1	NSRP1_HUMAN	19	NA
NT5DC1	-3.67816	5.0968e-09	4.62645e-09	Q5TFE4	5'-nucleotidase domain-containing protein 1	NT5D1_HUMAN	12	NA
NT5DC2	-3.26341	2.82328e-10	2.94092e-10	Q9H857	5'-nucleotidase domain-containing protein 2	NT5D2_HUMAN	8	NA
NUCKS1	1.54635	2.55693e-12	3.28806e-12	Q9H1E3	Nuclear ubiquitous casein and cyclin-dependent kinase substrate 1	NUCKS_HUMAN	18	NA
NUDC	2.56963	2.94561e-35	1.46063e-34	Q9Y266	Nuclear migration protein nudC	NUDC_HUMAN	34	NA
NUDT21	1.89368	4.87971e-25	1.48621e-24	O43809	Cleavage and polyadenylation specificity factor subunit 5	CPSF5_HUMAN	21	NA
NUFIP2	1.48103	3.74809e-16	6.53737e-16	Q7Z417	Nuclear fragile X mental retardation-interacting protein 2	NUFP2_HUMAN	29	NA
NUMA1	1.17554	2.97742e-67	4.82825e-66	Q14980	Nuclear mitotic apparatus protein 1	NUMA1_HUMAN	165	NA
NUMB	0.204297	0.346045	0.0820985	P49757	Protein numb homolog	NUMB_HUMAN	4	NA
NUMBL	0.499554	0.894644	0.186255	Q9Y6R0	Numb-like protein	NUMBL_HUMAN	2	NA
NUP107	-2.54988	0.129742	0.0343233	P57740	Nuclear pore complex protein Nup107	NU107_HUMAN	4	NA
NUP133	-2.25034	0.0388329	0.0117914	Q8WUM0	Nuclear pore complex protein Nup133	NU133_HUMAN	15	NA
NUP155	-2.01807	1.5198e-07	1.14558e-07	O75694	Nuclear pore complex protein Nup155	NU155_HUMAN	15	NA
NUP160	-2.78315	0.113686	0.0304789	Q12769	Nuclear pore complex protein Nup160	NU160_HUMAN	3	NA
NUP188	-3.3052	0.00252972	0.000986246	Q5SRE5	Nucleoporin NUP188 homolog	NU188_HUMAN	5	NA
NUP205	-3.22292	1.37226e-06	9.18924e-07	Q92621	Nuclear pore complex protein Nup205	NU205_HUMAN	14	NA
NUP214	-0.27345	0.52994	0.119266	P35658	Nuclear pore complex protein Nup214	NU214_HUMAN	68	NA
NUP50	1.15258	2.13453e-09	2.02006e-09	Q9UKX7	Nuclear pore complex protein Nup50	NUP50_HUMAN	18	NA
NUP54	-0.717222	0.597943	0.132484	Q7Z3B4	Nucleoporin p54	NUP54_HUMAN	2	NA
NUP62	-0.506102	0.177729	0.0455716	P37198	Nuclear pore glycoprotein p62	NUP62_HUMAN	7	NA
NUP88	1.426	0.00959227	0.00333451	Q99567	Nuclear pore complex protein Nup88	NUP88_HUMAN	5	NA
NUP93	-3.7234	3.82694e-16	6.65555e-16	Q8N1F7	Nuclear pore complex protein Nup93	NUP93_HUMAN	25	NA
NUP98	-3.13067	1.0447e-09	1.02926e-09	P52948	Nuclear pore complex protein Nup98-Nup96	NUP98_HUMAN	29	NA
NUPL2	-1.33185	0.000954967	0.000407127	O15504	Nucleoporin-like protein 2	NUPL2_HUMAN	5	NA
NUSAP1	-2.21091	4.92065e-11	5.61291e-11	Q9BXS6	Nucleolar and spindle-associated protein 1	NUSAP_HUMAN	15	NA
NVL	-1.85814	0.00102523	0.000432284	O15381	Nuclear valosin-containing protein-like	NVL_HUMAN	7	NA
OAT	-3.77892	1.1831e-11	1.43117e-11	P04181	Ornithine aminotransferase, mitochondrial	OAT_HUMAN	11	NA
ODF2	-0.341707	0.469614	0.107668	Q5BJF6	Outer dense fiber protein 2	ODFP2_HUMAN	8	NA
OFD1	3.26884	1.00831e-47	7.96032e-47	O75665	Oral-facial-digital syndrome 1 protein	OFD1_HUMAN	34	NA
OGT	-0.0214715	0.109544	0.0295134	O15294	UDP-N-acetylglucosamine--peptide N-acetylglucosaminyltransferase 110 kDa subunit	OGT1_HUMAN	8	NA
OLA1	-1.3831	0.00331211	0.00126015	Q9NTK5	Obg-like ATPase 1	OLA1_HUMAN	2	NA
OPTN	2.34642	1.99839e-08	1.70317e-08	Q96CV9	Optineurin	OPTN_HUMAN	7	NA
ORC2	-0.0494864	0.0106355	0.0036569	Q13416	Origin recognition complex subunit 2	ORC2_HUMAN	21	NA
OSBPL11	0.113843	0.665594	0.145062	Q9BXB4	Oxysterol-binding protein-related protein 11	OSB11_HUMAN	6	NA
OSBPL3	-0.244182	0.836925	0.176009	Q9H4L5	Oxysterol-binding protein-related protein 3	OSBL3_HUMAN	3	NA
OSBPL8	-1.94104	0.188426	0.0478846	Q9BZF1	Oxysterol-binding protein-related protein 8	OSBL8_HUMAN	6	NA
OSGEP	-3.18279	0.0461987	0.0136683	Q9NPF4	Probable tRNA N6-adenosine threonylcarbamoyltransferase	OSGEP_HUMAN	2	NA
OXCT1	-2.55339	4.12107e-06	2.59458e-06	P55809	Succinyl-CoA:3-ketoacid coenzyme A transferase 1, mitochondrial	SCOT1_HUMAN	8	NA
P4HA1	-3.16907	1.18822e-12	1.57381e-12	P13674	Prolyl 4-hydroxylase subunit alpha-1	P4HA1_HUMAN	13	NA
PA2G4	-1.68496	4.90957e-13	6.72544e-13	Q9UQ80	Proliferation-associated protein 2G4	PA2G4_HUMAN	18	NA
PABPC4	0.676597	1.83409e-10	1.94427e-10	Q13310	Polyadenylate-binding protein 4	PABP4_HUMAN	30	NA
PABPN1	-2.03727	0.391333	0.0915398	Q86U42	Polyadenylate-binding protein 2	PABP2_HUMAN	11	NA
PACS1	-0.250557	0.860383	0.180122	Q6VY07	Phosphofurin acidic cluster sorting protein 1	PACS1_HUMAN	6	NA
PACSIN2	0.306391	0.539677	0.120959	Q9UNF0	Protein kinase C and casein kinase substrate in neurons protein 2	PACN2_HUMAN	2	NA
PAF1	-0.374791	0.635977	0.13952	Q8N7H5	RNA polymerase II-associated factor 1 homolog	PAF1_HUMAN	21	NA
PAGR1	2.1116	0.268514	0.0655979	Q9BTK6	PAXIP1-associated glutamate-rich protein 1	PAGR1_HUMAN	2	NA
PAK1IP1	-3.77162	0.00159446	0.000645965	Q9NWT1	p21-activated protein kinase-interacting protein 1	PK1IP_HUMAN	7	NA
PAK2	0.843667	0.00557573	0.00203	Q13177	Serine/threonine-protein kinase PAK 2	PAK2_HUMAN	10	NA
PAK4	-2.59664	4.95402e-05	2.69974e-05	O96013	Serine/threonine-protein kinase PAK 4	PAK4_HUMAN	11	NA
PALB2	2.40889	0.00176455	0.00070818	Q86YC2	Partner and localizer of BRCA2	PALB2_HUMAN	2	NA
PALD1	-2.4439	0.0146303	0.00490951	Q9ULE6	Paladin	PALD_HUMAN	6	NA
PALLD	3.16547	1.01829e-05	6.07329e-06	Q8WX93	Palladin	PALLD_HUMAN	8	NA
PALM2	2.68297	3.76058e-08	3.06986e-08	Q8IXS6	Paralemmin-2	PALM2_HUMAN	6	NA
PARD3	1.21352	1.18755e-05	7.02001e-06	Q8TEW0	Partitioning defective 3 homolog	PARD3_HUMAN	16	NA
PARG	1.31732	0.0280762	0.0088429	Q86W56	Poly(ADP-ribose) glycohydrolase	PARG_HUMAN	4	NA
PARK7	-1.93912	0.863017	0.180485	Q99497	Protein deglycase DJ-1	PARK7_HUMAN	5	NA
PARP1	-7.15332	3.78623e-148	5.67935e-146	P09874	Poly [ADP-ribose] polymerase 1	PARP1_HUMAN	120	NA
PARP2	-4.08996	1.19439e-12	1.57849e-12	Q9UGN5	Poly [ADP-ribose] polymerase 2	PARP2_HUMAN	14	NA
PATL1	-3.16237	2.23439e-06	1.45091e-06	Q86TB9	Protein PAT1 homolog 1	PATL1_HUMAN	16	NA
PAWR	0.801388	0.0568461	0.016509	Q96IZ0	PRKC apoptosis WT1 regulator protein	PAWR_HUMAN	2	NA
PAX6	-3.7426	0.118286	0.0315431	P26367	Paired box protein Pax-6	PAX6_HUMAN	3	NA
PAXBP1	1.97084	1.8786e-05	1.07862e-05	Q9Y5B6	PAX3- and PAX7-binding protein 1	PAXB1_HUMAN	4	NA
PAXIP1	-0.0225196	0.792345	0.168345	Q6ZW49	PAX-interacting protein 1	PAXI1_HUMAN	3	NA
PBDC1	1.96541	0.00236197	0.000924968	Q9BVG4	Protein PBDC1	PBDC1_HUMAN	2	NA
PBRM1	-1.4096	0.000122738	6.24622e-05	Q86U86	Protein polybromo-1	PB1_HUMAN	13	NA
PC	-4.49032	2.19323e-194	4.38645e-192	P11498	Pyruvate carboxylase, mitochondrial	PYC_HUMAN	88	NA
PCBP2	-1.88615	9.02356e-06	5.44682e-06	Q15366	Poly(rC)-binding protein 2	PCBP2_HUMAN	11	NA
PCCA	-7.2875	1.39411e-95	5.97477e-94	P05165	Propionyl-CoA carboxylase alpha chain, mitochondrial	PCCA_HUMAN	57	NA
PCCB	-4.64112	1.36897e-70	2.56683e-69	P05166	Propionyl-CoA carboxylase beta chain, mitochondrial	PCCB_HUMAN	31	NA
PCF11	1.38552	2.71086e-06	1.73587e-06	O94913	Pre-mRNA cleavage complex 2 protein Pcf11	PCF11_HUMAN	22	NA
PCID2	-1.87991	0.0038109	0.00142998	Q5JVF3	PCI domain-containing protein 2	PCID2_HUMAN	4	NA
PCK2	-3.8917	0.246863	0.0609539	Q16822	Phosphoenolpyruvate carboxykinase [GTP], mitochondrial	PCKGM_HUMAN	2	NA
PCM1	2.92037	4.05314e-101	2.02657e-99	Q15154	Pericentriolar material 1 protein	PCM1_HUMAN	82	NA
PCMT1	-2.2881	9.29182e-05	4.83529e-05	P22061	Protein-L-isoaspartate(D-aspartate) O-methyltransferase	PIMT_HUMAN	8	NA
PCNA	-0.888938	1.30404e-06	8.75196e-07	P12004	Proliferating cell nuclear antigen	PCNA_HUMAN	12	NA
PCNP	1.84772	1.6877e-12	2.22554e-12	Q8WW12	PEST proteolytic signal-containing nuclear protein	PCNP_HUMAN	10	NA
PCNT	1.98776	8.31608e-62	1.03951e-60	O95613	Pericentrin	PCNT_HUMAN	94	NA
PDAP1	2.61932	2.10982e-11	2.50671e-11	Q13442	28 kDa heat- and acid-stable phosphoprotein	HAP28_HUMAN	17	NA
PDCD11	-3.60737	2.63181e-22	6.89557e-22	Q14690	Protein RRP5 homolog	RRP5_HUMAN	53	NA
PDCD4	-0.94147	0.60168	0.133213	Q53EL6	Programmed cell death protein 4	PDCD4_HUMAN	6	NA
PDCD5	-1.28366	0.849368	0.178127	O14737	Programmed cell death protein 5	PDCD5_HUMAN	8	NA
PDCD6IP	-2.12599	5.90553e-08	4.7049e-08	Q8WUM4	Programmed cell death 6-interacting protein	PDC6I_HUMAN	14	NA
PDCL	2.01671	0.000301962	0.000142659	Q13371	Phosducin-like protein	PHLP_HUMAN	6	NA
PDE4DIP	3.17038	0.000371835	0.000173215	Q5VU43	Myomegalin	MYOME_HUMAN	2	NA
PDHB	-3.29644	4.80652e-12	6.03328e-12	P11177	Pyruvate dehydrogenase E1 component subunit beta, mitochondrial	ODPB_HUMAN	8	NA
PDHX	0.374292	0.500422	0.11356	O00330	Pyruvate dehydrogenase protein X component, mitochondrial	ODPX_HUMAN	2	NA
PDLIM1	0.567402	6.415e-07	4.52824e-07	O00151	PDZ and LIM domain protein 1	PDLI1_HUMAN	17	NA
PDLIM3	1.41647	0.010474	0.0036055	Q53GG5	PDZ and LIM domain protein 3	PDLI3_HUMAN	4	NA
PDLIM5	1.18409	4.8483e-15	7.69571e-15	Q96HC4	PDZ and LIM domain protein 5	PDLI5_HUMAN	21	NA
PDLIM7	0.143664	0.51149	0.115591	Q9NR12	PDZ and LIM domain protein 7	PDLI7_HUMAN	5	NA
PDS5A	-0.0519873	0.451823	0.104027	Q29RF7	Sister chromatid cohesion protein PDS5 homolog A	PDS5A_HUMAN	13	NA
PDS5B	-2.39506	6.15318e-05	3.29635e-05	Q9NTI5	Sister chromatid cohesion protein PDS5 homolog B	PDS5B_HUMAN	14	NA
PDXDC1	2.86141	0.00180252	0.000721489	Q6P996	Pyridoxal-dependent decarboxylase domain-containing protein 1	PDXD1_HUMAN	4	NA
PDXP	-3.45	0.000100549	5.20532e-05	Q96GD0	Pyridoxal phosphate phosphatase	PLPP_HUMAN	3	NA
PDZD11	2.44305	8.51077e-05	4.45202e-05	Q5EBL8	PDZ domain-containing protein 11	PDZ11_HUMAN	5	NA
PEAK1	2.56613	3.50008e-12	4.45871e-12	Q9H792	Pseudopodium-enriched atypical kinase 1	PEAK1_HUMAN	11	NA
PEF1	-2.83211	0.0241246	0.00770754	Q9UBV8	Peflin	PEF1_HUMAN	2	NA
PELO	-1.47647	0.000238374	0.000114879	Q9BRX2	Protein pelota homolog	PELO_HUMAN	11	NA
PEO1	-5.00471	7.74152e-08	6.09569e-08	Q96RR1	Twinkle protein, mitochondrial	PEO1_HUMAN	22	NA
PES1	-1.50505	0.0089908	0.00315282	O00541	Pescadillo homolog	PESC_HUMAN	12	NA
PEX14	0.0697992	0.713123	0.15336	O75381	Peroxisomal membrane protein PEX14	PEX14_HUMAN	4	NA
PFDN1	0.422613	0.144317	0.037862	O60925	Prefoldin subunit 1	PFD1_HUMAN	7	NA
PFDN4	2.56583	0.000358284	0.000167292	Q9NQP4	Prefoldin subunit 4	PFD4_HUMAN	4	NA
PFDN5	2.762	0.00012301	6.25477e-05	Q99471	Prefoldin subunit 5	PFD5_HUMAN	3	NA
PFKM	-3.13872	3.50281e-10	3.61114e-10	P08237	ATP-dependent 6-phosphofructokinase, muscle type	PFKAM_HUMAN	17	NA
PFN1	-1.29908	0.00306444	0.00117112	P07737	Profilin-1	PROF1_HUMAN	6	NA
PGAM1	-3.21148	0.0180033	0.00592864	P18669	Phosphoglycerate mutase 1	PGAM1_HUMAN	6	NA
PGAM5	-2.51066	2.33203e-10	2.45047e-10	Q96HS1	Serine/threonine-protein phosphatase PGAM5, mitochondrial	PGAM5_HUMAN	20	NA
PGK1	-0.210123	0.364349	0.0861006	P00558	Phosphoglycerate kinase 1	PGK1_HUMAN	6	NA
PGM2	-1.05986	0.174283	0.0447453	Q96G03	Phosphoglucomutase-2	PGM2_HUMAN	3	NA
PGM3	-5.03031	0.000144766	7.24293e-05	O95394	Phosphoacetylglucosamine mutase	AGM1_HUMAN	2	NA
PGRMC2	-3.29659	0.00235839	0.000924254	O15173	Membrane-associated progesterone receptor component 2	PGRC2_HUMAN	4	NA
PHACTR4	2.00446	0.000203905	9.93042e-05	Q8IZ21	Phosphatase and actin regulator 4	PHAR4_HUMAN	11	NA
PHAX	2.54946	2.27082e-13	3.17597e-13	Q9H814	Phosphorylated adapter RNA export protein	PHAX_HUMAN	17	NA
PHB2	-4.46661	4.86764e-35	2.31792e-34	Q99623	Prohibitin-2	PHB2_HUMAN	17	NA
PHC3	1.29342	0.014871	0.0049819	Q8NDX5	Polyhomeotic-like protein 3	PHC3_HUMAN	3	NA
PHF10	0.992266	0.284537	0.0689508	Q8WUB8	PHD finger protein 10	PHF10_HUMAN	9	NA
PHF12	0.686125	0.00458087	0.00169244	Q96QT6	PHD finger protein 12	PHF12_HUMAN	5	NA
PHF14	-2.49503	0.46534	0.10677	O94880	PHD finger protein 14	PHF14_HUMAN	11	NA
PHF2	-3.36291	4.90132e-05	2.67588e-05	O75151	Lysine-specific demethylase PHF2	PHF2_HUMAN	13	NA
PHF3	1.08068	3.79751e-12	4.80697e-12	Q92576	PHD finger protein 3	PHF3_HUMAN	44	NA
PHF6	-2.44382	0.000368371	0.000171735	Q8IWS0	PHD finger protein 6	PHF6_HUMAN	5	NA
PHF8	-2.01306	0.00368336	0.00138733	Q9UPP1	Histone lysine demethylase PHF8	PHF8_HUMAN	12	NA
PHGDH	-1.52793	0.000893962	0.000383126	O43175	D-3-phosphoglycerate dehydrogenase	SERA_HUMAN	11	NA
PHIP	-4.39519	8.5323e-36	4.302e-35	Q8WWQ0	PH-interacting protein	PHIP_HUMAN	64	NA
PHLDB2	0.883535	0.117164	0.0312854	Q86SQ0	Pleckstrin homology-like domain family B member 2	PHLB2_HUMAN	8	NA
PHRF1	0.851559	0.00129824	0.000537575	Q9P1Y6	PHD and RING finger domain-containing protein 1	PHRF1_HUMAN	3	NA
PIBF1	2.89249	1.80423e-13	2.55316e-13	Q8WXW3	Progesterone-induced-blocking factor 1	PIBF1_HUMAN	16	NA
PICALM	0.192243	0.184745	0.0470289	Q13492	Phosphatidylinositol-binding clathrin assembly protein	PICAL_HUMAN	3	NA
PIGK	-1.75652	0.0102491	0.0035362	Q92643	GPI-anchor transamidase	GPI8_HUMAN	4	NA
PIK3C2A	-2.24438	0.295557	0.0713906	O00443	Phosphatidylinositol 4-phosphate 3-kinase C2 domain-containing subunit alpha	P3C2A_HUMAN	7	NA
PIK3R2	2.30046	0.000443167	0.000203911	O00459	Phosphatidylinositol 3-kinase regulatory subunit beta	P85B_HUMAN	4	NA
PIK3R4	-2.20711	0.00124154	0.000516235	Q99570	Phosphoinositide 3-kinase regulatory subunit 4	PI3R4_HUMAN	3	NA
PIN4	-2.55877	0.00120287	0.000501197	Q9Y237	Peptidyl-prolyl cis-trans isomerase NIMA-interacting 4	PIN4_HUMAN	3	NA
PINX1	0.198922	0.358145	0.0847679	Q96BK5	PIN2/TERF1-interacting telomerase inhibitor 1	PINX1_HUMAN	8	NA
PIP4K2A	-0.284099	0.635049	0.139374	P48426	Phosphatidylinositol 5-phosphate 4-kinase type-2 alpha	PI42A_HUMAN	5	NA
PIP4K2C	0.0655518	0.848787	0.178067	Q8TBX8	Phosphatidylinositol 5-phosphate 4-kinase type-2 gamma	PI42C_HUMAN	2	NA
PIP5K1A	-1.96609	0.318204	0.0760344	Q99755	Phosphatidylinositol 4-phosphate 5-kinase type-1 alpha	PI51A_HUMAN	5	NA
PKN1	-1.50679	0.353978	0.083881	Q16512	Serine/threonine-protein kinase N1	PKN1_HUMAN	6	NA
PKN2	-1.63091	0.00138081	0.000567847	Q16513	Serine/threonine-protein kinase N2	PKN2_HUMAN	12	NA
PKP1	2.0703	0.0801657	0.0224031	Q13835	Plakophilin-1	PKP1_HUMAN	4	NA
PKP2	-3.31384	1.97012e-09	1.87929e-09	Q99959	Plakophilin-2	PKP2_HUMAN	20	NA
PKP4	-3.01373	2.00946e-08	1.71018e-08	Q99569	Plakophilin-4	PKP4_HUMAN	20	NA
PLCB3	-3.08719	0.197606	0.0498795	Q01970	1-phosphatidylinositol 4,5-bisphosphate phosphodiesterase beta-3	PLCB3_HUMAN	2	NA
PLD3	-4.32167	0.000109073	5.60789e-05	Q8IV08	Phospholipase D3	PLD3_HUMAN	4	NA
PLEC	-0.345753	0.0410043	0.0123755	Q15149	Plectin	PLEC_HUMAN	73	NA
PLEKHA1	0.257604	0.179113	0.0458284	Q9HB21	Pleckstrin homology domain-containing family A member 1	PKHA1_HUMAN	6	NA
PLEKHA5	0.63483	0.00013201	6.66158e-05	Q9HAU0	Pleckstrin homology domain-containing family A member 5	PKHA5_HUMAN	19	NA
PLEKHA7	-2.663	1.21131e-13	1.72634e-13	Q6IQ23	Pleckstrin homology domain-containing family A member 7	PKHA7_HUMAN	32	NA
PLEKHG1	2.08473	0.00944461	0.00328889	Q9ULL1	Pleckstrin homology domain-containing family G member 1	PKHG1_HUMAN	2	NA
PLEKHG3	1.95023	0.00195811	0.000780123	A1L390	Pleckstrin homology domain-containing family G member 3	PKHG3_HUMAN	2	NA
PLIN3	1.56102	1.15582e-06	7.78327e-07	O60664	Perilipin-3	PLIN3_HUMAN	10	NA
PLOD1	-3.26875	4.72474e-08	3.7899e-08	Q02809	Procollagen-lysine,2-oxoglutarate 5-dioxygenase 1	PLOD1_HUMAN	17	NA
PLRG1	-0.346143	0.799783	0.169681	O43660	Pleiotropic regulator 1	PLRG1_HUMAN	10	NA
PLS3	-1.85506	0.144316	0.037862	P13797	Plastin-3	PLST_HUMAN	5	NA
PMPCB	-2.043	0.708804	0.15265	O75439	Mitochondrial-processing peptidase subunit beta	MPPB_HUMAN	4	NA
PMS1	1.61963	0.000222879	0.000107844	P54277	PMS1 protein homolog 1	PMS1_HUMAN	8	NA
PMS2	-0.555494	0.498933	0.113351	P54278	Mismatch repair endonuclease PMS2	PMS2_HUMAN	6	NA
PNISR	1.7818	5.82984e-14	8.53147e-14	Q8TF01	Arginine/serine-rich protein PNISR	PNISR_HUMAN	17	NA
PNKP	-5.87577	0.000273948	0.000130555	Q96T60	Bifunctional polynucleotide phosphatase/kinase	PNKP_HUMAN	23	NA
PNN	0.260674	6.21524e-10	6.23603e-10	Q9H307	Pinin	PININ_HUMAN	39	NA
PNO1	-3.43522	0.0283546	0.00891654	Q9NRX1	RNA-binding protein PNO1	PNO1_HUMAN	2	NA
POGZ	-2.80113	2.27579e-12	2.94918e-12	Q7Z3K3	Pogo transposable element with ZNF domain	POGZ_HUMAN	27	NA
POLA2	1.54058	0.0024591	0.00095999	Q14181	DNA polymerase alpha subunit B	DPOA2_HUMAN	7	NA
POLD2	-3.80362	5.25447e-05	2.84795e-05	P49005	DNA polymerase delta subunit 2	DPOD2_HUMAN	5	NA
POLDIP2	-3.07683	0.100816	0.0274454	Q9Y2S7	Polymerase delta-interacting protein 2	PDIP2_HUMAN	3	NA
POLDIP3	-0.0434675	0.00611418	0.00220728	Q9BY77	Polymerase delta-interacting protein 3	PDIP3_HUMAN	19	NA
POLG2	-6.48392	0.270899	0.0661266	Q9UHN1	DNA polymerase subunit gamma-2, mitochondrial	DPOG2_HUMAN	3	NA
POLR1A	-1.74849	0.0776965	0.0218044	O95602	DNA-directed RNA polymerase I subunit RPA1	RPA1_HUMAN	7	NA
POLR1C	-2.35208	2.29185e-05	1.29727e-05	O15160	DNA-directed RNA polymerases I and III subunit RPAC1	RPAC1_HUMAN	7	NA
POLR1D	-0.12716	0.578578	0.128573	Q9Y2S0	DNA-directed RNA polymerases I and III subunit RPAC2	RPAC2_HUMAN	2	NA
POLR1E	-3.07856	0.0336117	0.010358	Q9GZS1	DNA-directed RNA polymerase I subunit RPA49	RPA49_HUMAN	2	NA
POLR2A	-2.6706	5.36794e-05	2.89898e-05	P24928	DNA-directed RNA polymerase II subunit RPB1	RPB1_HUMAN	15	NA
POLR2B	-2.39796	4.52944e-05	2.48189e-05	P30876	DNA-directed RNA polymerase II subunit RPB2	RPB2_HUMAN	12	NA
POLR2E	1.96897	9.99004e-05	5.18066e-05	P19388	DNA-directed RNA polymerases I, II, and III subunit RPABC1	RPAB1_HUMAN	8	NA
POLR2H	1.33025	8.64678e-07	5.936e-07	P52434	DNA-directed RNA polymerases I, II, and III subunit RPABC3	RPAB3_HUMAN	8	NA
POLR2K	0.587284	0.0949421	0.0261189	P53803	DNA-directed RNA polymerases I, II, and III subunit RPABC4	RPAB4_HUMAN	2	NA
POLR2M	3.54948	0.0387421	0.0117698	P0CAP2	DNA-directed RNA polymerase II subunit GRINL1A	GRL1A_HUMAN	4	NA
POLR3A	-2.33567	0.000524416	0.00023783	O14802	DNA-directed RNA polymerase III subunit RPC1	RPC1_HUMAN	8	NA
POLR3D	1.53809	0.25594	0.0628331	P05423	DNA-directed RNA polymerase III subunit RPC4	RPC4_HUMAN	3	NA
POLRMT	-3.82783	0.0114903	0.00393056	O00411	DNA-directed RNA polymerase, mitochondrial	RPOM_HUMAN	3	NA
POM121	-3.3585	0.00820602	0.00288945	Q96HA1	Nuclear envelope pore membrane protein POM 121	P121A_HUMAN	5	NA
POM121C	-4.20704	2.10013e-06	1.36965e-06	A8CG34	Nuclear envelope pore membrane protein POM 121C	P121C_HUMAN	39	NA
POP1	-2.80739	0.00149492	0.000609756	Q99575	Ribonucleases P/MRP protein subunit POP1	POP1_HUMAN	6	NA
POP4	-3.7236	0.000163906	8.11417e-05	O95707	Ribonuclease P protein subunit p29	RPP29_HUMAN	4	NA
POP7	1.0005	9.03602e-05	4.71035e-05	O75817	Ribonuclease P protein subunit p20	POP7_HUMAN	4	NA
POU2F1	-4.06268	0.0218643	0.00706059	P14859	POU domain, class 2, transcription factor 1	PO2F1_HUMAN	3	NA
POU3F2	-1.98543	0.460243	0.105681	P20265	POU domain, class 3, transcription factor 2	PO3F2_HUMAN	4	NA
PPA1	-2.57932	1.98812e-08	1.69683e-08	Q15181	Inorganic pyrophosphatase	IPYR_HUMAN	22	NA
PPAN	-3.89984	0.00202579	0.000804949	Q9NQ55	Suppressor of SWI4 1 homolog	SSF1_HUMAN	6	NA
PPFIA1	1.22863	0.000199412	9.72743e-05	Q13136	Liprin-alpha-1	LIPA1_HUMAN	15	NA
PPHLN1	0.3337	0.763679	0.163121	Q8NEY8	Periphilin-1	PPHLN_HUMAN	17	NA
PPIA	-1.90027	0.000858085	0.00037013	P62937	Peptidyl-prolyl cis-trans isomerase A	PPIA_HUMAN	8	NA
PPIG	1.24394	0.13349	0.0352215	Q13427	Peptidyl-prolyl cis-trans isomerase G	PPIG_HUMAN	6	NA
PPIH	1.95797	0.000616725	0.000275324	O43447	Peptidyl-prolyl cis-trans isomerase H	PPIH_HUMAN	4	NA
PPIL1	-0.135761	0.337017	0.0802104	Q9Y3C6	Peptidyl-prolyl cis-trans isomerase-like 1	PPIL1_HUMAN	2	NA
PPIL2	-0.298689	0.893345	0.186049	Q13356	Peptidyl-prolyl cis-trans isomerase-like 2	PPIL2_HUMAN	5	NA
PPIL4	1.25193	1.06005e-07	8.14381e-08	Q8WUA2	Peptidyl-prolyl cis-trans isomerase-like 4	PPIL4_HUMAN	13	NA
PPIP5K2	-0.716275	0.563107	0.12532	O43314	Inositol hexakisphosphate and diphosphoinositol-pentakisphosphate kinase 2	VIP2_HUMAN	2	NA
PPM1F	-1.48751	0.000315823	0.00014839	P49593	Protein phosphatase 1F	PPM1F_HUMAN	9	NA
PPM1G	1.1431	0.162223	0.0419182	O15355	Protein phosphatase 1G	PPM1G_HUMAN	12	NA
PPME1	-1.09286	0.226346	0.0564688	Q9Y570	Protein phosphatase methylesterase 1	PPME1_HUMAN	4	NA
PPP1CA	0.296478	0.931812	0.192324	P62136	Serine/threonine-protein phosphatase PP1-alpha catalytic subunit	PP1A_HUMAN	7	NA
PPP1CB	-0.907657	0.376234	0.0884216	P62140	Serine/threonine-protein phosphatase PP1-beta catalytic subunit	PP1B_HUMAN	8	NA
PPP1CC	-1.40355	0.0498297	0.0146486	P36873	Serine/threonine-protein phosphatase PP1-gamma catalytic subunit	PP1G_HUMAN	4	NA
PPP1R10	1.39443	7.84247e-25	2.34104e-24	Q96QC0	Serine/threonine-protein phosphatase 1 regulatory subunit 10	PP1RA_HUMAN	47	NA
PPP1R12A	2.94398	1.55044e-15	2.59127e-15	O14974	Protein phosphatase 1 regulatory subunit 12A	MYPT1_HUMAN	36	NA
PPP1R12C	2.17603	0.000309647	0.000145602	Q9BZL4	Protein phosphatase 1 regulatory subunit 12C	PP12C_HUMAN	3	NA
PPP1R13B	3.77519	8.28524e-17	1.52023e-16	Q96KQ4	Apoptosis-stimulating of p53 protein 1	ASPP1_HUMAN	7	NA
PPP1R2	0.593633	0.682763	0.147998	P41236	Protein phosphatase inhibitor 2	IPP2_HUMAN	7	NA
PPP1R9B	3.12118	4.95326e-16	8.51564e-16	Q96SB3	Neurabin-2	NEB2_HUMAN	13	NA
PPP4R3A	0.367552	0.00150123	0.000611915	Q6IN85	Serine/threonine-protein phosphatase 4 regulatory subunit 3A	P4R3A_HUMAN	17	NA
PPP6R1	2.17414	6.03197e-17	1.12397e-16	Q9UPN7	Serine/threonine-protein phosphatase 6 regulatory subunit 1	PP6R1_HUMAN	9	NA
PPP6R2	2.58378	4.11826e-09	3.77245e-09	O75170	Serine/threonine-protein phosphatase 6 regulatory subunit 2	PP6R2_HUMAN	4	NA
PPP6R3	2.4526	9.8485e-11	1.08424e-10	Q5H9R7	Serine/threonine-protein phosphatase 6 regulatory subunit 3	PP6R3_HUMAN	15	NA
PQBP1	1.18501	0.116462	0.0311119	O60828	Polyglutamine-binding protein 1	PQBP1_HUMAN	4	NA
PRCC	2.38486	1.10627e-07	8.44483e-08	Q92733	Proline-rich protein PRCC	PRCC_HUMAN	6	NA
PRDM2	2.73599	0.000410747	0.000189868	Q13029	PR domain zinc finger protein 2	PRDM2_HUMAN	4	NA
PRDX1	-0.358102	0.575263	0.127978	Q06830	Peroxiredoxin-1	PRDX1_HUMAN	20	NA
PRDX3	-0.218539	0.637124	0.13972	P30048	Thioredoxin-dependent peroxide reductase, mitochondrial	PRDX3_HUMAN	7	NA
PRDX4	-2.56187	0.0418152	0.0125823	Q13162	Peroxiredoxin-4	PRDX4_HUMAN	3	NA
PRDX5	-1.83275	0.366457	0.0864624	P30044	Peroxiredoxin-5, mitochondrial	PRDX5_HUMAN	2	NA
PRDX6	-0.694652	0.0984501	0.0269451	P30041	Peroxiredoxin-6	PRDX6_HUMAN	19	NA
PRKAR2A	-0.0405506	0.0563693	0.0163944	P13861	cAMP-dependent protein kinase type II-alpha regulatory subunit	KAP2_HUMAN	8	NA
PRKCD	-1.48258	0.00160179	0.0006485	Q05655	Protein kinase C delta type	KPCD_HUMAN	4	NA
PRKRA	-2.92768	0.000853496	0.000369018	O75569	Interferon-inducible double-stranded RNA-dependent protein kinase activator A	PRKRA_HUMAN	6	NA
PRMT3	-2.48063	0.001028	0.000433146	O60678	Protein arginine N-methyltransferase 3	ANM3_HUMAN	4	NA
PRPF19	0.608314	2.09391e-06	1.36708e-06	Q9UMS4	Pre-mRNA-processing factor 19	PRP19_HUMAN	19	NA
PRPF3	1.45545	1.77793e-21	4.37195e-21	O43395	U4/U6 small nuclear ribonucleoprotein Prp3	PRPF3_HUMAN	29	NA
PRPF31	-1.46955	0.00199555	0.000793987	Q8WWY3	U4/U6 small nuclear ribonucleoprotein Prp31	PRP31_HUMAN	11	NA
PRPF38B	-2.91402	4.70719e-08	3.78087e-08	Q5VTL8	Pre-mRNA-splicing factor 38B	PR38B_HUMAN	7	NA
PRPF4	1.93179	2.19649e-17	4.21052e-17	O43172	U4/U6 small nuclear ribonucleoprotein Prp4	PRP4_HUMAN	26	NA
PRPF40A	0.45495	8.35065e-05	4.37589e-05	O75400	Pre-mRNA-processing factor 40 homolog A	PR40A_HUMAN	18	NA
PRPF4B	1.9007	2.4026e-15	3.8961e-15	Q13523	Serine/threonine-protein kinase PRP4 homolog	PRP4B_HUMAN	25	NA
PRPF6	-2.87506	7.945e-08	6.22324e-08	O94906	Pre-mRNA-processing factor 6	PRP6_HUMAN	20	NA
PRR12	-0.451883	0.843976	0.177182	Q9ULL5	Proline-rich protein 12	PRR12_HUMAN	3	NA
PRR14L	2.7035	8.8024e-22	2.22846e-21	Q5THK1	Protein PRR14L	PR14L_HUMAN	23	NA
PRRC2A	1.49023	1.50127e-19	3.3829e-19	P48634	Protein PRRC2A	PRC2A_HUMAN	93	NA
PRRC2B	-0.368009	0.803014	0.169878	Q5JSZ5	Protein PRRC2B	PRC2B_HUMAN	75	NA
PRRC2C	1.12264	2.47184e-29	9.3277e-29	Q9Y520	Protein PRRC2C	PRC2C_HUMAN	112	NA
PRUNE	-2.19618	0.0808661	0.0225568	Q86TP1	Protein prune homolog	PRUNE_HUMAN	4	NA
PSIP1	-4.09222	7.09297e-21	1.70231e-20	O75475	PC4 and SFRS1-interacting protein	PSIP1_HUMAN	36	NA
PSPC1	1.44945	9.29675e-06	5.60045e-06	Q8WXF1	Paraspeckle component 1	PSPC1_HUMAN	18	NA
PSRC1	-2.31998	0.0413914	0.0124736	Q6PGN9	Proline/serine-rich coiled-coil protein 1	PSRC1_HUMAN	3	NA
PTBP1	-0.982592	0.449883	0.1037	P26599	Polypyrimidine tract-binding protein 1	PTBP1_HUMAN	22	NA
PTBP3	-2.96729	0.00337626	0.00128294	O95758	Polypyrimidine tract-binding protein 3	PTBP3_HUMAN	2	NA
PTMA	0.270894	0.903743	0.187823	P06454	Prothymosin alpha	PTMA_HUMAN	5	NA
PTMS	1.33358	0.44828	0.10337	P20962	Parathymosin	PTMS_HUMAN	2	NA
PTPN1	-3.11536	0.00179816	0.000720225	P18031	Tyrosine-protein phosphatase non-receptor type 1	PTN1_HUMAN	6	NA
PTPN11	0.559902	0.000684119	0.000300932	Q06124	Tyrosine-protein phosphatase non-receptor type 11	PTN11_HUMAN	14	NA
PTPN13	0.893146	1.70799e-12	2.24243e-12	Q12923	Tyrosine-protein phosphatase non-receptor type 13	PTN13_HUMAN	39	NA
PTPN14	-1.40782	0.155064	0.0402588	Q15678	Tyrosine-protein phosphatase non-receptor type 14	PTN14_HUMAN	8	NA
PTPN2	-3.95566	0.0123546	0.00419512	P17706	Tyrosine-protein phosphatase non-receptor type 2	PTN2_HUMAN	2	NA
PTPN23	-0.720415	0.312748	0.0749096	Q9H3S7	Tyrosine-protein phosphatase non-receptor type 23	PTN23_HUMAN	7	NA
PUF60	2.08276	2.91252e-34	1.32387e-33	Q9UHX1	Poly(U)-binding-splicing factor PUF60	PUF60_HUMAN	29	NA
PUM1	0.683386	0.401809	0.0936781	Q14671	Pumilio homolog 1	PUM1_HUMAN	3	NA
PUM3	-3.44041	0.000197293	9.65163e-05	Q15397	Pumilio homolog 3	PUM3_HUMAN	4	NA
PURA	-1.67943	0.0155679	0.00518642	Q00577	Transcriptional activator protein Pur-alpha	PURA_HUMAN	3	NA
PUS1	-3.41014	0.0706501	0.0200048	Q9Y606	tRNA pseudouridine synthase A, mitochondrial	TRUA_HUMAN	3	NA
PUS7	0.548372	0.0252141	0.00802146	Q96PZ0	Pseudouridylate synthase 7 homolog	PUS7_HUMAN	14	NA
PWP1	1.46737	0.00073763	0.000322814	Q13610	Periodic tryptophan protein 1 homolog	PWP1_HUMAN	8	NA
PXN	4.16617	4.21597e-07	3.0222e-07	P49023	Paxillin	PAXI_HUMAN	5	NA
PYCR1	-2.04514	0.140659	0.036983	P32322	Pyrroline-5-carboxylate reductase 1, mitochondrial	P5CR1_HUMAN	2	NA
PYCR2	-3.88881	2.15708e-12	2.80748e-12	Q96C36	Pyrroline-5-carboxylate reductase 2	P5CR2_HUMAN	10	NA
PYGB	-2.57051	2.54381e-09	2.39229e-09	P11216	Glycogen phosphorylase, brain form	PYGB_HUMAN	12	NA
PYGL	-3.06402	3.55514e-12	4.50969e-12	P06737	Glycogen phosphorylase, liver form	PYGL_HUMAN	26	NA
QARS	-3.34324	1.48593e-24	4.34906e-24	P47897	Glutamine--tRNA ligase	SYQ_HUMAN	31	NA
QSER1	1.59615	7.45253e-17	1.37585e-16	Q2KHR3	Glutamine and serine-rich protein 1	QSER1_HUMAN	17	NA
QTRTD1	-2.12724	0.0316472	0.00981817	Q9H974	Queuine tRNA-ribosyltransferase subunit QTRTD1	QTRD1_HUMAN	3	NA
R3HCC1L	3.32783	7.76504e-08	6.10619e-08	Q7Z5L2	Coiled-coil domain-containing protein R3HCC1L	R3HCL_HUMAN	4	NA
R3HDM1	1.75097	0.00145083	0.000594197	Q15032	R3H domain-containing protein 1	R3HD1_HUMAN	4	NA
RAB10	-3.21579	3.98164e-05	2.1998e-05	P61026	Ras-related protein Rab-10	RAB10_HUMAN	4	NA
RAB11A;RAB11B	-2.27958	0.000230217	0.000111216	P62491;Q15907	Ras-related protein Rab-11A;Ras-related protein Rab-11B	RB11A_HUMAN;RB11B_HUMAN	6	NA
RAB11FIP1	1.21355	1.11088e-06	7.50594e-07	Q6WKZ4	Rab11 family-interacting protein 1	RFIP1_HUMAN	16	NA
RAB11FIP5	0.815607	0.37648	0.0884448	Q9BXF6	Rab11 family-interacting protein 5	RFIP5_HUMAN	6	NA
RAB12	-3.71554	0.0254382	0.00808847	Q6IQ22	Ras-related protein Rab-12	RAB12_HUMAN	2	NA
RAB13	-3.81268	0.000180843	8.88665e-05	P51153	Ras-related protein Rab-13	RAB13_HUMAN	4	NA
RAB14	-3.74747	3.11919e-09	2.90157e-09	P61106	Ras-related protein Rab-14	RAB14_HUMAN	15	NA
RAB18	-3.70952	1.42863e-07	1.07957e-07	Q9NP72	Ras-related protein Rab-18	RAB18_HUMAN	9	NA
RAB1A	-1.909	0.109055	0.0293948	P62820	Ras-related protein Rab-1A	RAB1A_HUMAN	6	NA
RAB1B	-2.99117	1.5644e-05	9.06901e-06	Q9H0U4	Ras-related protein Rab-1B	RAB1B_HUMAN	12	NA
RAB21	-3.70429	2.69426e-07	1.97865e-07	Q9UL25	Ras-related protein Rab-21	RAB21_HUMAN	8	NA
RAB2A	-3.17199	0.00435808	0.0016151	P61019	Ras-related protein Rab-2A	RAB2A_HUMAN	10	NA
RAB34	-1.57133	0.0442168	0.0131859	Q9BZG1	Ras-related protein Rab-34	RAB34_HUMAN	5	NA
RAB35	-4.53459	0.000728207	0.000319156	Q15286	Ras-related protein Rab-35	RAB35_HUMAN	4	NA
RAB5A	-3.97456	0.000284952	0.000135048	P20339	Ras-related protein Rab-5A	RAB5A_HUMAN	7	NA
RAB5B	-1.6345	0.00112863	0.000472559	P61020	Ras-related protein Rab-5B	RAB5B_HUMAN	5	NA
RAB5C	-4.88244	2.6583e-10	2.78356e-10	P51148	Ras-related protein Rab-5C	RAB5C_HUMAN	6	NA
RAB6A	-3.99646	7.90518e-07	5.48336e-07	P20340	Ras-related protein Rab-6A	RAB6A_HUMAN	13	NA
RAB7A	-2.73932	6.9393e-08	5.49285e-08	P51149	Ras-related protein Rab-7a	RAB7A_HUMAN	6	NA
RAB8A	-1.9442	0.0116155	0.00396661	P61006	Ras-related protein Rab-8A	RAB8A_HUMAN	4	NA
RAB9A	-2.65752	0.0284948	0.00894958	P51151	Ras-related protein Rab-9A	RAB9A_HUMAN	4	NA
RABEP1	3.83888	8.9223e-23	2.40062e-22	Q15276	Rab GTPase-binding effector protein 1	RABE1_HUMAN	20	NA
RABGAP1	-0.111417	0.533351	0.119809	Q9Y3P9	Rab GTPase-activating protein 1	RBGP1_HUMAN	9	NA
RABL3	-4.01356	2.82856e-06	1.80546e-06	Q5HYI8	Rab-like protein 3	RABL3_HUMAN	4	NA
RABL6	0.662587	0.000162003	8.03322e-05	Q3YEC7	Rab-like protein 6	RABL6_HUMAN	21	NA
RACGAP1	-0.91569	0.173896	0.044665	Q9H0H5	Rac GTPase-activating protein 1	RGAP1_HUMAN	12	NA
RAD21	-0.843245	0.436258	0.100908	O60216	Double-strand-break repair protein rad21 homolog	RAD21_HUMAN	12	NA
RAD50	-2.73601	6.81158e-24	1.92781e-23	Q92878	DNA repair protein RAD50	RAD50_HUMAN	34	NA
RAD51	-2.97983	0.326322	0.0778193	Q06609	DNA repair protein RAD51 homolog 1	RAD51_HUMAN	2	NA
RAD51AP1	1.10467	0.0836474	0.0232893	Q96B01	RAD51-associated protein 1	R51A1_HUMAN	2	NA
RAE1	-3.45254	4.61435e-09	4.20761e-09	P78406	mRNA export factor	RAE1L_HUMAN	13	NA
RAF1	-3.26992	0.00285537	0.00110104	P04049	RAF proto-oncogene serine/threonine-protein kinase	RAF1_HUMAN	3	NA
RAI1	0.432921	0.00298496	0.00114148	Q7Z5J4	Retinoic acid-induced protein 1	RAI1_HUMAN	21	NA
RAI14	1.16895	1.0564e-22	2.82964e-22	Q9P0K7	Ankycorbin	RAI14_HUMAN	71	NA
RALBP1	1.83801	1.71522e-06	1.13466e-06	Q15311	RalA-binding protein 1	RBP1_HUMAN	4	NA
RALGAPB	-0.329546	0.404325	0.0941751	Q86X10	Ral GTPase-activating protein subunit beta	RLGPB_HUMAN	2	NA
RALY	-3.48223	4.29935e-11	4.91354e-11	Q9UKM9	RNA-binding protein Raly	RALY_HUMAN	20	NA
RANBP3	1.29553	6.82575e-09	6.10351e-09	Q9H6Z4	Ran-binding protein 3	RANB3_HUMAN	19	NA
RANGAP1	1.07719	1.15075e-16	2.07967e-16	P46060	Ran GTPase-activating protein 1	RAGP1_HUMAN	32	NA
RAP1B;RAP1A	-2.88474	0.0150906	0.00504985	P61224;P62834	Ras-related protein Rap-1b;Ras-related protein Rap-1A	RAP1B_HUMAN;RAP1A_HUMAN	4	NA
RAP2C	-3.91882	0.163302	0.0421426	Q9Y3L5	Ras-related protein Rap-2c	RAP2C_HUMAN	2	NA
RAPGEF6	0.481851	0.0192922	0.00629095	Q8TEU7	Rap guanine nucleotide exchange factor 6	RPGF6_HUMAN	13	NA
RAPH1	0.693685	7.21994e-08	5.70746e-08	Q70E73	Ras-associated and pleckstrin homology domains-containing protein 1	RAPH1_HUMAN	10	NA
RARS	-3.03698	1.96972e-26	6.56573e-26	P54136	Arginine--tRNA ligase, cytoplasmic	SYRC_HUMAN	30	NA
RASAL2	0.0821169	0.724363	0.155443	Q9UJF2	Ras GTPase-activating protein nGAP	NGAP_HUMAN	5	NA
RASSF8	-0.110307	0.861951	0.180387	Q8NHQ8	Ras association domain-containing protein 8	RASF8_HUMAN	2	NA
RAVER1	1.6756	0.002622	0.00101694	Q8IY67	Ribonucleoprotein PTB-binding 1	RAVR1_HUMAN	2	NA
RB1	-1.10154	0.666628	0.145235	P06400	Retinoblastoma-associated protein	RB_HUMAN	5	NA
RBBP5	1.5413	0.000123287	6.26353e-05	Q15291	Retinoblastoma-binding protein 5	RBBP5_HUMAN	9	NA
RBBP6	0.992121	1.40299e-14	2.15844e-14	Q7Z6E9	E3 ubiquitin-protein ligase RBBP6	RBBP6_HUMAN	53	NA
RBBP7	0.922776	0.0582096	0.0168724	Q16576	Histone-binding protein RBBP7	RBBP7_HUMAN	6	NA
RBFOX2;RBFOX1	-2.05717	0.433986	0.100421	O43251;Q9NWB1	RNA binding protein fox-1 homolog 2;RNA binding protein fox-1 homolog 1	RFOX2_HUMAN;RFOX1_HUMAN	4	NA
RBM11	-3.33011	0.0289031	0.00903222	P57052	Splicing regulator RBM11	RBM11_HUMAN	8	NA
RBM12B	-3.71278	3.43235e-08	2.83275e-08	Q8IXT5	RNA-binding protein 12B	RB12B_HUMAN	23	NA
RBM14	-2.73238	3.70249e-33	1.62153e-32	Q96PK6	RNA-binding protein 14	RBM14_HUMAN	33	NA
RBM15	-3.75191	4.15577e-17	7.8165e-17	Q96T37	Putative RNA-binding protein 15	RBM15_HUMAN	31	NA
RBM15B	-2.81618	0.117392	0.0313323	Q8NDT2	Putative RNA-binding protein 15B	RB15B_HUMAN	6	NA
RBM17	3.51034	7.38042e-45	5.33524e-44	Q96I25	Splicing factor 45	SPF45_HUMAN	29	NA
RBM19	1.20022	0.00498801	0.00183046	Q9Y4C8	Probable RNA-binding protein 19	RBM19_HUMAN	3	NA
RBM20	2.39748	4.62143e-07	3.30102e-07	Q5T481	RNA-binding protein 20	RBM20_HUMAN	10	NA
RBM22	-1.38933	0.0495477	0.0145728	Q9NW64	Pre-mRNA-splicing factor RBM22	RBM22_HUMAN	5	NA
RBM25	0.815967	0.0612471	0.0176505	P49756	RNA-binding protein 25	RBM25_HUMAN	18	NA
RBM26	1.11929	8.94728e-20	2.0412e-19	Q5T8P6	RNA-binding protein 26	RBM26_HUMAN	36	NA
RBM27	0.723961	1.4575e-05	8.48206e-06	Q9P2N5	RNA-binding protein 27	RBM27_HUMAN	25	NA
RBM28	-0.462926	0.386528	0.0905571	Q9NW13	RNA-binding protein 28	RBM28_HUMAN	26	NA
RBM3	-3.74467	0.0319202	0.00989773	P98179	RNA-binding protein 3	RBM3_HUMAN	8	NA
RBM33	0.862021	1.13445e-07	8.63793e-08	Q96EV2	RNA-binding protein 33	RBM33_HUMAN	16	NA
RBM34	0.811902	2.81435e-06	1.79831e-06	P42696	RNA-binding protein 34	RBM34_HUMAN	22	NA
RBM39	1.02156	0.120921	0.0322027	Q14498	RNA-binding protein 39	RBM39_HUMAN	21	NA
RBM4	-1.46081	0.0166149	0.00550627	Q9BWF3	RNA-binding protein 4	RBM4_HUMAN	3	NA
RBM7	1.35065	0.00811321	0.0028618	Q9Y580	RNA-binding protein 7	RBM7_HUMAN	7	NA
RBMX	-2.53172	0.722906	0.155241	P38159	RNA-binding motif protein, X chromosome	RBMX_HUMAN	49	NA
RBMX2	0.248962	0.0364585	0.0111551	Q9Y388	RNA-binding motif protein, X-linked 2	RBMX2_HUMAN	3	NA
RBMXL1	-3.22521	0.000653637	0.000289434	Q96E39	RNA binding motif protein, X-linked-like-1	RMXL1_HUMAN	7	NA
RBPJ	-2.96845	0.108484	0.0292673	Q06330	Recombining binding protein suppressor of hairless	SUH_HUMAN	8	NA
RC3H1	2.6596	2.75822e-05	1.55161e-05	Q5TC82	Roquin-1	RC3H1_HUMAN	3	NA
RC3H2	2.24025	0.000820057	0.000356031	Q9HBD1	Roquin-2	RC3H2_HUMAN	4	NA
RCC1	-5.71657	1.47514e-10	1.58333e-10	P18754	Regulator of chromosome condensation	RCC1_HUMAN	14	NA
RCC2	-1.19122	2.56106e-05	1.44421e-05	Q9P258	Protein RCC2	RCC2_HUMAN	17	NA
RCL1	-3.5252	2.2686e-06	1.46887e-06	Q9Y2P8	RNA 3'-terminal phosphate cyclase-like protein	RCL1_HUMAN	4	NA
RCOR3	0.14751	0.0593977	0.0171918	Q9P2K3	REST corepressor 3	RCOR3_HUMAN	11	NA
RDX	1.25577	0.000168505	8.33497e-05	P35241	Radixin	RADI_HUMAN	18	NA
RECQL	-3.62822	1.47576e-08	1.2722e-08	P46063	ATP-dependent DNA helicase Q1	RECQ1_HUMAN	16	NA
RECQL5	-0.493907	0.910491	0.188742	O94762	ATP-dependent DNA helicase Q5	RECQ5_HUMAN	5	NA
REPIN1	-3.49501	5.25986e-05	2.8483e-05	Q9BWE0	Replication initiator 1	REPI1_HUMAN	4	NA
REPS1	2.04004	1.38503e-13	1.96923e-13	Q96D71	RalBP1-associated Eps domain-containing protein 1	REPS1_HUMAN	18	NA
REXO4	-2.24349	5.44216e-06	3.38724e-06	Q9GZR2	RNA exonuclease 4	REXO4_HUMAN	16	NA
RFX1	-0.00973142	0.454615	0.104589	P22670	MHC class II regulatory factor RFX1	RFX1_HUMAN	2	NA
RFX5	0.871468	0.000881775	0.000378174	P48382	DNA-binding protein RFX5	RFX5_HUMAN	9	NA
RGPD5	0.795628	0.502174	0.113915	Q99666	RANBP2-like and GRIP domain-containing protein 5/6	RGPD5_HUMAN	2	NA
RHEB	-3.90992	1.11477e-09	1.09113e-09	Q15382	GTP-binding protein Rheb	RHEB_HUMAN	8	NA
RHOA	-1.4861	0.245124	0.0606241	P61586	Transforming protein RhoA	RHOA_HUMAN	3	NA
RHOG	-3.39442	7.32664e-05	3.8663e-05	P84095	Rho-related GTP-binding protein RhoG	RHOG_HUMAN	4	NA
RHOT1	-3.28143	0.000916604	0.00039255	Q8IXI2	Mitochondrial Rho GTPase 1	MIRO1_HUMAN	3	NA
RHOT2	-2.82521	0.000102121	5.27759e-05	Q8IXI1	Mitochondrial Rho GTPase 2	MIRO2_HUMAN	5	NA
RICTOR	-2.26811	0.196629	0.0496956	Q6R327	Rapamycin-insensitive companion of mTOR	RICTR_HUMAN	2	NA
RIF1	0.990043	1.25589e-16	2.26286e-16	Q5UIP0	Telomere-associated protein RIF1	RIF1_HUMAN	69	NA
RIOK1	0.132268	0.457575	0.10523	Q9BRS2	Serine/threonine-protein kinase RIO1	RIOK1_HUMAN	8	NA
RIOK2	-0.354247	0.252428	0.0621234	Q9BVS4	Serine/threonine-protein kinase RIO2	RIOK2_HUMAN	4	NA
RNASEH2C	1.86522	0.38149	0.0895166	Q8TDP1	Ribonuclease H2 subunit C	RNH2C_HUMAN	2	NA
RNF113A	-1.5085	0.678568	0.147355	O15541	RING finger protein 113A	R113A_HUMAN	3	NA
RNF20	1.50445	1.95688e-05	1.11928e-05	Q5VTR2	E3 ubiquitin-protein ligase BRE1A	BRE1A_HUMAN	16	NA
RNF219	1.53098	0.000990581	0.000420331	Q5W0B1	RING finger protein 219	RN219_HUMAN	5	NA
RNF40	0.206032	0.638112	0.139835	O75150	E3 ubiquitin-protein ligase BRE1B	BRE1B_HUMAN	6	NA
RNF5	-2.27371	0.0698741	0.0198131	Q99942	E3 ubiquitin-protein ligase RNF5	RNF5_HUMAN	2	NA
RNGTT	-2.28876	0.0370103	0.0112894	O60942	mRNA-capping enzyme	MCE1_HUMAN	2	NA
RNH1	-0.745864	0.0427224	0.012836	P13489	Ribonuclease inhibitor	RINI_HUMAN	3	NA
RNPEP	-3.31477	0.00146358	0.000599008	Q9H4A4	Aminopeptidase B	AMPB_HUMAN	8	NA
RNPS1	-0.172173	0.000304666	0.00014371	Q15287	RNA-binding protein with serine-rich domain 1	RNPS1_HUMAN	9	NA
ROCK1	-0.457111	0.227575	0.0567076	Q13464	Rho-associated protein kinase 1	ROCK1_HUMAN	2	NA
ROCK2	-0.18481	0.942188	0.194008	O75116	Rho-associated protein kinase 2	ROCK2_HUMAN	2	NA
RP9	-2.62664	0.0180802	0.00594743	Q8TA86	Retinitis pigmentosa 9 protein	RP9_HUMAN	12	NA
RPA1	-3.00195	4.40507e-27	1.51031e-26	P27694	Replication protein A 70 kDa DNA-binding subunit	RFA1_HUMAN	29	NA
RPA2	-2.97849	0.00068681	0.000301895	P15927	Replication protein A 32 kDa subunit	RFA2_HUMAN	9	NA
RPA3	-1.86469	2.80653e-05	1.57523e-05	P35244	Replication protein A 14 kDa subunit	RFA3_HUMAN	4	NA
RPAP2	1.26706	0.00156451	0.000635683	Q8IXW5	Putative RNA polymerase II subunit B1 CTD phosphatase RPAP2	RPAP2_HUMAN	6	NA
RPAP3	2.45385	1.08122e-31	4.47403e-31	Q9H6T3	RNA polymerase II-associated protein 3	RPAP3_HUMAN	31	NA
RPF2	-2.13906	0.255886	0.0628331	Q9H7B2	Ribosome production factor 2 homolog	RPF2_HUMAN	4	NA
RPL10	-3.27553	1.50006e-11	1.80007e-11	P27635	60S ribosomal protein L10	RL10_HUMAN	12	NA
RPL10A	-3.85754	1.48905e-17	2.89137e-17	P62906	60S ribosomal protein L10a	RL10A_HUMAN	8	NA
RPL12	-2.71733	8.49161e-11	9.43512e-11	P30050	60S ribosomal protein L12	RL12_HUMAN	4	NA
RPL13	-1.89774	2.64186e-16	4.67587e-16	P26373	60S ribosomal protein L13	RL13_HUMAN	16	NA
RPL13A	-2.07565	4.33394e-05	2.37911e-05	P40429	60S ribosomal protein L13a	RL13A_HUMAN	12	NA
RPL14	-4.10773	1.15216e-10	1.25462e-10	P50914	60S ribosomal protein L14	RL14_HUMAN	5	NA
RPL15	-2.25286	6.11455e-15	9.65456e-15	P61313	60S ribosomal protein L15	RL15_HUMAN	12	NA
RPL18	-4.40953	2.3039e-15	3.74618e-15	Q07020	60S ribosomal protein L18	RL18_HUMAN	13	NA
RPL18A	-4.66368	4.014e-18	8.27629e-18	Q02543	60S ribosomal protein L18a	RL18A_HUMAN	13	NA
RPL19	-1.55179	1.93632e-07	1.44143e-07	P84098	60S ribosomal protein L19	RL19_HUMAN	11	NA
RPL21	-2.15251	1.96088e-16	3.48085e-16	P46778	60S ribosomal protein L21	RL21_HUMAN	11	NA
RPL22	-0.148295	0.000491125	0.000223917	P35268	60S ribosomal protein L22	RL22_HUMAN	7	NA
RPL23A	0.769222	2.33642e-08	1.96613e-08	P62750	60S ribosomal protein L23a	RL23A_HUMAN	17	NA
RPL24	-2.29378	0.00178919	0.00071759	P83731	60S ribosomal protein L24	RL24_HUMAN	6	NA
RPL26	1.10303	0.942234	0.194008	P61254	60S ribosomal protein L26	RL26_HUMAN	15	NA
RPL26L1	-0.345918	0.209348	0.0525779	Q9UNX3	60S ribosomal protein L26-like 1	RL26L_HUMAN	2	NA
RPL27	-2.12641	6.2892e-14	9.18131e-14	P61353	60S ribosomal protein L27	RL27_HUMAN	10	NA
RPL27A	-3.32005	8.50274e-07	5.85051e-07	P46776	60S ribosomal protein L27a	RL27A_HUMAN	5	NA
RPL28	-2.88085	9.10387e-12	1.11249e-11	P46779	60S ribosomal protein L28	RL28_HUMAN	10	NA
RPL29	0.22711	6.62243e-05	3.52569e-05	P47914	60S ribosomal protein L29	RL29_HUMAN	9	NA
RPL3	-2.70562	2.68963e-33	1.1866e-32	P39023	60S ribosomal protein L3	RL3_HUMAN	23	NA
RPL30	-2.7581	0.00344012	0.00130263	P62888	60S ribosomal protein L30	RL30_HUMAN	4	NA
RPL31	-0.295434	0.0436551	0.0130517	P62899	60S ribosomal protein L31	RL31_HUMAN	9	NA
RPL32	-3.92397	2.52783e-15	4.08813e-15	P62910	60S ribosomal protein L32	RL32_HUMAN	11	NA
RPL34	-2.49958	2.13132e-15	3.48445e-15	P49207	60S ribosomal protein L34	RL34_HUMAN	6	NA
RPL35	-0.768194	0.0313133	0.00972464	P42766	60S ribosomal protein L35	RL35_HUMAN	10	NA
RPL35A	-1.68863	6.05314e-11	6.83971e-11	P18077	60S ribosomal protein L35a	RL35A_HUMAN	10	NA
RPL36	-1.48167	0.000667194	0.000294784	Q9Y3U8	60S ribosomal protein L36	RL36_HUMAN	5	NA
RPL36A	-0.494067	0.9175	0.189828	P83881	60S ribosomal protein L36a	RL36A_HUMAN	6	NA
RPL38	-3.903	7.48875e-06	4.58028e-06	P63173	60S ribosomal protein L38	RL38_HUMAN	7	NA
RPL4	-4.5039	5.81535e-40	3.45466e-39	P36578	60S ribosomal protein L4	RL4_HUMAN	28	NA
RPL5	-1.48346	2.19477e-11	2.58208e-11	P46777	60S ribosomal protein L5	RL5_HUMAN	14	NA
RPL6	-0.576742	0.0661489	0.0188727	Q02878	60S ribosomal protein L6	RL6_HUMAN	28	NA
RPL7	-3.89198	2.51071e-31	1.01785e-30	P18124	60S ribosomal protein L7	RL7_HUMAN	22	NA
RPL7A	-2.52077	1.01156e-18	2.20704e-18	P62424	60S ribosomal protein L7a	RL7A_HUMAN	17	NA
RPL7L1	-2.04451	8.05613e-05	4.22894e-05	Q6DKI1	60S ribosomal protein L7-like 1	RL7L_HUMAN	9	NA
RPL8	-1.18686	4.05678e-11	4.65406e-11	P62917	60S ribosomal protein L8	RL8_HUMAN	14	NA
RPL9	-3.4414	2.55921e-12	3.28806e-12	P32969	60S ribosomal protein L9	RL9_HUMAN	11	NA
RPN1	-3.40606	9.7005e-26	3.06332e-25	P04843	Dolichyl-diphosphooligosaccharide--protein glycosyltransferase subunit 1	RPN1_HUMAN	27	NA
RPN2	-4.22033	2.05711e-19	4.58835e-19	P04844	Dolichyl-diphosphooligosaccharide--protein glycosyltransferase subunit 2	RPN2_HUMAN	19	NA
RPP25L	0.758803	0.517652	0.116852	Q8N5L8	Ribonuclease P protein subunit p25-like protein	RP25L_HUMAN	2	NA
RPP30	-4.34888	6.1763e-05	3.30578e-05	P78346	Ribonuclease P protein subunit p30	RPP30_HUMAN	7	NA
RPRD1B	3.71225	1.72697e-21	4.26412e-21	Q9NQG5	Regulation of nuclear pre-mRNA domain-containing protein 1B	RPR1B_HUMAN	16	NA
RPRD2	2.68295	8.82899e-40	5.1431e-39	Q5VT52	Regulation of nuclear pre-mRNA domain-containing protein 2	RPRD2_HUMAN	38	NA
RPS10	-3.36673	0.0137415	0.004619	P46783	40S ribosomal protein S10	RS10_HUMAN	4	NA
RPS11	-1.53473	0.00169992	0.000685585	P62280	40S ribosomal protein S11	RS11_HUMAN	19	NA
RPS12	-1.00101	0.275188	0.0669557	P25398	40S ribosomal protein S12	RS12_HUMAN	4	NA
RPS13	-3.40045	7.78254e-14	1.13064e-13	P62277	40S ribosomal protein S13	RS13_HUMAN	8	NA
RPS15	-1.71956	0.0321975	0.00996376	P62841	40S ribosomal protein S15	RS15_HUMAN	4	NA
RPS15A	-3.06092	1.09669e-10	1.20076e-10	P62244	40S ribosomal protein S15a	RS15A_HUMAN	8	NA
RPS16	-3.60974	1.42866e-20	3.34841e-20	P62249	40S ribosomal protein S16	RS16_HUMAN	13	NA
RPS18	-3.4248	1.1445e-10	1.24854e-10	P62269	40S ribosomal protein S18	RS18_HUMAN	9	NA
RPS19BP1	-1.07352	0.0462347	0.0136722	Q86WX3	Active regulator of SIRT1	AROS_HUMAN	3	NA
RPS2	-4.64119	2.02773e-25	6.30382e-25	P15880	40S ribosomal protein S2	RS2_HUMAN	15	NA
RPS20	-1.65317	0.00193423	0.000771122	P60866	40S ribosomal protein S20	RS20_HUMAN	5	NA
RPS21	-2.37012	0.000142128	7.11826e-05	P63220	40S ribosomal protein S21	RS21_HUMAN	6	NA
RPS23	-2.27096	0.000547706	0.000247644	P62266	40S ribosomal protein S23	RS23_HUMAN	4	NA
RPS24	-2.52208	3.30163e-09	3.04765e-09	P62847	40S ribosomal protein S24	RS24_HUMAN	6	NA
RPS25	-1.31667	0.000869478	0.000373701	P62851	40S ribosomal protein S25	RS25_HUMAN	6	NA
RPS26	-5.29987	0.0166198	0.00550627	P62854	40S ribosomal protein S26	RS26_HUMAN	6	NA
RPS27	-0.506802	0.307076	0.0737744	P42677	40S ribosomal protein S27	RS27_HUMAN	3	NA
RPS27L	-1.09695	0.049118	0.0144606	Q71UM5	40S ribosomal protein S27-like	RS27L_HUMAN	6	NA
RPS28	-1.92397	9.75454e-11	1.07587e-10	P62857	40S ribosomal protein S28	RS28_HUMAN	6	NA
RPS3	-3.36872	1.21741e-32	5.255e-32	P23396	40S ribosomal protein S3	RS3_HUMAN	24	NA
RPS3A	-2.88496	5.67801e-18	1.15878e-17	P61247	40S ribosomal protein S3a	RS3A_HUMAN	20	NA
RPS4X	-3.49836	1.9526e-15	3.20975e-15	P62701	40S ribosomal protein S4, X isoform	RS4X_HUMAN	21	NA
RPS6	-3.72209	4.00775e-22	1.04097e-21	P62753	40S ribosomal protein S6	RS6_HUMAN	16	NA
RPS6KA1	-2.4682	0.0772214	0.0216812	Q15418	Ribosomal protein S6 kinase alpha-1	KS6A1_HUMAN	2	NA
RPS7	-1.15576	2.70243e-11	3.14846e-11	P62081	40S ribosomal protein S7	RS7_HUMAN	19	NA
RPS8	-2.7491	2.70932e-34	1.24091e-33	P62241	40S ribosomal protein S8	RS8_HUMAN	13	NA
RPS9	-4.16287	2.32627e-40	1.43893e-39	P46781	40S ribosomal protein S9	RS9_HUMAN	21	NA
RPTOR	-0.609331	0.685858	0.148615	Q8N122	Regulatory-associated protein of mTOR	RPTOR_HUMAN	3	NA
RRAGC;RRAGD	-2.94231	0.0597131	0.0172748	Q9HB90;Q9NQL2	Ras-related GTP-binding protein C;Ras-related GTP-binding protein D	RRAGC_HUMAN;RRAGD_HUMAN	2	NA
RRAS2	-2.94569	0.00970829	0.00337289	P62070	Ras-related protein R-Ras2	RRAS2_HUMAN	2	NA
RRBP1	-0.178231	0.364016	0.0860558	Q9P2E9	Ribosome-binding protein 1	RRBP1_HUMAN	31	NA
RREB1	1.80267	1.02651e-06	6.98308e-07	Q92766	Ras-responsive element-binding protein 1	RREB1_HUMAN	15	NA
RRM2	-0.870754	0.695918	0.150306	P31350	Ribonucleoside-diphosphate reductase subunit M2	RIR2_HUMAN	5	NA
RRP1	-2.18039	0.0018181	0.000727239	P56182	Ribosomal RNA processing protein 1 homolog A	RRP1_HUMAN	6	NA
RRP12	-1.9298	0.00167931	0.00067851	Q5JTH9	RRP12-like protein	RRP12_HUMAN	9	NA
RRP15	0.873835	2.30664e-06	1.48976e-06	Q9Y3B9	RRP15-like protein	RRP15_HUMAN	11	NA
RRP1B	-1.43117	0.00798955	0.0028215	Q14684	Ribosomal RNA processing protein 1 homolog B	RRP1B_HUMAN	31	NA
RRP8	-1.27693	0.00648186	0.002333	O43159	Ribosomal RNA-processing protein 8	RRP8_HUMAN	8	NA
RRP9	-0.880391	0.819023	0.172547	O43818	U3 small nucleolar RNA-interacting protein 2	U3IP2_HUMAN	7	NA
RRS1	0.239448	0.0178957	0.00589967	Q15050	Ribosome biogenesis regulatory protein homolog	RRS1_HUMAN	20	NA
RSBN1	2.78416	0.0018685	0.000746406	Q5VWQ0	Round spermatid basic protein 1	RSBN1_HUMAN	6	NA
RSBN1L	1.89796	1.43571e-09	1.38939e-09	Q6PCB5	Round spermatid basic protein 1-like protein	RSBNL_HUMAN	7	NA
RSF1	-0.174126	0.000379787	0.000176508	Q96T23	Remodeling and spacing factor 1	RSF1_HUMAN	36	NA
RSL1D1	-0.147276	0.15821	0.0409516	O76021	Ribosomal L1 domain-containing protein 1	RL1D1_HUMAN	26	NA
RSL24D1	-1.32679	0.167457	0.0431219	Q9UHA3	Probable ribosome biogenesis protein RLP24	RLP24_HUMAN	2	NA
RSRC1	-0.941981	0.00236483	0.000924968	Q96IZ7	Serine/Arginine-related protein 53	RSRC1_HUMAN	9	NA
RSRC2	0.232505	0.150819	0.0392927	Q7L4I2	Arginine/serine-rich coiled-coil protein 2	RSRC2_HUMAN	6	NA
RTCA	-3.56164	0.000853662	0.000369018	O00442	RNA 3'-terminal phosphate cyclase	RTCA_HUMAN	5	NA
RTCB	-4.26958	3.49666e-32	1.46713e-31	Q9Y3I0	tRNA-splicing ligase RtcB homolog	RTCB_HUMAN	22	NA
RTF1	1.23835	7.53336e-10	7.49588e-10	Q92541	RNA polymerase-associated protein RTF1 homolog	RTF1_HUMAN	20	NA
RTFDC1	0.27081	0.0577472	0.0167545	Q9BY42	Protein RTF2 homolog	RTF2_HUMAN	4	NA
RTN1	1.30412	0.00723989	0.00257953	Q16799	Reticulon-1	RTN1_HUMAN	2	NA
RTN3	2.52011	9.84563e-06	5.90148e-06	O95197	Reticulon-3	RTN3_HUMAN	7	NA
RTN4	1.91804	3.3575e-08	2.77479e-08	Q9NQC3	Reticulon-4	RTN4_HUMAN	12	NA
RUFY1	0.410039	0.260136	0.0638109	Q96T51	RUN and FYVE domain-containing protein 1	RUFY1_HUMAN	2	NA
RUNX1	-4.3415	0.0284381	0.00893812	Q01196	Runt-related transcription factor 1	RUNX1_HUMAN	2	NA
RUNX3	-1.89939	0.397296	0.0927539	Q13761	Runt-related transcription factor 3	RUNX3_HUMAN	3	NA
S100A8	1.52097	0.112697	0.0302543	P05109	Protein S100-A8	S10A8_HUMAN	3	NA
S100A9	1.9454	7.93851e-07	5.50012e-07	P06702	Protein S100-A9	S10A9_HUMAN	8	NA
SAFB	-4.4671	8.93044e-06	5.40147e-06	Q15424	Scaffold attachment factor B1	SAFB1_HUMAN	40	NA
SAFB2	-4.96639	1.17594e-13	1.68393e-13	Q14151	Scaffold attachment factor B2	SAFB2_HUMAN	61	NA
SALL2	-0.354258	0.908895	0.188654	Q9Y467	Sal-like protein 2	SALL2_HUMAN	6	NA
SAMD11	-1.66796	0.0545931	0.0159086	Q96NU1	Sterile alpha motif domain-containing protein 11	SAM11_HUMAN	3	NA
SAP130	1.41617	3.15908e-05	1.76157e-05	Q9H0E3	Histone deacetylase complex subunit SAP130	SP130_HUMAN	7	NA
SAP18	-1.42556	0.0115376	0.00394447	O00422	Histone deacetylase complex subunit SAP18	SAP18_HUMAN	9	NA
SAP30BP	0.675712	4.85964e-07	3.45882e-07	Q9UHR5	SAP30-binding protein	S30BP_HUMAN	17	NA
SAR1A	-2.4356	0.0642988	0.0183886	Q9NR31	GTP-binding protein SAR1a	SAR1A_HUMAN	4	NA
SARNP	-0.764703	0.171406	0.0440444	P82979	SAP domain-containing ribonucleoprotein	SARNP_HUMAN	8	NA
SARS	-1.44532	0.0369127	0.0112711	P49591	Serine--tRNA ligase, cytoplasmic	SYSC_HUMAN	6	NA
SARS2	-1.93641	0.103276	0.0280007	Q9NP81	Serine--tRNA ligase, mitochondrial	SYSM_HUMAN	3	NA
SART1	0.723131	1.04333e-06	7.08141e-07	O43290	U4/U6.U5 tri-snRNP-associated protein 1	SNUT1_HUMAN	42	NA
SATB1	2.20522	0.000796495	0.000346302	Q01826	DNA-binding protein SATB1	SATB1_HUMAN	3	NA
SATB2	-0.344536	0.522928	0.117777	Q9UPW6	DNA-binding protein SATB2	SATB2_HUMAN	5	NA
SAV1	-0.207022	0.287301	0.0695644	Q9H4B6	Protein salvador homolog 1	SAV1_HUMAN	2	NA
SBF1	-2.77808	0.0441745	0.0131859	O95248	Myotubularin-related protein 5	MTMR5_HUMAN	6	NA
SBNO1	0.588964	0.227587	0.0567076	A3KN83	Protein strawberry notch homolog 1	SBNO1_HUMAN	5	NA
SBSN	1.63572	7.53273e-15	1.18006e-14	Q6UWP8	Suprabasin	SBSN_HUMAN	23	NA
SCAF1	2.74149	6.77563e-13	9.15625e-13	Q9H7N4	Splicing factor, arginine/serine-rich 19	SFR19_HUMAN	11	NA
SCAF11	0.66478	0.108986	0.0293894	Q99590	Protein SCAF11	SCAFB_HUMAN	13	NA
SCAF4	1.16621	0.00653956	0.00235095	O95104	Splicing factor, arginine/serine-rich 15	SFR15_HUMAN	5	NA
SCAMP1	-0.385939	0.423715	0.0983478	O15126	Secretory carrier-associated membrane protein 1	SCAM1_HUMAN	3	NA
SCAMP3	-2.57511	2.80943e-14	4.19318e-14	O14828	Secretory carrier-associated membrane protein 3	SCAM3_HUMAN	8	NA
SCAPER	0.566605	0.0863501	0.0239861	Q9BY12	S phase cyclin A-associated protein in the endoplasmic reticulum	SCAPE_HUMAN	6	NA
SCD5	-1.53739	0.00117396	0.000490172	Q86SK9	Stearoyl-CoA desaturase 5	SCD5_HUMAN	2	NA
SCFD1	-3.08984	0.0513548	0.0150527	Q8WVM8	Sec1 family domain-containing protein 1	SCFD1_HUMAN	2	NA
SCIN	-3.26853	0.00935225	0.00326052	Q9Y6U3	Adseverin	ADSV_HUMAN	8	NA
SCML2	-0.836413	0.484607	0.110557	Q9UQR0	Sex comb on midleg-like protein 2	SCML2_HUMAN	25	NA
SCRIB	2.32978	3.16128e-18	6.54057e-18	Q14160	Protein scribble homolog	SCRIB_HUMAN	26	NA
SCYL2	-0.197131	0.714123	0.15352	Q6P3W7	SCY1-like protein 2	SCYL2_HUMAN	6	NA
SDCBP	0.921844	0.199067	0.050206	O00560	Syntenin-1	SDCB1_HUMAN	2	NA
SDCCAG3	3.69184	9.28609e-14	1.33613e-13	Q96C92	Serologically defined colon cancer antigen 3	SDCG3_HUMAN	11	NA
SDHA	-2.18206	0.0015833	0.000642068	P31040	Succinate dehydrogenase [ubiquinone] flavoprotein subunit, mitochondrial	SDHA_HUMAN	6	NA
SDHB	-2.76325	0.00665805	0.00238925	P21912	Succinate dehydrogenase [ubiquinone] iron-sulfur subunit, mitochondrial	SDHB_HUMAN	5	NA
SEC13	3.94174	3.7227e-07	2.68464e-07	P55735	Protein SEC13 homolog	SEC13_HUMAN	3	NA
SEC16A	0.792758	9.66952e-12	1.17921e-11	O15027	Protein transport protein Sec16A	SC16A_HUMAN	56	NA
SEC23A	0.0779979	0.273558	0.0666671	Q15436	Protein transport protein Sec23A	SC23A_HUMAN	6	NA
SEC23B	-2.66319	0.000863836	0.000371809	Q15437	Protein transport protein Sec23B	SC23B_HUMAN	5	NA
SEC23IP	-1.53256	0.272169	0.0663821	Q9Y6Y8	SEC23-interacting protein	S23IP_HUMAN	13	NA
SEC24B	1.07575	0.0118219	0.0040302	O95487	Protein transport protein Sec24B	SC24B_HUMAN	3	NA
SEC24C	-2.97058	1.41923e-05	8.29149e-06	P53992	Protein transport protein Sec24C	SC24C_HUMAN	8	NA
SEC31A	1.00317	0.312154	0.0747973	O94979	Protein transport protein Sec31A	SC31A_HUMAN	2	NA
SEC61A1	-3.58478	0.00597656	0.00216411	P61619	Protein transport protein Sec61 subunit alpha isoform 1	S61A1_HUMAN	3	NA
SEC63	-3.81299	2.70506e-09	2.5281e-09	Q9UGP8	Translocation protein SEC63 homolog	SEC63_HUMAN	9	NA
SECISBP2	0.420494	0.234837	0.0582963	Q96T21	Selenocysteine insertion sequence-binding protein 2	SEBP2_HUMAN	7	NA
SEH1L	-0.817545	0.777673	0.165639	Q96EE3	Nucleoporin SEH1	SEH1_HUMAN	3	NA
SEMG1	1.75696	0.0181123	0.00595474	P04279	Semenogelin-1	SEMG1_HUMAN	9	NA
SEMG2	1.30119	0.536715	0.120385	Q02383	Semenogelin-2	SEMG2_HUMAN	5	NA
SERBP1	-1.13794	2.85561e-07	2.08439e-07	Q8NC51	Plasminogen activator inhibitor 1 RNA-binding protein	PAIRB_HUMAN	35	NA
SERPINB3;SERPINB4	-0.109883	0.425967	0.098756	P29508;P48594	Serpin B3;Serpin B4	SPB3_HUMAN;SPB4_HUMAN	3	NA
SERPINH1	-3.27714	6.10398e-12	7.55132e-12	P50454	Serpin H1	SERPH_HUMAN	16	NA
SET	1.51103	0.0341342	0.0104975	Q01105	Protein SET	SET_HUMAN	12	NA
SETD1A	-0.750027	0.0264736	0.00838656	O15047	Histone-lysine N-methyltransferase SETD1A	SET1A_HUMAN	10	NA
SETD2	2.1065	3.50792e-25	1.07936e-24	Q9BYW2	Histone-lysine N-methyltransferase SETD2	SETD2_HUMAN	34	NA
SETD5	2.15877	0.0224162	0.00721166	Q9C0A6	SET domain-containing protein 5	SETD5_HUMAN	2	NA
SETD8	-3.78305	0.275093	0.0669557	Q9NQR1	N-lysine methyltransferase SETD8	SETD8_HUMAN	2	NA
SETX	1.1622	0.00395317	0.00147874	Q7Z333	Probable helicase senataxin	SETX_HUMAN	8	NA
SF1	1.37356	2.71247e-10	2.8304e-10	Q15637	Splicing factor 1	SF01_HUMAN	18	NA
SF3A2	-0.630093	0.466869	0.10708	Q15428	Splicing factor 3A subunit 2	SF3A2_HUMAN	5	NA
SF3A3	1.03765	7.85651e-06	4.78569e-06	Q12874	Splicing factor 3A subunit 3	SF3A3_HUMAN	14	NA
SF3B2	1.92848	6.14801e-37	3.23579e-36	Q13435	Splicing factor 3B subunit 2	SF3B2_HUMAN	56	NA
SF3B3	3.6403	1.70921e-28	6.2532e-28	Q15393	Splicing factor 3B subunit 3	SF3B3_HUMAN	28	NA
SF3B4	2.97755	1.35404e-08	1.17233e-08	Q15427	Splicing factor 3B subunit 4	SF3B4_HUMAN	9	NA
SF3B6	0.355976	0.919029	0.190078	Q9Y3B4	Splicing factor 3B subunit 6	SF3B6_HUMAN	6	NA
SFPQ	-0.317354	0.370638	0.0873116	P23246	Splicing factor, proline- and glutamine-rich	SFPQ_HUMAN	42	NA
[truncated: 945 more rows]

## Sheet: Automated
Comparison of protein groups after BioID of cell lines expressing either PSMA4-BirA* or BirA* using the automated workflow.
Genes	AVG.Log2.Ratio	Pvalue	Qvalue	UniProtIds	ProteinDescriptions	ProteinNames	Unique.peptides	Class
ADRM1	3.38004	1.5292e-17	1.34796e-16	Q16186	Proteasomal ubiquitin receptor ADRM1	ADRM1_HUMAN	8	proteasome & associates
PAAF1	5.39847	2.69904e-26	4.051e-25	Q9BRP4	Proteasomal ATPase-associated factor 1	PAAF1_HUMAN	11	proteasome & associates
POMP	4.85724	2.20273e-26	3.33613e-25	Q9Y244	Proteasome maturation protein	POMP_HUMAN	8	proteasome & associates
PSMA1	6.38443	1.5232e-87	1.15348e-85	P25786	Proteasome subunit alpha type-1	PSA1_HUMAN	21	proteasome & associates
PSMA2	7.20679	7.04313e-80	4.34587e-78	P25787	Proteasome subunit alpha type-2	PSA2_HUMAN	16	proteasome & associates
PSMA3	5.45625	2.63059e-53	8.26899e-52	P25788	Proteasome subunit alpha type-3	PSA3_HUMAN	15	proteasome & associates
PSMA4	5.14615	1.4347e-57	5.29097e-56	P25789	Proteasome subunit alpha type-4	PSA4_HUMAN	19	proteasome & associates
PSMA5	6.09482	8.08048e-81	5.17772e-79	P28066	Proteasome subunit alpha type-5	PSA5_HUMAN	16	proteasome & associates
PSMA6	7.0738	1.12179e-59	4.55831e-58	P60900	Proteasome subunit alpha type-6	PSA6_HUMAN	20	proteasome & associates
PSMA7	5.83173	3.14095e-35	6.38149e-34	O14818	Proteasome subunit alpha type-7	PSA7_HUMAN	15	proteasome & associates
PSMB1	6.52957	1.86747e-62	8.64223e-61	P20618	Proteasome subunit beta type-1	PSB1_HUMAN	16	proteasome & associates
PSMB2	6.02107	1.61358e-41	4.07305e-40	P49721	Proteasome subunit beta type-2	PSB2_HUMAN	14	proteasome & associates
PSMB3	6.93787	3.56978e-90	3.13013e-88	P49720	Proteasome subunit beta type-3	PSB3_HUMAN	14	proteasome & associates
PSMB4	6.50123	1.46089e-57	5.29097e-56	P28070	Proteasome subunit beta type-4	PSB4_HUMAN	8	proteasome & associates
PSMB5	5.9781	1.62259e-63	7.9507e-62	P28074	Proteasome subunit beta type-5	PSB5_HUMAN	17	proteasome & associates
PSMB6	4.8694	5.07852e-27	8.05791e-26	P28072	Proteasome subunit beta type-6	PSB6_HUMAN	12	proteasome & associates
PSMB7	5.50055	1.25231e-59	4.9675e-58	Q99436	Proteasome subunit beta type-7	PSB7_HUMAN	17	proteasome & associates
PSMB8	0.0429962	0.777061	0.248385	P28062	Proteasome subunit beta type-8	PSB8_HUMAN	2	proteasome & associates
PSMB9	3.94119	2.54973e-12	1.40657e-11	P28065	Proteasome subunit beta type-9	PSB9_HUMAN	4	proteasome & associates
PSMC1	3.07625	1.49061e-84	1.03473e-82	P62191	26S protease regulatory subunit 4	PRS4_HUMAN	28	proteasome & associates
PSMC2	2.79622	8.01915e-96	8.34994e-94	P35998	26S protease regulatory subunit 7	PRS7_HUMAN	33	proteasome & associates
PSMC3	3.77585	1.0319e-105	1.56285e-103	P17980	26S protease regulatory subunit 6A	PRS6A_HUMAN	30	proteasome & associates
PSMC4	3.05857	7.26092e-97	8.64049e-95	P43686	26S protease regulatory subunit 6B	PRS6B_HUMAN	39	proteasome & associates
PSMC5	3.39383	9.1922e-79	5.46936e-77	P62195	26S protease regulatory subunit 8	PRS8_HUMAN	26	proteasome & associates
PSMC6	5.47137	1.10789e-68	5.76797e-67	P62333	26S protease regulatory subunit 10B	PRS10_HUMAN	23	proteasome & associates
PSMD1	3.78888	3.35194e-104	4.29564e-102	Q99460	26S proteasome non-ATPase regulatory subunit 1	PSMD1_HUMAN	43	proteasome & associates
PSMD10	4.73518	5.79592e-50	1.69404e-48	O75832	26S proteasome non-ATPase regulatory subunit 10	PSD10_HUMAN	15	proteasome & associates
PSMD11	-0.438665	0.00290978	0.00242627	O00231	26S proteasome non-ATPase regulatory subunit 11	PSD11_HUMAN	23	proteasome & associates
PSMD12	-0.736469	1.72505e-07	4.28305e-07	O00232	26S proteasome non-ATPase regulatory subunit 12	PSD12_HUMAN	16	proteasome & associates
PSMD13	-0.330371	0.000782392	0.000782862	Q9UNM6	26S proteasome non-ATPase regulatory subunit 13	PSD13_HUMAN	14	proteasome & associates
PSMD14	-1.76386	1.05591e-06	2.1962e-06	O00487	26S proteasome non-ATPase regulatory subunit 14	PSDE_HUMAN	11	proteasome & associates
PSMD2	3.3148	1.23711e-151	4.12204e-149	Q13200	26S proteasome non-ATPase regulatory subunit 2	PSMD2_HUMAN	58	proteasome & associates
PSMD3	2.27348	8.09856e-48	2.2487e-46	O43242	26S proteasome non-ATPase regulatory subunit 3	PSMD3_HUMAN	33	proteasome & associates
PSMD4	0.350324	0.768302	0.246322	P55036	26S proteasome non-ATPase regulatory subunit 4	PSMD4_HUMAN	8	proteasome & associates
PSMD6	-0.892801	0.00154339	0.00140354	Q15008	26S proteasome non-ATPase regulatory subunit 6	PSMD6_HUMAN	13	proteasome & associates
PSMD7	-0.317056	0.413271	0.150176	P51665	26S proteasome non-ATPase regulatory subunit 7	PSMD7_HUMAN	7	proteasome & associates
PSMD8	-1.53628	3.33434e-06	6.18598e-06	P48556	26S proteasome non-ATPase regulatory subunit 8	PSMD8_HUMAN	8	proteasome & associates
PSMD9	-0.366539	0.719399	0.234177	O00233	26S proteasome non-ATPase regulatory subunit 9	PSMD9_HUMAN	9	proteasome & associates
PSME1	-3.32041	5.77523e-06	1.00855e-05	Q06323	Proteasome activator complex subunit 1	PSME1_HUMAN	6	proteasome & associates
PSME2	-0.571305	0.858236	0.268004	Q9UL46	Proteasome activator complex subunit 2	PSME2_HUMAN	5	proteasome & associates
PSME3	3.64946	8.60121e-23	1.08558e-21	P61289	Proteasome activator complex subunit 3	PSME3_HUMAN	14	proteasome & associates
PSME4	2.99648	4.07534e-39	9.3007e-38	Q14997	Proteasome activator complex subunit 4	PSME4_HUMAN	28	proteasome & associates
PSMF1	1.77362	6.70479e-10	2.50452e-09	Q92530	Proteasome inhibitor PI31 subunit	PSMF1_HUMAN	12	proteasome & associates
PSMG1	3.73754	1.24619e-34	2.49227e-33	O95456	Proteasome assembly chaperone 1	PSMG1_HUMAN	17	proteasome & associates
PSMG2	5.45809	1.25661e-34	2.49227e-33	Q969U7	Proteasome assembly chaperone 2	PSMG2_HUMAN	10	proteasome & associates
PSMG3	-0.150046	0.62442	0.209439	Q9BT73	Proteasome assembly chaperone 3	PSMG3_HUMAN	4	proteasome & associates
SEPT2	-0.185936	0.174806	0.0746543	Q15019	Septin-2	SEPT2_HUMAN	18	NA
SEPT3	-0.4873	0.060844	0.0314704	Q9UH03	Neuronal-specific septin-3	SEPT3_HUMAN	11	NA
SEPT5	-1.2827	0.117211	0.0537795	Q99719	Septin-5	SEPT5_HUMAN	4	NA
SEPT6	0.129787	0.305321	0.118294	Q14141	Septin-6	SEPT6_HUMAN	3	NA
SEPT7	0.64018	0.0868607	0.0419546	Q16181	Septin-7	SEPT7_HUMAN	18	NA
SEPT8	0.134527	0.0603442	0.0312604	Q92599	Septin-8	SEPT8_HUMAN	9	NA
SEPT9	-0.161746	0.578573	0.197764	Q9UHD8	Septin-9	SEPT9_HUMAN	31	NA
SEPT10	-0.197006	0.328214	0.125019	Q9P0V9	Septin-10	SEP10_HUMAN	2	NA
SEPT11	0.421249	4.62652e-06	8.31477e-06	Q9NVA2	Septin-11	SEP11_HUMAN	14	NA
SEPT15	-0.147459	0.817846	0.25879	O60613	15 kDa selenoprotein	SEP15_HUMAN	2	NA
AAAS	-0.63743	0.0102086	0.00701723	Q9NRG9	Aladin	AAAS_HUMAN	9	NA
AACS	-0.881491	0.0105006	0.00717853	Q86V21	Acetoacetyl-CoA synthetase	AACS_HUMAN	7	NA
AAGAB	0.273202	0.0572457	0.0299439	Q6PD74	Alpha- and gamma-adaptin-binding protein p34	AAGAB_HUMAN	4	NA
AAK1	0.660683	8.8848e-06	1.48914e-05	Q2M2I8	AP2-associated protein kinase 1	AAK1_HUMAN	9	NA
AAMDC	-0.735404	3.43479e-06	6.35818e-06	Q9H7C9	Mth938 domain-containing protein	AAMDC_HUMAN	6	NA
AAMP	-0.0950752	0.0591016	0.0307218	Q13685	Angio-associated migratory cell protein	AAMP_HUMAN	7	NA
AARS2	-0.777967	0.00154138	0.00140248	Q5JTZ9	Alanine--tRNA ligase, mitochondrial	SYAM_HUMAN	15	NA
AARSD1	-1.16411	7.87552e-06	1.3334e-05	Q9BTE6	Alanyl-tRNA editing protein Aarsd1	AASD1_HUMAN	9	NA
AASDHPPT	-0.807541	0.0027532	0.00231658	Q9NRN7	L-aminoadipate-semialdehyde dehydrogenase-phosphopantetheinyl transferase	ADPPT_HUMAN	12	NA
AASS	-0.772945	1.53461e-07	3.85038e-07	Q9UDR5	Alpha-aminoadipic semialdehyde synthase, mitochondrial	AASS_HUMAN	29	NA
AATF	-0.773085	0.0812055	0.0397206	Q9NY61	Protein AATF	AATF_HUMAN	12	NA
ABCB1	-0.336588	0.210192	0.0870445	P08183	Multidrug resistance protein 1	MDR1_HUMAN	7	NA
ABCB10	-1.13021	2.34142e-08	6.80767e-08	Q9NRK6	ATP-binding cassette sub-family B member 10, mitochondrial	ABCBA_HUMAN	11	NA
ABCB11	-1.65881	0.00676904	0.00498961	O95342	Bile salt export pump	ABCBB_HUMAN	2	NA
ABCB7	-1.13978	0.000387958	0.000428322	O75027	ATP-binding cassette sub-family B member 7, mitochondrial	ABCB7_HUMAN	13	NA
ABCC1	-1.22945	0.000135744	0.000171879	P33527	Multidrug resistance-associated protein 1	MRP1_HUMAN	8	NA
ABCC4	-0.913548	0.000300974	0.000344857	O15439	Multidrug resistance-associated protein 4	MRP4_HUMAN	18	NA
ABCD3	0.13715	0.256099	0.102341	P28288	ATP-binding cassette sub-family D member 3	ABCD3_HUMAN	20	NA
ABCE1	-0.348751	0.0177503	0.0111551	P61221	ATP-binding cassette sub-family E member 1	ABCE1_HUMAN	31	NA
ABCF1	0.0211447	0.26858	0.106447	Q8NE71	ATP-binding cassette sub-family F member 1	ABCF1_HUMAN	37	NA
ABCF2	0.379201	5.69749e-05	7.94311e-05	Q9UG63	ATP-binding cassette sub-family F member 2	ABCF2_HUMAN	27	NA
ABCF3	-0.800424	0.0108861	0.00739357	Q9NUQ8	ATP-binding cassette sub-family F member 3	ABCF3_HUMAN	12	NA
ABHD12	-0.481023	0.305414	0.118303	Q8N2K0	Monoacylglycerol lipase ABHD12	ABD12_HUMAN	3	NA
ABI1	-1.70923	0.0743195	0.0369821	Q8IZP0	Abl interactor 1	ABI1_HUMAN	6	NA
ABI2	-1.12648	0.394683	0.145313	Q9NYB9	Abl interactor 2	ABI2_HUMAN	3	NA
ABL2	0.00569365	0.711942	0.232203	P42684	Abelson tyrosine-protein kinase 2	ABL2_HUMAN	20	NA
ABLIM1	-0.762317	0.00842319	0.00597644	O14639	Actin-binding LIM protein 1	ABLM1_HUMAN	15	NA
ABR	0.20693	0.923768	0.282904	Q12979	Active breakpoint cluster region-related protein	ABR_HUMAN	3	NA
ABT1	-3.86375	3.7053e-05	5.36318e-05	Q9ULW3	Activator of basal transcription 1	ABT1_HUMAN	2	NA
ACAA1	-0.840672	0.00191149	0.00168405	P09110	3-ketoacyl-CoA thiolase, peroxisomal	THIK_HUMAN	5	NA
ACAA2	-0.688265	3.636e-12	1.97315e-11	P42765	3-ketoacyl-CoA thiolase, mitochondrial	THIM_HUMAN	22	NA
ACACB	-2.09023	1.99919e-89	1.66532e-87	O00763	Acetyl-CoA carboxylase 2	ACACB_HUMAN	86	NA
ACAD11	-1.57074	0.000131115	0.000167257	Q709F0	Acyl-CoA dehydrogenase family member 11	ACD11_HUMAN	13	NA
ACAD9	-1.28355	1.52204e-09	5.50047e-09	Q9H845	Acyl-CoA dehydrogenase family member 9, mitochondrial	ACAD9_HUMAN	16	NA
ACADSB	-1.06325	5.35702e-06	9.4743e-06	P45954	Short/branched chain specific acyl-CoA dehydrogenase, mitochondrial	ACDSB_HUMAN	9	NA
ACAP2	-0.216825	0.0150933	0.00975385	Q15057	Arf-GAP with coiled-coil, ANK repeat and PH domain-containing protein 2	ACAP2_HUMAN	11	NA
ACAT1	0.372924	0.687372	0.225959	P24752	Acetyl-CoA acetyltransferase, mitochondrial	THIL_HUMAN	19	NA
ACAT2	-0.496348	0.639686	0.213401	Q9BWD1	Acetyl-CoA acetyltransferase, cytosolic	THIC_HUMAN	10	NA
ACBD3	-0.365649	0.453481	0.162194	Q9H3P7	Golgi resident protein GCP60	GCP60_HUMAN	17	NA
ACBD6	-1.54484	0.0397259	0.0220391	Q9BR61	Acyl-CoA-binding domain-containing protein 6	ACBD6_HUMAN	3	NA
ACIN1	0.629556	1.22742e-07	3.17528e-07	Q9UKV3	Apoptotic chromatin condensation inducer in the nucleus	ACINU_HUMAN	51	NA
ACO1	-1.33597	1.962e-16	1.57908e-15	P21399	Cytoplasmic aconitate hydratase	ACOC_HUMAN	21	NA
ACO2	-1.24617	1.1693e-27	1.89131e-26	Q99798	Aconitate hydratase, mitochondrial	ACON_HUMAN	32	NA
ACOT1	-0.78111	0.0646305	0.0330391	Q86TX2	Acyl-coenzyme A thioesterase 1	ACOT1_HUMAN	13	NA
ACOT13	-0.662096	0.00144938	0.00132966	Q9NPJ3	Acyl-coenzyme A thioesterase 13	ACO13_HUMAN	2	NA
ACOT7	-1.36701	1.89927e-07	4.66269e-07	O00154	Cytosolic acyl coenzyme A thioester hydrolase	BACH_HUMAN	11	NA
ACOT8	-0.667231	2.94503e-05	4.37682e-05	O14734	Acyl-coenzyme A thioesterase 8	ACOT8_HUMAN	7	NA
ACOT9	-1.14754	1.45619e-10	6.03486e-10	Q9Y305	Acyl-coenzyme A thioesterase 9, mitochondrial	ACOT9_HUMAN	14	NA
ACOX1	-1.4943	0.000276212	0.000320899	Q15067	Peroxisomal acyl-coenzyme A oxidase 1	ACOX1_HUMAN	7	NA
ACP1	-2.0005	0.000591369	0.000613081	P24666	Low molecular weight phosphotyrosine protein phosphatase	PPAC_HUMAN	5	NA
ACSF3	-1.08801	8.21365e-05	0.000110533	Q4G176	Acyl-CoA synthetase family member 3, mitochondrial	ACSF3_HUMAN	4	NA
ACSL1	-1.35437	0.000201341	0.000242541	P33121	Long-chain-fatty-acid--CoA ligase 1	ACSL1_HUMAN	6	NA
ACSL3	-1.18906	5.88861e-07	1.30806e-06	O95573	Long-chain-fatty-acid--CoA ligase 3	ACSL3_HUMAN	18	NA
ACSL4	-1.31315	0.0530613	0.028126	O60488	Long-chain-fatty-acid--CoA ligase 4	ACSL4_HUMAN	10	NA
ACSS1	-1.27461	2.56756e-09	8.89305e-09	Q9NUB1	Acetyl-coenzyme A synthetase 2-like, mitochondrial	ACS2L_HUMAN	15	NA
ACTA1	-1.84775	0.304594	0.118067	P68133	Actin, alpha skeletal muscle	ACTS_HUMAN	2	NA
ACTB;	1.01678	0.00101326	0.000976808	P60709;	Actin, cytoplasmic 1;SWISS-PROT:P60712 (Bos taurus) Actin, cytoplasmic 1	ACTB_HUMAN;P60712	22	NA
ACTBL2	-3.03949	0.0017295	0.00154668	Q562R1	Beta-actin-like protein 2	ACTBL_HUMAN	2	NA
ACTL6A	0.93464	0.00368074	0.00296811	O96019	Actin-like protein 6A	ACL6A_HUMAN	15	NA
ACTN1	-0.409619	0.92818	0.28379	P12814	Alpha-actinin-1	ACTN1_HUMAN	22	NA
ACTR2	-1.05618	8.40307e-09	2.68705e-08	P61160	Actin-related protein 2	ARP2_HUMAN	10	NA
ACTR3	-0.827559	0.0937806	0.0446523	P61158	Actin-related protein 3	ARP3_HUMAN	14	NA
ACTR5	-0.323122	0.154185	0.0673675	Q9H9F9	Actin-related protein 5	ARP5_HUMAN	3	NA
ACTR8	-1.2647	0.0984416	0.0466185	Q9H981	Actin-related protein 8	ARP8_HUMAN	2	NA
ADA	-1.91247	0.000355755	0.000397244	P00813	Adenosine deaminase	ADA_HUMAN	7	NA
ADAM9	-1.02762	0.090087	0.0431651	Q13443	Disintegrin and metalloproteinase domain-containing protein 9	ADAM9_HUMAN	4	NA
ADAMTS1	-0.389463	0.756524	0.243503	Q9UHI8	A disintegrin and metalloproteinase with thrombospondin motifs 1	ATS1_HUMAN	5	NA
ADAR	-0.675435	7.42296e-08	1.97867e-07	P55265	Double-stranded RNA-specific adenosine deaminase	DSRAD_HUMAN	36	NA
ADARB1	-1.02288	0.0022037	0.00191117	P78563	Double-stranded RNA-specific editase 1	RED1_HUMAN	10	NA
ADCK3	-0.90885	4.1007e-07	9.34578e-07	Q8NI60	Atypical kinase ADCK3, mitochondrial	ADCK3_HUMAN	13	NA
ADCK4	-0.411709	0.0177344	0.0111551	Q96D53	AarF domain-containing protein kinase 4	ADCK4_HUMAN	4	NA
ADD1	0.211933	2.30985e-06	4.4488e-06	P35611	Alpha-adducin	ADDA_HUMAN	25	NA
ADD2	0.311915	0.327063	0.124688	P35612	Beta-adducin	ADDB_HUMAN	13	NA
ADD3	-0.160059	5.5322e-07	1.23713e-06	Q9UEY8	Gamma-adducin	ADDG_HUMAN	24	NA
ADGRE2	-1.16878	0.00223969	0.00193835	Q9UHX3	Adhesion G protein-coupled receptor E2	AGRE2_HUMAN	2	NA
ADGRL2	-0.0933713	0.178982	0.0761841	O95490	Adhesion G protein-coupled receptor L2	AGRL2_HUMAN	4	NA
ADH5	-0.719886	0.00756387	0.00546225	P11766	Alcohol dehydrogenase class-3	ADHX_HUMAN	12	NA
ADI1	-1.81572	0.00103451	0.000991083	Q9BV57	1,2-dihydroxy-3-keto-5-methylthiopentene dioxygenase	MTND_HUMAN	5	NA
ADNP	-0.00968122	0.123131	0.0558652	Q9H2P0	Activity-dependent neuroprotector homeobox protein	ADNP_HUMAN	52	NA
ADNP2	0.326416	0.477948	0.16913	Q6IQ32	ADNP homeobox protein 2	ADNP2_HUMAN	6	NA
ADPGK	-1.39275	0.0226414	0.0136818	Q9BRR6	ADP-dependent glucokinase	ADPGK_HUMAN	3	NA
ADPRHL2	-0.705232	0.0735107	0.0366344	Q9NX46	Poly(ADP-ribose) glycohydrolase ARH3	ARHL2_HUMAN	8	NA
ADRBK1	-0.667919	0.46154	0.164335	P25098	Beta-adrenergic receptor kinase 1	ARBK1_HUMAN	2	NA
ADSS	-0.889636	1.27457e-10	5.34868e-10	P30520	Adenylosuccinate synthetase isozyme 2	PURA2_HUMAN	18	NA
AEBP2	0.269055	0.940496	0.286657	Q6ZN18	Zinc finger protein AEBP2	AEBP2_HUMAN	7	NA
AES	0.999128	0.580587	0.198087	Q08117	Amino-terminal enhancer of split	AES_HUMAN	2	NA
AFF4	0.308009	0.817017	0.258579	Q9UHB7	AF4/FMR2 family member 4	AFF4_HUMAN	11	NA
AFG3L2	-0.458805	0.000607808	0.000628169	Q9Y4W6	AFG3-like protein 2	AFG32_HUMAN	29	NA
AFTPH	0.87558	5.65521e-10	2.13158e-09	Q6ULP2	Aftiphilin	AFTIN_HUMAN	16	NA
AGAP1	0.58285	0.0333095	0.0189916	Q9UPQ3	Arf-GAP with GTPase, ANK repeat and PH domain-containing protein 1	AGAP1_HUMAN	3	NA
AGAP3	-0.750067	0.868492	0.270198	Q96P47	Arf-GAP with GTPase, ANK repeat and PH domain-containing protein 3	AGAP3_HUMAN	12	NA
AGFG1	-0.305278	0.0758929	0.0375967	P52594	Arf-GAP domain and FG repeat-containing protein 1	AGFG1_HUMAN	11	NA
AGFG2	-1.08376	0.0446626	0.0242292	O95081	Arf-GAP domain and FG repeat-containing protein 2	AGFG2_HUMAN	3	NA
AGGF1	1.06206	0.000238448	0.000280547	Q8N302	Angiogenic factor with G patch and FHA domains 1	AGGF1_HUMAN	8	NA
AGK	-1.50025	1.63449e-09	5.80611e-09	Q53H12	Acylglycerol kinase, mitochondrial	AGK_HUMAN	10	NA
AGL	-1.3216	4.29806e-05	6.14113e-05	P35573	Glycogen debranching enzyme	GDE_HUMAN	25	NA
AGO1	-0.0168491	0.165245	0.0713207	Q9UL18	Protein argonaute-1	AGO1_HUMAN	22	NA
AGO2	0.265944	0.00788575	0.00565547	Q9UKV8	Protein argonaute-2	AGO2_HUMAN	17	NA
AGO3	0.0141904	0.307319	0.118792	Q9H9G7	Protein argonaute-3	AGO3_HUMAN	4	NA
AGPAT1	-0.671016	0.218775	0.089928	Q99943	1-acyl-sn-glycerol-3-phosphate acyltransferase alpha	PLCA_HUMAN	2	NA
AGPAT3	-1.4559	0.0436002	0.0237236	Q9NRZ7	1-acyl-sn-glycerol-3-phosphate acyltransferase gamma	PLCC_HUMAN	5	NA
AGPAT5	-1.41528	0.00671009	0.00495084	Q9NUQ2	1-acyl-sn-glycerol-3-phosphate acyltransferase epsilon	PLCE_HUMAN	3	NA
AGPS	-0.935654	0.00012754	0.000163447	O00116	Alkyldihydroxyacetonephosphate synthase, peroxisomal	ADAS_HUMAN	19	NA
AGRN	-1.83831	3.74863e-08	1.05493e-07	O00468	Agrin	AGRIN_HUMAN	12	NA
AGTPBP1	0.828842	2.73131e-07	6.50982e-07	Q9UPW5	Cytosolic carboxypeptidase 1	CBPC1_HUMAN	19	NA
AGTRAP	-0.0171634	0.966598	0.292467	Q6RW13	Type-1 angiotensin II receptor-associated protein	ATRAP_HUMAN	3	NA
AHCTF1	0.220092	3.22275e-07	7.58348e-07	Q8WYP5	Protein ELYS	ELYS_HUMAN	70	NA
AHCYL2	-0.564205	0.000563015	0.000588077	Q96HN2	Adenosylhomocysteinase 3	SAHH3_HUMAN	9	NA
AHDC1	-0.0133649	0.660267	0.218848	Q5TGY3	AT-hook DNA-binding motif-containing protein 1	AHDC1_HUMAN	2	NA
AHNAK	1.43695	0	0	Q09666	Neuroblast differentiation-associated protein AHNAK	AHNK_HUMAN	284	NA
AHNAK2	0.850445	2.77053e-20	2.83172e-19	Q8IVF2	Protein AHNAK2	AHNK2_HUMAN	91	NA
AHR	0.288192	0.487581	0.172027	P35869	Aryl hydrocarbon receptor	AHR_HUMAN	3	NA
AHSA1	-0.522575	8.62631e-07	1.84486e-06	O95433	Activator of 90 kDa heat shock protein ATPase homolog 1	AHSA1_HUMAN	18	NA
AIFM1	0.119744	0.0668522	0.0339768	O95831	Apoptosis-inducing factor 1, mitochondrial	AIFM1_HUMAN	21	NA
AIFM2	-0.519147	0.0033726	0.00274755	Q9BRQ8	Apoptosis-inducing factor 2	AIFM2_HUMAN	5	NA
AIMP1	0.253972	0.0353817	0.0199825	Q12904	Aminoacyl tRNA synthase complex-interacting multifunctional protein 1	AIMP1_HUMAN	16	NA
AIP	-0.754553	0.000691141	0.000699964	O00170	AH receptor-interacting protein	AIP_HUMAN	6	NA
AK1	-2.98281	5.7497e-08	1.56776e-07	P00568	Adenylate kinase isoenzyme 1	KAD1_HUMAN	8	NA
AK2	-1.93526	1.56048e-09	5.57887e-09	P54819	Adenylate kinase 2, mitochondrial	KAD2_HUMAN	12	NA
AK3	-0.901882	0.173442	0.0741478	Q9UIJ7	GTP:AMP phosphotransferase AK3, mitochondrial	KAD3_HUMAN	2	NA
AK4	-0.826417	0.00157143	0.00142671	P27144	Adenylate kinase 4, mitochondrial	KAD4_HUMAN	6	NA
AK6	-0.411552	0.0219059	0.0132952	Q9Y3D8	Adenylate kinase isoenzyme 6	KAD6_HUMAN	5	NA
AKAP1	0.677453	1.22447e-07	3.17257e-07	Q92667	A-kinase anchor protein 1, mitochondrial	AKAP1_HUMAN	26	NA
AKAP10	-0.34282	0.0407233	0.0224885	O43572	A-kinase anchor protein 10, mitochondrial	AKA10_HUMAN	5	NA
AKAP11	1.03496	0.000330833	0.000373927	Q9UKA4	A-kinase anchor protein 11	AKA11_HUMAN	11	NA
AKAP13	1.02896	7.47068e-38	1.61638e-36	Q12802	A-kinase anchor protein 13	AKP13_HUMAN	44	NA
AKAP17A	-0.377302	0.0734929	0.0366344	Q02040	A-kinase anchor protein 17A	AK17A_HUMAN	16	NA
AKAP2	0.761748	1.16011e-05	1.89484e-05	Q9Y2D5	A-kinase anchor protein 2	AKAP2_HUMAN	21	NA
AKAP8	-0.586096	0.00132194	0.00122625	O43823	A-kinase anchor protein 8	AKAP8_HUMAN	15	NA
AKAP8L	-0.420065	0.893523	0.275668	Q9ULX6	A-kinase anchor protein 8-like	AKP8L_HUMAN	14	NA
AKAP9	0.946446	1.57498e-54	5.14492e-53	Q99996	A-kinase anchor protein 9	AKAP9_HUMAN	137	NA
AKNA	-0.885201	0.214868	0.0885984	Q7Z591	AT-hook-containing transcription factor	AKNA_HUMAN	3	NA
AKR1A1	-2.7402	0.000101856	0.00013425	P14550	Alcohol dehydrogenase [NADP(+)]	AK1A1_HUMAN	4	NA
AKT1	-1.27515	0.00126357	0.00117934	P31749	RAC-alpha serine/threonine-protein kinase	AKT1_HUMAN	11	NA
AKT1S1	-2.18088	8.64864e-08	2.27625e-07	Q96B36	Proline-rich AKT1 substrate 1	AKTS1_HUMAN	5	NA
AKTIP	-0.262178	0.59639	0.202236	Q9H8T0	AKT-interacting protein	AKTIP_HUMAN	2	NA
ALAD	-2.38382	0.52303	0.182371	P13716	Delta-aminolevulinic acid dehydratase	HEM2_HUMAN	4	NA
ALAS1	-0.401453	0.308596	0.119218	P13196	5-aminolevulinate synthase, nonspecific, mitochondrial	HEM1_HUMAN	4	NA
ALDH16A1	-1.5573	0.000488035	0.000520196	Q8IZ83	Aldehyde dehydrogenase family 16 member A1	A16A1_HUMAN	5	NA
ALDH18A1	-0.739244	3.4745e-16	2.74337e-15	P54886	Delta-1-pyrroline-5-carboxylate synthase	P5CS_HUMAN	37	NA
ALDH1A2	-0.317999	0.558755	0.192054	O94788	Retinal dehydrogenase 2	AL1A2_HUMAN	16	NA
ALDH1B1	-1.32412	4.15298e-12	2.23189e-11	P30837	Aldehyde dehydrogenase X, mitochondrial	AL1B1_HUMAN	17	NA
ALDH2	-1.05177	7.33339e-11	3.21511e-10	P05091	Aldehyde dehydrogenase, mitochondrial	ALDH2_HUMAN	20	NA
ALDH3A2	-0.346668	0.537248	0.186198	P51648	Fatty aldehyde dehydrogenase	AL3A2_HUMAN	10	NA
ALDH4A1	-1.5816	2.25886e-08	6.61383e-08	P30038	Delta-1-pyrroline-5-carboxylate dehydrogenase, mitochondrial	AL4A1_HUMAN	13	NA
ALDH5A1	-1.1774	0.00172613	0.0015461	P51649	Succinate-semialdehyde dehydrogenase, mitochondrial	SSDH_HUMAN	3	NA
ALDH6A1	-1.71347	1.6522e-05	2.60413e-05	Q02252	Methylmalonate-semialdehyde dehydrogenase [acylating], mitochondrial	MMSA_HUMAN	9	NA
ALDH7A1	-3.05956	2.17977e-20	2.25559e-19	P49419	Alpha-aminoadipic semialdehyde dehydrogenase	AL7A1_HUMAN	18	NA
ALDH9A1	-1.24737	0.000236937	0.000278966	P49189	4-trimethylaminobutyraldehyde dehydrogenase	AL9A1_HUMAN	8	NA
ALG2	-1.19864	0.0073348	0.00532452	Q9H553	Alpha-1,3/1,6-mannosyltransferase ALG2	ALG2_HUMAN	2	NA
ALG5	-1.04133	9.53295e-05	0.000126549	Q9Y673	Dolichyl-phosphate beta-glucosyltransferase	ALG5_HUMAN	8	NA
ALG6	-0.572898	0.0719574	0.0360436	Q9Y672	Dolichyl pyrophosphate Man9GlcNAc2 alpha-1,3-glucosyltransferase	ALG6_HUMAN	3	NA
ALKBH1	0.0423052	0.50452	0.176879	Q13686	DNA oxidative demethylase ALKBH1	ALKB1_HUMAN	2	NA
ALKBH2	-0.962807	0.000655395	0.000669049	Q6NS38	DNA oxidative demethylase ALKBH2	ALKB2_HUMAN	2	NA
ALKBH4	-0.169729	0.028888	0.0167984	Q9NXW9	Alpha-ketoglutarate-dependent dioxygenase alkB homolog 4	ALKB4_HUMAN	2	NA
ALKBH5	-0.711225	0.0375583	0.0210185	Q6P6C2	RNA demethylase ALKBH5	ALKB5_HUMAN	12	NA
ALKBH6	-0.496206	0.747093	0.240979	Q3KRA9	Alpha-ketoglutarate-dependent dioxygenase alkB homolog 6	ALKB6_HUMAN	2	NA
ALMS1	1.44889	1.88914e-112	5.2455e-110	Q8TCU4	Alstrom syndrome protein 1	ALMS1_HUMAN	144	NA
ALX1	-0.98639	0.364485	0.13612	Q15699	ALX homeobox protein 1	ALX1_HUMAN	4	NA
ALYREF	-0.970234	1.85958e-05	2.88998e-05	Q86V81	THO complex subunit 4	THOC4_HUMAN	10	NA
AMER1	0.181712	0.231685	0.0941892	Q5JTC6	APC membrane recruitment protein 1	AMER1_HUMAN	2	NA
AMMECR1L	-0.705253	0.16106	0.0698584	Q6DCA0	AMMECR1-like protein	AMERL_HUMAN	5	NA
AMOTL1	-0.627938	0.149596	0.0655903	Q8IY63	Angiomotin-like protein 1	AMOL1_HUMAN	10	NA
ANAPC1	-0.428981	0.212096	0.0876806	Q9H1A4	Anaphase-promoting complex subunit 1	APC1_HUMAN	32	NA
ANAPC10	-0.65087	0.0283219	0.0165211	Q9UM13	Anaphase-promoting complex subunit 10	APC10_HUMAN	2	NA
ANAPC16	-2.89973	0.00259063	0.00219762	Q96DE5	Anaphase-promoting complex subunit 16	APC16_HUMAN	3	NA
ANAPC4	-0.265743	0.931334	0.284437	Q9UJX5	Anaphase-promoting complex subunit 4	APC4_HUMAN	6	NA
ANAPC5	-0.0320361	0.956373	0.290486	Q9UJX4	Anaphase-promoting complex subunit 5	APC5_HUMAN	6	NA
ANAPC7	-0.490449	0.285615	0.112038	Q9UJX3	Anaphase-promoting complex subunit 7	APC7_HUMAN	6	NA
ANGEL2	0.011173	0.542341	0.187346	Q5VTE6	Protein angel homolog 2	ANGE2_HUMAN	5	NA
ANK2	0.716993	2.49695e-06	4.76509e-06	Q01484	Ankyrin-2	ANK2_HUMAN	31	NA
ANK3	-0.062449	0.0531057	0.0281406	Q12955	Ankyrin-3	ANK3_HUMAN	29	NA
ANKHD1	0.913291	3.54492e-08	1.00782e-07	Q8IWZ3	Ankyrin repeat and KH domain-containing protein 1	ANKH1_HUMAN	38	NA
ANKLE2	-0.939592	0.0585607	0.0304977	Q86XL3	Ankyrin repeat and LEM domain-containing protein 2	ANKL2_HUMAN	17	NA
ANKMY2	-0.0147288	0.572152	0.19581	Q8IV38	Ankyrin repeat and MYND domain-containing protein 2	ANKY2_HUMAN	5	NA
ANKRD11	-0.451408	0.0287623	0.0167428	Q6UB99	Ankyrin repeat domain-containing protein 11	ANR11_HUMAN	26	NA
ANKRD17	0.715238	4.36348e-14	2.88475e-13	O75179	Ankyrin repeat domain-containing protein 17	ANR17_HUMAN	28	NA
ANKRD26	1.24064	8.5058e-28	1.38928e-26	Q9UPS8	Ankyrin repeat domain-containing protein 26	ANR26_HUMAN	53	NA
ANKRD27	-1.36092	8.78517e-05	0.00011737	Q96NW4	Ankyrin repeat domain-containing protein 27	ANR27_HUMAN	12	NA
ANKRD50	-0.358981	0.251906	0.101005	Q9ULJ7	Ankyrin repeat domain-containing protein 50	ANR50_HUMAN	3	NA
ANKRD52	0.36373	0.0721493	0.0360951	Q8NB46	Serine/threonine-protein phosphatase 6 regulatory ankyrin repeat subunit C	ANR52_HUMAN	10	NA
ANKRD54	0.870432	0.0419419	0.0230307	Q6NXT1	Ankyrin repeat domain-containing protein 54	ANR54_HUMAN	2	NA
ANKS1A	0.766369	1.97292e-06	3.85333e-06	Q92625	Ankyrin repeat and SAM domain-containing protein 1A	ANS1A_HUMAN	25	NA
ANLN	0.0971453	0.359244	0.134525	Q9NQW6	Actin-binding protein anillin	ANLN_HUMAN	21	NA
ANO10	-1.11613	0.0688748	0.0348206	Q9NW15	Anoctamin-10	ANO10_HUMAN	6	NA
ANO6	-0.48299	0.0581257	0.0303281	Q4KMQ2	Anoctamin-6	ANO6_HUMAN	2	NA
ANP32E	-1.92353	8.38534e-05	0.00011257	Q9BTT0	Acidic leucine-rich nuclear phosphoprotein 32 family member E	AN32E_HUMAN	4	NA
ANXA1	-1.52645	0.198643	0.083132	P04083	Annexin A1	ANXA1_HUMAN	8	NA
ANXA11	-3.22686	6.14422e-08	1.66715e-07	P50995	Annexin A11	ANX11_HUMAN	8	NA
ANXA2	-1.72782	1.28043e-07	3.29198e-07	P07355	Annexin A2	ANXA2_HUMAN	25	NA
ANXA5	-1.50288	2.3158e-08	6.74498e-08	P08758	Annexin A5	ANXA5_HUMAN	6	NA
ANXA6	-2.39998	2.06378e-05	3.16598e-05	P08133	Annexin A6	ANXA6_HUMAN	5	NA
ANXA7	-1.35312	7.24478e-05	9.90953e-05	P20073	Annexin A7	ANXA7_HUMAN	4	NA
AP1G1	-0.808079	0.0406335	0.0224603	O43747	AP-1 complex subunit gamma-1	AP1G1_HUMAN	8	NA
AP1M1	-0.568239	0.0115259	0.00777414	Q9BXS5	AP-1 complex subunit mu-1	AP1M1_HUMAN	23	NA
AP1S1	0.0900486	0.611045	0.206031	P61966	AP-1 complex subunit sigma-1A	AP1S1_HUMAN	4	NA
AP1S2	-0.610162	0.0388237	0.0216105	P56377	AP-1 complex subunit sigma-2	AP1S2_HUMAN	4	NA
AP2S1	-0.536409	0.00120505	0.00113233	P53680	AP-2 complex subunit sigma	AP2S1_HUMAN	6	NA
AP3B1	-0.272222	0.00571087	0.00432862	O00203	AP-3 complex subunit beta-1	AP3B1_HUMAN	30	NA
AP3M2	-0.743589	0.068124	0.0345494	P53677	AP-3 complex subunit mu-2	AP3M2_HUMAN	3	NA
AP3S2	0.244685	0.257971	0.102917	P59780	AP-3 complex subunit sigma-2	AP3S2_HUMAN	2	NA
AP4E1	0.375949	0.53795	0.186323	Q9UPM8	AP-4 complex subunit epsilon-1	AP4E1_HUMAN	7	NA
APAF1	-0.781115	9.65259e-06	1.60491e-05	O14727	Apoptotic protease-activating factor 1	APAF_HUMAN	17	NA
APBB1	0.186233	0.116265	0.0534483	O00213	Amyloid beta A4 precursor protein-binding family B member 1	APBB1_HUMAN	10	NA
APBB2	1.42993	0.0144611	0.00943678	Q92870	Amyloid beta A4 precursor protein-binding family B member 2	APBB2_HUMAN	3	NA
APC	1.74354	2.54043e-15	1.88945e-14	P25054	Adenomatous polyposis coli protein	APC_HUMAN	32	NA
APEX1	-0.693488	0.000340941	0.00038353	P27695	DNA-(apurinic or apyrimidinic site) lyase	APEX1_HUMAN	10	NA
API5	-2.3254	2.35859e-10	9.40051e-10	Q9BZZ5	Apoptosis inhibitor 5	API5_HUMAN	13	NA
APMAP	-1.96219	6.78505e-05	9.32664e-05	Q9HDC9	Adipocyte plasma membrane-associated protein	APMAP_HUMAN	8	NA
APOA1BP	-2.29389	0.000105366	0.000138547	Q8NCW5	NAD(P)H-hydrate epimerase	NNRE_HUMAN	4	NA
APOBEC3C	-1.12038	0.143929	0.0636035	Q9NRW3	DNA dC->dU-editing enzyme APOBEC-3C	ABC3C_HUMAN	2	NA
APOBEC3F	-1.12766	0.0225909	0.0136611	Q8IUX4	DNA dC->dU-editing enzyme APOBEC-3F	ABC3F_HUMAN	5	NA
APOD	-5.2293	0.321121	0.122844	P05090	Apolipoprotein D	APOD_HUMAN	4	NA
APOOL	-1.06825	0.0715961	0.0359166	Q6UXV4	MICOS complex subunit MIC27	MIC27_HUMAN	4	NA
APPL1	-0.648382	0.00153717	0.00140018	Q9UKG1	DCC-interacting protein 13-alpha	DP13A_HUMAN	15	NA
APPL2	-0.825389	0.250618	0.100513	Q8NEU8	DCC-interacting protein 13-beta	DP13B_HUMAN	4	NA
APRT	-0.147002	0.127763	0.0576059	P07741	Adenine phosphoribosyltransferase	APT_HUMAN	7	NA
APTX	-0.224014	0.129506	0.0582972	Q7Z2E3	Aprataxin	APTX_HUMAN	5	NA
AQR	-0.835864	8.16188e-05	0.000110133	O60306	Intron-binding protein aquarius	AQR_HUMAN	21	NA
ARAF	-0.631692	0.201953	0.0842396	P10398	Serine/threonine-protein kinase A-Raf	ARAF_HUMAN	6	NA
ARAP1	-0.724798	0.0165879	0.01056	Q96P48	Arf-GAP with Rho-GAP domain, ANK repeat and PH domain-containing protein 1	ARAP1_HUMAN	12	NA
ARF5	-0.350688	0.690369	0.226686	P84085	ADP-ribosylation factor 5	ARF5_HUMAN	6	NA
ARF6	-0.759565	9.42033e-05	0.000125354	P62330	ADP-ribosylation factor 6	ARF6_HUMAN	5	NA
ARFGAP1	0.62284	2.29954e-08	6.72111e-08	Q8N6T3	ADP-ribosylation factor GTPase-activating protein 1	ARFG1_HUMAN	15	NA
ARFGAP2	-0.0162521	0.0242313	0.014465	Q8N6H7	ADP-ribosylation factor GTPase-activating protein 2	ARFG2_HUMAN	17	NA
ARFGAP3	-0.0683708	0.786953	0.250825	Q9NP61	ADP-ribosylation factor GTPase-activating protein 3	ARFG3_HUMAN	11	NA
ARFGEF2	0.204698	0.528655	0.183947	Q9Y6D5	Brefeldin A-inhibited guanine nucleotide-exchange protein 2	BIG2_HUMAN	12	NA
ARFGEF3	1.69253	2.38005e-13	1.42121e-12	Q5TH69	Brefeldin A-inhibited guanine nucleotide-exchange protein 3	BIG3_HUMAN	20	NA
ARFIP1	0.534488	0.000760769	0.0007626	P53367	Arfaptin-1	ARFP1_HUMAN	6	NA
ARG1	-2.21746	0.154591	0.0675273	P05089	Arginase-1	ARGI1_HUMAN	11	NA
ARG2	-0.0397966	0.14695	0.0646637	P78540	Arginase-2, mitochondrial	ARGI2_HUMAN	4	NA
ARGLU1	-0.483752	0.547931	0.188957	Q9NWB6	Arginine and glutamate-rich protein 1	ARGL1_HUMAN	4	NA
ARHGAP1	-0.367719	0.241751	0.0976617	Q07960	Rho GTPase-activating protein 1	RHG01_HUMAN	7	NA
ARHGAP10	-1.90766	0.000957571	0.000930254	A1A4S6	Rho GTPase-activating protein 10	RHG10_HUMAN	4	NA
ARHGAP11A	-0.581256	0.624751	0.209466	Q6P4F7	Rho GTPase-activating protein 11A	RHGBA_HUMAN	4	NA
ARHGAP12	-0.117173	0.979571	0.294737	Q8IWW6	Rho GTPase-activating protein 12	RHG12_HUMAN	12	NA
ARHGAP17	-1.16322	0.000539139	0.000567766	Q68EM7	Rho GTPase-activating protein 17	RHG17_HUMAN	7	NA
ARHGAP18	0.704934	0.457335	0.163082	Q8N392	Rho GTPase-activating protein 18	RHG18_HUMAN	5	NA
ARHGAP21	0.945041	8.54497e-09	2.72197e-08	Q5T5U3	Rho GTPase-activating protein 21	RHG21_HUMAN	30	NA
ARHGAP32	-0.0757557	0.272237	0.107654	A7KAX9	Rho GTPase-activating protein 32	RHG32_HUMAN	16	NA
ARHGAP35	-0.184201	0.911509	0.280136	Q9NRY4	Rho GTPase-activating protein 35	RHG35_HUMAN	18	NA
ARHGAP5	-1.27224	1.57344e-05	2.49415e-05	Q13017	Rho GTPase-activating protein 5	RHG05_HUMAN	19	NA
ARHGAP8	-0.938783	0.0501443	0.0268102	P85298	Rho GTPase-activating protein 8	RHG08_HUMAN	2	NA
ARHGDIA	-0.185738	0.0604024	0.0312711	P52565	Rho GDP-dissociation inhibitor 1	GDIR1_HUMAN	5	NA
ARHGEF10	0.362998	0.0181998	0.0113689	O15013	Rho guanine nucleotide exchange factor 10	ARHGA_HUMAN	18	NA
ARHGEF11	0.556849	0.0357719	0.0201678	O15085	Rho guanine nucleotide exchange factor 11	ARHGB_HUMAN	11	NA
ARHGEF12	0.979737	8.96007e-07	1.90234e-06	Q9NZN5	Rho guanine nucleotide exchange factor 12	ARHGC_HUMAN	27	NA
ARHGEF16	-0.0217835	0.138809	0.0617669	Q5VV41	Rho guanine nucleotide exchange factor 16	ARHGG_HUMAN	5	NA
ARHGEF18	0.505216	0.292758	0.11417	Q6ZSZ5	Rho guanine nucleotide exchange factor 18	ARHGI_HUMAN	13	NA
ARHGEF2	-0.245603	0.00023582	0.000278044	Q92974	Rho guanine nucleotide exchange factor 2	ARHG2_HUMAN	37	NA
ARHGEF26	-0.182681	0.703431	0.229977	Q96DR7	Rho guanine nucleotide exchange factor 26	ARHGQ_HUMAN	6	NA
ARHGEF28	-0.506214	0.333696	0.126637	Q8N1W1	Rho guanine nucleotide exchange factor 28	ARG28_HUMAN	2	NA
ARHGEF40	-0.020975	0.779906	0.249151	Q8TER5	Rho guanine nucleotide exchange factor 40	ARH40_HUMAN	2	NA
ARHGEF5	-1.10382	0.0665692	0.0339053	Q12774	Rho guanine nucleotide exchange factor 5	ARHG5_HUMAN	3	NA
ARHGEF6	-0.25556	0.109649	0.050842	Q15052	Rho guanine nucleotide exchange factor 6	ARHG6_HUMAN	9	NA
ARHGEF7	0.117533	0.0179397	0.0112443	Q14155	Rho guanine nucleotide exchange factor 7	ARHG7_HUMAN	12	NA
ARID1A	-0.00216948	0.633527	0.211726	O14497	AT-rich interactive domain-containing protein 1A	ARI1A_HUMAN	32	NA
ARID1B	0.265099	0.0397398	0.0220395	Q8NFD5	AT-rich interactive domain-containing protein 1B	ARI1B_HUMAN	13	NA
ARID2	0.535742	0.0249439	0.0148204	Q68CP9	AT-rich interactive domain-containing protein 2	ARID2_HUMAN	20	NA
ARID3A	0.908121	0.0074018	0.00536615	Q99856	AT-rich interactive domain-containing protein 3A	ARI3A_HUMAN	9	NA
ARID3B	0.7807	1.28309e-06	2.61964e-06	Q8IVW6	AT-rich interactive domain-containing protein 3B	ARI3B_HUMAN	23	NA
ARID4A	0.276593	0.0619036	0.0318897	P29374	AT-rich interactive domain-containing protein 4A	ARI4A_HUMAN	9	NA
ARID4B	-0.000795442	0.0507497	0.0270904	Q4LE39	AT-rich interactive domain-containing protein 4B	ARI4B_HUMAN	17	NA
ARID5B	2.15301	1.41994e-07	3.59515e-07	Q14865	AT-rich interactive domain-containing protein 5B	ARI5B_HUMAN	10	NA
ARL1	-0.269341	0.14892	0.0653583	P40616	ADP-ribosylation factor-like protein 1	ARL1_HUMAN	8	NA
ARL13B	0.257762	0.539343	0.186686	Q3SXY8	ADP-ribosylation factor-like protein 13B	AR13B_HUMAN	4	NA
ARL14EP	-0.618346	0.675955	0.22291	Q8N8R7	ARL14 effector protein	AL14E_HUMAN	4	NA
ARL15	-1.30983	0.00390843	0.00310933	Q9NXU5	ADP-ribosylation factor-like protein 15	ARL15_HUMAN	2	NA
ARL2	0.0592171	0.060717	0.0314144	P36404	ADP-ribosylation factor-like protein 2	ARL2_HUMAN	10	NA
ARL2BP	-0.941719	0.224938	0.0919849	Q9Y2Y0	ADP-ribosylation factor-like protein 2-binding protein	AR2BP_HUMAN	2	NA
ARL3	-0.984162	1.80496e-05	2.82089e-05	P36405	ADP-ribosylation factor-like protein 3	ARL3_HUMAN	5	NA
ARL5B	-1.68099	0.0109937	0.00746047	Q96KC2	ADP-ribosylation factor-like protein 5B	ARL5B_HUMAN	4	NA
ARL6	-2.02162	9.73563e-05	0.000128727	Q9H0F7	ADP-ribosylation factor-like protein 6	ARL6_HUMAN	4	NA
ARL6IP4	-0.341815	0.879712	0.27272	Q66PJ3	ADP-ribosylation factor-like protein 6-interacting protein 4	AR6P4_HUMAN	5	NA
ARL6IP6	0.366405	0.0624725	0.0321232	Q8N6S5	ADP-ribosylation factor-like protein 6-interacting protein 6	AR6P6_HUMAN	2	NA
ARL8A	-1.24644	0.0251752	0.0149312	Q96BM9	ADP-ribosylation factor-like protein 8A	ARL8A_HUMAN	7	NA
ARL8B	-1.26901	0.245207	0.0987227	Q9NVJ2	ADP-ribosylation factor-like protein 8B	ARL8B_HUMAN	3	NA
ARMC6	-0.298269	0.0340493	0.0193539	Q6NXE6	Armadillo repeat-containing protein 6	ARMC6_HUMAN	4	NA
ARMCX5	-0.1773	0.313992	0.120753	Q6P1M9	Armadillo repeat-containing X-linked protein 5	ARMX5_HUMAN	4	NA
ARMT1	-0.381598	0.0753621	0.0374031	Q9H993	Protein-glutamate O-methyltransferase	ARMT1_HUMAN	15	NA
ARNT	0.697658	0.00359721	0.00290638	P27540	Aryl hydrocarbon receptor nuclear translocator	ARNT_HUMAN	5	NA
ARPC1A	-0.439376	0.0004536	0.00049167	Q92747	Actin-related protein 2/3 complex subunit 1A	ARC1A_HUMAN	11	NA
ARPC1B	-0.655234	0.302374	0.117371	O15143	Actin-related protein 2/3 complex subunit 1B	ARC1B_HUMAN	9	NA
ARPC2	-1.16424	1.11371e-06	2.29919e-06	O15144	Actin-related protein 2/3 complex subunit 2	ARPC2_HUMAN	16	NA
ARPC3	-1.53046	1.68629e-08	5.07106e-08	O15145	Actin-related protein 2/3 complex subunit 3	ARPC3_HUMAN	8	NA
ARPC4	-0.846785	0.0581087	0.0303281	P59998	Actin-related protein 2/3 complex subunit 4	ARPC4_HUMAN	4	NA
ARPC5	-1.98184	0.000145868	0.000183547	O15511	Actin-related protein 2/3 complex subunit 5	ARPC5_HUMAN	4	NA
ARPIN	0.216059	0.123959	0.0561794	Q7Z6K5	Arpin	ARPIN_HUMAN	4	NA
ARRB2	-0.986328	0.0050889	0.00391624	P32121	Beta-arrestin-2	ARRB2_HUMAN	5	NA
ARSA	-1.56925	0.314086	0.120753	P15289	Arylsulfatase A	ARSA_HUMAN	6	NA
ARSF	-3.14009	0.393787	0.145015	P54793	Arylsulfatase F	ARSF_HUMAN	7	NA
ARVCF	-0.928287	0.586948	0.199725	O00192	Armadillo repeat protein deleted in velo-cardio-facial syndrome	ARVC_HUMAN	3	NA
AS3MT	-0.733784	0.000565511	0.000589575	Q9HBK9	Arsenite methyltransferase	AS3MT_HUMAN	7	NA
ASAH1	-4.9694	0.00107386	0.00102349	Q13510	Acid ceramidase	ASAH1_HUMAN	11	NA
ASAP1	-0.000691077	0.720403	0.234413	Q9ULH1	Arf-GAP with SH3 domain, ANK repeat and PH domain-containing protein 1	ASAP1_HUMAN	5	NA
ASAP2	-0.222461	0.234287	0.0950382	O43150	Arf-GAP with SH3 domain, ANK repeat and PH domain-containing protein 2	ASAP2_HUMAN	4	NA
ASB3	0.0740532	0.689456	0.226466	Q9Y575	Ankyrin repeat and SOCS box protein 3	ASB3_HUMAN	2	NA
ASB6	0.437865	0.883071	0.273457	Q9NWX5	Ankyrin repeat and SOCS box protein 6	ASB6_HUMAN	4	NA
ASCC1	1.19544	0.0107015	0.00729486	Q8N9N2	Activating signal cointegrator 1 complex subunit 1	ASCC1_HUMAN	8	NA
ASCC3	-0.0377824	0.513868	0.179514	Q8N3C0	Activating signal cointegrator 1 complex subunit 3	ASCC3_HUMAN	63	NA
ASF1A	-0.47634	0.254656	0.101887	Q9Y294	Histone chaperone ASF1A	ASF1A_HUMAN	6	NA
ASF1B	-0.241556	0.836856	0.263107	Q9NVP2	Histone chaperone ASF1B	ASF1B_HUMAN	6	NA
ASH1L	-0.00347339	0.384861	0.142326	Q9NR48	Histone-lysine N-methyltransferase ASH1L	ASH1L_HUMAN	8	NA
ASH2L	-0.172337	0.0313675	0.0180139	Q9UBL3	Set1/Ash2 histone methyltransferase complex subunit ASH2	ASH2L_HUMAN	15	NA
ASMTL	-0.0013033	0.426582	0.154296	O95671	N-acetylserotonin O-methyltransferase-like protein	ASML_HUMAN	3	NA
ASNS	-0.987646	2.87789e-07	6.84939e-07	P08243	Asparagine synthetase [glutamine-hydrolyzing]	ASNS_HUMAN	24	NA
ASNSD1	0.524292	0.864703	0.269333	Q9NWL6	Asparagine synthetase domain-containing protein 1	ASND1_HUMAN	2	NA
ASPH	-1.68627	1.54823e-09	5.54699e-09	Q12797	Aspartyl/asparaginyl beta-hydroxylase	ASPH_HUMAN	15	NA
ASPM	0.157301	0.431962	0.156106	Q8IZT6	Abnormal spindle-like microcephaly-associated protein	ASPM_HUMAN	17	NA
ASUN	0.328158	0.376228	0.139629	Q9NVM9	Protein asunder homolog	ASUN_HUMAN	5	NA
ASXL1	2.16185	0.00430448	0.00338907	Q8IXJ9	Putative Polycomb group protein ASXL1	ASXL1_HUMAN	3	NA
ASXL2	1.33471	2.89009e-07	6.8686e-07	Q76L83	Putative Polycomb group protein ASXL2	ASXL2_HUMAN	11	NA
ASXL3	1.60009	4.94803e-06	8.8354e-06	Q9C0F0	Putative Polycomb group protein ASXL3	ASXL3_HUMAN	11	NA
ATAD1	-0.521317	0.000200517	0.000241899	Q8NBU5	ATPase family AAA domain-containing protein 1	ATAD1_HUMAN	9	NA
ATAD2	-0.450217	1.20312e-06	2.46848e-06	Q6PL18	ATPase family AAA domain-containing protein 2	ATAD2_HUMAN	30	NA
ATAD2B	-0.0690605	0.387498	0.143174	Q9ULI0	ATPase family AAA domain-containing protein 2B	ATD2B_HUMAN	15	NA
ATAD3A	-2.20075	1.21804e-06	2.49601e-06	Q9NVI7	ATPase family AAA domain-containing protein 3A	ATD3A_HUMAN	23	NA
ATAD3B	0.446597	0.985817	0.296184	Q5T9A4	ATPase family AAA domain-containing protein 3B	ATD3B_HUMAN	5	NA
ATAD5	-0.308055	0.0196713	0.0121559	Q96QE3	ATPase family AAA domain-containing protein 5	ATAD5_HUMAN	38	NA
ATAT1	0.30749	0.5949	0.201854	Q5SQI0	Alpha-tubulin N-acetyltransferase 1	ATAT_HUMAN	7	NA
ATE1	-1.0171	0.0466595	0.0251895	O95260	Arginyl-tRNA--protein transferase 1	ATE1_HUMAN	3	NA
ATF3	-0.774233	0.200138	0.0836503	P18847	Cyclic AMP-dependent transcription factor ATF-3	ATF3_HUMAN	2	NA
ATF6	-0.1026	0.224318	0.0918182	P18850	Cyclic AMP-dependent transcription factor ATF-6 alpha	ATF6A_HUMAN	3	NA
ATF6B	1.15284	0.0340991	0.0193755	Q99941	Cyclic AMP-dependent transcription factor ATF-6 beta	ATF6B_HUMAN	2	NA
ATF7	-0.82202	0.0203432	0.0124877	P17544	Cyclic AMP-dependent transcription factor ATF-7	ATF7_HUMAN	5	NA
ATG12	0.291836	0.355327	0.133328	O94817	Ubiquitin-like protein ATG12	ATG12_HUMAN	2	NA
ATG2B	1.27084	2.93672e-41	7.30236e-40	Q96BY7	Autophagy-related protein 2 homolog B	ATG2B_HUMAN	54	NA
ATG3	-0.559278	0.00741333	0.00537216	Q9NT62	Ubiquitin-like-conjugating enzyme ATG3	ATG3_HUMAN	8	NA
ATG4B	-0.746814	0.00046492	0.000500037	Q9Y4P1	Cysteine protease ATG4B	ATG4B_HUMAN	8	NA
ATG4C	0.78187	0.0141571	0.00927838	Q96DT6	Cysteine protease ATG4C	ATG4C_HUMAN	4	NA
ATG5	-1.01915	0.00206264	0.00180102	Q9H1Y0	Autophagy protein 5	ATG5_HUMAN	5	NA
ATG9A	-0.730218	0.0295869	0.0171312	Q7Z3C6	Autophagy-related protein 9A	ATG9A_HUMAN	9	NA
ATIC	-0.495487	6.33314e-05	8.75603e-05	P31939	Bifunctional purine biosynthesis protein PURH	PUR9_HUMAN	27	NA
ATL1	-0.860156	0.0087555	0.00615731	Q8WXF7	Atlastin-1	ATLA1_HUMAN	8	NA
ATL2	-0.371805	0.200101	0.0836503	Q8NHH9	Atlastin-2	ATLA2_HUMAN	8	NA
ATM	0.105779	0.370807	0.13811	Q13315	Serine-protein kinase ATM	ATM_HUMAN	8	NA
ATN1	1.03677	0.166436	0.0717364	P54259	Atrophin-1	ATN1_HUMAN	4	NA
ATOX1	-2.52437	3.45366e-05	5.03835e-05	O00244	Copper transport protein ATOX1	ATOX1_HUMAN	2	NA
ATP11C	-0.68194	0.000111267	0.000145161	Q8NB49	Phospholipid-transporting ATPase IG	AT11C_HUMAN	12	NA
ATP13A1	-1.09418	5.75944e-14	3.73355e-13	Q9HD20	Manganese-transporting ATPase 13A1	AT131_HUMAN	21	NA
ATP13A3	-0.0029208	0.858498	0.268004	Q9H7F0	Probable cation-transporting ATPase 13A3	AT133_HUMAN	2	NA
ATP1A1	-0.125024	0.0429212	0.0234525	P05023	Sodium/potassium-transporting ATPase subunit alpha-1	AT1A1_HUMAN	24	NA
ATP1A3	-0.664533	0.0887516	0.0426479	P13637	Sodium/potassium-transporting ATPase subunit alpha-3	AT1A3_HUMAN	18	NA
ATP1B1	-0.911868	0.000987781	0.000955105	P05026	Sodium/potassium-transporting ATPase subunit beta-1	AT1B1_HUMAN	2	NA
ATP1B3	-1.08202	0.000485505	0.000518162	P54709	Sodium/potassium-transporting ATPase subunit beta-3	AT1B3_HUMAN	7	NA
ATP2A2	0.0196231	0.741562	0.239659	P16615	Sarcoplasmic/endoplasmic reticulum calcium ATPase 2	AT2A2_HUMAN	40	NA
ATP2B1	-0.247881	0.138092	0.0615302	P20020	Plasma membrane calcium-transporting ATPase 1	AT2B1_HUMAN	28	NA
ATP2B4	-1.19311	0.000232542	0.000274957	P23634	Plasma membrane calcium-transporting ATPase 4	AT2B4_HUMAN	7	NA
ATP2C1	-0.699662	0.0260661	0.0153666	P98194	Calcium-transporting ATPase type 2C member 1	AT2C1_HUMAN	7	NA
ATP5A1	-1.1579	6.23271e-12	3.27562e-11	P25705	ATP synthase subunit alpha, mitochondrial	ATPA_HUMAN	29	NA
ATP5C1	-0.739373	0.000204086	0.000245493	P36542	ATP synthase subunit gamma, mitochondrial	ATPG_HUMAN	8	NA
ATP5D	-0.0695895	0.574478	0.196445	P30049	ATP synthase subunit delta, mitochondrial	ATPD_HUMAN	2	NA
ATP5F1	-2.22112	1.01581e-05	1.67632e-05	P24539	ATP synthase F(0) complex subunit B1, mitochondrial	AT5F1_HUMAN	3	NA
ATP5H	-2.56697	4.54797e-05	6.45393e-05	O75947	ATP synthase subunit d, mitochondrial	ATP5H_HUMAN	9	NA
ATP5J2	0.0320273	0.835661	0.262781	P56134	ATP synthase subunit f, mitochondrial	ATPK_HUMAN	3	NA
ATP5L	-0.346143	0.0242328	0.014465	O75964	ATP synthase subunit g, mitochondrial	ATP5L_HUMAN	6	NA
ATP5O	-1.72648	9.69235e-06	1.60991e-05	P48047	ATP synthase subunit O, mitochondrial	ATPO_HUMAN	7	NA
ATP6AP1	0.0804993	0.26797	0.106295	Q15904	V-type proton ATPase subunit S1	VAS1_HUMAN	4	NA
ATP6AP2	-0.450568	0.89174	0.275332	O75787	Renin receptor	RENR_HUMAN	7	NA
ATP6V0A1	-1.15718	5.40457e-06	9.53815e-06	Q93050	V-type proton ATPase 116 kDa subunit a isoform 1	VPP1_HUMAN	9	NA
ATP6V0D1	-0.385522	0.058553	0.0304977	P61421	V-type proton ATPase subunit d 1	VA0D1_HUMAN	10	NA
ATP6V1C1	-1.02678	1.4126e-06	2.8526e-06	P21283	V-type proton ATPase subunit C 1	VATC1_HUMAN	6	NA
ATP6V1F	-0.722432	0.938054	0.286189	Q16864	V-type proton ATPase subunit F	VATF_HUMAN	3	NA
ATP6V1G1	-0.898708	0.839021	0.263568	O75348	V-type proton ATPase subunit G 1	VATG1_HUMAN	3	NA
ATP7A	-0.249499	0.560529	0.192564	Q04656	Copper-transporting ATPase 1	ATP7A_HUMAN	5	NA
ATP7B	0.00930899	0.564169	0.193555	P35670	Copper-transporting ATPase 2	ATP7B_HUMAN	4	NA
ATP8A1	-1.37661	0.0146374	0.00953318	Q9Y2Q0	Phospholipid-transporting ATPase IA	AT8A1_HUMAN	3	NA
ATP8B3	0.837437	0.138444	0.0616376	O60423	Phospholipid-transporting ATPase IK	AT8B3_HUMAN	2	NA
ATP9A	-0.261709	0.150387	0.0658807	O75110	Probable phospholipid-transporting ATPase IIA	ATP9A_HUMAN	4	NA
ATP9B	-0.579049	0.199787	0.0835455	O43861	Probable phospholipid-transporting ATPase IIB	ATP9B_HUMAN	2	NA
ATPAF1	-0.327188	0.331788	0.126116	Q5TC12	ATP synthase mitochondrial F1 complex assembly factor 1	ATPF1_HUMAN	8	NA
ATPAF2	-0.455715	0.26635	0.105854	Q8N5M1	ATP synthase mitochondrial F1 complex assembly factor 2	ATPF2_HUMAN	3	NA
ATR	0.296465	0.694523	0.227681	Q13535	Serine/threonine-protein kinase ATR	ATR_HUMAN	6	NA
ATRIP	0.0707672	0.0235932	0.0141491	Q8WXE1	ATR-interacting protein	ATRIP_HUMAN	5	NA
ATRX	-0.0349634	0.328305	0.125019	P46100	Transcriptional regulator ATRX	ATRX_HUMAN	54	NA
ATXN10	-1.02076	4.58483e-05	6.50071e-05	Q9UBB4	Ataxin-10	ATX10_HUMAN	11	NA
ATXN1L	-1.05396	0.0260783	0.0153684	P0C7T5	Ataxin-1-like	ATX1L_HUMAN	2	NA
ATXN2	-0.216224	0.0454391	0.0245944	Q99700	Ataxin-2	ATX2_HUMAN	23	NA
ATXN2L	1.11639	1.78479e-13	1.07734e-12	Q8WWM7	Ataxin-2-like protein	ATX2L_HUMAN	45	NA
ATXN7L3B	-0.705203	0.726312	0.235966	Q96GX2	Putative ataxin-7-like protein 3B	A7L3B_HUMAN	3	NA
AUH	-1.40651	0.000136624	0.000172828	Q13825	Methylglutaconyl-CoA hydratase, mitochondrial	AUHM_HUMAN	5	NA
AURKA	-0.324834	0.146349	0.0644753	O14965	Aurora kinase A	AURKA_HUMAN	4	NA
AURKB	-1.33018	3.94442e-07	9.06401e-07	Q96GD4	Aurora kinase B	AURKB_HUMAN	13	NA
AUTS2	-3.58276	1.63367e-14	1.12933e-13	Q8WXX7	Autism susceptibility gene 2 protein	AUTS2_HUMAN	17	NA
AVEN	0.633914	4.06032e-07	9.26642e-07	Q9NQS1	Cell death regulator Aven	AVEN_HUMAN	5	NA
AVL9	-0.768628	0.0819919	0.0399996	Q8NBF6	Late secretory pathway protein AVL9 homolog	AVL9_HUMAN	6	NA
AZGP1	-3.1387	0.104088	0.0486289	P25311	Zinc-alpha-2-glycoprotein	ZA2G_HUMAN	10	NA
AZI2	2.00792	0.000552575	0.000578987	Q9H6S1	5-azacytidine-induced protein 2	AZI2_HUMAN	6	NA
B3GLCT	-2.66687	1.68008e-06	3.34011e-06	Q6Y288	Beta-1,3-glucosyltransferase	B3GLT_HUMAN	6	NA
BACH1	1.99993	6.72379e-13	3.8627e-12	O14867	Transcription regulator protein BACH1	BACH1_HUMAN	11	NA
BACH2	1.86338	7.01685e-11	3.08445e-10	Q9BYV9	Transcription regulator protein BACH2	BACH2_HUMAN	9	NA
BAG2	1.97564	0.00014938	0.000187259	O95816	BAG family molecular chaperone regulator 2	BAG2_HUMAN	14	NA
BAG3	0.765184	0.000333967	0.000376958	O95817	BAG family molecular chaperone regulator 3	BAG3_HUMAN	15	NA
BAG4	-1.20169	0.0378152	0.021141	O95429	BAG family molecular chaperone regulator 4	BAG4_HUMAN	7	NA
BAG5	-1.79031	0.000947983	0.000922511	Q9UL15	BAG family molecular chaperone regulator 5	BAG5_HUMAN	7	NA
BAHCC1	-0.00747823	0.310715	0.119827	Q9P281	BAH and coiled-coil domain-containing protein 1	BAHC1_HUMAN	11	NA
BAHD1	-2.28951	0.00384974	0.00307462	Q8TBE0	Bromo adjacent homology domain-containing 1 protein	BAHD1_HUMAN	5	NA
BAIAP2	0.301475	0.995064	0.297785	Q9UQB8	Brain-specific angiogenesis inhibitor 1-associated protein 2	BAIP2_HUMAN	3	NA
BAIAP2L1	-0.469173	0.00195374	0.00171583	Q9UHR4	Brain-specific angiogenesis inhibitor 1-associated protein 2-like protein 1	BI2L1_HUMAN	14	NA
BANF1	-0.297871	0.315084	0.121035	O75531	Barrier-to-autointegration factor	BAF_HUMAN	8	NA
BAP18	0.676195	0.0426385	0.0233363	Q8IXM2	Chromatin complexes subunit BAP18	BAP18_HUMAN	6	NA
BARD1	-0.886405	0.0245955	0.01465	Q99728	BRCA1-associated RING domain protein 1	BARD1_HUMAN	7	NA
BASP1	-1.14685	0.000336077	0.000378569	P80723	Brain acid soluble protein 1	BASP1_HUMAN	11	NA
BAZ1A	-0.208488	0.00146168	0.00133873	Q9NRL2	Bromodomain adjacent to zinc finger domain protein 1A	BAZ1A_HUMAN	48	NA
BAZ1B	-0.0558568	0.0793575	0.0389666	Q9UIG0	Tyrosine-protein kinase BAZ1B	BAZ1B_HUMAN	50	NA
BAZ2A	-0.0969099	0.166097	0.071633	Q9UIF9	Bromodomain adjacent to zinc finger domain protein 2A	BAZ2A_HUMAN	39	NA
BAZ2B	1.41223	9.05499e-06	1.51462e-05	Q9UIF8	Bromodomain adjacent to zinc finger domain protein 2B	BAZ2B_HUMAN	4	NA
BBS1	-0.427494	0.52756	0.183643	Q8NFJ9	Bardet-Biedl syndrome 1 protein	BBS1_HUMAN	2	NA
BBS4	-0.23274	0.82924	0.261205	Q96RK4	Bardet-Biedl syndrome 4 protein	BBS4_HUMAN	4	NA
BBS7	1.87697	0.000549512	0.00057614	Q8IWZ6	Bardet-Biedl syndrome 7 protein	BBS7_HUMAN	8	NA
BBX	-0.382944	0.0566834	0.0297338	Q8WY36	HMG box transcription factor BBX	BBX_HUMAN	13	NA
BCAP31	0.0337569	0.673605	0.222267	P51572	B-cell receptor-associated protein 31	BAP31_HUMAN	4	NA
BCAS2	0.159168	0.970944	0.293042	O75934	Pre-mRNA-splicing factor SPF27	SPF27_HUMAN	12	NA
BCAS3	0.311852	0.301853	0.117196	Q9H6U6	Breast carcinoma-amplified sequence 3	BCAS3_HUMAN	3	NA
BCAT1	-0.440661	0.987608	0.296407	P54687	Branched-chain-amino-acid aminotransferase, cytosolic	BCAT1_HUMAN	4	NA
BCCIP	-0.606117	0.00575732	0.00435788	Q9P287	BRCA2 and CDKN1A-interacting protein	BCCIP_HUMAN	14	NA
BCKDHA	-1.30071	9.58075e-11	4.1138e-10	P12694	2-oxoisovalerate dehydrogenase subunit alpha, mitochondrial	ODBA_HUMAN	11	NA
BCKDHB	-0.478752	0.0381939	0.0213098	P21953	2-oxoisovalerate dehydrogenase subunit beta, mitochondrial	ODBB_HUMAN	2	NA
BCKDK	-0.204832	0.390861	0.144193	O14874	[3-methyl-2-oxobutanoate dehydrogenase [lipoamide]] kinase, mitochondrial	BCKD_HUMAN	4	NA
BCL10	-0.229845	0.958983	0.291056	O95999	B-cell lymphoma/leukemia 10	BCL10_HUMAN	2	NA
BCL11A	1.58689	0.00221575	0.00191963	Q9H165	B-cell lymphoma/leukemia 11A	BC11A_HUMAN	7	NA
BCL11B	2.08357	0.0042138	0.00332868	Q9C0K0	B-cell lymphoma/leukemia 11B	BC11B_HUMAN	2	NA
BCL2L13	-0.102185	0.637712	0.212954	Q9BXK5	Bcl-2-like protein 13	B2L13_HUMAN	3	NA
BCL7A	0.528362	0.725241	0.235725	Q4VC05	B-cell CLL/lymphoma 7 protein family member A	BCL7A_HUMAN	2	NA
BCL7C	0.0292678	0.274751	0.108417	Q8WUZ0	B-cell CLL/lymphoma 7 protein family member C	BCL7C_HUMAN	4	NA
BCL9	2.13282	0.00322808	0.00264144	O00512	B-cell CLL/lymphoma 9 protein	BCL9_HUMAN	3	NA
BCLAF1	0.208273	0.00316549	0.00259533	Q9NYF8	Bcl-2-associated transcription factor 1	BCLF1_HUMAN	28	NA
BCOR	0.457074	3.38427e-08	9.63795e-08	Q6W2J9	BCL-6 corepressor	BCOR_HUMAN	57	NA
BCORL1	0.399214	0.0896907	0.0430247	Q5H9F3	BCL-6 corepressor-like protein 1	BCORL_HUMAN	9	NA
BCR	0.0511968	0.478666	0.169347	P11274	Breakpoint cluster region protein	BCR_HUMAN	29	NA
BCS1L	-0.462747	0.484726	0.171273	Q9Y276	Mitochondrial chaperone BCS1	BCS1_HUMAN	11	NA
BDP1	0.355285	0.436873	0.157607	A6H8Y1	Transcription factor TFIIIB component B'' homolog	BDP1_HUMAN	15	NA
BECN1	-0.120072	0.0555938	0.0292728	Q14457	Beclin-1	BECN1_HUMAN	4	NA
BEND3	1.20927	0.0194256	0.0120264	Q5T5X7	BEN domain-containing protein 3	BEND3_HUMAN	4	NA
BICC1	1.23965	0.0245797	0.0146459	Q9H694	Protein bicaudal C homolog 1	BICC1_HUMAN	7	NA
BICD1	0.391841	0.0148141	0.00962567	Q96G01	Protein bicaudal D homolog 1	BICD1_HUMAN	6	NA
BICD2	1.18787	2.24283e-08	6.59006e-08	Q8TD16	Protein bicaudal D homolog 2	BICD2_HUMAN	26	NA
BID	-0.689618	0.386658	0.142927	P55957	BH3-interacting domain death agonist	BID_HUMAN	5	NA
BLM	-0.0781636	0.311482	0.120039	P54132	Bloom syndrome protein	BLM_HUMAN	35	NA
BLOC1S1	-1.40527	0.262003	0.104251	P78537	Biogenesis of lysosome-related organelles complex 1 subunit 1	BL1S1_HUMAN	2	NA
BLOC1S6	0.0660188	0.939029	0.286315	Q9UL45	Biogenesis of lysosome-related organelles complex 1 subunit 6	BL1S6_HUMAN	2	NA
BLVRA	-0.871742	0.000412448	0.000452065	P53004	Biliverdin reductase A	BIEA_HUMAN	10	NA
BMP2K	-0.834475	0.00728377	0.00529902	Q9NSY1	BMP-2-inducible protein kinase	BMP2K_HUMAN	12	NA
BMS1	-0.300223	0.0263032	0.015479	Q14692	Ribosome biogenesis protein BMS1 homolog	BMS1_HUMAN	51	NA
BNIP1	-0.467348	0.197903	0.0829243	Q12981	Vesicle transport protein SEC20	SEC20_HUMAN	3	NA
BOD1L1	0.969566	6.53407e-59	2.53157e-57	Q8NFC6	Biorientation of chromosomes in cell division protein 1-like 1	BD1L1_HUMAN	85	NA
BOLA2	-1.02758	0.00765197	0.0055187	Q9H3K6	BolA-like protein 2	BOLA2_HUMAN	6	NA
BOP1	-0.585459	5.52409e-09	1.81164e-08	Q14137	Ribosome biogenesis protein BOP1	BOP1_HUMAN	18	NA
BPHL	-1.08669	0.058643	0.0305119	Q86WA6	Valacyclovir hydrolase	BPHL_HUMAN	7	NA
BPNT1	-3.03389	4.23365e-05	6.0595e-05	O95861	3'(2'),5'-bisphosphate nucleotidase 1	BPNT1_HUMAN	4	NA
BPTF	0.314537	7.64305e-10	2.83593e-09	Q12830	Nucleosome-remodeling factor subunit BPTF	BPTF_HUMAN	73	NA
BRAF	-0.3209	0.0373843	0.0209423	P15056	Serine/threonine-protein kinase B-raf	BRAF_HUMAN	7	NA
BRAT1	-0.99549	0.370759	0.13811	Q6PJG6	BRCA1-associated ATM activator 1	BRAT1_HUMAN	5	NA
BRCA1	1.2282	2.46287e-11	1.18246e-10	P38398	Breast cancer type 1 susceptibility protein	BRCA1_HUMAN	29	NA
BRCA2	1.61656	4.45736e-49	1.25864e-47	P51587	Breast cancer type 2 susceptibility protein	BRCA2_HUMAN	65	NA
BRD1	-0.281648	0.19486	0.0819377	O95696	Bromodomain-containing protein 1	BRD1_HUMAN	19	NA
BRD2	-0.144834	0.620603	0.208453	P25440	Bromodomain-containing protein 2	BRD2_HUMAN	17	NA
BRD3	-1.21525	0.0206747	0.0126632	Q15059	Bromodomain-containing protein 3	BRD3_HUMAN	3	NA
BRD4	0.956172	1.28646e-13	7.87958e-13	O60885	Bromodomain-containing protein 4	BRD4_HUMAN	27	NA
BRD7	-0.719181	0.0129346	0.008599	Q9NPI1	Bromodomain-containing protein 7	BRD7_HUMAN	14	NA
BRD8	-0.00454588	0.00270982	0.0022847	Q9H0E9	Bromodomain-containing protein 8	BRD8_HUMAN	9	NA
BRD9	-0.626745	0.174994	0.0746965	Q9H8M2	Bromodomain-containing protein 9	BRD9_HUMAN	4	NA
BRE	-0.550527	0.0759759	0.0376059	Q9NXR7	BRCA1-A complex subunit BRE	BRE_HUMAN	5	NA
BRIP1	1.93359	1.18039e-23	1.56073e-22	Q9BX63	Fanconi anemia group J protein	FANCJ_HUMAN	32	NA
BRIX1	-1.36989	7.60544e-21	8.33596e-20	Q8TDN6	Ribosome biogenesis protein BRX1 homolog	BRX1_HUMAN	26	NA
BRMS1L	0.0157164	0.639736	0.213401	Q5PSV4	Breast cancer metastasis-suppressor 1-like protein	BRM1L_HUMAN	3	NA
BROX	0.136404	0.950264	0.288967	Q5VW32	BRO1 domain-containing protein BROX	BROX_HUMAN	3	NA
BRPF1	-0.283353	0.268995	0.106526	P55201	Peregrin	BRPF1_HUMAN	12	NA
BRPF3	0.730222	0.619239	0.208162	Q9ULD4	Bromodomain and PHD finger-containing protein 3	BRPF3_HUMAN	2	NA
BRWD1	-0.894197	0.0168463	0.0106755	Q9NSI6	Bromodomain and WD repeat-containing protein 1	BRWD1_HUMAN	8	NA
BRWD3	-0.924611	0.244309	0.0984562	Q6RI45	Bromodomain and WD repeat-containing protein 3	BRWD3_HUMAN	3	NA
BSDC1	0.601909	0.163804	0.070809	Q9NW68	BSD domain-containing protein 1	BSDC1_HUMAN	3	NA
BSG	-0.735002	0.0202793	0.0124648	P35613	Basigin	BASI_HUMAN	3	NA
BTAF1	-0.0580473	0.0392183	0.0217938	O14981	TATA-binding protein-associated factor 172	BTAF1_HUMAN	22	NA
BTBD9	-1.32085	0.766806	0.246051	Q96Q07	BTB/POZ domain-containing protein 9	BTBD9_HUMAN	3	NA
BTF3	-0.334027	0.786623	0.250825	P20290	Transcription factor BTF3	BTF3_HUMAN	10	NA
BTF3L4	-0.980746	0.0754356	0.0374257	Q96K17	Transcription factor BTF3 homolog 4	BT3L4_HUMAN	7	NA
BUB1	-0.416889	0.534447	0.185382	O43683	Mitotic checkpoint serine/threonine-protein kinase BUB1	BUB1_HUMAN	11	NA
BUB3	-0.230464	0.288054	0.112731	O43684	Mitotic checkpoint protein BUB3	BUB3_HUMAN	14	NA
BUD13	-1.15989	5.62455e-09	1.84096e-08	Q9BRD0	BUD13 homolog	BUD13_HUMAN	22	NA
BUD31	-1.5149	3.0157e-05	4.46194e-05	P41223	Protein BUD31 homolog	BUD31_HUMAN	2	NA
BYSL	-1.41745	2.6827e-05	4.02284e-05	Q13895	Bystin	BYST_HUMAN	7	NA
BZW2	-3.07691	0.00639795	0.00475848	Q9Y6E2	Basic leucine zipper and W2 domain-containing protein 2	BZW2_HUMAN	3	NA
C10orf12	0.214769	0.0840626	0.0408423	Q8N655	Uncharacterized protein C10orf12	CJ012_HUMAN	24	NA
C10orf76	-0.298764	0.494563	0.174085	Q5T2E6	UPF0668 protein C10orf76	CJ076_HUMAN	3	NA
C11orf49	1.36493	0.587248	0.199787	Q9H6J7	UPF0705 protein C11orf49	CK049_HUMAN	8	NA
C11orf54	-2.22789	0.0173007	0.0109302	Q9H0W9	Ester hydrolase C11orf54	CK054_HUMAN	3	NA
C11orf57	-0.60337	0.493048	0.173625	Q6ZUT1	Uncharacterized protein C11orf57	CK057_HUMAN	9	NA
C11orf84	-1.5873	0.108293	0.0502693	Q9BUA3	Uncharacterized protein C11orf84	CK084_HUMAN	3	NA
C11orf98	-1.28898	0.0137529	0.00907063	E9PRG8	Uncharacterized protein C11orf98	CK098_HUMAN	2	NA
C12orf10	-1.58989	0.00933381	0.00649004	Q9HB07	UPF0160 protein MYG1, mitochondrial	MYG1_HUMAN	5	NA
C12orf4	0.348737	0.403196	0.147282	Q9NQ89	Protein C12orf4	CL004_HUMAN	2	NA
C12orf43	-1.06922	0.000441331	0.000480663	Q96C57	Uncharacterized protein C12orf43	CL043_HUMAN	7	NA
C12orf45	0.305289	0.786815	0.250825	Q8N5I9	Uncharacterized protein C12orf45	CL045_HUMAN	4	NA
C14orf142	0.72839	0.083789	0.0407304	Q9BXV9	Uncharacterized protein C14orf142	CN142_HUMAN	5	NA
C14orf159	-1.5742	0.0451869	0.0244738	Q7Z3D6	UPF0317 protein C14orf159, mitochondrial	CN159_HUMAN	3	NA
C14orf166	-0.282098	0.0145632	0.00949041	Q9Y224	UPF0568 protein C14orf166	CN166_HUMAN	14	NA
C15orf39	0.0148723	0.718588	0.233959	Q6ZRI6	Uncharacterized protein C15orf39	CO039_HUMAN	6	NA
C15orf52	-1.45199	0.0229173	0.0138034	Q6ZUT6	Uncharacterized protein C15orf52	CO052_HUMAN	2	NA
C16orf62	-1.04213	2.67968e-05	4.02194e-05	Q7Z3J2	UPF0505 protein C16orf62	CP062_HUMAN	9	NA
C17orf62	-2.09306	0.0952848	0.0453167	Q9BQA9	Uncharacterized protein C17orf62	CQ062_HUMAN	2	NA
C17orf75	-0.516055	0.0240172	0.0143517	Q9HAS0	Protein Njmu-R1	NJMU_HUMAN	5	NA
C17orf80	-0.544591	0.00718364	0.00523532	Q9BSJ5	Uncharacterized protein C17orf80	CQ080_HUMAN	9	NA
C18orf21	-0.756685	0.586931	0.199725	Q32NC0	UPF0711 protein C18orf21	CR021_HUMAN	2	NA
C18orf25	-0.562917	0.00114111	0.00108078	Q96B23	Uncharacterized protein C18orf25	CR025_HUMAN	5	NA
C19orf25	0.341571	0.131475	0.0590523	Q9UFG5	UPF0449 protein C19orf25	CS025_HUMAN	2	NA
C19orf43	-0.134183	0.373882	0.138975	Q9BQ61	Uncharacterized protein C19orf43	CS043_HUMAN	6	NA
C19orf47	-0.323627	0.00165073	0.00148732	Q8N9M1	Uncharacterized protein C19orf47	CS047_HUMAN	13	NA
C19orf52	-0.0838157	0.318958	0.122185	Q9BSF4	Uncharacterized protein C19orf52	CS052_HUMAN	3	NA
C19orf53	-0.151034	0.078041	0.0384209	Q9UNZ5	Leydig cell tumor 10 kDa protein homolog	L10K_HUMAN	2	NA
C1orf112	-0.472192	0.25286	0.101314	Q9NSG2	Uncharacterized protein C1orf112	CA112_HUMAN	3	NA
C1orf131	-1.04401	1.6169e-07	4.0386e-07	Q8NDD1	Uncharacterized protein C1orf131	CA131_HUMAN	12	NA
C1orf198	0.120242	0.170933	0.0732633	Q9H425	Uncharacterized protein C1orf198	CA198_HUMAN	13	NA
C1orf21	-2.42266	0.00363356	0.0029329	Q9H246	Uncharacterized protein C1orf21	CA021_HUMAN	4	NA
C1orf226	0.401163	0.878587	0.272557	A1L170	Uncharacterized protein C1orf226	CA226_HUMAN	7	NA
C1orf50	-1.63431	0.0108862	0.00739357	Q9BV19	Uncharacterized protein C1orf50	CA050_HUMAN	4	NA
C1orf52	1.23091	0.0536142	0.028365	Q8N6N3	UPF0690 protein C1orf52	CA052_HUMAN	7	NA
C1QBP	0.917144	0.000244349	0.000286882	Q07021	Complement component 1 Q subcomponent-binding protein, mitochondrial	C1QBP_HUMAN	9	NA
C20orf27	-0.65054	0.014284	0.00935792	Q9GZN8	UPF0687 protein C20orf27	CT027_HUMAN	2	NA
C21orf2	0.860537	0.0927733	0.0442613	O43822	Protein C21orf2	CU002_HUMAN	4	NA
C21orf33	-0.502478	0.810948	0.257096	P30042	ES1 protein homolog, mitochondrial	ES1_HUMAN	9	NA
C21orf59	-2.5116	4.07042e-05	5.84596e-05	P57076	UPF0769 protein C21orf59	CU059_HUMAN	3	NA
C2CD3	0.722737	0.00202532	0.00177495	Q4AC94	C2 domain-containing protein 3	C2CD3_HUMAN	7	NA
C2CD5	-0.363389	0.169478	0.0728084	Q86YS7	C2 domain-containing protein 5	C2CD5_HUMAN	12	NA
C2orf44	2.60914	2.33467e-29	4.05162e-28	Q9H6R7	WD repeat and coiled-coil-containing protein C2orf44	CB044_HUMAN	21	NA
C2orf47	-0.687603	0.00218701	0.0018988	Q8WWC4	Uncharacterized protein C2orf47, mitochondrial	CB047_HUMAN	5	NA
C2orf49	0.774499	0.441331	0.158734	Q9BVC5	Ashwin	ASHWN_HUMAN	8	NA
C3orf38	-0.539336	0.194374	0.081754	Q5JPI3	Uncharacterized protein C3orf38	CC038_HUMAN	2	NA
C3orf58	-1.43048	0.000359296	0.000400661	Q8NDZ4	Deleted in autism protein 1	DIA1_HUMAN	3	NA
C4orf27	-1.24593	3.49356e-07	8.09993e-07	Q9NWY4	UPF0609 protein C4orf27	CD027_HUMAN	9	NA
C5orf22	-0.121257	0.995416	0.297785	Q49AR2	UPF0489 protein C5orf22	CE022_HUMAN	4	NA
C5orf24	-1.05031	0.0237061	0.0142066	Q7Z6I8	UPF0461 protein C5orf24	CE024_HUMAN	4	NA
C5orf42	0.0614025	0.877638	0.272382	Q9H799	Uncharacterized protein C5orf42	CE042_HUMAN	3	NA
C5orf51	-0.276513	0.348686	0.13125	A6NDU8	UPF0600 protein C5orf51	CE051_HUMAN	3	NA
C7orf43	1.03336	0.566069	0.194087	Q8WVR3	Uncharacterized protein C7orf43	CG043_HUMAN	3	NA
C7orf50	-0.142996	0.227381	0.0928016	Q9BRJ6	Uncharacterized protein C7orf50	CG050_HUMAN	7	NA
C8orf33	-2.18943	0.000212593	0.000254257	Q9H7E9	UPF0488 protein C8orf33	CH033_HUMAN	4	NA
C9orf114	-1.35109	0.00296793	0.00246601	Q5T280	Putative methyltransferase C9orf114	CI114_HUMAN	7	NA
C9orf142	-0.898253	0.102304	0.0479836	Q9BUH6	Protein PAXX	PAXX_HUMAN	6	NA
C9orf64	-0.714689	0.0169608	0.0107399	Q5T6V5	UPF0553 protein C9orf64	CI064_HUMAN	13	NA
C9orf72	1.17347	0.0526829	0.0279521	Q96LT7	Protein C9orf72	CI072_HUMAN	2	NA
C9orf78	0.337621	0.927104	0.283717	Q9NZ63	Uncharacterized protein C9orf78	CI078_HUMAN	10	NA
CA2	-2.34097	2.23402e-08	6.57574e-08	P00918	Carbonic anhydrase 2	CAH2_HUMAN	9	NA
CAAP1	0.129032	0.00340491	0.00276711	Q9H8G2	Caspase activity and apoptosis inhibitor 1	CAAP1_HUMAN	4	NA
CABIN1	1.06064	2.51166e-06	4.78767e-06	Q9Y6J0	Calcineurin-binding protein cabin-1	CABIN_HUMAN	11	NA
CACHD1	-0.80249	0.165913	0.0715721	Q5VU97	VWFA and cache domain-containing protein 1	CAHD1_HUMAN	3	NA
CACNA2D1	-3.02579	1.07786e-21	1.23842e-20	P54289	Voltage-dependent calcium channel subunit alpha-2/delta-1	CA2D1_HUMAN	16	NA
CACNA2D2	0.352778	0.322112	0.123139	Q9NY47	Voltage-dependent calcium channel subunit alpha-2/delta-2	CA2D2_HUMAN	2	NA
CACTIN	0.413323	0.000151076	0.000188959	Q8WUQ7	Cactin	CATIN_HUMAN	18	NA
CACUL1	0.368144	0.773378	0.24754	Q86Y37	CDK2-associated and cullin domain-containing protein 1	CACL1_HUMAN	2	NA
CAD	-0.398495	0.000368091	0.000409646	P27708	CAD protein	PYR1_HUMAN	79	NA
CALCOCO1	0.0319796	0.0198824	0.0122591	Q9P1Z2	Calcium-binding and coiled-coil domain-containing protein 1	CACO1_HUMAN	7	NA
CALCOCO2	-1.2909	8.1139e-05	0.000109722	Q13137	Calcium-binding and coiled-coil domain-containing protein 2	CACO2_HUMAN	17	NA
CALD1	0.500814	5.9895e-12	3.15775e-11	Q05682	Caldesmon	CALD1_HUMAN	29	NA
CALM1	-0.0555237	0.170871	0.0732555	P62158	Calmodulin	CALM_HUMAN	7	NA
CALML3	2.84009	0.287217	0.11251	P27482	Calmodulin-like protein 3	CALL3_HUMAN	4	NA
CALML5	-0.147554	0.770769	0.246895	Q9NZT1	Calmodulin-like protein 5	CALL5_HUMAN	8	NA
CALU	-0.684013	0.0206696	0.0126632	O43852	Calumenin	CALU_HUMAN	15	NA
CAMK1	-0.837626	0.0738993	0.036795	Q14012	Calcium/calmodulin-dependent protein kinase type 1	KCC1A_HUMAN	10	NA
CAMK1D	-0.922387	0.00401764	0.00318733	Q8IU85	Calcium/calmodulin-dependent protein kinase type 1D	KCC1D_HUMAN	2	NA
CAMK2B	0.048301	0.983076	0.295526	Q13554	Calcium/calmodulin-dependent protein kinase type II subunit beta	KCC2B_HUMAN	8	NA
CAMK2D	0.22235	0.0313225	0.0180005	Q13557	Calcium/calmodulin-dependent protein kinase type II subunit delta	KCC2D_HUMAN	12	NA
CAMK2G	-0.357303	0.518478	0.180973	Q13555	Calcium/calmodulin-dependent protein kinase type II subunit gamma	KCC2G_HUMAN	6	NA
CAMK4	0.546596	0.141001	0.0625918	Q16566	Calcium/calmodulin-dependent protein kinase type IV	KCC4_HUMAN	9	NA
CAMKK2	-0.83627	0.000522834	0.000554097	Q96RR4	Calcium/calmodulin-dependent protein kinase kinase 2	KKCC2_HUMAN	5	NA
CAMLG	-2.39149	0.0017608	0.00157039	P49069	Calcium signal-modulating cyclophilin ligand	CAMLG_HUMAN	2	NA
CAMSAP1	1.13941	6.65444e-19	6.26345e-18	Q5T5Y3	Calmodulin-regulated spectrin-associated protein 1	CAMP1_HUMAN	45	NA
CAMSAP2	0.288222	0.0098068	0.00678494	Q08AD1	Calmodulin-regulated spectrin-associated protein 2	CAMP2_HUMAN	22	NA
CAMSAP3	0.344726	0.606919	0.205055	Q9P1Y5	Calmodulin-regulated spectrin-associated protein 3	CAMP3_HUMAN	14	NA
CAND2	-1.62555	0.0426769	0.0233496	O75155	Cullin-associated NEDD8-dissociated protein 2	CAND2_HUMAN	4	NA
CANX	-0.81805	1.16507e-05	1.89878e-05	P27824	Calnexin	CALX_HUMAN	28	NA
CAP2	0.595284	0.618143	0.207878	P40123	Adenylyl cyclase-associated protein 2	CAP2_HUMAN	6	NA
CAPN1	-0.845486	0.0299172	0.0172942	P07384	Calpain-1 catalytic subunit	CAN1_HUMAN	24	NA
CAPN2	-0.622223	0.00910017	0.00634878	P17655	Calpain-2 catalytic subunit	CAN2_HUMAN	22	NA
CAPN7	-0.56336	0.000222159	0.00026437	Q9Y6W3	Calpain-7	CAN7_HUMAN	19	NA
CAPRIN1	-0.862082	0.0414644	0.0228363	Q14444	Caprin-1	CAPR1_HUMAN	21	NA
CARHSP1	-1.08142	0.0652999	0.0333506	Q9Y2V2	Calcium-regulated heat stable protein 1	CHSP1_HUMAN	2	NA
CARKD	-0.835837	0.00325573	0.00266145	Q8IW45	ATP-dependent (S)-NAD(P)H-hydrate dehydratase	NNRD_HUMAN	4	NA
CARM1	-0.810764	0.00013464	0.000170708	Q86X55	Histone-arginine methyltransferase CARM1	CARM1_HUMAN	12	NA
CARNMT1	-0.542943	0.441525	0.158764	Q8N4J0	Carnosine N-methyltransferase	CARME_HUMAN	5	NA
CARS	-1.12834	3.2519e-07	7.64128e-07	P49589	Cysteine--tRNA ligase, cytoplasmic	SYCC_HUMAN	12	NA
CARS2	-0.157391	0.00654439	0.00485439	Q9HA77	Probable cysteine--tRNA ligase, mitochondrial	SYCM_HUMAN	6	NA
CASC3	0.0220443	0.966873	0.292467	O15234	Protein CASC3	CASC3_HUMAN	2	NA
CASC4	1.09842	0.309911	0.119627	Q6P4E1	Protein CASC4	CASC4_HUMAN	2	NA
CASC5	1.49593	1.02207e-42	2.61965e-41	Q8NG31	Protein CASC5	CASC5_HUMAN	59	NA
CASK	-0.919672	0.0283989	0.0165486	O14936	Peripheral plasma membrane protein CASK	CSKP_HUMAN	16	NA
CASKIN2	-0.221036	0.420614	0.152536	Q8WXE0	Caskin-2	CSKI2_HUMAN	4	NA
CASP14	-4.96396	0.000165105	0.000203601	P31944	Caspase-14	CASPE_HUMAN	20	NA
CASP3	0.0738593	0.18544	0.0785314	P42574	Caspase-3	CASP3_HUMAN	5	NA
CASP6	0.146736	0.444579	0.159593	P55212	Caspase-6	CASP6_HUMAN	2	NA
CASP7	0.476277	0.0461799	0.0249629	P55210	Caspase-7	CASP7_HUMAN	2	NA
CASP8	-0.795675	5.05028e-05	7.09424e-05	Q14790	Caspase-8	CASP8_HUMAN	8	NA
CASP8AP2	0.408809	0.664069	0.219782	Q9UKL3	CASP8-associated protein 2	C8AP2_HUMAN	3	NA
CAST	0.916089	4.82286e-14	3.17585e-13	P20810	Calpastatin	ICAL_HUMAN	20	NA
CASZ1	1.14216	3.50871e-05	5.11418e-05	Q86V15	Zinc finger protein castor homolog 1	CASZ1_HUMAN	8	NA
CAT	-4.54421	3.26505e-06	6.08877e-06	P04040	Catalase	CATA_HUMAN	22	NA
CAV1	0.00988204	0.138982	0.0618276	Q03135	Caveolin-1	CAV1_HUMAN	2	NA
CBFB	-0.518611	0.918716	0.281826	Q13951	Core-binding factor subunit beta	PEBB_HUMAN	4	NA
CBLL1	-1.12971	0.000231317	0.000274092	Q75N03	E3 ubiquitin-protein ligase Hakai	HAKAI_HUMAN	7	NA
CBR1	-0.145267	0.0692421	0.0349673	P16152	Carbonyl reductase [NADPH] 1	CBR1_HUMAN	9	NA
CBWD2	-1.62086	0.00466877	0.00362788	Q8IUF1	COBW domain-containing protein 2	CBWD2_HUMAN	13	NA
CBX1	0.641087	0.000123579	0.000159352	P83916	Chromobox protein homolog 1	CBX1_HUMAN	6	NA
CBX2	-0.349998	0.00245746	0.0020974	Q14781	Chromobox protein homolog 2	CBX2_HUMAN	12	NA
CBX3	0.0777451	0.0634724	0.0325269	Q13185	Chromobox protein homolog 3	CBX3_HUMAN	7	NA
CBX5	-0.115798	0.566545	0.194171	P45973	Chromobox protein homolog 5	CBX5_HUMAN	9	NA
CBX6	-0.693837	0.0312757	0.0179797	O95503	Chromobox protein homolog 6	CBX6_HUMAN	4	NA
CBX8	-0.530637	0.0819361	0.039984	Q9HC52	Chromobox protein homolog 8	CBX8_HUMAN	14	NA
CBY1	0.0881448	0.539271	0.186686	Q9Y3M2	Protein chibby homolog 1	CBY1_HUMAN	2	NA
CC2D1A	-0.584412	0.00102778	0.000987478	Q6P1N0	Coiled-coil and C2 domain-containing protein 1A	C2D1A_HUMAN	28	NA
CC2D1B	-0.979737	0.0247188	0.0147052	Q5T0F9	Coiled-coil and C2 domain-containing protein 1B	C2D1B_HUMAN	5	NA
CCAR1	0.260316	0.267578	0.10619	Q8IX12	Cell division cycle and apoptosis regulator protein 1	CCAR1_HUMAN	24	NA
CCBL2	-0.938147	1.95678e-05	3.02131e-05	Q6YP21	Kynurenine--oxoglutarate transaminase 3	KAT3_HUMAN	15	NA
CCDC109B	0.123261	0.229497	0.0934365	Q9NWR8	Calcium uniporter regulatory subunit MCUb, mitochondrial	MCUB_HUMAN	2	NA
CCDC12	-0.340318	0.874126	0.271595	Q8WUD4	Coiled-coil domain-containing protein 12	CCD12_HUMAN	3	NA
CCDC124	-1.04872	2.59852e-11	1.22987e-10	Q96CT7	Coiled-coil domain-containing protein 124	CC124_HUMAN	14	NA
CCDC137	-0.739729	0.000602019	0.000623346	Q6PK04	Coiled-coil domain-containing protein 137	CC137_HUMAN	15	NA
CCDC138	2.32397	1.44889e-10	6.01957e-10	Q96M89	Coiled-coil domain-containing protein 138	CC138_HUMAN	11	NA
CCDC14	1.17567	8.17732e-05	0.000110133	Q49A88	Coiled-coil domain-containing protein 14	CCD14_HUMAN	10	NA
CCDC174	2.44508	0.00450335	0.00352069	Q6PII3	Coiled-coil domain-containing protein 174	CC174_HUMAN	5	NA
CCDC18	2.55931	4.6818e-41	1.14704e-39	Q5T9S5	Coiled-coil domain-containing protein 18	CCD18_HUMAN	37	NA
CCDC186	2.12494	8.08408e-07	1.73821e-06	Q7Z3E2	Coiled-coil domain-containing protein 186	CC186_HUMAN	10	NA
CCDC22	0.34954	0.711856	0.232203	O60826	Coiled-coil domain-containing protein 22	CCD22_HUMAN	5	NA
CCDC43	1.02882	0.000466812	0.000501424	Q96MW1	Coiled-coil domain-containing protein 43	CCD43_HUMAN	8	NA
CCDC47	-0.967231	2.28361e-07	5.52176e-07	Q96A33	Coiled-coil domain-containing protein 47	CCD47_HUMAN	16	NA
CCDC50	-0.361051	0.202579	0.0843951	Q8IVM0	Coiled-coil domain-containing protein 50	CCD50_HUMAN	3	NA
CCDC59	-0.239266	2.46844e-05	3.7284e-05	Q9P031	Thyroid transcription factor 1-associated protein 26	TAP26_HUMAN	11	NA
CCDC61	-0.169556	0.569689	0.195208	Q9Y6R9	Coiled-coil domain-containing protein 61	CCD61_HUMAN	7	NA
CCDC71	-1.26862	0.64002	0.213401	Q8IV32	Coiled-coil domain-containing protein 71	CCD71_HUMAN	3	NA
CCDC77	-0.635365	0.00228163	0.00196851	Q9BR77	Coiled-coil domain-containing protein 77	CCD77_HUMAN	9	NA
CCDC8	-0.195131	0.852709	0.266732	Q9H0W5	Coiled-coil domain-containing protein 8	CCDC8_HUMAN	6	NA
CCDC82	0.968205	0.183188	0.0776963	Q8N4S0	Coiled-coil domain-containing protein 82	CCD82_HUMAN	5	NA
CCDC85C	1.3134	2.83838e-10	1.12056e-09	A6NKD9	Coiled-coil domain-containing protein 85C	CC85C_HUMAN	7	NA
CCDC86	-0.664344	6.67888e-11	2.95146e-10	Q9H6F5	Coiled-coil domain-containing protein 86	CCD86_HUMAN	22	NA
CCDC88C	0.456205	0.00476905	0.00369031	Q9P219	Protein Daple	DAPLE_HUMAN	26	NA
CCDC9	-1.19251	0.00224169	0.00193908	Q9Y3X0	Coiled-coil domain-containing protein 9	CCDC9_HUMAN	7	NA
CCDC91	0.635169	0.000283005	0.000327421	Q7Z6B0	Coiled-coil domain-containing protein 91	CCD91_HUMAN	6	NA
CCDC92	3.54106	1.01414e-07	2.64408e-07	Q53HC0	Coiled-coil domain-containing protein 92	CCD92_HUMAN	5	NA
CCDC93	0.563716	0.138401	0.0616348	Q567U6	Coiled-coil domain-containing protein 93	CCD93_HUMAN	11	NA
CCDC94	-0.0734213	0.547508	0.188851	Q9BW85	Coiled-coil domain-containing protein 94	CCD94_HUMAN	11	NA
CCDC97	-0.741667	0.054443	0.0287214	Q96F63	Coiled-coil domain-containing protein 97	CCD97_HUMAN	5	NA
CCNA2	-2.78542	4.18208e-05	5.99083e-05	P20248	Cyclin-A2	CCNA2_HUMAN	3	NA
CCNB1	-1.40956	0.00211178	0.00183912	P14635	G2/mitotic-specific cyclin-B1	CCNB1_HUMAN	6	NA
CCNH	1.24681	0.00381556	0.00305318	P51946	Cyclin-H	CCNH_HUMAN	7	NA
CCNK	-0.0665959	0.120246	0.0548149	O75909	Cyclin-K	CCNK_HUMAN	4	NA
CCNL1	-1.15626	0.123795	0.0561357	Q9UK58	Cyclin-L1	CCNL1_HUMAN	2	NA
CCNL2	-0.369459	0.782117	0.249717	Q96S94	Cyclin-L2	CCNL2_HUMAN	3	NA
CCNT1	0.103693	0.088679	0.0426253	O60563	Cyclin-T1	CCNT1_HUMAN	15	NA
CCNT2	-0.254386	0.114187	0.0526237	O60583	Cyclin-T2	CCNT2_HUMAN	5	NA
CCNY	-3.31423	0.000156051	0.000193871	Q8ND76	Cyclin-Y	CCNY_HUMAN	4	NA
CCP110	1.53619	1.07258e-17	9.55574e-17	O43303	Centriolar coiled-coil protein of 110 kDa	CP110_HUMAN	24	NA
CCSER2	2.46294	9.48009e-11	4.08109e-10	Q9H7U1	Serine-rich coiled-coil domain-containing protein 2	CCSE2_HUMAN	8	NA
CCT6B	-1.48517	0.000565471	0.000589575	Q92526	T-complex protein 1 subunit zeta-2	TCPW_HUMAN	12	NA
CCZ1B;CCZ1	0.0117742	0.469192	0.166775	P86790;P86791	Vacuolar fusion protein CCZ1 homolog B;Vacuolar fusion protein CCZ1 homolog	CCZ1B_HUMAN;CCZ1_HUMAN	9	NA
CD2AP	1.76616	1.50064e-63	7.57598e-62	Q9Y5K6	CD2-associated protein	CD2AP_HUMAN	50	NA
CD2BP2	0.901257	0.00139421	0.00128471	O95400	CD2 antigen cytoplasmic tail-binding protein 2	CD2B2_HUMAN	6	NA
CD3EAP	-0.525482	0.00687184	0.00505675	O15446	DNA-directed RNA polymerase I subunit RPA34	RPA34_HUMAN	14	NA
CDAN1	-1.80235	0.0658186	0.0335743	Q8IWY9	Codanin-1	CDAN1_HUMAN	2	NA
CDC123	-0.103967	0.25465	0.101887	O75794	Cell division cycle protein 123 homolog	CD123_HUMAN	9	NA
CDC16	-0.29298	0.423708	0.153424	Q13042	Cell division cycle protein 16 homolog	CDC16_HUMAN	12	NA
CDC20	-0.747364	0.0003058	0.000349426	Q12834	Cell division cycle protein 20 homolog	CDC20_HUMAN	7	NA
CDC23	0.44515	0.315475	0.121079	Q9UJX2	Cell division cycle protein 23 homolog	CDC23_HUMAN	11	NA
CDC25C	-0.943138	0.0327728	0.0187434	P30307	M-phase inducer phosphatase 3	MPIP3_HUMAN	11	NA
CDC27	-0.214771	0.000413978	0.000453444	P30260	Cell division cycle protein 27 homolog	CDC27_HUMAN	20	NA
CDC37	-1.71966	0.000196804	0.000237936	Q16543	Hsp90 co-chaperone Cdc37	CDC37_HUMAN	12	NA
CDC40	-0.852188	2.25209e-05	3.42646e-05	O60508	Pre-mRNA-processing factor 17	PRP17_HUMAN	22	NA
CDC42	-1.57348	0.000124329	0.000159948	P60953	Cell division control protein 42 homolog	CDC42_HUMAN	3	NA
CDC42BPA	-0.312597	0.000846633	0.000838081	Q5VT25	Serine/threonine-protein kinase MRCK alpha	MRCKA_HUMAN	48	NA
CDC42BPB	-0.249943	0.511729	0.178998	Q9Y5S2	Serine/threonine-protein kinase MRCK beta	MRCKB_HUMAN	34	NA
CDC42EP1	-0.626138	1.57023e-05	2.49143e-05	Q00587	Cdc42 effector protein 1	BORG5_HUMAN	8	NA
CDC42EP4	-0.99976	0.147961	0.0649888	Q9H3Q1	Cdc42 effector protein 4	BORG4_HUMAN	2	NA
CDC45	-0.271601	0.201787	0.0841917	O75419	Cell division control protein 45 homolog	CDC45_HUMAN	12	NA
CDC5L	-0.448263	0.00284133	0.00237872	Q99459	Cell division cycle 5-like protein	CDC5L_HUMAN	42	NA
CDC7	-0.596025	0.0350707	0.0198262	O00311	Cell division cycle 7-related protein kinase	CDC7_HUMAN	12	NA
CDC73	-0.00865138	0.775581	0.248095	Q6P1J9	Parafibromin	CDC73_HUMAN	26	NA
CDCA2	-0.570122	0.026731	0.0156975	Q69YH5	Cell division cycle-associated protein 2	CDCA2_HUMAN	21	NA
CDCA5	-2.3461	1.13558e-05	1.85854e-05	Q96FF9	Sororin	CDCA5_HUMAN	5	NA
CDCA7L	-1.77377	2.43757e-05	3.68512e-05	Q96GN5	Cell division cycle-associated 7-like protein	CDA7L_HUMAN	5	NA
CDCA8	-0.435254	0.013923	0.00916464	Q53HL2	Borealin	BOREA_HUMAN	7	NA
CDH2;CDH4	0.980408	0.20082	0.0838301	P19022;P55283	Cadherin-2;Cadherin-4	CADH2_HUMAN;CADH4_HUMAN	2	NA
CDIPT	-1.19518	0.0508702	0.0271332	O14735	CDP-diacylglycerol--inositol 3-phosphatidyltransferase	CDIPT_HUMAN	4	NA
CDK1	-0.418502	0.0456335	0.0246836	P06493	Cyclin-dependent kinase 1	CDK1_HUMAN	17	NA
CDK11A	0.238672	0.273347	0.108042	Q9UQ88	Cyclin-dependent kinase 11A	CD11A_HUMAN	24	NA
CDK12	-0.345426	0.00631581	0.00470579	Q9NYV4	Cyclin-dependent kinase 12	CDK12_HUMAN	31	NA
CDK13	0.474987	0.00958235	0.00664621	Q14004	Cyclin-dependent kinase 13	CDK13_HUMAN	31	NA
CDK16	-0.530559	0.22905	0.0933228	Q00536	Cyclin-dependent kinase 16	CDK16_HUMAN	12	NA
CDK17	-1.19853	0.010999	0.00746104	Q00537	Cyclin-dependent kinase 17	CDK17_HUMAN	3	NA
CDK18	-1.50495	0.0208684	0.012768	Q07002	Cyclin-dependent kinase 18	CDK18_HUMAN	4	NA
CDK4	-1.14124	3.30649e-07	7.7477e-07	P11802	Cyclin-dependent kinase 4	CDK4_HUMAN	11	NA
CDK5	-0.521628	0.00321493	0.00263197	Q00535	Cyclin-dependent-like kinase 5	CDK5_HUMAN	9	NA
CDK5RAP1	-0.462357	0.0153403	0.00989043	Q96SZ6	CDK5 regulatory subunit-associated protein 1	CK5P1_HUMAN	8	NA
CDK5RAP2	0.980428	8.51172e-23	1.08248e-21	Q96SN8	CDK5 regulatory subunit-associated protein 2	CK5P2_HUMAN	48	NA
CDK5RAP3	-0.237175	0.401273	0.146831	Q96JB5	CDK5 regulatory subunit-associated protein 3	CK5P3_HUMAN	10	NA
CDK6	-0.169515	0.870127	0.270656	Q00534	Cyclin-dependent kinase 6	CDK6_HUMAN	13	NA
CDK7	0.625246	0.000210324	0.000252086	P50613	Cyclin-dependent kinase 7	CDK7_HUMAN	9	NA
CDK9	-0.523075	0.0081419	0.00580917	P50750	Cyclin-dependent kinase 9	CDK9_HUMAN	9	NA
CDKAL1	-0.580874	0.0193552	0.0120039	Q5VV42	Threonylcarbamoyladenosine tRNA methylthiotransferase	CDKAL_HUMAN	13	NA
CDKN2A	-0.982619	0.3353	0.12713	P42771	Cyclin-dependent kinase inhibitor 2A	CDN2A_HUMAN	4	NA
CDKN2AIP	0.378358	0.000122005	0.000157567	Q9NXV6	CDKN2A-interacting protein	CARF_HUMAN	21	NA
CDKN2AIPNL	-0.0419945	0.311187	0.119953	Q96HQ2	CDKN2AIP N-terminal-like protein	C2AIL_HUMAN	3	NA
CDR2	1.81249	0.00744241	0.00538855	Q01850	Cerebellar degeneration-related protein 2	CDR2_HUMAN	5	NA
CDR2L	1.06886	3.20646e-05	4.73159e-05	Q86X02	Cerebellar degeneration-related protein 2-like	CDR2L_HUMAN	7	NA
CDS1	-1.28828	0.00906259	0.00633051	Q92903	Phosphatidate cytidylyltransferase 1	CDS1_HUMAN	2	NA
CDS2	-0.000874394	0.684299	0.225216	O95674	Phosphatidate cytidylyltransferase 2	CDS2_HUMAN	4	NA
CDSN	1.93235	0.726839	0.236092	Q15517	Corneodesmosin	CDSN_HUMAN	2	NA
CDYL	-0.802205	0.0718867	0.0360299	Q9Y232	Chromodomain Y-like protein	CDYL1_HUMAN	11	NA
CEBPZ	-0.812999	5.42092e-09	1.78131e-08	Q03701	CCAAT/enhancer-binding protein zeta	CEBPZ_HUMAN	29	NA
CECR2	-1.47249	0.000388952	0.000429135	Q9BXF3	Cat eye syndrome critical region protein 2	CECR2_HUMAN	2	NA
CECR5	-0.627774	6.65872e-05	9.16812e-05	Q9BXW7	Cat eye syndrome critical region protein 5	CECR5_HUMAN	10	NA
CELF1	-1.51022	0.00340068	0.00276502	Q92879	CUGBP Elav-like family member 1	CELF1_HUMAN	3	NA
CELSR2	-0.538013	0.0908324	0.0434348	Q9HCU4	Cadherin EGF LAG seven-pass G-type receptor 2	CELR2_HUMAN	2	NA
CENPC	-0.934086	0.00416063	0.00328824	Q03188	Centromere protein C	CENPC_HUMAN	28	NA
CENPF	0.777925	1.44056e-32	2.75064e-31	P49454	Centromere protein F	CENPF_HUMAN	102	NA
CENPH	0.0545153	0.37383	0.138975	Q9H3R5	Centromere protein H	CENPH_HUMAN	6	NA
CENPJ	0.850272	7.87548e-07	1.70176e-06	Q9HC77	Centromere protein J	CENPJ_HUMAN	18	NA
CENPM	0.566702	0.547492	0.188851	Q9NSP4	Centromere protein M	CENPM_HUMAN	3	NA
CENPP	-0.364693	0.655675	0.217687	Q6IPU0	Centromere protein P	CENPP_HUMAN	2	NA
CENPU	-2.05125	0.0434707	0.0237061	Q71F23	Centromere protein U	CENPU_HUMAN	5	NA
CENPV	-1.46768	1.01575e-05	1.67632e-05	Q7Z7K6	Centromere protein V	CENPV_HUMAN	8	NA
CEP104	2.37003	0.000714417	0.000721344	O60308	Centrosomal protein of 104 kDa	CE104_HUMAN	2	NA
CEP112	1.38023	2.46301e-06	4.71111e-06	Q8N8E3	Centrosomal protein of 112 kDa	CE112_HUMAN	15	NA
CEP120	0.355716	0.14388	0.063599	Q8N960	Centrosomal protein of 120 kDa	CE120_HUMAN	6	NA
CEP128	-1.50522	9.53726e-17	7.86588e-16	Q6ZU80	Centrosomal protein of 128 kDa	CE128_HUMAN	52	NA
CEP131	1.09439	1.30932e-29	2.29613e-28	Q9UPN4	Centrosomal protein of 131 kDa	CP131_HUMAN	45	NA
CEP135	-0.177537	0.000152338	0.000190109	Q66GS9	Centrosomal protein of 135 kDa	CP135_HUMAN	35	NA
CEP152	2.55699	1.13682e-26	1.75366e-25	O94986	Centrosomal protein of 152 kDa	CE152_HUMAN	28	NA
CEP162	2.67793	2.84234e-16	2.26571e-15	Q5TB80	Centrosomal protein of 162 kDa	CE162_HUMAN	16	NA
CEP164	2.53476	1.85264e-07	4.55908e-07	Q9UPV0	Centrosomal protein of 164 kDa	CE164_HUMAN	5	NA
CEP170	0.783189	5.75313e-26	8.48206e-25	Q5SW79	Centrosomal protein of 170 kDa	CE170_HUMAN	70	NA
CEP170B	-0.278042	0.986721	0.296247	Q9Y4F5	Centrosomal protein of 170 kDa protein B	C170B_HUMAN	25	NA
CEP192	0.773764	1.45433e-19	1.44221e-18	Q8TEP8	Centrosomal protein of 192 kDa	CE192_HUMAN	37	NA
CEP250	-0.206093	0.420618	0.152536	Q9BV73	Centrosome-associated protein CEP250	CP250_HUMAN	45	NA
CEP290	2.01163	4.01298e-62	1.80693e-60	O15078	Centrosomal protein of 290 kDa	CE290_HUMAN	75	NA
CEP295	0.421144	0.00185192	0.00164024	Q9C0D2	Centrosomal protein of 295 kDa	CE295_HUMAN	12	NA
CEP350	1.67737	3.65682e-37	7.61533e-36	Q5VT06	Centrosome-associated protein 350	CE350_HUMAN	60	NA
CEP41	-0.37829	0.0565742	0.0296859	Q9BYV8	Centrosomal protein of 41 kDa	CEP41_HUMAN	5	NA
CEP44	0.846707	0.000145604	0.000183353	Q9C0F1	Centrosomal protein of 44 kDa	CEP44_HUMAN	7	NA
CEP55	0.274876	0.166542	0.0717506	Q53EZ4	Centrosomal protein of 55 kDa	CEP55_HUMAN	14	NA
CEP57L1	1.14035	0.197318	0.0827415	Q8IYX8	Centrosomal protein CEP57L1	CE57L_HUMAN	4	NA
CEP63	0.592871	0.0115186	0.00777235	Q96MT8	Centrosomal protein of 63 kDa	CEP63_HUMAN	4	NA
CEP68	-0.945048	0.323242	0.123401	Q76N32	Centrosomal protein of 68 kDa	CEP68_HUMAN	5	NA
CEP72	0.650667	0.0496957	0.0266044	Q9P209	Centrosomal protein of 72 kDa	CEP72_HUMAN	2	NA
CEP78	-1.05202	0.00231154	0.00198712	Q5JTW2	Centrosomal protein of 78 kDa	CEP78_HUMAN	5	NA
CEP83	2.00956	0.0628475	0.0322662	Q9Y592	Centrosomal protein of 83 kDa	CEP83_HUMAN	4	NA
CEP85	0.12316	0.788372	0.251134	Q6P2H3	Centrosomal protein of 85 kDa	CEP85_HUMAN	16	NA
CEP89	1.2963	0.00791147	0.00566173	Q96ST8	Centrosomal protein of 89 kDa	CEP89_HUMAN	3	NA
CEPT1	-0.702487	0.0178427	0.011192	Q9Y6K0	Choline/ethanolaminephosphotransferase 1	CEPT1_HUMAN	4	NA
CERS1	-0.519566	0.0823505	0.0401275	P27544	Ceramide synthase 1	CERS1_HUMAN	2	NA
CETN2	-1.00921	0.0297257	0.0172015	P41208	Centrin-2	CETN2_HUMAN	6	NA
CFAP20	0.48246	0.00115109	0.00108838	Q9Y6A4	Cilia- and flagella-associated protein 20	CFA20_HUMAN	7	NA
CFAP36	0.546372	0.0353832	0.0199825	Q96G28	Cilia- and flagella-associated protein 36	CFA36_HUMAN	7	NA
CFAP97	-0.00181505	0.243478	0.098264	Q9P2B7	Cilia- and flagella-associated protein 97	CFA97_HUMAN	4	NA
CFDP1	1.91379	0.0164922	0.0105151	Q9UEE9	Craniofacial development protein 1	CFDP1_HUMAN	7	NA
CFL1	0.163812	0.676415	0.223018	P23528	Cofilin-1	COF1_HUMAN	13	NA
CFL2	-1.31361	0.031105	0.0179064	Q9Y281	Cofilin-2	COF2_HUMAN	3	NA
CGGBP1	0.210802	0.00773598	0.00556964	Q9UFW8	CGG triplet repeat-binding protein 1	CGBP1_HUMAN	7	NA
CGN	-0.454032	0.00376219	0.00301627	Q9P2M7	Cingulin	CING_HUMAN	52	NA
CGNL1	0.413716	0.00163468	0.00147608	Q0VF96	Cingulin-like protein 1	CGNL1_HUMAN	11	NA
CHAF1A	-0.0585689	0.857854	0.267939	Q13111	Chromatin assembly factor 1 subunit A	CAF1A_HUMAN	19	NA
CHAF1B	0.087475	0.39744	0.145848	Q13112	Chromatin assembly factor 1 subunit B	CAF1B_HUMAN	16	NA
CHAMP1	0.239995	0.00370327	0.00298195	Q96JM3	Chromosome alignment-maintaining phosphoprotein 1	CHAP1_HUMAN	46	NA
CHCHD3	-0.511184	0.166613	0.0717627	Q9NX63	MICOS complex subunit MIC19	MIC19_HUMAN	3	NA
CHCHD4	-0.162818	0.291175	0.113739	Q8N4Q1	Mitochondrial intermembrane space import and assembly protein 40	MIA40_HUMAN	3	NA
CHD1	-0.424178	5.23229e-05	7.32153e-05	O14646	Chromodomain-helicase-DNA-binding protein 1	CHD1_HUMAN	42	NA
CHD1L	-1.19773	5.28915e-06	9.37418e-06	Q86WJ1	Chromodomain-helicase-DNA-binding protein 1-like	CHD1L_HUMAN	18	NA
CHD2	-0.673019	3.48738e-06	6.44836e-06	O14647	Chromodomain-helicase-DNA-binding protein 2	CHD2_HUMAN	24	NA
CHD3	-0.0494852	0.477038	0.168879	Q12873	Chromodomain-helicase-DNA-binding protein 3	CHD3_HUMAN	26	NA
CHD4	0.632481	1.72324e-14	1.18633e-13	Q14839	Chromodomain-helicase-DNA-binding protein 4	CHD4_HUMAN	86	NA
CHD6	0.806879	1.09181e-06	2.25677e-06	Q8TD26	Chromodomain-helicase-DNA-binding protein 6	CHD6_HUMAN	23	NA
CHD7	0.636122	6.48942e-05	8.94981e-05	Q9P2D1	Chromodomain-helicase-DNA-binding protein 7	CHD7_HUMAN	46	NA
CHD8	0.74158	3.40635e-12	1.86065e-11	Q9HCK8	Chromodomain-helicase-DNA-binding protein 8	CHD8_HUMAN	52	NA
CHD9	0.154257	0.926873	0.283698	Q3L8U1	Chromodomain-helicase-DNA-binding protein 9	CHD9_HUMAN	5	NA
CHEK1	-0.166471	0.617851	0.207821	O14757	Serine/threonine-protein kinase Chk1	CHK1_HUMAN	9	NA
CHEK2	-0.655233	0.0304685	0.0175886	O96017	Serine/threonine-protein kinase Chk2	CHK2_HUMAN	8	NA
CHERP	0.369425	0.0779411	0.0383896	Q8IWX8	Calcium homeostasis endoplasmic reticulum protein	CHERP_HUMAN	21	NA
CHMP2B	0.438316	0.984727	0.295969	Q9UQN3	Charged multivesicular body protein 2b	CHM2B_HUMAN	2	NA
CHMP3	-1.46691	0.100955	0.0475385	Q9Y3E7	Charged multivesicular body protein 3	CHMP3_HUMAN	3	NA
CHMP4B	0.624324	0.000355463	0.000397184	Q9H444	Charged multivesicular body protein 4b	CHM4B_HUMAN	9	NA
CHMP7	0.392919	0.809766	0.256819	Q8WUX9	Charged multivesicular body protein 7	CHMP7_HUMAN	8	NA
CHORDC1	-0.947905	0.000523763	0.000554729	Q9UHD1	Cysteine and histidine-rich domain-containing protein 1	CHRD1_HUMAN	11	NA
CHTF18	-0.646108	0.00994814	0.00686562	Q8WVB6	Chromosome transmission fidelity protein 18 homolog	CTF18_HUMAN	4	NA
CHTF8	-1.94118	0.00293451	0.00244567	P0CG12	Chromosome transmission fidelity protein 8 homolog isoform 2	CTF8A_HUMAN	2	NA
CHTOP	-1.25741	8.78459e-09	2.79296e-08	Q9Y3Y2	Chromatin target of PRMT1 protein	CHTOP_HUMAN	8	NA
CIAO1	-0.157928	0.164998	0.0712509	O76071	Probable cytosolic iron-sulfur protein assembly protein CIAO1	CIAO1_HUMAN	3	NA
CIAPIN1	0.992407	0.0024251	0.0020751	Q6FI81	Anamorsin	CPIN1_HUMAN	11	NA
CIC	1.98278	1.24889e-16	1.01992e-15	Q96RK0	Protein capicua homolog	CIC_HUMAN	23	NA
CIR1	-0.444082	0.088542	0.0425845	Q86X95	Corepressor interacting with RBPJ 1	CIR1_HUMAN	4	NA
CIRBP	-1.16141	0.0442284	0.0240249	Q14011	Cold-inducible RNA-binding protein	CIRBP_HUMAN	5	NA
CIRH1A	-1.20441	1.3832e-09	5.0096e-09	Q969X6	Cirhin	CIR1A_HUMAN	17	NA
CISD1	0.542607	0.810824	0.257096	Q9NZ45	CDGSH iron-sulfur domain-containing protein 1	CISD1_HUMAN	2	NA
CIT	-0.384885	0.0236469	0.0141762	O14578	Citron Rho-interacting kinase	CTRO_HUMAN	51	NA
CIZ1	0.549758	0.00269259	0.00227132	Q9ULV3	Cip1-interacting zinc finger protein	CIZ1_HUMAN	16	NA
CKAP2	-1.11056	6.20091e-09	2.01378e-08	Q8WWK9	Cytoskeleton-associated protein 2	CKAP2_HUMAN	22	NA
CKAP2L	-0.869516	0.00259071	0.00219762	Q8IYA6	Cytoskeleton-associated protein 2-like	CKP2L_HUMAN	8	NA
CKAP4	-1.69437	1.04626e-18	9.73785e-18	Q07065	Cytoskeleton-associated protein 4	CKAP4_HUMAN	23	NA
CKAP5	0.783592	7.02559e-22	8.2427e-21	Q14008	Cytoskeleton-associated protein 5	CKAP5_HUMAN	70	NA
CKM	4.16115	0.0139532	0.00918052	P06732	Creatine kinase M-type	KCRM_HUMAN	7	NA
CKMT1A	-0.792315	1.29769e-07	3.32609e-07	P12532	Creatine kinase U-type, mitochondrial	KCRU_HUMAN	14	NA
CLASP1	-0.270032	0.256059	0.102341	Q7Z460	CLIP-associating protein 1	CLAP1_HUMAN	10	NA
CLASP2	-0.440703	0.699087	0.228907	O75122	CLIP-associating protein 2	CLAP2_HUMAN	14	NA
CLASRP	0.189151	0.351574	0.132098	Q8N2M8	CLK4-associating serine/arginine rich protein	CLASR_HUMAN	6	NA
CLCC1	-0.309029	0.32233	0.123165	Q96S66	Chloride channel CLIC-like protein 1	CLCC1_HUMAN	6	NA
CLCN7	-1.75136	0.314666	0.120903	P51798	H(+)/Cl(-) exchange transporter 7	CLCN7_HUMAN	4	NA
CLEC16A	7.72085	0.000759884	0.000762172	Q2KHT3	Protein CLEC16A	CL16A_HUMAN	2	NA
CLGN	-0.983784	0.0283925	0.0165486	O14967	Calmegin	CLGN_HUMAN	14	NA
CLIC4	-0.0923915	0.000887342	0.000870107	Q9Y696	Chloride intracellular channel protein 4	CLIC4_HUMAN	14	NA
CLINT1	1.35278	1.39381e-33	2.73188e-32	Q14677	Clathrin interactor 1	EPN4_HUMAN	21	NA
CLK2	-1.09957	0.0937181	0.0446353	P49760	Dual specificity protein kinase CLK2	CLK2_HUMAN	7	NA
CLK3	-0.357733	0.554108	0.190732	P49761	Dual specificity protein kinase CLK3	CLK3_HUMAN	12	NA
CLK4	-1.24734	0.141092	0.0625989	Q9HAZ1	Dual specificity protein kinase CLK4	CLK4_HUMAN	3	NA
CLMN	1.21302	1.14952e-07	2.98768e-07	Q96JQ2	Calmin	CLMN_HUMAN	17	NA
CLN6	-0.652832	0.0593118	0.0307926	Q9NWW5	Ceroid-lipofuscinosis neuronal protein 6	CLN6_HUMAN	2	NA
CLNS1A	0.132959	0.861035	0.26868	P54105	Methylosome subunit pICln	ICLN_HUMAN	7	NA
CLP1	0.813872	0.331235	0.126031	Q92989	Polyribonucleotide 5'-hydroxyl-kinase Clp1	CLP1_HUMAN	5	NA
CLPB	-1.0033	0.0698905	0.0351988	Q9H078	Caseinolytic peptidase B protein homolog	CLPB_HUMAN	6	NA
CLPP	-2.1449	2.20229e-05	3.35376e-05	Q16740	ATP-dependent Clp protease proteolytic subunit, mitochondrial	CLPP_HUMAN	5	NA
CLPTM1	-1.12168	0.294955	0.114839	O96005	Cleft lip and palate transmembrane protein 1	CLPT1_HUMAN	5	NA
CLPTM1L	-0.939141	0.00285105	0.00238566	Q96KA5	Cleft lip and palate transmembrane protein 1-like protein	CLP1L_HUMAN	4	NA
CLPX	-0.456632	6.8867e-06	1.17916e-05	O76031	ATP-dependent Clp protease ATP-binding subunit clpX-like, mitochondrial	CLPX_HUMAN	21	NA
CLSPN	1.55244	2.92762e-15	2.15815e-14	Q9HAW4	Claspin	CLSPN_HUMAN	17	NA
CLTA	-0.437472	0.0515173	0.0274035	P09496	Clathrin light chain A	CLCA_HUMAN	6	NA
CLTB	-0.135175	0.237336	0.096088	P09497	Clathrin light chain B	CLCB_HUMAN	6	NA
CMAS	-1.1165	1.11824e-10	4.74043e-10	Q8NFW8	N-acylneuraminate cytidylyltransferase	NEUA_HUMAN	15	NA
CMBL	-0.0796954	0.0557601	0.0293326	Q96DG6	Carboxymethylenebutenolidase homolog	CMBL_HUMAN	6	NA
CMPK1	-0.23137	0.00565854	0.00429286	P30085	UMP-CMP kinase	KCY_HUMAN	15	NA
CMSS1	-1.63656	0.0102862	0.0070638	Q9BQ75	Protein CMSS1	CMS1_HUMAN	3	NA
CMTR1	-0.694269	0.0053015	0.00406456	Q8N1G2	Cap-specific mRNA (nucleoside-2'-O-)-methyltransferase 1	CMTR1_HUMAN	21	NA
CNBP	0.174441	0.101346	0.0476475	P62633	Cellular nucleic acid-binding protein	CNBP_HUMAN	4	NA
CNDP2	-0.857945	3.6651e-08	1.03492e-07	Q96KP4	Cytosolic non-specific dipeptidase	CNDP2_HUMAN	21	NA
CNN2	0.514558	0.383272	0.141833	Q99439	Calponin-2	CNN2_HUMAN	6	NA
CNN3	-0.064138	0.00113327	0.00107457	Q15417	Calponin-3	CNN3_HUMAN	15	NA
CNNM2	0.338343	0.812869	0.257509	Q9H8M5	Metal transporter CNNM2	CNNM2_HUMAN	3	NA
CNNM3	0.0244375	0.392344	0.14458	Q8NE01	Metal transporter CNNM3	CNNM3_HUMAN	5	NA
CNOT1	0.513992	1.58973e-05	2.51757e-05	A5YKK6	CCR4-NOT transcription complex subunit 1	CNOT1_HUMAN	44	NA
CNOT10	-0.811139	0.119665	0.0546048	Q9H9A5	CCR4-NOT transcription complex subunit 10	CNO10_HUMAN	15	NA
CNOT11	0.189434	0.735986	0.238366	Q9UKZ1	CCR4-NOT transcription complex subunit 11	CNO11_HUMAN	2	NA
CNOT2	-0.11278	0.561256	0.192715	Q9NZN8	CCR4-NOT transcription complex subunit 2	CNOT2_HUMAN	12	NA
CNOT3	0.273217	0.671666	0.221759	O75175	CCR4-NOT transcription complex subunit 3	CNOT3_HUMAN	15	NA
CNOT6L	-0.0764385	0.758021	0.243796	Q96LI5	CCR4-NOT transcription complex subunit 6-like	CNO6L_HUMAN	2	NA
CNOT7	1.05215	0.00131838	0.00122363	Q9UIV1	CCR4-NOT transcription complex subunit 7	CNOT7_HUMAN	8	NA
CNOT8	-0.512645	0.00725935	0.00528356	Q9UFF9	CCR4-NOT transcription complex subunit 8	CNOT8_HUMAN	2	NA
CNP	-0.836218	2.65484e-06	5.02609e-06	P09543	2',3'-cyclic-nucleotide 3'-phosphodiesterase	CN37_HUMAN	17	NA
CNRIP1	-2.22036	0.192785	0.0811675	Q96F85	CB1 cannabinoid receptor-interacting protein 1	CNRP1_HUMAN	2	NA
CNTLN	1.27059	1.16322e-06	2.39546e-06	Q9NXG0	Centlein	CNTLN_HUMAN	17	NA
CNTN1	-2.42271	2.80806e-18	2.57046e-17	Q12860	Contactin-1	CNTN1_HUMAN	23	NA
CNTNAP1	-0.757319	0.172581	0.0738776	P78357	Contactin-associated protein 1	CNTP1_HUMAN	2	NA
CNTRL	-1.50186	2.25846e-10	9.023e-10	Q7Z7A1	Centriolin	CNTRL_HUMAN	53	NA
CNTROB	2.92431	5.16647e-10	1.96067e-09	Q8N137	Centrobin	CNTRB_HUMAN	9	NA
COA7	-0.243476	0.52809	0.183789	Q96BR5	Cytochrome c oxidase assembly factor 7	COA7_HUMAN	4	NA
COASY	-0.469975	0.00430111	0.00338801	Q13057	Bifunctional coenzyme A synthase	COASY_HUMAN	11	NA
COG1	-0.678778	0.00118712	0.00111673	Q8WTW3	Conserved oligomeric Golgi complex subunit 1	COG1_HUMAN	12	NA
COG2	-0.0520273	0.395783	0.145589	Q14746	Conserved oligomeric Golgi complex subunit 2	COG2_HUMAN	5	NA
COG3	0.423643	0.22488	0.0919838	Q96JB2	Conserved oligomeric Golgi complex subunit 3	COG3_HUMAN	5	NA
COG6	-0.388092	0.894495	0.275917	Q9Y2V7	Conserved oligomeric Golgi complex subunit 6	COG6_HUMAN	5	NA
COG7	0.406474	0.449204	0.160871	P83436	Conserved oligomeric Golgi complex subunit 7	COG7_HUMAN	6	NA
COIL	0.820192	9.99107e-07	2.08847e-06	P38432	Coilin	COIL_HUMAN	21	NA
COL14A1	-0.347097	0.201323	0.0840192	Q05707	Collagen alpha-1(XIV) chain	COEA1_HUMAN	14	NA
COL18A1	-2.02202	0.00237102	0.00203509	P39060	Collagen alpha-1(XVIII) chain	COIA1_HUMAN	11	NA
COL4A1	-3.57613	0.000231888	0.000274379	P02462	Collagen alpha-1(IV) chain	CO4A1_HUMAN	3	NA
COL4A2	-2.3238	1.32856e-06	2.70915e-06	P08572	Collagen alpha-2(IV) chain	CO4A2_HUMAN	9	NA
COL4A3BP	-1.02138	3.32598e-05	4.87772e-05	Q9Y5P4	Collagen type IV alpha-3-binding protein	C43BP_HUMAN	4	NA
COL6A1	-0.564389	0.0755889	0.0374699	P12109	Collagen alpha-1(VI) chain	CO6A1_HUMAN	3	NA
COLGALT1	-0.67664	0.00543393	0.00413754	Q8NBJ5	Procollagen galactosyltransferase 1	GT251_HUMAN	11	NA
COMMD10	-1.39937	0.307137	0.118777	Q9Y6G5	COMM domain-containing protein 10	COMDA_HUMAN	4	NA
COMMD2	-1.02378	0.0179058	0.0112273	Q86X83	COMM domain-containing protein 2	COMD2_HUMAN	3	NA
COMMD3	0.396677	0.255392	0.102132	Q9UBI1	COMM domain-containing protein 3	COMD3_HUMAN	5	NA
COMMD4	-0.954265	0.0491043	0.0263318	Q9H0A8	COMM domain-containing protein 4	COMD4_HUMAN	4	NA
COMMD8	2.0668	1.41735e-05	2.27599e-05	Q9NX08	COMM domain-containing protein 8	COMD8_HUMAN	4	NA
COMT	-0.113017	0.502648	0.176409	P21964	Catechol O-methyltransferase	COMT_HUMAN	7	NA
COPB2	-0.0112792	0.870338	0.270671	P35606	Coatomer subunit beta'	COPB2_HUMAN	32	NA
COPRS	-0.0160996	0.326643	0.124556	Q9NQ92	Coordinator of PRMT5 and differentiation stimulator	COPRS_HUMAN	3	NA
COPZ1	-0.501329	0.000555419	0.000581236	P61923	Coatomer subunit zeta-1	COPZ1_HUMAN	6	NA
COQ5	-1.10869	0.0119325	0.00800951	Q5HYK3	2-methoxy-6-polyprenyl-1,4-benzoquinol methylase, mitochondrial	COQ5_HUMAN	5	NA
COQ6	-1.04934	0.0306638	0.0176829	Q9Y2Z9	Ubiquinone biosynthesis monooxygenase COQ6, mitochondrial	COQ6_HUMAN	4	NA
CORO1A	-1.26087	0.00701087	0.00513339	P31146	Coronin-1A	COR1A_HUMAN	4	NA
CORO1B	1.11204	7.65671e-17	6.41009e-16	Q9BR76	Coronin-1B	COR1B_HUMAN	18	NA
CORO2A	-1.44056	0.197036	0.0826438	Q92828	Coronin-2A	COR2A_HUMAN	2	NA
CORO7	-0.616445	0.0767502	0.0379311	P57737	Coronin-7	CORO7_HUMAN	15	NA
COTL1	-0.976436	0.0698697	0.0351988	Q14019	Coactosin-like protein	COTL1_HUMAN	2	NA
COX10	0.0722379	0.298768	0.116188	Q12887	Protoheme IX farnesyltransferase, mitochondrial	COX10_HUMAN	3	NA
COX4I1	-0.236872	0.446135	0.159944	P13073	Cytochrome c oxidase subunit 4 isoform 1, mitochondrial	COX41_HUMAN	3	NA
COX5A	-0.398006	0.200354	0.0836847	P20674	Cytochrome c oxidase subunit 5A, mitochondrial	COX5A_HUMAN	2	NA
COX5B	-0.833822	0.126961	0.0573061	P10606	Cytochrome c oxidase subunit 5B, mitochondrial	COX5B_HUMAN	5	NA
COX7A2	-0.370568	0.447465	0.160352	P14406	Cytochrome c oxidase subunit 7A2, mitochondrial	CX7A2_HUMAN	2	NA
CPA4	-4.58173	0.107898	0.0500996	Q9UI42	Carboxypeptidase A4	CBPA4_HUMAN	12	NA
CPD	-0.819478	0.000371775	0.000412643	O75976	Carboxypeptidase D	CBPD_HUMAN	22	NA
CPEB4	-1.41954	0.000212871	0.000254406	Q17RY0	Cytoplasmic polyadenylation element-binding protein 4	CPEB4_HUMAN	8	NA
CPLX1	0.926276	0.110558	0.0512208	O14810	Complexin-1	CPLX1_HUMAN	2	NA
CPM	-1.42561	0.552178	0.190304	P14384	Carboxypeptidase M	CBPM_HUMAN	8	NA
CPNE1	-1.9237	6.19997e-06	1.0726e-05	Q99829	Copine-1	CPNE1_HUMAN	10	NA
CPNE2	-1.21792	0.000506741	0.000538756	Q96FN4	Copine-2	CPNE2_HUMAN	3	NA
CPNE3	-1.67426	3.0083e-09	1.03765e-08	O75131	Copine-3	CPNE3_HUMAN	10	NA
CPOX	-1.00365	3.48758e-07	8.09993e-07	P36551	Oxygen-dependent coproporphyrinogen-III oxidase, mitochondrial	HEM6_HUMAN	9	NA
CPS1	-0.19752	0.502816	0.17643	P31327	Carbamoyl-phosphate synthase [ammonia], mitochondrial	CPSM_HUMAN	5	NA
CPSF1	0.156295	0.570559	0.195396	Q10570	Cleavage and polyadenylation specificity factor subunit 1	CPSF1_HUMAN	27	NA
CPSF2	-0.133468	0.852322	0.266661	Q9P2I0	Cleavage and polyadenylation specificity factor subunit 2	CPSF2_HUMAN	24	NA
CPSF3	0.587227	4.55064e-16	3.54037e-15	Q9UKF6	Cleavage and polyadenylation specificity factor subunit 3	CPSF3_HUMAN	25	NA
CPSF3L	-0.47375	0.176776	0.075322	Q5TA45	Integrator complex subunit 11	INT11_HUMAN	8	NA
CPSF4	-0.255093	0.256956	0.102659	O95639	Cleavage and polyadenylation specificity factor subunit 4	CPSF4_HUMAN	5	NA
CPSF6	1.13934	3.11339e-06	5.83453e-06	Q16630	Cleavage and polyadenylation specificity factor subunit 6	CPSF6_HUMAN	14	NA
CPSF7	0.347663	0.921227	0.282282	Q8N684	Cleavage and polyadenylation specificity factor subunit 7	CPSF7_HUMAN	17	NA
CPT2	-2.1966	0.000207426	0.000248791	P23786	Carnitine O-palmitoyltransferase 2, mitochondrial	CPT2_HUMAN	2	NA
CPVL	-0.730426	0.000785514	0.000785514	Q9H3G5	Probable serine carboxypeptidase CPVL	CPVL_HUMAN	10	NA
CRBN	-0.198762	0.656224	0.217826	Q96SW2	Protein cereblon	CRBN_HUMAN	2	NA
CREB1	-0.661005	0.0628361	0.0322662	P16220	Cyclic AMP-responsive element-binding protein 1	CREB1_HUMAN	3	NA
CREB5	-1.48639	0.00872592	0.00614429	Q02930	Cyclic AMP-responsive element-binding protein 5	CREB5_HUMAN	2	NA
CREG1	-6.53138	0.534238	0.185348	O75629	Protein CREG1	CREG1_HUMAN	3	NA
CRK	-0.439791	0.824671	0.260258	P46108	Adapter molecule crk	CRK_HUMAN	5	NA
CRKL	0.28573	0.336137	0.12739	P46109	Crk-like protein	CRKL_HUMAN	14	NA
CRLF3	-1.75128	0.00090798	0.000887211	Q8IUI8	Cytokine receptor-like factor 3	CRLF3_HUMAN	2	NA
CRNKL1	0.101974	0.343246	0.1297	Q9BZJ0	Crooked neck-like protein 1	CRNL1_HUMAN	24	NA
CROCC	1.0822	0.00121015	0.00113647	Q5TZA2	Rootletin	CROCC_HUMAN	6	NA
CRTC1	1.08211	0.00970974	0.00672896	Q6UUV9	CREB-regulated transcription coactivator 1	CRTC1_HUMAN	3	NA
CRTC2	-1.52529	3.86517e-05	5.57039e-05	Q53ET0	CREB-regulated transcription coactivator 2	CRTC2_HUMAN	10	NA
CRTC3	-0.615894	0.00677161	0.00498961	Q6UUV7	CREB-regulated transcription coactivator 3	CRTC3_HUMAN	2	NA
CRYBG3	1.68618	1.07803e-72	6.19312e-71	Q68DQ2	Very large A-kinase anchor protein	CRBG3_HUMAN	79	NA
CRYZ	-0.566091	0.166715	0.0717877	Q08257	Quinone oxidoreductase	QOR_HUMAN	6	NA
CRYZL1	0.298963	0.532903	0.18507	O95825	Quinone oxidoreductase-like protein 1	QORL1_HUMAN	11	NA
CS	-1.96659	1.46696e-11	7.25209e-11	O75390	Citrate synthase, mitochondrial	CISY_HUMAN	12	NA
CSDE1	-0.402537	0.209587	0.0868585	O75534	Cold shock domain-containing protein E1	CSDE1_HUMAN	36	NA
CSK	-0.591792	3.65069e-05	5.3072e-05	P41240	Tyrosine-protein kinase CSK	CSK_HUMAN	16	NA
CSNK1A1	-1.15441	0.0120882	0.00811075	P48729	Casein kinase I isoform alpha	KC1A_HUMAN	9	NA
CSNK1D	-1.39625	0.0101307	0.00698002	P48730	Casein kinase I isoform delta	KC1D_HUMAN	3	NA
CSNK1E	-1.37203	0.0015945	0.0014457	P49674	Casein kinase I isoform epsilon	KC1E_HUMAN	9	NA
CSNK1G1	-2.05333	0.0378585	0.021151	Q9HCP0	Casein kinase I isoform gamma-1	KC1G1_HUMAN	2	NA
CSNK1G2	-2.9885	0.00302047	0.00249609	P78368	Casein kinase I isoform gamma-2	KC1G2_HUMAN	2	NA
CSNK1G3	-0.459202	0.0332793	0.0189809	Q9Y6M4	Casein kinase I isoform gamma-3	KC1G3_HUMAN	10	NA
CSNK2A2	-1.04649	7.89615e-07	1.70401e-06	P19784	Casein kinase II subunit alpha'	CSK22_HUMAN	9	NA
CSPP1	1.87529	4.29223e-10	1.65529e-09	Q1MSJ5	Centrosome and spindle pole-associated protein 1	CSPP1_HUMAN	15	NA
CSRP1	-3.19255	6.98995e-06	1.19316e-05	P21291	Cysteine and glycine-rich protein 1	CSRP1_HUMAN	4	NA
CSRP2	-0.960017	0.0733256	0.0365859	Q16527	Cysteine and glycine-rich protein 2	CSRP2_HUMAN	6	NA
CSRP2BP	-0.237884	0.373009	0.138744	Q9H8E8	Cysteine-rich protein 2-binding protein	CSR2B_HUMAN	6	NA
CSTA	-4.35348	0.0139581	0.00918052	P01040	Cystatin-A	CYTA_HUMAN	9	NA
CSTB	-1.47346	6.52163e-08	1.76095e-07	P04080	Cystatin-B	CYTB_HUMAN	6	NA
CSTF1	-0.964664	0.038134	0.0212942	Q05048	Cleavage stimulation factor subunit 1	CSTF1_HUMAN	8	NA
CSTF2	1.76629	5.8742e-12	3.1068e-11	P33240	Cleavage stimulation factor subunit 2	CSTF2_HUMAN	5	NA
CSTF2T	2.41368	1.96482e-08	5.84533e-08	Q9H0L4	Cleavage stimulation factor subunit 2 tau variant	CSTFT_HUMAN	13	NA
CSTF3	-1.99479	1.6165e-08	4.86995e-08	Q12996	Cleavage stimulation factor subunit 3	CSTF3_HUMAN	11	NA
CTAGE5	-0.0429682	0.298354	0.116081	O15320	cTAGE family member 5	CTGE5_HUMAN	14	NA
CTBP2	-0.957548	0.000767853	0.000768776	P56545	C-terminal-binding protein 2	CTBP2_HUMAN	11	NA
CTCF	0.515623	0.160614	0.0697194	P49711	Transcriptional repressor CTCF	CTCF_HUMAN	14	NA
CTDP1	0.00267114	0.647554	0.215377	Q9Y5B0	RNA polymerase II subunit A C-terminal domain phosphatase	CTDP1_HUMAN	4	NA
CTDSPL2	-0.753703	0.0266997	0.0156902	Q05D32	CTD small phosphatase-like protein 2	CTSL2_HUMAN	9	NA
CTIF	-0.0445255	0.485026	0.171324	O43310	CBP80/20-dependent translation initiation factor	CTIF_HUMAN	4	NA
CTNNA1	-0.7813	0.0440136	0.0239239	P35221	Catenin alpha-1	CTNA1_HUMAN	13	NA
CTNNAL1	0.752736	0.321356	0.122906	Q9UBT7	Alpha-catulin	CTNL1_HUMAN	2	NA
CTNNB1	0.168678	0.410288	0.149473	P35222	Catenin beta-1	CTNB1_HUMAN	15	NA
CTNND1	-0.909971	0.000599943	0.000621582	O60716	Catenin delta-1	CTND1_HUMAN	22	NA
CTPS1	0.136429	0.289947	0.113312	P17812	CTP synthase 1	PYRG1_HUMAN	22	NA
CTPS2	-1.35224	1.68638e-07	4.20585e-07	Q9NRF8	CTP synthase 2	PYRG2_HUMAN	16	NA
CTR9	0.249975	0.387341	0.143148	Q6PD62	RNA polymerase-associated protein CTR9 homolog	CTR9_HUMAN	27	NA
CTSA	-3.54512	0.0764904	0.0378252	P10619	Lysosomal protective protein	PPGB_HUMAN	4	NA
CTSB	-4.20789	8.08591e-07	1.73821e-06	P07858	Cathepsin B	CATB_HUMAN	5	NA
CTSC	-3.4979	0.010587	0.00722868	P53634	Dipeptidyl peptidase 1	CATC_HUMAN	4	NA
CTSD	-8.43233	1.4996e-05	2.39764e-05	P07339	Cathepsin D	CATD_HUMAN	13	NA
CTSH	-2.56401	0.292254	0.114	P09668	Pro-cathepsin H	CATH_HUMAN	5	NA
CTTN	0.539328	8.30834e-14	5.32373e-13	Q14247	Src substrate cortactin	SRC8_HUMAN	23	NA
CTTNBP2	1.5708	0.00493555	0.00381384	Q8WZ74	Cortactin-binding protein 2	CTTB2_HUMAN	6	NA
CTTNBP2NL	0.872102	0.00114774	0.00108582	Q9P2B4	CTTNBP2 N-terminal-like protein	CT2NL_HUMAN	11	NA
CTU2	-0.760041	0.000449589	0.000488276	Q2VPK5	Cytoplasmic tRNA 2-thiolation protein 2	CTU2_HUMAN	2	NA
CUL3	-0.600906	0.000460628	0.000497085	Q13618	Cullin-3	CUL3_HUMAN	23	NA
CUL4A	-0.491205	0.00225708	0.00194935	Q13619	Cullin-4A	CUL4A_HUMAN	24	NA
CUL5	-0.906617	1.74208e-07	4.31891e-07	Q93034	Cullin-5	CUL5_HUMAN	27	NA
CUL7	0.129891	0.530748	0.184483	Q14999	Cullin-7	CUL7_HUMAN	5	NA
CUX1	1.77274	3.35324e-24	4.54187e-23	P39880	Homeobox protein cut-like 1	CUX1_HUMAN	28	NA
CUX1	4.49028	0.000948917	0.000922882	Q13948	Protein CASP	CASP_HUMAN	30	NA
CWC15	-0.576611	0.883848	0.273646	Q9P013	Spliceosome-associated protein CWC15 homolog	CWC15_HUMAN	9	NA
CWC22	-0.0684601	0.764199	0.245357	Q9HCG8	Pre-mRNA-splicing factor CWC22 homolog	CWC22_HUMAN	4	NA
CWC25	-0.623923	0.0472043	0.0254424	Q9NXE8	Pre-mRNA-splicing factor CWC25 homolog	CWC25_HUMAN	10	NA
CWC27	1.05188	0.0651615	0.0333003	Q6UX04	Peptidyl-prolyl cis-trans isomerase CWC27 homolog	CWC27_HUMAN	10	NA
CWF19L1	-0.936675	9.64046e-06	1.6045e-05	Q69YN2	CWF19-like protein 1	C19L1_HUMAN	17	NA
CWF19L2	0.411903	0.0798576	0.0391648	Q2TBE0	CWF19-like protein 2	C19L2_HUMAN	20	NA
CXorf23	-0.880524	0.642438	0.213932	A2AJT9	Uncharacterized protein CXorf23	CX023_HUMAN	3	NA
CXorf56	0.0290556	0.156024	0.0680103	Q9H5V9	UPF0428 protein CXorf56	CX056_HUMAN	6	NA
CXorf57	0.146997	0.363167	0.13575	Q6NSI4	Uncharacterized protein CXorf57	CX057_HUMAN	7	NA
CXXC1	0.303695	0.188198	0.0794936	Q9P0U4	CXXC-type zinc finger protein 1	CXXC1_HUMAN	14	NA
CYB5R1	-0.625032	0.00370809	0.00298438	Q9UHQ9	NADH-cytochrome b5 reductase 1	NB5R1_HUMAN	6	NA
CYB5R3	-1.3402	3.47076e-12	1.88963e-11	P00387	NADH-cytochrome b5 reductase 3	NB5R3_HUMAN	11	NA
CYBA	-0.666998	0.0192461	0.0119597	P13498	Cytochrome b-245 light chain	CY24A_HUMAN	2	NA
CYC1	-1.50837	0.144366	0.0637459	P08574	Cytochrome c1, heme protein, mitochondrial	CY1_HUMAN	2	NA
CYFIP1	0.0160988	0.850357	0.266295	Q7L576	Cytoplasmic FMR1-interacting protein 1	CYFP1_HUMAN	12	NA
CYFIP2	-0.64181	0.018416	0.0114867	Q96F07	Cytoplasmic FMR1-interacting protein 2	CYFP2_HUMAN	25	NA
CYP20A1	-0.313687	0.722317	0.234897	Q6UW02	Cytochrome P450 20A1	CP20A_HUMAN	2	NA
CYP4X1	-2.11039	0.111214	0.0514675	Q8N118	Cytochrome P450 4X1	CP4X1_HUMAN	4	NA
CYP51A1	-0.509385	0.829011	0.261202	Q16850	Lanosterol 14-alpha demethylase	CP51A_HUMAN	11	NA
D2HGDH	0.54716	0.986153	0.296184	Q8N465	D-2-hydroxyglutarate dehydrogenase, mitochondrial	D2HDH_HUMAN	2	NA
DAAM1	1.29033	0.00165202	0.00148732	Q9Y4D1	Disheveled-associated activator of morphogenesis 1	DAAM1_HUMAN	3	NA
DAB2	0.866119	0.00664909	0.00491019	P98082	Disabled homolog 2	DAB2_HUMAN	6	NA
DACH1	0.670529	3.5127e-05	5.11552e-05	Q9UI36	Dachshund homolog 1	DACH1_HUMAN	6	NA
DAD1	-0.885088	0.238685	0.0965168	P61803	Dolichyl-diphosphooligosaccharide--protein glycosyltransferase subunit DAD1	DAD1_HUMAN	3	NA
DAP3	-2.32094	4.47741e-08	1.24739e-07	P51398	28S ribosomal protein S29, mitochondrial	RT29_HUMAN	8	NA
DARS	-0.357525	0.000323719	0.000366632	P14868	Aspartate--tRNA ligase, cytoplasmic	SYDC_HUMAN	33	NA
DARS2	-0.190089	0.00177079	0.00157677	Q6PI48	Aspartate--tRNA ligase, mitochondrial	SYDM_HUMAN	22	NA
DAZAP1	-0.690701	0.26119	0.103977	Q96EP5	DAZ-associated protein 1	DAZP1_HUMAN	8	NA
DBNL	0.0849921	0.669873	0.221343	Q9UJU6	Drebrin-like protein	DBNL_HUMAN	14	NA
DBR1	-1.96996	0.0500736	0.0267809	Q9UK59	Lariat debranching enzyme	DBR1_HUMAN	7	NA
DBT	-0.119987	0.0755947	0.0374699	P11182	Lipoamide acyltransferase component of branched-chain alpha-keto acid dehydrogenase complex, mitochondrial	ODB2_HUMAN	20	NA
DCAF11	-0.738727	1.45811e-05	2.33578e-05	Q8TEB1	DDB1- and CUL4-associated factor 11	DCA11_HUMAN	8	NA
DCAF13	-0.944561	0.00309689	0.00255164	Q9NV06	DDB1- and CUL4-associated factor 13	DCA13_HUMAN	10	NA
DCAF4	0.248842	0.442097	0.158873	Q8WV16	DDB1- and CUL4-associated factor 4	DCAF4_HUMAN	2	NA
DCAF5	0.898958	0.000708391	0.000716129	Q96JK2	DDB1- and CUL4-associated factor 5	DCAF5_HUMAN	7	NA
DCAF6	0.671437	0.0186031	0.0115947	Q58WW2	DDB1- and CUL4-associated factor 6	DCAF6_HUMAN	6	NA
DCAF7	0.105683	0.124045	0.0562031	P61962	DDB1- and CUL4-associated factor 7	DCAF7_HUMAN	8	NA
DCAF8	0.175697	0.191796	0.0808329	Q5TAQ9	DDB1- and CUL4-associated factor 8	DCAF8_HUMAN	7	NA
DCAKD	-1.05901	0.0221705	0.0134459	Q8WVC6	Dephospho-CoA kinase domain-containing protein	DCAKD_HUMAN	6	NA
DCD	-0.916811	0.0148764	0.00965111	P81605	Dermcidin	DCD_HUMAN	4	NA
DCDC2	0.150567	0.772046	0.247257	Q9UHG0	Doublecortin domain-containing protein 2	DCDC2_HUMAN	8	NA
DCK	-1.01321	0.00196406	0.00172398	P27707	Deoxycytidine kinase	DCK_HUMAN	5	NA
DCLK1	-1.01664	0.000116583	0.000151149	O15075	Serine/threonine-protein kinase DCLK1	DCLK1_HUMAN	12	NA
DCP1A	0.89593	4.32033e-06	7.8406e-06	Q9NPI6	mRNA-decapping enzyme 1A	DCP1A_HUMAN	21	NA
DCP1B	1.06208	2.79799e-05	4.17319e-05	Q8IZD4	mRNA-decapping enzyme 1B	DCP1B_HUMAN	22	NA
DCP2	-1.24991	0.000215635	0.000257525	Q8IU60	m7GpppN-mRNA hydrolase	DCP2_HUMAN	5	NA
DCPS	-2.24001	0.047176	0.0254353	Q96C86	m7GpppX diphosphatase	DCPS_HUMAN	4	NA
DCTN5	-0.844297	0.205946	0.0855413	Q9BTE1	Dynactin subunit 5	DCTN5_HUMAN	3	NA
DCUN1D5	-1.431	0.00029374	0.000337963	Q9BTE7	DCN1-like protein 5	DCNL5_HUMAN	4	NA
DCXR	-1.36597	0.0149922	0.00970737	Q7Z4W1	L-xylulose reductase	DCXR_HUMAN	4	NA
DDAH1	-1.05204	0.0606936	0.0314121	O94760	N(G),N(G)-dimethylarginine dimethylaminohydrolase 1	DDAH1_HUMAN	7	NA
DDB2	-1.77245	0.0469919	0.0253525	Q92466	DNA damage-binding protein 2	DDB2_HUMAN	4	NA
DDHD2	0.844994	0.0540955	0.0285958	O94830	Phospholipase DDHD2	DDHD2_HUMAN	4	NA
DDOST	-0.855935	2.13333e-05	3.26366e-05	P39656	Dolichyl-diphosphooligosaccharide--protein glycosyltransferase 48 kDa subunit	OST48_HUMAN	14	NA
DDT	2.98072	0.000943812	0.00091899	P30046	D-dopachrome decarboxylase	DOPD_HUMAN	4	NA
DDX1	-0.979806	1.74636e-10	7.1485e-10	Q92499	ATP-dependent RNA helicase DDX1	DDX1_HUMAN	27	NA
DDX10	0.017212	0.00211021	0.00183871	Q13206	Probable ATP-dependent RNA helicase DDX10	DDX10_HUMAN	39	NA
DDX17	-0.472804	0.00256768	0.00218253	Q92841	Probable ATP-dependent RNA helicase DDX17	DDX17_HUMAN	24	NA
DDX18	-0.559027	0.00163694	0.00147732	Q9NVP1	ATP-dependent RNA helicase DDX18	DDX18_HUMAN	30	NA
DDX19A	0.174634	0.20342	0.0846397	Q9NUU7	ATP-dependent RNA helicase DDX19A	DD19A_HUMAN	18	NA
DDX20	0.36758	7.7818e-05	0.00010566	Q9UHI6	Probable ATP-dependent RNA helicase DDX20	DDX20_HUMAN	26	NA
DDX21	-0.231484	0.143321	0.0634023	Q9NR30	Nucleolar RNA helicase 2	DDX21_HUMAN	49	NA
DDX23	-0.489384	0.122304	0.0555893	Q9BUQ8	Probable ATP-dependent RNA helicase DDX23	DDX23_HUMAN	34	NA
DDX24	-0.29072	0.306664	0.118649	Q9GZR7	ATP-dependent RNA helicase DDX24	DDX24_HUMAN	34	NA
DDX27	-0.62398	0.000676733	0.000687881	Q96GQ7	Probable ATP-dependent RNA helicase DDX27	DDX27_HUMAN	35	NA
DDX28	-1.02758	0.00261036	0.00221091	Q9NUL7	Probable ATP-dependent RNA helicase DDX28	DDX28_HUMAN	9	NA
DDX31	-0.160281	0.27875	0.109709	Q9H8H2	Probable ATP-dependent RNA helicase DDX31	DDX31_HUMAN	24	NA
DDX39A	-0.00382277	0.224365	0.0918182	O00148	ATP-dependent RNA helicase DDX39A	DX39A_HUMAN	8	NA
DDX3X	-0.811178	9.14479e-12	4.68776e-11	O00571	ATP-dependent RNA helicase DDX3X	DDX3X_HUMAN	42	NA
DDX41	-0.432705	0.206292	0.0856638	Q9UJV9	Probable ATP-dependent RNA helicase DDX41	DDX41_HUMAN	29	NA
DDX42	0.599876	0.000382013	0.00042288	Q86XP3	ATP-dependent RNA helicase DDX42	DDX42_HUMAN	32	NA
DDX46	0.512235	4.55574e-24	6.07189e-23	Q7L014	Probable ATP-dependent RNA helicase DDX46	DDX46_HUMAN	56	NA
DDX47	-0.735559	1.14222e-06	2.35512e-06	Q9H0S4	Probable ATP-dependent RNA helicase DDX47	DDX47_HUMAN	17	NA
DDX49	-0.712428	0.269	0.106526	Q9Y6V7	Probable ATP-dependent RNA helicase DDX49	DDX49_HUMAN	8	NA
DDX5	-0.640097	6.55399e-15	4.74737e-14	P17844	Probable ATP-dependent RNA helicase DDX5	DDX5_HUMAN	38	NA
DDX50	-0.37335	0.020387	0.01251	Q9BQ39	ATP-dependent RNA helicase DDX50	DDX50_HUMAN	31	NA
DDX51	-0.700294	4.60153e-06	8.28774e-06	Q8N8A6	ATP-dependent RNA helicase DDX51	DDX51_HUMAN	21	NA
DDX52	-0.878183	0.00429662	0.00338607	Q9Y2R4	Probable ATP-dependent RNA helicase DDX52	DDX52_HUMAN	24	NA
DDX54	-0.386975	4.79463e-05	6.76937e-05	Q8TDD1	ATP-dependent RNA helicase DDX54	DDX54_HUMAN	41	NA
DDX55	-0.517472	0.00245502	0.00209639	Q8NHQ9	ATP-dependent RNA helicase DDX55	DDX55_HUMAN	15	NA
DDX56	-0.382753	0.00375208	0.00301106	Q9NY93	Probable ATP-dependent RNA helicase DDX56	DDX56_HUMAN	25	NA
DDX59	-0.329325	0.949905	0.288943	Q5T1V6	Probable ATP-dependent RNA helicase DDX59	DDX59_HUMAN	5	NA
DDX6	-0.482862	0.000309125	0.000352668	P26196	Probable ATP-dependent RNA helicase DDX6	DDX6_HUMAN	15	NA
DEK	-1.19254	2.09555e-06	4.06897e-06	P35659	Protein DEK	DEK_HUMAN	14	NA
DENND1A	-0.199005	0.976768	0.294228	Q8TEH3	DENN domain-containing protein 1A	DEN1A_HUMAN	2	NA
DENND4A	-0.256502	0.314112	0.120753	Q7Z401	C-myc promoter-binding protein	MYCPP_HUMAN	16	NA
DENND4C	1.65441	1.05043e-28	1.78573e-27	Q5VZ89	DENN domain-containing protein 4C	DEN4C_HUMAN	37	NA
DENND5A	-0.414896	0.320431	0.122655	Q6IQ26	DENN domain-containing protein 5A	DEN5A_HUMAN	2	NA
DENND6A	-0.54094	0.0637937	0.0326614	Q8IWF6	Protein DENND6A	DEN6A_HUMAN	7	NA
DENR	-1.00421	0.0446119	0.0242096	O43583	Density-regulated protein	DENR_HUMAN	7	NA
DEPDC1B	-0.282487	0.361801	0.1353	Q8WUY9	DEP domain-containing protein 1B	DEP1B_HUMAN	7	NA
DERA	-1.4312	0.0278769	0.01629	Q9Y315	Deoxyribose-phosphate aldolase	DEOC_HUMAN	5	NA
DFFA	-0.891514	0.116372	0.0534828	O00273	DNA fragmentation factor subunit alpha	DFFA_HUMAN	7	NA
DFFB	-0.474937	0.141329	0.0626373	O76075	DNA fragmentation factor subunit beta	DFFB_HUMAN	3	NA
DGAT1	-1.20445	0.019408	0.01202	O75907	Diacylglycerol O-acyltransferase 1	DGAT1_HUMAN	2	NA
DGCR14	1.63854	1.523e-12	8.54317e-12	Q96DF8	Protein DGCR14	DGC14_HUMAN	12	NA
DGCR8	0.0904596	0.121276	0.0552036	Q8WYQ5	Microprocessor complex subunit DGCR8	DGCR8_HUMAN	15	NA
DGKA	1.07338	0.291566	0.113831	P23743	Diacylglycerol kinase alpha	DGKA_HUMAN	3	NA
DGKE	-1.81897	0.00983083	0.00679874	P52429	Diacylglycerol kinase epsilon	DGKE_HUMAN	3	NA
DGKH	0.00246355	0.135713	0.060616	Q86XP1	Diacylglycerol kinase eta	DGKH_HUMAN	4	NA
DGKQ	-0.0312335	0.477932	0.16913	P52824	Diacylglycerol kinase theta	DGKQ_HUMAN	2	NA
DGKZ	-1.89747	0.0746841	0.0371525	Q13574	Diacylglycerol kinase zeta	DGKZ_HUMAN	2	NA
DHCR24	-0.355597	0.0449952	0.0243858	Q15392	Delta(24)-sterol reductase	DHC24_HUMAN	5	NA
DHCR7	-0.131366	0.774451	0.247789	Q9UBM7	7-dehydrocholesterol reductase	DHCR7_HUMAN	8	NA
DHDDS	-0.885101	0.00901165	0.00630286	Q86SQ9	Dehydrodolichyl diphosphate syntase complex subunit DHDDS	DHDDS_HUMAN	2	NA
DHFR	-0.319419	0.002044	0.00178944	P00374	Dihydrofolate reductase	DYR_HUMAN	11	NA
DHPS	1.41099	0.00123525	0.00115809	P49366	Deoxyhypusine synthase	DHYS_HUMAN	7	NA
DHRS1	-0.293353	0.287624	0.112616	Q96LJ7	Dehydrogenase/reductase SDR family member 1	DHRS1_HUMAN	2	NA
DHRS7	0.100063	0.412669	0.150051	Q9Y394	Dehydrogenase/reductase SDR family member 7	DHRS7_HUMAN	2	NA
DHRS7B	-0.574209	0.0428644	0.0234388	Q6IAN0	Dehydrogenase/reductase SDR family member 7B	DRS7B_HUMAN	6	NA
DHTKD1	-1.05555	0.000862035	0.000849291	Q96HY7	Probable 2-oxoglutarate dehydrogenase E1 component DHKTD1, mitochondrial	DHTK1_HUMAN	8	NA
DHX15	-0.438464	0.00229766	0.00197908	O43143	Pre-mRNA-splicing factor ATP-dependent RNA helicase DHX15	DHX15_HUMAN	38	NA
DHX16	-0.0724433	0.282033	0.110895	O60231	Putative pre-mRNA-splicing factor ATP-dependent RNA helicase DHX16	DHX16_HUMAN	25	NA
DHX29	-0.291666	0.0975163	0.0462987	Q7Z478	ATP-dependent RNA helicase DHX29	DHX29_HUMAN	37	NA
DHX30	-0.566907	9.63745e-11	4.1275e-10	Q7L2E3	Putative ATP-dependent RNA helicase DHX30	DHX30_HUMAN	52	NA
DHX32	-0.19073	0.841935	0.264236	Q7L7V1	Putative pre-mRNA-splicing factor ATP-dependent RNA helicase DHX32	DHX32_HUMAN	3	NA
DHX33	-0.787222	8.48016e-05	0.000113752	Q9H6R0	Putative ATP-dependent RNA helicase DHX33	DHX33_HUMAN	16	NA
DHX34	-1.1147	0.00605891	0.0045367	Q14147	Probable ATP-dependent RNA helicase DHX34	DHX34_HUMAN	8	NA
DHX35	-1.21097	0.0430967	0.023533	Q9H5Z1	Probable ATP-dependent RNA helicase DHX35	DHX35_HUMAN	7	NA
DHX36	-0.291877	0.533574	0.185156	Q9H2U1	ATP-dependent RNA helicase DHX36	DHX36_HUMAN	32	NA
DHX37	-0.369557	4.87263e-06	8.73821e-06	Q8IY37	Probable ATP-dependent RNA helicase DHX37	DHX37_HUMAN	33	NA
DHX38	-0.424951	0.00690619	0.0050753	Q92620	Pre-mRNA-splicing factor ATP-dependent RNA helicase PRP16	PRP16_HUMAN	40	NA
DHX40	-0.542	0.0135899	0.00898087	Q8IX18	Probable ATP-dependent RNA helicase DHX40	DHX40_HUMAN	10	NA
DHX8	0.0296916	0.0928127	0.0442674	Q14562	ATP-dependent RNA helicase DHX8	DHX8_HUMAN	39	NA
DIABLO	0.700892	0.183041	0.0776537	Q9NR28	Diablo homolog, mitochondrial	DBLOH_HUMAN	4	NA
DIAPH2	-0.271331	0.919501	0.281908	O60879	Protein diaphanous homolog 2	DIAP2_HUMAN	8	NA
DIAPH3	-0.102303	0.254019	0.101729	Q9NSV4	Protein diaphanous homolog 3	DIAP3_HUMAN	21	NA
DICER1	-0.459801	0.00531998	0.00407124	Q9UPY3	Endoribonuclease Dicer	DICER_HUMAN	44	NA
DIDO1	0.216711	1.96258e-10	7.95537e-10	Q9BTC0	Death-inducer obliterator 1	DIDO1_HUMAN	67	NA
DIEXF	-0.763509	5.22917e-05	7.32153e-05	Q68CQ4	Digestive organ expansion factor homolog	DIEXF_HUMAN	12	NA
DIMT1	-0.923348	7.46579e-07	1.62376e-06	Q9UNQ2	Probable dimethyladenosine transferase	DIM1_HUMAN	11	NA
DIP2A	-0.984693	0.0135833	0.00898007	Q14689	Disco-interacting protein 2 homolog A	DIP2A_HUMAN	12	NA
DIP2B	-1.25336	0.000789412	0.000787993	Q9P265	Disco-interacting protein 2 homolog B	DIP2B_HUMAN	22	NA
DIS3	-0.364501	5.89242e-09	1.91734e-08	Q9Y2L1	Exosome complex exonuclease RRP44	RRP44_HUMAN	36	NA
DIS3L	-0.691851	0.987591	0.296407	Q8TF46	DIS3-like exonuclease 1	DI3L1_HUMAN	3	NA
DKC1	-0.300403	0.76905	0.24647	O60832	H/ACA ribonucleoprotein complex subunit 4	DKC1_HUMAN	32	NA
DLAT	-0.0758101	0.742665	0.239829	P10515	Dihydrolipoyllysine-residue acetyltransferase component of pyruvate dehydrogenase complex, mitochondrial	ODP2_HUMAN	14	NA
DLD	-1.20578	2.06003e-07	5.01024e-07	P09622	Dihydrolipoyl dehydrogenase, mitochondrial	DLDH_HUMAN	14	NA
DLG1	1.50316	8.70157e-15	6.19522e-14	Q12959	Disks large homolog 1	DLG1_HUMAN	26	NA
DLG3	-2.97218	2.33251e-06	4.48207e-06	Q92796	Disks large homolog 3	DLG3_HUMAN	3	NA
DLG5	2.38171	5.38095e-41	1.29923e-39	Q8TDM6	Disks large homolog 5	DLG5_HUMAN	34	NA
DLGAP5	0.253029	0.109563	0.0508163	Q15398	Disks large-associated protein 5	DLGP5_HUMAN	22	NA
DLST	-0.85074	7.07301e-08	1.89753e-07	P36957	Dihydrolipoyllysine-residue succinyltransferase component of 2-oxoglutarate dehydrogenase complex, mitochondrial	ODO2_HUMAN	16	NA
DMAP1	-0.413107	0.00456987	0.003561	Q9NPF5	DNA methyltransferase 1-associated protein 1	DMAP1_HUMAN	16	NA
DMXL1	0.506044	0.0158058	0.0101474	Q9Y485	DmX-like protein 1	DMXL1_HUMAN	25	NA
DMXL2	0.243379	0.508346	0.177958	Q8TDJ6	DmX-like protein 2	DMXL2_HUMAN	8	NA
DNA2	0.556629	0.136331	0.060843	P51530	DNA replication ATP-dependent helicase/nuclease DNA2	DNA2_HUMAN	6	NA
DNAAF2	1.91591	0.000645814	0.000661701	Q9NVR5	Protein kintoun	KTU_HUMAN	7	NA
DNAJA2	-0.680637	0.0015316	0.00139586	O60884	DnaJ homolog subfamily A member 2	DNJA2_HUMAN	11	NA
DNAJA3	-0.104439	0.0865295	0.0418456	Q96EY1	DnaJ homolog subfamily A member 3, mitochondrial	DNJA3_HUMAN	10	NA
DNAJB1	0.951305	0.00500866	0.00386188	P25685	DnaJ homolog subfamily B member 1	DNJB1_HUMAN	9	NA
DNAJB11	-0.663212	0.00537231	0.0040981	Q9UBS4	DnaJ homolog subfamily B member 11	DJB11_HUMAN	7	NA
DNAJB12	-0.190881	0.424139	0.15346	Q9NXW2	DnaJ homolog subfamily B member 12	DJB12_HUMAN	7	NA
DNAJB4	-0.168413	0.521443	0.181894	Q9UDY4	DnaJ homolog subfamily B member 4	DNJB4_HUMAN	2	NA
DNAJB6	-1.31956	0.0348111	0.0197059	O75190	DnaJ homolog subfamily B member 6	DNJB6_HUMAN	7	NA
DNAJC1	-0.99503	0.1214	0.0552453	Q96KC8	DnaJ homolog subfamily C member 1	DNJC1_HUMAN	3	NA
DNAJC10	-0.863402	2.57595e-06	4.89343e-06	Q8IXB1	DnaJ homolog subfamily C member 10	DJC10_HUMAN	13	NA
DNAJC11	-0.321454	0.00019446	0.000235444	Q9NVH1	DnaJ homolog subfamily C member 11	DJC11_HUMAN	15	NA
DNAJC12	1.9203	0.140537	0.0624027	Q9UKB3	DnaJ homolog subfamily C member 12	DJC12_HUMAN	3	NA
DNAJC13	-0.240269	0.025174	0.0149312	O75165	DnaJ homolog subfamily C member 13	DJC13_HUMAN	23	NA
DNAJC2	-1.06286	1.48621e-07	3.74588e-07	Q99543	DnaJ homolog subfamily C member 2	DNJC2_HUMAN	16	NA
DNAJC21	-0.247655	0.560585	0.192564	Q5F1R6	DnaJ homolog subfamily C member 21	DJC21_HUMAN	9	NA
DNAJC3	-1.68383	0.00115263	0.0010886	Q13217	DnaJ homolog subfamily C member 3	DNJC3_HUMAN	2	NA
DNAJC6	0.187464	0.71436	0.232855	O75061	Putative tyrosine-protein phosphatase auxilin	AUXI_HUMAN	2	NA
DNAJC8	-1.05369	0.000541405	0.000569792	O75937	DnaJ homolog subfamily C member 8	DNJC8_HUMAN	11	NA
DNAJC9	-0.166183	0.39067	0.144154	Q8WXX5	DnaJ homolog subfamily C member 9	DNJC9_HUMAN	15	NA
DNM1	-1.02087	0.0286539	0.0166855	Q05193	Dynamin-1	DYN1_HUMAN	4	NA
DNM2	-0.670563	1.4997e-06	3.01751e-06	P50570	Dynamin-2	DYN2_HUMAN	28	NA
DNMBP	1.35496	7.06629e-12	3.66742e-11	Q6XZF7	Dynamin-binding protein	DNMBP_HUMAN	18	NA
DNMT1	-0.107212	0.00772343	0.00556541	P26358	DNA (cytosine-5)-methyltransferase 1	DNMT1_HUMAN	55	NA
DNMT3A	0.0012067	0.443371	0.159227	Q9Y6K1	DNA (cytosine-5)-methyltransferase 3A	DNM3A_HUMAN	7	NA
DNPEP	-0.275085	0.333477	0.126612	Q9ULA0	Aspartyl aminopeptidase	DNPEP_HUMAN	5	NA
DNTTIP2	-0.388756	0.0208934	0.0127784	Q5QJE6	Deoxynucleotidyltransferase terminal-interacting protein 2	TDIF2_HUMAN	25	NA
DOCK1	0.0630102	0.283528	0.111379	Q14185	Dedicator of cytokinesis protein 1	DOCK1_HUMAN	9	NA
DOCK11	-1.19054	1.51871e-05	2.42354e-05	Q5JSL3	Dedicator of cytokinesis protein 11	DOC11_HUMAN	23	NA
DOCK4	0.0083748	0.455742	0.16275	Q8N1I0	Dedicator of cytokinesis protein 4	DOCK4_HUMAN	17	NA
DOCK5	0.460966	0.582153	0.19854	Q9H7D0	Dedicator of cytokinesis protein 5	DOCK5_HUMAN	3	NA
DOCK6	1.74207	0.0116618	0.00785124	Q96HP0	Dedicator of cytokinesis protein 6	DOCK6_HUMAN	3	NA
DOCK7	-0.312643	0.322574	0.12323	Q96N67	Dedicator of cytokinesis protein 7	DOCK7_HUMAN	32	NA
DOCK9	-1.3965	0.00334296	0.00272608	Q9BZ29	Dedicator of cytokinesis protein 9	DOCK9_HUMAN	8	NA
DONSON	-1.28815	0.00342723	0.00278118	Q9NYP3	Protein downstream neighbor of Son	DONS_HUMAN	5	NA
DOPEY2	0.69267	0.0161211	0.0103061	Q9Y3R5	Protein dopey-2	DOP2_HUMAN	15	NA
DOT1L	1.73404	4.96137e-10	1.88713e-09	Q8TEK3	Histone-lysine N-methyltransferase, H3 lysine-79 specific	DOT1L_HUMAN	19	NA
DPCD	-1.29418	0.0239452	0.0143241	Q9BVM2	Protein DPCD	DPCD_HUMAN	5	NA
DPF1	0.0747915	0.0721649	0.0360951	Q92782	Zinc finger protein neuro-d4	DPF1_HUMAN	3	NA
DPF2	-0.561176	0.0019395	0.00170512	Q92785	Zinc finger protein ubi-d4	REQU_HUMAN	7	NA
DPH1	-0.243965	0.0256711	0.015166	Q9BZG8	Diphthamide biosynthesis protein 1	DPH1_HUMAN	3	NA
DPH2	-0.568089	0.853102	0.266805	Q9BQC3	Diphthamide biosynthesis protein 2	DPH2_HUMAN	3	NA
DPH5	-0.866731	0.0691511	0.034932	Q9H2P9	Diphthine methyl ester synthase	DPH5_HUMAN	4	NA
DPH6	-2.01025	0.000180935	0.000220834	Q7L8W6	Diphthine--ammonia ligase	DPH6_HUMAN	4	NA
DPM1	-0.426533	3.21271e-05	4.73488e-05	O60762	Dolichol-phosphate mannosyltransferase subunit 1	DPM1_HUMAN	13	NA
DPP3	-1.76585	6.82401e-07	1.49197e-06	Q9NY33	Dipeptidyl peptidase 3	DPP3_HUMAN	10	NA
DPP7	-2.89197	0.403997	0.147504	Q9UHL4	Dipeptidyl peptidase 2	DPP2_HUMAN	6	NA
DPY30	0.782507	0.00297803	0.00247082	Q9C005	Protein dpy-30 homolog	DPY30_HUMAN	5	NA
DPYSL2	-0.421976	0.1825	0.0775031	Q16555	Dihydropyrimidinase-related protein 2	DPYL2_HUMAN	20	NA
DPYSL3	-0.80602	0.00133969	0.00124133	Q14195	Dihydropyrimidinase-related protein 3	DPYL3_HUMAN	25	NA
DPYSL4	0.012896	0.854649	0.267238	O14531	Dihydropyrimidinase-related protein 4	DPYL4_HUMAN	13	NA
DPYSL5	0.0973804	0.518054	0.180863	Q9BPU6	Dihydropyrimidinase-related protein 5	DPYL5_HUMAN	19	NA
DR1	1.83126	0.00592664	0.00445568	Q01658	Protein Dr1	NC2B_HUMAN	4	NA
DRG1	-0.190525	0.00257425	0.00218699	Q9Y295	Developmentally-regulated GTP-binding protein 1	DRG1_HUMAN	15	NA
DRG2	-0.715438	1.92114e-07	4.70679e-07	P55039	Developmentally-regulated GTP-binding protein 2	DRG2_HUMAN	15	NA
DROSHA	-0.609059	0.00217278	0.00188928	Q9NRR4	Ribonuclease 3	RNC_HUMAN	21	NA
DSC1	1.41861	0.897236	0.276558	Q08554	Desmocollin-1	DSC1_HUMAN	5	NA
DSC2	-0.105314	0.496564	0.174641	Q02487	Desmocollin-2	DSC2_HUMAN	7	NA
DSC3	0.16853	0.573323	0.19609	Q14574	Desmocollin-3	DSC3_HUMAN	3	NA
DSCR3	-0.537648	0.627445	0.210073	O14972	Down syndrome critical region protein 3	DSCR3_HUMAN	4	NA
DSG1	0.385837	0.950329	0.288967	Q02413	Desmoglein-1	DSG1_HUMAN	18	NA
DSG2	-1.28351	1.14402e-22	1.40143e-21	Q14126	Desmoglein-2	DSG2_HUMAN	26	NA
DSN1	-0.81951	0.0394739	0.0219139	Q9H410	Kinetochore-associated protein DSN1 homolog	DSN1_HUMAN	5	NA
DSP	-0.4262	2.37138e-17	2.06844e-16	P15924	Desmoplakin	DESP_HUMAN	169	NA
DST	1.43825	9.93917e-56	3.37932e-54	Q03001	Dystonin	DYST_HUMAN	141	NA
DSTN	-0.662164	0.00123155	0.00115528	P60981	Destrin	DEST_HUMAN	5	NA
DTD1	-0.505371	0.991598	0.297114	Q8TEA8	D-tyrosyl-tRNA(Tyr) deacylase 1	DTD1_HUMAN	3	NA
DTL	-0.297606	0.911536	0.280136	Q9NZJ0	Denticleless protein homolog	DTL_HUMAN	8	NA
DTNA	-0.253058	0.782128	0.249717	Q9Y4J8	Dystrobrevin alpha	DTNA_HUMAN	6	NA
DTNBP1	-2.29199	0.00287418	0.0024014	Q96EV8	Dysbindin	DTBP1_HUMAN	2	NA
DTWD2	-0.830685	0.0905334	0.0433291	Q8NBA8	DTW domain-containing protein 2	DTWD2_HUMAN	3	NA
DTX3L	0.751284	0.740751	0.239443	Q8TDB6	E3 ubiquitin-protein ligase DTX3L	DTX3L_HUMAN	2	NA
DTYMK	-0.768122	1.702e-06	3.37563e-06	P23919	Thymidylate kinase	KTHY_HUMAN	11	NA
DUS1L	-0.33045	0.991747	0.297114	Q6P1R4	tRNA-dihydrouridine(16/17) synthase [NAD(P)(+)]-like	DUS1L_HUMAN	7	NA
DUS2	-0.119421	0.129457	0.0582904	Q9NX74	tRNA-dihydrouridine(20) synthase [NAD(P)+]-like	DUS2L_HUMAN	3	NA
DUS3L	0.000247763	0.215666	0.0888697	Q96G46	tRNA-dihydrouridine(47) synthase [NAD(P)(+)]-like	DUS3L_HUMAN	4	NA
DUSP11	-0.333866	0.0667803	0.0339506	O75319	RNA/RNP complex-1-interacting phosphatase	DUS11_HUMAN	5	NA
DUSP14	-0.734432	0.0133892	0.00888344	O95147	Dual specificity protein phosphatase 14	DUS14_HUMAN	2	NA
DUSP3	-2.19976	1.95106e-05	3.01642e-05	P51452	Dual specificity protein phosphatase 3	DUS3_HUMAN	4	NA
DUT	-0.965067	1.19161e-05	1.93491e-05	P33316	Deoxyuridine 5'-triphosphate nucleotidohydrolase, mitochondrial	DUT_HUMAN	6	NA
DVL1	-0.726411	0.213338	0.0880845	O14640	Segment polarity protein dishevelled homolog DVL-1	DVL1_HUMAN	9	NA
DVL2	0.197585	0.00282585	0.00236933	O14641	Segment polarity protein dishevelled homolog DVL-2	DVL2_HUMAN	18	NA
DVL3	-0.85713	0.0608687	0.0314734	Q92997	Segment polarity protein dishevelled homolog DVL-3	DVL3_HUMAN	11	NA
DYNC1I2	0.0962314	0.769147	0.24647	Q13409	Cytoplasmic dynein 1 intermediate chain 2	DC1I2_HUMAN	12	NA
DYNC1LI1	-0.850994	5.08415e-07	1.14617e-06	Q9Y6G9	Cytoplasmic dynein 1 light intermediate chain 1	DC1L1_HUMAN	25	NA
DYNC1LI2	-1.14241	0.00749444	0.00542386	O43237	Cytoplasmic dynein 1 light intermediate chain 2	DC1L2_HUMAN	13	NA
DYNC2H1	-0.209712	0.0860665	0.0416459	Q8NCM8	Cytoplasmic dynein 2 heavy chain 1	DYHC2_HUMAN	41	NA
DYNC2LI1	-0.9504	0.0868808	0.0419546	Q8TCX1	Cytoplasmic dynein 2 light intermediate chain 1	DC2L1_HUMAN	6	NA
DYNLL2	0.865219	1.04187e-05	1.71687e-05	Q96FJ2	Dynein light chain 2, cytoplasmic	DYL2_HUMAN	4	NA
DYNLRB1	-0.575266	0.391406	0.144298	Q9NP97	Dynein light chain roadblock-type 1	DLRB1_HUMAN	8	NA
DYNLT1	-0.108572	0.546224	0.188486	P63172	Dynein light chain Tctex-type 1	DYLT1_HUMAN	3	NA
DYRK1A	-1.40844	0.00609628	0.00456263	Q13627	Dual specificity tyrosine-phosphorylation-regulated kinase 1A	DYR1A_HUMAN	9	NA
E2F3	0.289885	0.119514	0.0545655	O00716	Transcription factor E2F3	E2F3_HUMAN	3	NA
E2F6	-0.570121	0.675733	0.222881	O75461	Transcription factor E2F6	E2F6_HUMAN	5	NA
E2F7	-1.5023	0.000649789	0.000664328	Q96AV8	Transcription factor E2F7	E2F7_HUMAN	2	NA
EAPP	0.266295	0.6714	0.221715	Q56P03	E2F-associated phosphoprotein	EAPP_HUMAN	5	NA
EBF3	-0.401205	0.278039	0.109517	Q9H4W6	Transcription factor COE3	COE3_HUMAN	7	NA
EBNA1BP2	-1.20881	4.41997e-07	1.00392e-06	Q99848	Probable rRNA-processing protein EBP2	EBP2_HUMAN	20	NA
ECD	1.20978	4.39646e-05	6.26562e-05	O95905	Protein ecdysoneless homolog	ECD_HUMAN	11	NA
ECH1	-2.69195	0.000303055	0.000347003	Q13011	Delta(3,5)-Delta(2,4)-dienoyl-CoA isomerase, mitochondrial	ECH1_HUMAN	7	NA
ECHDC1	-1.12476	0.00112104	0.00106419	Q9NTX5	Ethylmalonyl-CoA decarboxylase	ECHD1_HUMAN	12	NA
ECHS1	-0.943151	2.20024e-08	6.48779e-08	P30084	Enoyl-CoA hydratase, mitochondrial	ECHM_HUMAN	16	NA
ECI1	-2.16952	0.00041025	0.000450248	P42126	Enoyl-CoA delta isomerase 1, mitochondrial	ECI1_HUMAN	5	NA
ECI2	-1.02217	0.000170942	0.000209867	O75521	Enoyl-CoA delta isomerase 2, mitochondrial	ECI2_HUMAN	7	NA
ECM1	-3.99948	0.90493	0.278517	Q16610	Extracellular matrix protein 1	ECM1_HUMAN	8	NA
ECM29	-0.580404	0.00023306	0.000275314	Q5VYK3	Proteasome-associated protein ECM29 homolog	ECM29_HUMAN	31	NA
ECSIT	-0.769616	0.882714	0.273397	Q9BQ95	Evolutionarily conserved signaling intermediate in Toll pathway, mitochondrial	ECSIT_HUMAN	3	NA
ECT2	-0.661753	0.0628887	0.0322675	Q9H8V3	Protein ECT2	ECT2_HUMAN	8	NA
EDC3	-0.361229	0.00522436	0.00400911	Q96F86	Enhancer of mRNA-decapping protein 3	EDC3_HUMAN	15	NA
EDC4	0.451918	0.0982752	0.0465926	Q6P2E9	Enhancer of mRNA-decapping protein 4	EDC4_HUMAN	33	NA
EDEM3	-0.751384	0.0724428	0.0361888	Q9BZQ6	ER degradation-enhancing alpha-mannosidase-like protein 3	EDEM3_HUMAN	6	NA
EDF1	-1.75024	1.31018e-05	2.11508e-05	O60869	Endothelial differentiation-related factor 1	EDF1_HUMAN	5	NA
EDRF1	0.822811	0.00500932	0.00386188	Q3B7T1	Erythroid differentiation-related factor 1	EDRF1_HUMAN	15	NA
EED	-0.152496	0.363716	0.135894	O75530	Polycomb protein EED	EED_HUMAN	12	NA
EEF1A2	-1.82345	0.00105771	0.0010104	Q05639	Elongation factor 1-alpha 2	EF1A2_HUMAN	6	NA
EEF1E1	-0.575792	0.0175162	0.0110329	O43324	Eukaryotic translation elongation factor 1 epsilon-1	MCA3_HUMAN	6	NA
EEF2K	-0.281369	0.83169	0.261828	O00418	Eukaryotic elongation factor 2 kinase	EF2K_HUMAN	9	NA
EEFSEC	-0.587171	0.151996	0.0664983	P57772	Selenocysteine-specific elongation factor	SELB_HUMAN	10	NA
EFHD1	2.05401	0.0415551	0.0228787	Q9BUP0	EF-hand domain-containing protein D1	EFHD1_HUMAN	5	NA
EFHD2	0.861804	0.0083225	0.00591775	Q96C19	EF-hand domain-containing protein D2	EFHD2_HUMAN	10	NA
EFR3A	-0.724324	0.111862	0.0516954	Q14156	Protein EFR3 homolog A	EFR3A_HUMAN	4	NA
EFR3B	0.34357	0.374345	0.139116	Q9Y2G0	Protein EFR3 homolog B	EFR3B_HUMAN	3	NA
EFTUD1	-0.539941	0.138084	0.0615302	Q7Z2Z2	Elongation factor Tu GTP-binding domain-containing protein 1	ETUD1_HUMAN	8	NA
EGLN1	-0.933289	0.629664	0.210647	Q9GZT9	Egl nine homolog 1	EGLN1_HUMAN	13	NA
EHBP1	2.1581	1.09022e-26	1.69749e-25	Q8NDI1	EH domain-binding protein 1	EHBP1_HUMAN	36	NA
EHD1	-0.901097	0.0182292	0.0113787	Q9H4M9	EH domain-containing protein 1	EHD1_HUMAN	8	NA
EHD4	-0.447817	1.37642e-05	2.21557e-05	Q9H223	EH domain-containing protein 4	EHD4_HUMAN	10	NA
EHHADH	-0.843877	0.00443759	0.0034758	Q08426	Peroxisomal bifunctional enzyme	ECHP_HUMAN	9	NA
EHMT1	-0.104438	0.625873	0.209631	Q9H9B1	Histone-lysine N-methyltransferase EHMT1	EHMT1_HUMAN	24	NA
EHMT2	0.0330335	0.0323796	0.0185567	Q96KQ7	Histone-lysine N-methyltransferase EHMT2	EHMT2_HUMAN	18	NA
EI24	-1.28912	0.026021	0.0153455	O14681	Etoposide-induced protein 2.4 homolog	EI24_HUMAN	2	NA
EIF1	-2.92851	0.00264593	0.00223762	P41567	Eukaryotic translation initiation factor 1	EIF1_HUMAN	4	NA
EIF1AY;EIF1AX	-1.03861	0.00227668	0.00196526	O14602;P47813	Eukaryotic translation initiation factor 1A, Y-chromosomal;Eukaryotic translation initiation factor 1A, X-chromosomal	IF1AY_HUMAN;IF1AX_HUMAN	3	NA
EIF2A	-0.195358	0.488062	0.172154	Q9BY44	Eukaryotic translation initiation factor 2A	EIF2A_HUMAN	23	NA
EIF2AK2	-0.74659	4.46443e-13	2.62818e-12	P19525	Interferon-induced, double-stranded RNA-activated protein kinase	E2AK2_HUMAN	22	NA
EIF2B1	-0.476356	0.00143542	0.00131903	Q14232	Translation initiation factor eIF-2B subunit alpha	EI2BA_HUMAN	10	NA
EIF2B4	-1.06043	0.0118531	0.0079626	Q9UI10	Translation initiation factor eIF-2B subunit delta	EI2BD_HUMAN	13	NA
EIF2D	-1.03623	0.0019012	0.00167765	P41214	Eukaryotic translation initiation factor 2D	EIF2D_HUMAN	13	NA
EIF2S2	-0.000955072	0.590538	0.200537	P20042	Eukaryotic translation initiation factor 2 subunit 2	IF2B_HUMAN	28	NA
EIF2S3	0.0690874	0.126534	0.05716	P41091	Eukaryotic translation initiation factor 2 subunit 3	IF2G_HUMAN	23	NA
EIF3A	0.310834	9.1865e-07	1.94007e-06	Q14152	Eukaryotic translation initiation factor 3 subunit A	EIF3A_HUMAN	74	NA
EIF3D	-1.32579	9.02366e-14	5.73795e-13	O15371	Eukaryotic translation initiation factor 3 subunit D	EIF3D_HUMAN	21	NA
EIF3E	-0.989684	3.97499e-06	7.2853e-06	P60228	Eukaryotic translation initiation factor 3 subunit E	EIF3E_HUMAN	18	NA
EIF3F	-0.512683	0.0271183	0.015897	O00303	Eukaryotic translation initiation factor 3 subunit F	EIF3F_HUMAN	12	NA
EIF3H	-0.986501	0.000719038	0.000725571	O15372	Eukaryotic translation initiation factor 3 subunit H	EIF3H_HUMAN	15	NA
EIF4A3	-0.87744	3.61297e-08	1.02367e-07	P38919	Eukaryotic initiation factor 4A-III	IF4A3_HUMAN	22	NA
EIF4E2	1.86242	0.00731157	0.00531229	O60573	Eukaryotic translation initiation factor 4E type 2	IF4E2_HUMAN	10	NA
EIF4EBP1	-1.53973	0.0167327	0.0106237	Q13541	Eukaryotic translation initiation factor 4E-binding protein 1	4EBP1_HUMAN	3	NA
EIF4ENIF1	1.95052	2.57283e-39	5.95324e-38	Q9NRA8	Eukaryotic translation initiation factor 4E transporter	4ET_HUMAN	26	NA
EIF4G1	0.281669	2.04464e-06	3.98873e-06	Q04637	Eukaryotic translation initiation factor 4 gamma 1	IF4G1_HUMAN	55	NA
EIF4G2	-0.166252	0.557959	0.19186	P78344	Eukaryotic translation initiation factor 4 gamma 2	IF4G2_HUMAN	35	NA
EIF4G3	0.498467	2.60266e-18	2.39559e-17	O43432	Eukaryotic translation initiation factor 4 gamma 3	IF4G3_HUMAN	59	NA
EIF4H	-0.272882	0.00589577	0.00444049	Q15056	Eukaryotic translation initiation factor 4H	IF4H_HUMAN	5	NA
EIF5	0.0753596	1.86624e-05	2.89544e-05	P55010	Eukaryotic translation initiation factor 5	IF5_HUMAN	15	NA
EIF5B	0.00150048	0.679035	0.223688	O60841	Eukaryotic translation initiation factor 5B	IF2P_HUMAN	58	NA
ELAC2	-0.689189	0.000115787	0.000150235	Q9BQ52	Zinc phosphodiesterase ELAC protein 2	RNZ2_HUMAN	17	NA
ELAVL1	-0.0667495	0.0257028	0.015174	Q15717	ELAV-like protein 1	ELAV1_HUMAN	14	NA
ELAVL2	0.370733	0.155194	0.0677197	Q12926	ELAV-like protein 2	ELAV2_HUMAN	10	NA
ELF2	1.50052	0.000278196	0.00032253	Q15723	ETS-related transcription factor Elf-2	ELF2_HUMAN	4	NA
ELL	0.628839	0.00317276	0.00260001	P55199	RNA polymerase II elongation factor ELL	ELL_HUMAN	14	NA
ELMO2	-1.05792	4.23192e-10	1.63582e-09	Q96JJ3	Engulfment and cell motility protein 2	ELMO2_HUMAN	12	NA
ELMOD2	-1.18767	0.00304825	0.0025153	Q8IZ81	ELMO domain-containing protein 2	ELMD2_HUMAN	5	NA
ELOVL1	-0.655467	0.827869	0.261069	Q9BW60	Elongation of very long chain fatty acids protein 1	ELOV1_HUMAN	2	NA
ELOVL5	-0.110204	0.406849	0.148415	Q9NYP7	Elongation of very long chain fatty acids protein 5	ELOV5_HUMAN	2	NA
ELP2	-0.313141	0.0353184	0.0199594	Q6IA86	Elongator complex protein 2	ELP2_HUMAN	12	NA
ELP3	-0.518771	0.00131548	0.00122163	Q9H9T3	Elongator complex protein 3	ELP3_HUMAN	15	NA
ELP4	1.38279	2.10032e-07	5.10078e-07	Q96EB1	Elongator complex protein 4	ELP4_HUMAN	12	NA
ELP5	0.766064	0.0254899	0.015091	Q8TE02	Elongator complex protein 5	ELP5_HUMAN	6	NA
EMC1	-0.480743	0.000131282	0.000167273	Q8N766	ER membrane protein complex subunit 1	EMC1_HUMAN	22	NA
EMC2	-1.75244	0.000518465	0.000550168	Q15006	ER membrane protein complex subunit 2	EMC2_HUMAN	3	NA
EMC3	-0.346129	0.70192	0.229609	Q9P0I2	ER membrane protein complex subunit 3	EMC3_HUMAN	6	NA
EMC4	-1.9021	7.15282e-06	1.21667e-05	Q5J8M3	ER membrane protein complex subunit 4	EMC4_HUMAN	4	NA
EMC7	-0.516128	0.0381879	0.0213098	Q9NPA0	ER membrane protein complex subunit 7	EMC7_HUMAN	5	NA
EMC8	-1.43361	2.65873e-07	6.34592e-07	O43402	ER membrane protein complex subunit 8	EMC8_HUMAN	5	NA
EMD	-0.744375	0.00028761	0.000332287	P50402	Emerin	EMD_HUMAN	16	NA
EME1	0.0480813	0.976994	0.294228	Q96AY2	Crossover junction endonuclease EME1	EME1_HUMAN	6	NA
EMG1	-2.06828	5.11546e-06	9.07599e-06	Q92979	Ribosomal RNA small subunit methyltransferase NEP1	NEP1_HUMAN	7	NA
EML1	-0.806265	0.115957	0.0533217	O00423	Echinoderm microtubule-associated protein-like 1	EMAL1_HUMAN	7	NA
EML4	-0.254729	0.462854	0.164733	Q9HC35	Echinoderm microtubule-associated protein-like 4	EMAL4_HUMAN	17	NA
EMSY	1.85728	7.93306e-21	8.63823e-20	Q7Z589	BRCA2-interacting transcriptional repressor EMSY	EMSY_HUMAN	31	NA
ENAH	0.58234	0.000812121	0.000807757	Q8N8S7	Protein enabled homolog	ENAH_HUMAN	9	NA
ENGASE	-1.94745	0.198421	0.0831006	Q8NFI3	Cytosolic endo-beta-N-acetylglucosaminidase	ENASE_HUMAN	4	NA
ENO1	-0.885245	6.11293e-13	3.54848e-12	P06733	Alpha-enolase	ENOA_HUMAN	19	NA
ENO2	-0.716598	0.107091	0.0498225	P09104	Gamma-enolase	ENOG_HUMAN	5	NA
ENOPH1	-2.23936	0.00244545	0.00209036	Q9UHY7	Enolase-phosphatase E1	ENOPH_HUMAN	5	NA
ENSA	0.684245	0.413241	0.150176	O43768	Alpha-endosulfine	ENSA_HUMAN	7	NA
EP300	0.652134	0.00145218	0.0013315	Q09472	Histone acetyltransferase p300	EP300_HUMAN	10	NA
EP400	0.604016	0.00306777	0.0025289	Q96L91	E1A-binding protein p400	EP400_HUMAN	38	NA
EPB41	0.584808	1.02848e-06	2.14448e-06	P11171	Protein 4.1	41_HUMAN	36	NA
EPB41L2	0.571121	8.71001e-18	7.80155e-17	O43491	Band 4.1-like protein 2	E41L2_HUMAN	58	NA
EPB41L3	0.928598	1.29309e-37	2.76191e-36	Q9Y2J2	Band 4.1-like protein 3	E41L3_HUMAN	49	NA
EPB41L5	-1.15398	0.0222228	0.0134581	Q9HCM4	Band 4.1-like protein 5	E41L5_HUMAN	10	NA
EPC1	0.297654	0.0439373	0.0238902	Q9H2F5	Enhancer of polycomb homolog 1	EPC1_HUMAN	5	NA
EPC2	0.0448777	0.649313	0.215919	Q52LR7	Enhancer of polycomb homolog 2	EPC2_HUMAN	2	NA
EPHA2	0.786871	5.23406e-05	7.32153e-05	P29317	Ephrin type-A receptor 2	EPHA2_HUMAN	10	NA
EPM2AIP1	-0.569281	0.0179738	0.0112615	Q7L775	EPM2A-interacting protein 1	EPMIP_HUMAN	3	NA
EPN1	-0.276476	0.183453	0.0777891	Q9Y6I3	Epsin-1	EPN1_HUMAN	3	NA
EPPK1	-0.44317	1.8263e-07	4.5009e-07	P58107	Epiplakin	EPIPL_HUMAN	64	NA
EPS15L1	1.33398	1.37739e-49	3.95643e-48	Q9UBC2	Epidermal growth factor receptor substrate 15-like 1	EP15R_HUMAN	44	NA
EPS8	-1.56332	0.0325965	0.018649	Q12929	Epidermal growth factor receptor kinase substrate 8	EPS8_HUMAN	8	NA
ERAL1	-0.195392	0.00163382	0.00147608	O75616	GTPase Era, mitochondrial	ERAL1_HUMAN	10	NA
ERAP1	-0.428089	0.00615967	0.00460386	Q9NZ08	Endoplasmic reticulum aminopeptidase 1	ERAP1_HUMAN	5	NA
ERBB2IP	1.49702	9.1295e-15	6.41762e-14	Q96RT1	Protein LAP2	LAP2_HUMAN	44	NA
ERC1	2.0975	6.50708e-58	2.46382e-56	Q8IUD2	ELKS/Rab6-interacting/CAST family member 1	RB6I2_HUMAN	47	NA
ERC2	0.757793	0.860229	0.268479	O15083	ERC protein 2	ERC2_HUMAN	2	NA
ERCC1	-1.34764	0.021031	0.012844	P07992	DNA excision repair protein ERCC-1	ERCC1_HUMAN	5	NA
ERCC2	-0.572374	0.097028	0.0460931	P18074	TFIIH basal transcription factor complex helicase XPD subunit	ERCC2_HUMAN	7	NA
ERCC3	-0.295298	0.00422223	0.00333376	P19447	TFIIH basal transcription factor complex helicase XPB subunit	ERCC3_HUMAN	17	NA
ERCC4	0.00308555	0.536711	0.186084	Q92889	DNA repair endonuclease XPF	XPF_HUMAN	7	NA
ERCC6	-0.189271	0.507598	0.177843	Q03468	DNA excision repair protein ERCC-6	ERCC6_HUMAN	14	NA
ERGIC1	-0.956282	0.000382946	0.00042363	Q969X5	Endoplasmic reticulum-Golgi intermediate compartment protein 1	ERGI1_HUMAN	4	NA
ERGIC2	-1.14091	0.00594355	0.00446637	Q96RQ1	Endoplasmic reticulum-Golgi intermediate compartment protein 2	ERGI2_HUMAN	6	NA
ERGIC3	0.139678	0.379139	0.140585	Q9Y282	Endoplasmic reticulum-Golgi intermediate compartment protein 3	ERGI3_HUMAN	4	NA
ERH	-0.460463	0.0433517	0.0236489	P84090	Enhancer of rudimentary homolog	ERH_HUMAN	4	NA
ERI1	-2.53097	6.31504e-06	1.09024e-05	Q8IV48	3'-5' exoribonuclease 1	ERI1_HUMAN	5	NA
ERI3	-1.41086	0.0381404	0.0212942	O43414	ERI1 exoribonuclease 3	ERI3_HUMAN	2	NA
ERICH1	0.458028	0.00119736	0.00112573	Q86X53	Glutamate-rich protein 1	ERIC1_HUMAN	7	NA
ERICH5	-0.507877	0.129399	0.0582804	Q6P6B1	Glutamate-rich protein 5	ERIC5_HUMAN	7	NA
ERLIN1	-0.757639	0.00708171	0.00517462	O75477	Erlin-1	ERLN1_HUMAN	6	NA
ERLIN2	-0.66489	0.305574	0.11831	O94905	Erlin-2	ERLN2_HUMAN	19	NA
ERMP1	-0.798707	0.0235628	0.014136	Q7Z2K6	Endoplasmic reticulum metallopeptidase 1	ERMP1_HUMAN	8	NA
ERO1A	-1.59922	0.0115932	0.0078164	Q96HE7	ERO1-like protein alpha	ERO1A_HUMAN	5	NA
ERP29	-1.28324	8.0278e-06	1.35642e-05	P30040	Endoplasmic reticulum resident protein 29	ERP29_HUMAN	6	NA
ESCO1	0.39503	0.872171	0.27119	Q5FWF5	N-acetyltransferase ESCO1	ESCO1_HUMAN	3	NA
ESCO2	-0.77369	5.2761e-07	1.18623e-06	Q56NI9	N-acetyltransferase ESCO2	ESCO2_HUMAN	15	NA
ESD	-3.21521	0.00108518	0.00103309	P10768	S-formylglutathione hydrolase	ESTD_HUMAN	2	NA
ESF1	-0.0250521	0.53131	0.18464	Q9H501	ESF1 homolog	ESF1_HUMAN	39	NA
ESPL1	-0.396224	0.44557	0.159776	Q14674	Separin	ESPL1_HUMAN	14	NA
ESRP2	-3.08302	0.000122845	0.000158528	Q9H6T0	Epithelial splicing regulatory protein 2	ESRP2_HUMAN	5	NA
ESRRA	0.083514	0.697802	0.228576	P11474	Steroid hormone receptor ERR1	ERR1_HUMAN	3	NA
ESYT1	-0.162378	0.0980763	0.0465194	Q9BSJ8	Extended synaptotagmin-1	ESYT1_HUMAN	26	NA
ESYT2	-0.637664	6.70237e-06	1.14878e-05	A0FGR8	Extended synaptotagmin-2	ESYT2_HUMAN	26	NA
ETFA	-1.15343	1.97284e-12	1.09195e-11	P13804	Electron transfer flavoprotein subunit alpha, mitochondrial	ETFA_HUMAN	13	NA
ETFB	-1.07302	1.63618e-12	9.14722e-12	P38117	Electron transfer flavoprotein subunit beta	ETFB_HUMAN	15	NA
ETFDH	-0.696875	0.0578434	0.0302186	Q16134	Electron transfer flavoprotein-ubiquinone oxidoreductase, mitochondrial	ETFD_HUMAN	7	NA
ETNK1	-0.861535	0.0369832	0.0207734	Q9HBU6	Ethanolamine kinase 1	EKI1_HUMAN	2	NA
EVI5	0.956256	0.00103422	0.000991083	O60447	Ecotropic viral integration site 5 protein homolog	EVI5_HUMAN	11	NA
EVI5L	-0.39655	0.507801	0.177843	Q96CN4	EVI5-like protein	EVI5L_HUMAN	4	NA
EVL	-0.602075	0.700606	0.229314	Q9UI08	Ena/VASP-like protein	EVL_HUMAN	2	NA
EXD2	-1.15141	0.381264	0.141215	Q9NVH0	Exonuclease 3'-5' domain-containing protein 2	EXD2_HUMAN	9	NA
EXO1	-0.122248	0.244716	0.0985727	Q9UQ84	Exonuclease 1	EXO1_HUMAN	9	NA
EXOC1	-1.15316	0.0147739	0.00960329	Q9NV70	Exocyst complex component 1	EXOC1_HUMAN	4	NA
EXOC2	-0.960395	6.27081e-06	1.08373e-05	Q96KP1	Exocyst complex component 2	EXOC2_HUMAN	12	NA
EXOC3	0.0347992	0.199071	0.083267	O60645	Exocyst complex component 3	EXOC3_HUMAN	12	NA
EXOC4	0.952546	1.09006e-13	6.81851e-13	Q96A65	Exocyst complex component 4	EXOC4_HUMAN	33	NA
EXOC5	0.277435	0.402853	0.147282	O00471	Exocyst complex component 5	EXOC5_HUMAN	5	NA
EXOC6	-1.15132	0.13589	0.0606787	Q8TAG9	Exocyst complex component 6	EXOC6_HUMAN	7	NA
EXOC7	-0.575935	0.663472	0.219663	Q9UPT5	Exocyst complex component 7	EXOC7_HUMAN	3	NA
EXOC8	-1.05781	5.6818e-06	9.96409e-06	Q8IYI6	Exocyst complex component 8	EXOC8_HUMAN	7	NA
EXOSC1	-1.12741	0.0560701	0.0294678	Q9Y3B2	Exosome complex component CSL4	EXOS1_HUMAN	5	NA
EXOSC10	-0.498812	1.53387e-09	5.53125e-09	Q01780	Exosome component 10	EXOSX_HUMAN	40	NA
EXOSC2	0.209054	0.818475	0.25894	Q13868	Exosome complex component RRP4	EXOS2_HUMAN	7	NA
EXOSC3	-1.44714	5.65658e-07	1.26325e-06	Q9NQT5	Exosome complex component RRP40	EXOS3_HUMAN	7	NA
EXOSC6	-1.15919	0.0435484	0.0237224	Q5RKV6	Exosome complex component MTR3	EXOS6_HUMAN	5	NA
EXOSC7	-0.505918	0.369899	0.137864	Q15024	Exosome complex component RRP42	EXOS7_HUMAN	7	NA
EXOSC8	-0.715506	0.0104637	0.00716208	Q96B26	Exosome complex component RRP43	EXOS8_HUMAN	8	NA
EXOSC9	-0.394742	0.0759794	0.0376059	Q06265	Exosome complex component RRP45	EXOS9_HUMAN	5	NA
EXPH5	0.202227	0.712684	0.232355	Q8NEV8	Exophilin-5	EXPH5_HUMAN	3	NA
EYA3	0.280352	0.664096	0.219782	Q99504	Eyes absent homolog 3	EYA3_HUMAN	6	NA
EYA4	-0.2434	0.328233	0.125019	O95677	Eyes absent homolog 4	EYA4_HUMAN	5	NA
EZH2	0.00361335	0.533511	0.185156	Q15910	Histone-lysine N-methyltransferase EZH2	EZH2_HUMAN	12	NA
EZR	0.788129	2.38015e-07	5.73853e-07	P15311	Ezrin	EZRI_HUMAN	15	NA
FABP5	0.936418	0.918857	0.281826	Q01469	Fatty acid-binding protein, epidermal	FABP5_HUMAN	3	NA
FADS1	-1.13524	0.00168628	0.00151611	O60427	Fatty acid desaturase 1	FADS1_HUMAN	5	NA
FADS2	-0.909496	0.00505104	0.00389224	O95864	Fatty acid desaturase 2	FADS2_HUMAN	4	NA
FAHD1	-0.97941	0.0244133	0.0145675	Q6P587	Acylpyruvase FAHD1, mitochondrial	FAHD1_HUMAN	4	NA
FAHD2A	-1.09925	0.220551	0.0905467	Q96GK7	Fumarylacetoacetate hydrolase domain-containing protein 2A	FAH2A_HUMAN	9	NA
FAM101B	1.6699	0.0901167	0.0431669	Q8N5W9	Filamin-interacting protein FAM101B	F101B_HUMAN	6	NA
FAM105A	-0.282403	0.992696	0.297345	Q9NUU6	Inactive ubiquitin thioesterase FAM105A	F105A_HUMAN	4	NA
FAM107B	1.25937	0.00124547	0.00116636	Q9H098	Protein FAM107B	F107B_HUMAN	5	NA
FAM111B	-0.0539853	0.98496	0.295986	Q6SJ93	Protein FAM111B	F111B_HUMAN	14	NA
FAM114A2	1.76717	3.83499e-12	2.07438e-11	Q9NRY5	Protein FAM114A2	F1142_HUMAN	18	NA
FAM117B	0.371785	0.0149286	0.00967744	Q6P1L5	Protein FAM117B	F117B_HUMAN	4	NA
FAM118B	0.105532	0.690921	0.22679	Q9BPY3	Protein FAM118B	F118B_HUMAN	2	NA
FAM120A	-0.312016	2.63442e-05	3.9683e-05	Q9NZB2	Constitutive coactivator of PPAR-gamma-like protein 1	F120A_HUMAN	28	NA
FAM120B	0.112876	0.285221	0.111912	Q96EK7	Constitutive coactivator of peroxisome proliferator-activated receptor gamma	F120B_HUMAN	16	NA
FAM120C	-0.869869	0.0880393	0.0424208	Q9NX05	Constitutive coactivator of PPAR-gamma-like protein 2	F120C_HUMAN	5	NA
FAM122A	-1.53693	0.00973526	0.00674384	Q96E09	Protein FAM122A	F122A_HUMAN	3	NA
FAM122B	-0.876083	0.0787141	0.0387065	Q7Z309	Protein FAM122B	F122B_HUMAN	2	NA
FAM126A	-0.482602	0.938422	0.286234	Q9BYI3	Hyccin	HYCCI_HUMAN	4	NA
FAM127A	-0.296483	0.918894	0.281826	A6ZKI3	Protein FAM127A	F127A_HUMAN	5	NA
FAM129A	-1.2482	0.000455171	0.000492732	Q9BZQ8	Protein Niban	NIBAN_HUMAN	7	NA
FAM129B	-0.642324	0.0389948	0.0216953	Q96TA1	Niban-like protein 1	NIBL1_HUMAN	6	NA
FAM133B	-2.3572	0.270642	0.107125	Q5BKY9	Protein FAM133B	F133B_HUMAN	5	NA
FAM135A	2.25574	4.35106e-11	1.9698e-10	Q9P2D6	Protein FAM135A	F135A_HUMAN	10	NA
FAM160B1	-0.408978	0.817022	0.258579	Q5W0V3	Protein FAM160B1	F16B1_HUMAN	2	NA
FAM168A	-0.420223	0.0128913	0.00857701	Q92567	Protein FAM168A	F168A_HUMAN	3	NA
FAM169A	0.0350143	0.66439	0.219836	Q9Y6X4	Soluble lamin-associated protein of 75 kDa	F169A_HUMAN	17	NA
FAM171A1	2.11827	4.11411e-05	5.89855e-05	Q5VUB5	Protein FAM171A1	F1711_HUMAN	5	NA
FAM175B	-0.677855	0.000475009	0.00050859	Q15018	BRISC complex subunit Abro1	F175B_HUMAN	16	NA
FAM177A1	1.80405	0.0714415	0.0358715	Q8N128	Protein FAM177A1	F177A_HUMAN	2	NA
FAM184B	0.340554	0.0145387	0.00948004	Q9ULE4	Protein FAM184B	F184B_HUMAN	2	NA
FAM188A	-0.682495	0.952008	0.289424	Q9H8M7	Protein FAM188A	F188A_HUMAN	2	NA
FAM192A	2.68738	3.01037e-24	4.14485e-23	Q9GZU8	Protein FAM192A	F192A_HUMAN	13	NA
FAM193A	0.532592	0.0222904	0.0134941	P78312	Protein FAM193A	F193A_HUMAN	8	NA
FAM193B	0.306027	0.141048	0.0625963	Q96PV7	Protein FAM193B	F193B_HUMAN	5	NA
FAM195A	0.306555	0.0984032	0.0466135	Q9BUT9	Protein FAM195A	F195A_HUMAN	3	NA
FAM195B	-0.0871145	0.826043	0.26059	C9JLW8	Mapk-regulated corepressor-interacting protein 1	F195B_HUMAN	5	NA
FAM199X	-0.962369	0.0666709	0.0339364	Q6PEV8	Protein FAM199X	F199X_HUMAN	2	NA
FAM207A	1.53943	0.268608	0.106447	Q9NSI2	Protein FAM207A	F207A_HUMAN	5	NA
FAM208A	1.1956	3.10934e-26	4.62514e-25	Q9UK61	Protein TASOR	TASOR_HUMAN	47	NA
FAM208B	0.650348	5.6083e-06	9.85594e-06	Q5VWN6	Protein FAM208B	F208B_HUMAN	41	NA
FAM21A	1.30581	1.7309e-11	8.45653e-11	Q641Q2	WASH complex subunit FAM21A	FA21A_HUMAN	12	NA
FAM21C	0.899768	0.000178879	0.000218645	Q9Y4E1	WASH complex subunit FAM21C	FA21C_HUMAN	40	NA
FAM221A	-0.356637	0.960824	0.291278	A4D161	Protein FAM221A	F221A_HUMAN	2	NA
FAM45A	-0.320515	0.00701296	0.00513339	Q8TCE6	Protein FAM45A	FA45A_HUMAN	6	NA
FAM49B	-1.92542	5.62648e-06	9.87747e-06	Q9NUQ9	Protein FAM49B	FA49B_HUMAN	7	NA
FAM50A	0.150063	0.967579	0.292505	Q14320	Protein FAM50A	FA50A_HUMAN	8	NA
FAM53C	0.507979	0.396254	0.145634	Q9NYF3	Protein FAM53C	FA53C_HUMAN	2	NA
FAM60A	-0.445118	0.76839	0.246322	Q9NP50	Protein FAM60A	FA60A_HUMAN	5	NA
FAM65A	-0.977156	0.000580636	0.000603832	Q6ZS17	Protein FAM65A	FA65A_HUMAN	4	NA
FAM76A	0.21883	0.106041	0.0494442	Q8TAV0	Protein FAM76A	FA76A_HUMAN	3	NA
FAM76B	0.178161	0.0159881	0.0102407	Q5HYJ3	Protein FAM76B	FA76B_HUMAN	5	NA
FAM83B	-0.00575589	0.840415	0.263827	Q5T0W9	Protein FAM83B	FA83B_HUMAN	10	NA
FAM83D	-0.298336	0.565535	0.193944	Q9H4H8	Protein FAM83D	FA83D_HUMAN	3	NA
FAM83G	-0.911848	0.0139701	0.00918479	A6ND36	Protein FAM83G	FA83G_HUMAN	3	NA
FAM83H	0.548142	0.0933752	0.0444847	Q6ZRV2	Protein FAM83H	FA83H_HUMAN	19	NA
FAM91A1	-0.0426187	0.50363	0.176639	Q658Y4	Protein FAM91A1	F91A1_HUMAN	12	NA
FAM96B	-0.405489	0.0217392	0.0132084	Q9Y3D0	Mitotic spindle-associated MMXD complex subunit MIP18	MIP18_HUMAN	2	NA
FAM98A	-1.37892	1.07537e-08	3.36761e-08	Q8NCA5	Protein FAM98A	FA98A_HUMAN	8	NA
FAM98B	-1.04133	0.000104554	0.000137588	Q52LJ0	Protein FAM98B	FA98B_HUMAN	7	NA
FANCA	-0.34882	0.649675	0.215996	O15360	Fanconi anemia group A protein	FANCA_HUMAN	2	NA
FANCB	0.711566	0.30331	0.117679	Q8NB91	Fanconi anemia group B protein	FANCB_HUMAN	2	NA
FANCD2	-0.541846	0.0103201	0.00708415	Q9BXW9	Fanconi anemia group D2 protein	FACD2_HUMAN	21	NA
FANCI	-0.142764	0.0228191	0.0137589	Q9NVI1	Fanconi anemia group I protein	FANCI_HUMAN	37	NA
FAR1	-0.84982	2.01241e-05	3.10146e-05	Q8WVX9	Fatty acyl-CoA reductase 1	FACR1_HUMAN	13	NA
FARP1	-0.494405	0.420482	0.152536	Q9Y4F1	FERM, RhoGEF and pleckstrin domain-containing protein 1	FARP1_HUMAN	13	NA
FARP2	-0.755796	0.172152	0.0737287	O94887	FERM, RhoGEF and pleckstrin domain-containing protein 2	FARP2_HUMAN	9	NA
FARS2	0.186473	0.540088	0.186866	O95363	Phenylalanine--tRNA ligase, mitochondrial	SYFM_HUMAN	2	NA
FARSA	-0.887127	1.30898e-10	5.4793e-10	Q9Y285	Phenylalanine--tRNA ligase alpha subunit	SYFA_HUMAN	20	NA
FARSB	-0.613849	2.58332e-06	4.90184e-06	Q9NSD9	Phenylalanine--tRNA ligase beta subunit	SYFB_HUMAN	23	NA
FASTKD2	-0.179536	0.0398565	0.0220895	Q9NYY8	FAST kinase domain-containing protein 2	FAKD2_HUMAN	9	NA
FASTKD5	-0.556441	0.0377517	0.0211125	Q7L8L6	FAST kinase domain-containing protein 5	FAKD5_HUMAN	12	NA
FBL	-0.368613	0.000272216	0.000316698	P22087	rRNA 2'-O-methyltransferase fibrillarin	FBRL_HUMAN	20	NA
FBN2	-0.627272	0.0664998	0.0338885	P35556	Fibrillin-2	FBN2_HUMAN	4	NA
FBRS	-1.69987	5.2382e-11	2.33338e-10	Q9HAH7	Probable fibrosin-1	FBRS_HUMAN	13	NA
FBRSL1	-2.25221	7.2519e-09	2.33237e-08	Q9HCM7	Fibrosin-1-like protein	FBSL_HUMAN	20	NA
FBXL20	-1.29889	0.633467	0.211726	Q96IG2	F-box/LRR-repeat protein 20	FXL20_HUMAN	2	NA
FBXO11	0.12507	0.472593	0.167591	Q86XK2	F-box only protein 11	FBX11_HUMAN	3	NA
FBXO22	-0.4197	0.123658	0.0560887	Q8NEZ5	F-box only protein 22	FBX22_HUMAN	7	NA
FBXO3	-1.20958	0.0166631	0.0105957	Q9UK99	F-box only protein 3	FBX3_HUMAN	2	NA
FBXO30	0.330505	0.602422	0.203867	Q8TB52	F-box only protein 30	FBX30_HUMAN	6	NA
FBXO4	0.0507951	0.934941	0.285381	Q9UKT5	F-box only protein 4	FBX4_HUMAN	3	NA
FBXO45	0.0381493	0.21658	0.0891798	P0C2W1	F-box/SPRY domain-containing protein 1	FBSP1_HUMAN	3	NA
FBXO5	1.88678	0.0350512	0.0198219	Q9UKT4	F-box only protein 5	FBX5_HUMAN	4	NA
FBXO9	-1.24772	0.0216963	0.0131872	Q9UK97	F-box only protein 9	FBX9_HUMAN	3	NA
FBXW11	-0.476649	0.179796	0.0764718	Q9UKB1	F-box/WD repeat-containing protein 11	FBW1B_HUMAN	6	NA
FCF1	-0.34102	0.234047	0.0949641	Q9Y324	rRNA-processing protein FCF1 homolog	FCF1_HUMAN	2	NA
FCHO2	0.926161	0.00213416	0.00185666	Q0JRZ9	F-BAR domain only protein 2	FCHO2_HUMAN	11	NA
FDFT1	-1.06221	0.000254341	0.000297356	P37268	Squalene synthase	FDFT_HUMAN	8	NA
FDPS	-0.68183	0.000681717	0.000692524	P14324	Farnesyl pyrophosphate synthase	FPPS_HUMAN	6	NA
FDXR	-1.40179	1.74656e-07	4.32359e-07	P22570	NADPH:adrenodoxin oxidoreductase, mitochondrial	ADRO_HUMAN	15	NA
FECH	-0.887771	0.00234077	0.00201017	P22830	Ferrochelatase, mitochondrial	HEMH_HUMAN	10	NA
FEN1	-1.20221	9.36858e-09	2.97296e-08	P39748	Flap endonuclease 1	FEN1_HUMAN	8	NA
FERMT2	-0.396913	0.0046753	0.00362956	Q96AC1	Fermitin family homolog 2	FERM2_HUMAN	27	NA
FGD1	0.730509	0.00340964	0.00276961	P98174	FYVE, RhoGEF and PH domain-containing protein 1	FGD1_HUMAN	8	NA
FGD6	2.3385	0.0395867	0.0219692	Q6ZV73	FYVE, RhoGEF and PH domain-containing protein 6	FGD6_HUMAN	3	NA
FGF2	-3.19685	0.00569725	0.00432026	P09038	Fibroblast growth factor 2	FGF2_HUMAN	3	NA
FGFR1OP	0.563456	0.00287104	0.00239998	O95684	FGFR1 oncogene partner	FR1OP_HUMAN	10	NA
FH	-0.972928	1.14018e-08	3.55055e-08	P07954	Fumarate hydratase, mitochondrial	FUMH_HUMAN	18	NA
FHL1	-0.538395	0.497942	0.175015	Q13642	Four and a half LIM domains protein 1	FHL1_HUMAN	2	NA
FHL2	-1.87912	0.0316657	0.0181726	Q14192	Four and a half LIM domains protein 2	FHL2_HUMAN	2	NA
FHL3	-0.935234	0.000558812	0.000584053	Q13643	Four and a half LIM domains protein 3	FHL3_HUMAN	4	NA
FHOD1	-0.824776	7.62237e-05	0.000103749	Q9Y613	FH1/FH2 domain-containing protein 1	FHOD1_HUMAN	13	NA
FHOD3	-0.29705	0.287052	0.112471	Q2V2M9	FH1/FH2 domain-containing protein 3	FHOD3_HUMAN	2	NA
FIGNL1	0.481538	0.00145473	0.0013331	Q6PIW4	Fidgetin-like protein 1	FIGL1_HUMAN	14	NA
FILIP1L	3.26321	0.0245453	0.0146344	Q4L180	Filamin A-interacting protein 1-like	FIL1L_HUMAN	3	NA
FIP1L1	0.206073	0.433479	0.156518	Q6UN15	Pre-mRNA 3'-end-processing factor FIP1	FIP1_HUMAN	18	NA
FKBP10	0.203077	0.784517	0.250336	Q96AY3	Peptidyl-prolyl cis-trans isomerase FKBP10	FKB10_HUMAN	9	NA
FKBP11	-2.64792	0.01249	0.00834002	Q9NYL4	Peptidyl-prolyl cis-trans isomerase FKBP11	FKB11_HUMAN	3	NA
FKBP15	1.31684	4.37895e-06	7.92372e-06	Q5T1M5	FK506-binding protein 15	FKB15_HUMAN	20	NA
FKBP1A	-0.0150182	0.653065	0.216907	P62942	Peptidyl-prolyl cis-trans isomerase FKBP1A	FKB1A_HUMAN	3	NA
FKBP3	-1.782	2.48144e-07	5.96547e-07	Q00688	Peptidyl-prolyl cis-trans isomerase FKBP3	FKBP3_HUMAN	7	NA
FKBP4	-0.852848	1.71846e-11	8.42048e-11	Q02790	Peptidyl-prolyl cis-trans isomerase FKBP4	FKBP4_HUMAN	31	NA
FKBP5	-1.07479	1.63038e-06	3.25296e-06	Q13451	Peptidyl-prolyl cis-trans isomerase FKBP5	FKBP5_HUMAN	16	NA
FLAD1	-1.44431	0.00750965	0.00543251	Q8NFF5	FAD synthase	FAD1_HUMAN	10	NA
FLG	-1.68763	0.381248	0.141215	P20930	Filaggrin	FILA_HUMAN	7	NA
FLG2	-2.68683	0.00275747	0.00231901	Q5D862	Filaggrin-2	FILA2_HUMAN	15	NA
FLII	-0.408195	0.000132081	0.000167847	Q13045	Protein flightless-1 homolog	FLII_HUMAN	26	NA
FLNB	1.28037	3.07863e-160	1.28225e-157	O75369	Filamin-B	FLNB_HUMAN	136	NA
FLOT1	-0.256801	0.111816	0.0516884	O75955	Flotillin-1	FLOT1_HUMAN	22	NA
FLOT2	0.00858082	0.915577	0.281119	Q14254	Flotillin-2	FLOT2_HUMAN	22	NA
FLVCR1	0.516717	0.243759	0.0982892	Q9Y5Y0	Feline leukemia virus subgroup C receptor-related protein 1	FLVC1_HUMAN	4	NA
FLYWCH1	-2.53619	0.00313875	0.00257848	Q4VC44	FLYWCH-type zinc finger-containing protein 1	FWCH1_HUMAN	2	NA
FLYWCH2	-0.266487	0.0127302	0.00848003	Q96CP2	FLYWCH family member 2	FWCH2_HUMAN	6	NA
FMN2	-0.421731	0.0294478	0.0170762	Q9NZ56	Formin-2	FMN2_HUMAN	7	NA
FMNL2	-1.26303	0.00300032	0.0024856	Q96PY5	Formin-like protein 2	FMNL2_HUMAN	8	NA
FMNL3	-0.301761	0.872986	0.271342	Q8IVF7	Formin-like protein 3	FMNL3_HUMAN	5	NA
FMR1	-1.51972	2.28282e-23	2.92552e-22	Q06787	Fragile X mental retardation protein 1	FMR1_HUMAN	23	NA
FNBP1	0.748035	0.000584175	0.000606377	Q96RU3	Formin-binding protein 1	FNBP1_HUMAN	11	NA
FNBP4	1.85291	1.59727e-20	1.67362e-19	Q8N3X1	Formin-binding protein 4	FNBP4_HUMAN	18	NA
FNDC3A	-0.655957	0.0406779	0.0224774	Q9Y2H6	Fibronectin type-III domain-containing protein 3A	FND3A_HUMAN	17	NA
FNTA	-1.60244	0.000415193	0.000454111	P49354	Protein farnesyltransferase/geranylgeranyltransferase type-1 subunit alpha	FNTA_HUMAN	9	NA
FOCAD	-1.78288	0.175562	0.0749196	Q5VW36	Focadhesin	FOCAD_HUMAN	3	NA
FOXC1	0.541776	0.195494	0.0821215	Q12948	Forkhead box protein C1	FOXC1_HUMAN	2	NA
FOXJ3	-0.931311	0.0222155	0.0134581	Q9UPW0	Forkhead box protein J3	FOXJ3_HUMAN	2	NA
FOXK1	-0.724824	0.144164	0.0636907	P85037	Forkhead box protein K1	FOXK1_HUMAN	13	NA
FOXK2	-0.0359311	0.64994	0.215998	Q01167	Forkhead box protein K2	FOXK2_HUMAN	15	NA
FOXO3	-0.716388	0.53016	0.184317	O43524	Forkhead box protein O3	FOXO3_HUMAN	2	NA
FOXP1	0.938155	0.089996	0.0431339	Q9H334	Forkhead box protein P1	FOXP1_HUMAN	4	NA
FOXRED1	0.129561	0.340005	0.12868	Q96CU9	FAD-dependent oxidoreductase domain-containing protein 1	FXRD1_HUMAN	5	NA
FPGT	-0.785696	0.00189229	0.00167156	O14772	Fucose-1-phosphate guanylyltransferase	FPGT_HUMAN	2	NA
FRA10AC1	0.00103236	0.500625	0.17581	Q70Z53	Protein FRA10AC1	F10C1_HUMAN	8	NA
FRG1	-0.938243	0.000462356	0.000497766	Q14331	Protein FRG1	FRG1_HUMAN	7	NA
FRMD6	-1.32937	0.0330049	0.0188567	Q96NE9	FERM domain-containing protein 6	FRMD6_HUMAN	3	NA
FRMPD4	0.595085	0.813775	0.257747	Q14CM0	FERM and PDZ domain-containing protein 4	FRPD4_HUMAN	2	NA
FRS2	1.24104	0.112866	0.0520873	Q8WU20	Fibroblast growth factor receptor substrate 2	FRS2_HUMAN	2	NA
FRYL	0.0948823	0.579118	0.197775	O94915	Protein furry homolog-like	FRYL_HUMAN	14	NA
FSCN1	-0.511281	0.000451789	0.000490346	Q16658	Fascin	FSCN1_HUMAN	13	NA
FSD1	-1.17085	0.0091165	0.00635751	Q9BTV5	Fibronectin type III and SPRY domain-containing protein 1	FSD1_HUMAN	6	NA
FTO	-1.05269	0.00854565	0.00604289	Q9C0B1	Alpha-ketoglutarate-dependent dioxygenase FTO	FTO_HUMAN	7	NA
FTSJ1	-1.35367	0.0613195	0.0316475	Q9UET6	Putative tRNA (cytidine(32)/guanosine(34)-2'-O)-methyltransferase	TRM7_HUMAN	3	NA
FTSJ3	-0.524857	0.103587	0.0484218	Q8IY81	pre-rRNA processing protein FTSJ3	SPB1_HUMAN	31	NA
FUBP1	0.112559	0.000160506	0.000198813	Q96AE4	Far upstream element-binding protein 1	FUBP1_HUMAN	23	NA
FUBP3	-0.329031	0.483509	0.170879	Q96I24	Far upstream element-binding protein 3	FUBP3_HUMAN	25	NA
FUCA1	-3.57077	0.00136196	0.00125847	P04066	Tissue alpha-L-fucosidase	FUCO_HUMAN	5	NA
FUK	-1.40895	0.107872	0.0500996	Q8N0W3	L-fucose kinase	FUK_HUMAN	2	NA
FXR1	-1.31419	5.70439e-14	3.71231e-13	P51114	Fragile X mental retardation syndrome-related protein 1	FXR1_HUMAN	29	NA
FXR2	-1.24048	9.67395e-13	5.50062e-12	P51116	Fragile X mental retardation syndrome-related protein 2	FXR2_HUMAN	32	NA
FYCO1	-0.0741174	0.12309	0.0558616	Q9BQS8	FYVE and coiled-coil domain-containing protein 1	FYCO1_HUMAN	17	NA
FYN	-1.19697	7.08165e-05	9.70232e-05	P06241	Tyrosine-protein kinase Fyn	FYN_HUMAN	4	NA
FYTTD1	-1.55943	0.023851	0.0142781	Q96QD9	UAP56-interacting factor	UIF_HUMAN	9	NA
G3BP1	0.225372	0.340351	0.128781	Q13283	Ras GTPase-activating protein-binding protein 1	G3BP1_HUMAN	18	NA
G3BP2	-0.105719	0.558376	0.191963	Q9UN86	Ras GTPase-activating protein-binding protein 2	G3BP2_HUMAN	12	NA
GAA	-2.84974	3.33681e-07	7.80775e-07	P10253	Lysosomal alpha-glucosidase	LYAG_HUMAN	14	NA
GAB1	1.09496	0.000210799	0.000252474	Q13480	GRB2-associated-binding protein 1	GAB1_HUMAN	8	NA
GABARAPL2	0.290015	0.701339	0.229464	P60520	Gamma-aminobutyric acid receptor-associated protein-like 2	GBRL2_HUMAN	5	NA
GABPA	0.433661	0.470823	0.167141	Q06546	GA-binding protein alpha chain	GABPA_HUMAN	7	NA
GADD45GIP1	-1.60887	0.00266718	0.00225102	Q8TAE8	Growth arrest and DNA damage-inducible proteins-interacting protein 1	G45IP_HUMAN	5	NA
GAK	0.908265	0.118296	0.0541728	O14976	Cyclin-G-associated kinase	GAK_HUMAN	11	NA
GALK1	-1.3077	1.06662e-08	3.3465e-08	P51570	Galactokinase	GALK1_HUMAN	10	NA
GALNS	-1.5339	0.126358	0.0571112	P34059	N-acetylgalactosamine-6-sulfatase	GALNS_HUMAN	4	NA
GALNT2	-1.18852	0.00467491	0.00362956	Q10471	Polypeptide N-acetylgalactosaminyltransferase 2	GALT2_HUMAN	3	NA
GAR1	-0.387678	0.390504	0.144125	Q9NY12	H/ACA ribonucleoprotein complex subunit 1	GAR1_HUMAN	6	NA
GART	-0.523159	6.29287e-05	8.70757e-05	P22102	Trifunctional purine biosynthetic protein adenosine-3	PUR2_HUMAN	44	NA
GAS2L3	-0.238328	0.0628784	0.0322675	Q86XJ1	GAS2-like protein 3	GA2L3_HUMAN	3	NA
GATA3	-2.05886	0.00870137	0.00613478	P23771	Trans-acting T-cell-specific transcription factor GATA-3	GATA3_HUMAN	2	NA
GATA6	1.0272	0.347346	0.130893	Q92908	Transcription factor GATA-6	GATA6_HUMAN	2	NA
GATAD1	-1.09178	0.0921012	0.043991	Q8WUU5	GATA zinc finger domain-containing protein 1	GATD1_HUMAN	6	NA
GATAD2A	0.350264	0.200371	0.0836847	Q86YP4	Transcriptional repressor p66-alpha	P66A_HUMAN	27	NA
GATAD2B	0.85752	4.67803e-06	8.39828e-06	Q8WXI9	Transcriptional repressor p66-beta	P66B_HUMAN	18	NA
GATB	-0.683843	2.70341e-05	4.05026e-05	O75879	Glutamyl-tRNA(Gln) amidotransferase subunit B, mitochondrial	GATB_HUMAN	8	NA
GBA	-3.88509	0.0539992	0.0285596	P04062	Glucosylceramidase	GLCM_HUMAN	9	NA
GBE1	-0.293989	0.000124152	0.000159918	Q04446	1,4-alpha-glucan-branching enzyme	GLGB_HUMAN	12	NA
GBF1	-0.0836197	0.107592	0.050025	Q92538	Golgi-specific brefeldin A-resistance guanine nucleotide exchange factor 1	GBF1_HUMAN	26	NA
GBP1	2.41165	0.00451545	0.00352731	P32455	Guanylate-binding protein 1	GBP1_HUMAN	2	NA
GCAT	-1.29457	0.0235005	0.0141088	O75600	2-amino-3-ketobutyrate coenzyme A ligase, mitochondrial	KBL_HUMAN	3	NA
GCC1	1.99832	1.82934e-05	2.85364e-05	Q96CN9	GRIP and coiled-coil domain-containing protein 1	GCC1_HUMAN	6	NA
GCDH	-0.680969	0.032477	0.018587	Q92947	Glutaryl-CoA dehydrogenase, mitochondrial	GCDH_HUMAN	5	NA
GCFC2	0.0911875	0.90197	0.277709	P16383	GC-rich sequence DNA-binding factor 2	GCFC2_HUMAN	6	NA
GCLC	0.140129	0.0980928	0.0465194	P48506	Glutamate--cysteine ligase catalytic subunit	GSH1_HUMAN	8	NA
GCN1L1	0.230989	0.0997353	0.0470572	Q92616	Translational activator GCN1	GCN1L_HUMAN	93	NA
GDAP2	-0.271982	0.0156396	0.0100484	Q9NXN4	Ganglioside-induced differentiation-associated protein 2	GDAP2_HUMAN	4	NA
GDI1	-1.11014	2.28583e-05	3.47146e-05	P31150	Rab GDP dissociation inhibitor alpha	GDIA_HUMAN	12	NA
GDI2	-2.16346	1.17246e-06	2.40916e-06	P50395	Rab GDP dissociation inhibitor beta	GDIB_HUMAN	20	NA
GDPD3	-4.29757	0.291485	0.113831	Q7L5L3	Glycerophosphodiester phosphodiesterase domain-containing protein 3	GDPD3_HUMAN	7	NA
GEMIN2	0.848916	0.00636541	0.00473639	O14893	Gem-associated protein 2	GEMI2_HUMAN	6	NA
GEMIN4	0.147106	0.901854	0.277709	P57678	Gem-associated protein 4	GEMI4_HUMAN	20	NA
GEMIN6	0.291742	0.00237948	0.00204131	Q8WXD5	Gem-associated protein 6	GEMI6_HUMAN	5	NA
GEMIN7	1.38844	0.00125786	0.00117664	Q9H840	Gem-associated protein 7	GEMI7_HUMAN	2	NA
GEMIN8	0.789373	0.0153598	0.00989919	Q9NWZ8	Gem-associated protein 8	GEMI8_HUMAN	8	NA
GEN1	0.275357	0.00140265	0.00129106	Q17RS7	Flap endonuclease GEN homolog 1	GEN_HUMAN	8	NA
GFER	-1.82273	0.0491075	0.0263318	P55789	FAD-linked sulfhydryl oxidase ALR	ALR_HUMAN	2	NA
GFM1	-1.25982	9.52124e-07	2.00536e-06	Q96RP9	Elongation factor G, mitochondrial	EFGM_HUMAN	20	NA
GFM2	-0.896971	0.0035722	0.00288758	Q969S9	Ribosome-releasing factor 2, mitochondrial	RRF2M_HUMAN	9	NA
GGA1	0.69708	0.513729	0.179503	Q9UJY5	ADP-ribosylation factor-binding protein GGA1	GGA1_HUMAN	3	NA
GGA2	-0.375422	0.192098	0.0809192	Q9UJY4	ADP-ribosylation factor-binding protein GGA2	GGA2_HUMAN	6	NA
GGA3	0.538276	0.0628184	0.0322662	Q9NZ52	ADP-ribosylation factor-binding protein GGA3	GGA3_HUMAN	6	NA
GGCT	-4.14295	7.15687e-06	1.21667e-05	O75223	Gamma-glutamylcyclotransferase	GGCT_HUMAN	11	NA
GGH	-2.91176	0.00789368	0.00565783	Q92820	Gamma-glutamyl hydrolase	GGH_HUMAN	10	NA
GGT7	-0.00818482	0.521625	0.181919	Q9UJ14	Gamma-glutamyltransferase 7	GGT7_HUMAN	2	NA
GID4	-0.843573	0.0268338	0.0157413	Q8IVV7	Glucose-induced degradation protein 4 homolog	GID4_HUMAN	3	NA
GIGYF1	1.54427	2.93571e-05	4.36686e-05	O75420	PERQ amino acid-rich with GYF domain-containing protein 1	PERQ1_HUMAN	5	NA
GIGYF2	2.25436	1.50494e-55	5.01446e-54	Q6Y7W6	PERQ amino acid-rich with GYF domain-containing protein 2	PERQ2_HUMAN	41	NA
GINS1	-1.45715	0.0108705	0.00738893	Q14691	DNA replication complex GINS protein PSF1	PSF1_HUMAN	4	NA
GINS3	-0.0686245	0.751037	0.242064	Q9BRX5	DNA replication complex GINS protein PSF3	PSF3_HUMAN	7	NA
GINS4	-0.804487	0.732158	0.237232	Q9BRT9	DNA replication complex GINS protein SLD5	SLD5_HUMAN	5	NA
GIPC1	-1.51049	1.44495e-08	4.38487e-08	O14908	PDZ domain-containing protein GIPC1	GIPC1_HUMAN	13	NA
GIT1	0.190287	0.20278	0.0844579	Q9Y2X7	ARF GTPase-activating protein GIT1	GIT1_HUMAN	21	NA
GIT2	1.00988	9.52031e-08	2.48993e-07	Q14161	ARF GTPase-activating protein GIT2	GIT2_HUMAN	15	NA
GJA1	-1.58161	5.00578e-06	8.90986e-06	P17302	Gap junction alpha-1 protein	CXA1_HUMAN	7	NA
GK	-2.31985	0.000613494	0.000632084	P32189	Glycerol kinase	GLPK_HUMAN	13	NA
GKAP1	-0.933966	0.0384554	0.0214413	Q5VSY0	G kinase-anchoring protein 1	GKAP1_HUMAN	8	NA
GLA	-2.33366	0.000787967	0.000787022	P06280	Alpha-galactosidase A	AGAL_HUMAN	6	NA
GLB1	-1.82585	0.139688	0.0621251	P16278	Beta-galactosidase	BGAL_HUMAN	7	NA
GLDC	-2.27479	1.28133e-08	3.93437e-08	P23378	Glycine dehydrogenase (decarboxylating), mitochondrial	GCSP_HUMAN	12	NA
GLG1	-1.52193	0.000530959	0.000560569	Q92896	Golgi apparatus protein 1	GSLG1_HUMAN	3	NA
GLI2	0.112007	0.685984	0.225637	P10070	Zinc finger protein GLI2	GLI2_HUMAN	4	NA
GLI3	0.265194	0.58452	0.199225	P10071	Transcriptional activator GLI3	GLI3_HUMAN	9	NA
GLIPR2	-3.29387	3.21438e-05	4.73488e-05	Q9H4G4	Golgi-associated plant pathogenesis-related protein 1	GAPR1_HUMAN	2	NA
GLMN	-1.00983	0.0774336	0.0382009	Q92990	Glomulin	GLMN_HUMAN	6	NA
GLO1	-0.856033	0.0193749	0.0120039	Q04760	Lactoylglutathione lyase	LGUL_HUMAN	7	NA
GLRX	-2.03918	0.157731	0.0686288	P35754	Glutaredoxin-1	GLRX1_HUMAN	2	NA
GLRX3	-0.845442	2.03539e-05	3.13108e-05	O76003	Glutaredoxin-3	GLRX3_HUMAN	11	NA
GLRX5	-0.787091	0.000150577	0.000188476	Q86SX6	Glutaredoxin-related protein 5, mitochondrial	GLRX5_HUMAN	2	NA
GLS	-1.42775	0.106604	0.049651	O94925	Glutaminase kidney isoform, mitochondrial	GLSK_HUMAN	11	NA
GLT8D1	-1.16963	0.0361621	0.020374	Q68CQ7	Glycosyltransferase 8 domain-containing protein 1	GL8D1_HUMAN	3	NA
GLTSCR1	1.08238	0.00265037	0.00224024	Q9NZM4	Glioma tumor suppressor candidate region gene 1 protein	GSCR1_HUMAN	8	NA
GLTSCR2	-0.732137	5.50092e-06	9.69792e-06	Q9NZM5	Glioma tumor suppressor candidate region gene 2 protein	GSCR2_HUMAN	14	NA
GLUL	-1.06177	0.0103485	0.00709128	P15104	Glutamine synthetase	GLNA_HUMAN	7	NA
GLYR1	-0.476672	2.13634e-05	3.26527e-05	Q49A26	Putative oxidoreductase GLYR1	GLYR1_HUMAN	19	NA
GMDS	-0.381916	0.000290006	0.000334824	O60547	GDP-mannose 4,6 dehydratase	GMDS_HUMAN	10	NA
GMFB	-0.942391	0.333644	0.126637	P60983	Glia maturation factor beta	GMFB_HUMAN	5	NA
GMNN	-0.074475	0.291616	0.113831	O75496	Geminin	GEMI_HUMAN	7	NA
GMPPA	-0.803631	0.00591233	0.00445095	Q96IJ6	Mannose-1-phosphate guanyltransferase alpha	GMPPA_HUMAN	3	NA
GMPPB	-0.183126	0.352972	0.132533	Q9Y5P6	Mannose-1-phosphate guanyltransferase beta	GMPPB_HUMAN	2	NA
GMPS	-0.905289	7.22819e-08	1.93604e-07	P49915	GMP synthase [glutamine-hydrolyzing]	GUAA_HUMAN	26	NA
GNA11	-1.20708	3.79945e-05	5.48993e-05	P29992	Guanine nucleotide-binding protein subunit alpha-11	GNA11_HUMAN	10	NA
GNA13	-0.279908	0.0334317	0.0190398	Q14344	Guanine nucleotide-binding protein subunit alpha-13	GNA13_HUMAN	7	NA
GNAI1	0.050917	0.8341	0.262488	P63096	Guanine nucleotide-binding protein G(i) subunit alpha-1	GNAI1_HUMAN	4	NA
GNAI2	-0.996357	0.0123508	0.00825697	P04899	Guanine nucleotide-binding protein G(i) subunit alpha-2	GNAI2_HUMAN	12	NA
GNAI3	-0.488418	0.0885364	0.0425845	P08754	Guanine nucleotide-binding protein G(k) subunit alpha	GNAI3_HUMAN	6	NA
GNAO1	-2.20516	9.80981e-05	0.000129605	P09471	Guanine nucleotide-binding protein G(o) subunit alpha	GNAO_HUMAN	6	NA
GNAQ	-0.645861	0.0122619	0.00821072	P50148	Guanine nucleotide-binding protein G(q) subunit alpha	GNAQ_HUMAN	3	NA
GNAS	-0.903202	2.04947e-05	3.14693e-05	P63092;Q5JWF2	Guanine nucleotide-binding protein G(s) subunit alpha isoforms short;Guanine nucleotide-binding protein G(s) subunit alpha isoforms XLas	GNAS2_HUMAN;GNAS1_HUMAN	11	NA
GNB1	-0.297514	0.128775	0.0580465	P62873	Guanine nucleotide-binding protein G(I)/G(S)/G(T) subunit beta-1	GBB1_HUMAN	8	NA
GNB1L	-0.812893	0.766108	0.245875	Q9BYB4	Guanine nucleotide-binding protein subunit beta-like protein 1	GNB1L_HUMAN	2	NA
GNB2L1	0.546784	0.0108585	0.00738682	P63244	Guanine nucleotide-binding protein subunit beta-2-like 1	GBLP_HUMAN	19	NA
GNG12	-2.30394	0.000355332	0.000397184	Q9UBI6	Guanine nucleotide-binding protein G(I)/G(S)/G(O) subunit gamma-12	GBG12_HUMAN	3	NA
GNL1	-0.677669	0.000108657	0.000142202	P36915	Guanine nucleotide-binding protein-like 1	GNL1_HUMAN	16	NA
GNL2	-0.307812	0.00660472	0.00488392	Q13823	Nucleolar GTP-binding protein 2	NOG2_HUMAN	33	NA
GNL3	-0.230924	0.000370598	0.000411885	Q9BVP2	Guanine nucleotide-binding protein-like 3	GNL3_HUMAN	27	NA
GNL3L	-1.23122	0.000205006	0.000246422	Q9NVN8	Guanine nucleotide-binding protein-like 3-like protein	GNL3L_HUMAN	8	NA
GNPAT	-0.528386	0.00835766	0.00594021	O15228	Dihydroxyacetone phosphate acyltransferase	GNPAT_HUMAN	14	NA
GNPDA1	0.604726	0.90909	0.279591	P46926	Glucosamine-6-phosphate isomerase 1	GNPI1_HUMAN	3	NA
GNPDA2	-1.39516	0.0923873	0.0440897	Q8TDQ7	Glucosamine-6-phosphate isomerase 2	GNPI2_HUMAN	5	NA
GNS	-1.55529	0.0140343	0.00921971	P15586	N-acetylglucosamine-6-sulfatase	GNS_HUMAN	5	NA
GOLGA3	1.77902	2.55987e-32	4.79184e-31	Q08378	Golgin subfamily A member 3	GOGA3_HUMAN	44	NA
GOLGA4	1.62721	1.24026e-56	4.39632e-55	Q13439	Golgin subfamily A member 4	GOGA4_HUMAN	68	NA
GOLGA5	1.12045	7.44232e-08	1.98066e-07	Q8TBA6	Golgin subfamily A member 5	GOGA5_HUMAN	16	NA
GOLGB1	1.26894	1.63731e-110	3.4097e-108	Q14789	Golgin subfamily B member 1	GOGB1_HUMAN	153	NA
GON4L	0.141027	0.321592	0.122968	Q3T8J9	GON-4-like protein	GON4L_HUMAN	8	NA
GOPC	-0.134895	0.156427	0.0681328	Q9HD26	Golgi-associated PDZ and coiled-coil motif-containing protein	GOPC_HUMAN	13	NA
GORASP2	-0.667275	0.227016	0.0926981	Q9H8Y8	Golgi reassembly-stacking protein 2	GORS2_HUMAN	3	NA
GPALPP1	0.716071	0.0114053	0.00771151	Q8IXQ4	GPALPP motifs-containing protein 1	GPAM1_HUMAN	8	NA
GPAT3	0.23962	0.029594	0.0171312	Q53EU6	Glycerol-3-phosphate acyltransferase 3	GPAT3_HUMAN	3	NA
GPAT4	-0.433721	0.228136	0.0930416	Q86UL3	Glycerol-3-phosphate acyltransferase 4	GPAT4_HUMAN	4	NA
GPATCH1	1.26189	9.08836e-15	6.41577e-14	Q9BRR8	G patch domain-containing protein 1	GPTC1_HUMAN	32	NA
GPATCH11	1.34057	0.00400199	0.00317642	Q8N954	G patch domain-containing protein 11	GPT11_HUMAN	4	NA
GPATCH2	-0.402614	0.310362	0.119746	Q9NW75	G patch domain-containing protein 2	GPTC2_HUMAN	8	NA
GPATCH4	-0.265348	0.918753	0.281826	Q5T3I0	G patch domain-containing protein 4	GPTC4_HUMAN	22	NA
GPATCH8	0.089796	0.252348	0.101158	Q9UKJ3	G patch domain-containing protein 8	GPTC8_HUMAN	29	NA
GPBP1	-0.798026	0.0367519	0.0206784	Q86WP2	Vasculin	GPBP1_HUMAN	8	NA
GPBP1L1	-1.50047	0.0318424	0.0182677	Q9HC44	Vasculin-like protein 1	GPBL1_HUMAN	4	NA
GPCPD1	-0.718142	0.376025	0.139616	Q9NPB8	Glycerophosphocholine phosphodiesterase GPCPD1	GPCP1_HUMAN	3	NA
GPD1L	-1.48153	0.00465413	0.00361988	Q8N335	Glycerol-3-phosphate dehydrogenase 1-like protein	GPD1L_HUMAN	5	NA
GPD2	-2.15886	0.00103418	0.000991083	P43304	Glycerol-3-phosphate dehydrogenase, mitochondrial	GPDM_HUMAN	6	NA
GPHN	0.855222	1.29335e-19	1.29025e-18	Q9NQX3	Gephyrin	GEPH_HUMAN	28	NA
GPKOW	-0.558301	0.0029565	0.00245908	Q92917	G patch domain and KOW motifs-containing protein	GPKOW_HUMAN	17	NA
GPN1	0.164312	0.0334487	0.0190398	Q9HCN4	GPN-loop GTPase 1	GPN1_HUMAN	5	NA
GPN3	-0.372101	0.433457	0.156518	Q9UHW5	GPN-loop GTPase 3	GPN3_HUMAN	4	NA
GPR89A;GPR89B	-1.01529	0.0217718	0.0132234	B7ZAQ6;P0CG08	Golgi pH regulator A;Golgi pH regulator B	GPHRA_HUMAN;GPHRB_HUMAN	2	NA
GPRASP2	-0.781875	0.72764	0.23626	Q96D09	G-protein coupled receptor-associated sorting protein 2	GASP2_HUMAN	5	NA
GPRIN1	1.1416	2.60605e-11	1.22994e-10	Q7Z2K8	G protein-regulated inducer of neurite outgrowth 1	GRIN1_HUMAN	24	NA
GPRIN3	0.765938	0.00161332	0.00145997	Q6ZVF9	G protein-regulated inducer of neurite outgrowth 3	GRIN3_HUMAN	2	NA
GPS2	0.569808	0.2069	0.0858306	Q13227	G protein pathway suppressor 2	GPS2_HUMAN	3	NA
GPSM1	-0.698693	3.82555e-05	5.52285e-05	Q86YR5	G-protein-signaling modulator 1	GPSM1_HUMAN	17	NA
GPT	-0.618549	0.12708	0.0573444	P24298	Alanine aminotransferase 1	ALAT1_HUMAN	4	NA
GPT2	-2.87416	3.8186e-06	7.02185e-06	Q8TD30	Alanine aminotransferase 2	ALAT2_HUMAN	6	NA
GPX1	-2.29392	0.0110108	0.00746562	P07203	Glutathione peroxidase 1	GPX1_HUMAN	6	NA
GPX4	-0.969071	0.00933008	0.00649004	P36969	Phospholipid hydroperoxide glutathione peroxidase, mitochondrial	GPX4_HUMAN	6	NA
GRAMD1A	-0.435039	0.200354	0.0836847	Q96CP6	GRAM domain-containing protein 1A	GRM1A_HUMAN	14	NA
GRB10	-0.788113	0.00152369	0.00138941	Q13322	Growth factor receptor-bound protein 10	GRB10_HUMAN	8	NA
GRB2	-2.85129	0.000811088	0.000807212	P62993	Growth factor receptor-bound protein 2	GRB2_HUMAN	9	NA
GRHPR	-1.34218	0.164268	0.0709544	Q9UBQ7	Glyoxylate reductase/hydroxypyruvate reductase	GRHPR_HUMAN	2	NA
GRIP1	0.419882	0.966657	0.292467	Q9Y3R0	Glutamate receptor-interacting protein 1	GRIP1_HUMAN	2	NA
GRK6	-0.431725	0.124725	0.0564804	P43250	G protein-coupled receptor kinase 6	GRK6_HUMAN	4	NA
GRPEL1	-0.793847	7.72582e-05	0.000104985	Q9HAV7	GrpE protein homolog 1, mitochondrial	GRPE1_HUMAN	9	NA
GRPEL2	-0.961263	0.47666	0.168798	Q8TAA5	GrpE protein homolog 2, mitochondrial	GRPE2_HUMAN	3	NA
GRSF1	-1.29848	2.66893e-05	4.00942e-05	Q12849	G-rich sequence factor 1	GRSF1_HUMAN	20	NA
GRWD1	-0.130994	0.216476	0.0891591	Q9BQ67	Glutamate-rich WD repeat-containing protein 1	GRWD1_HUMAN	9	NA
GSDMA	-5.57364	0.0720995	0.0360931	Q96QA5	Gasdermin-A	GSDMA_HUMAN	10	NA
GSE1	0.287411	0.299591	0.116444	Q14687	Genetic suppressor element 1	GSE1_HUMAN	33	NA
GSG2	-0.668304	0.00753431	0.00544563	Q8TF76	Serine/threonine-protein kinase haspin	HASP_HUMAN	3	NA
GSK3A	-0.365637	0.248729	0.0998863	P49840	Glycogen synthase kinase-3 alpha	GSK3A_HUMAN	6	NA
GSK3B	-0.249949	0.000351282	0.000394364	P49841	Glycogen synthase kinase-3 beta	GSK3B_HUMAN	4	NA
GSPT1	-0.271486	0.00117661	0.00110748	P15170	Eukaryotic peptide chain release factor GTP-binding subunit ERF3A	ERF3A_HUMAN	18	NA
GSPT2	-0.598963	0.00205519	0.00179735	Q8IYD1	Eukaryotic peptide chain release factor GTP-binding subunit ERF3B	ERF3B_HUMAN	7	NA
GSS	-3.10114	0.205789	0.0854973	P48637	Glutathione synthetase	GSHB_HUMAN	2	NA
GSTCD	-0.199784	0.704983	0.23034	Q8NEC7	Glutathione S-transferase C-terminal domain-containing protein	GSTCD_HUMAN	4	NA
GSTK1	-2.21805	6.35813e-07	1.39377e-06	Q9Y2Q3	Glutathione S-transferase kappa 1	GSTK1_HUMAN	4	NA
GSTM3	-1.59681	0.00452724	0.00353273	P21266	Glutathione S-transferase Mu 3	GSTM3_HUMAN	4	NA
GSTO1	-1.93008	3.67538e-05	5.33379e-05	P78417	Glutathione S-transferase omega-1	GSTO1_HUMAN	9	NA
GTF2A1	1.34863	0.000310258	0.00035355	P52655	Transcription initiation factor IIA subunit 1	TF2AA_HUMAN	3	NA
GTF2E1	0.673368	0.011835	0.00795366	P29083	General transcription factor IIE subunit 1	T2EA_HUMAN	7	NA
GTF2E2	-1.4579	6.07895e-07	1.3414e-06	P29084	Transcription initiation factor IIE subunit beta	T2EB_HUMAN	11	NA
GTF2F1	0.621898	2.51418e-07	6.02021e-07	P35269	General transcription factor IIF subunit 1	T2FA_HUMAN	17	NA
GTF2F2	-0.687339	0.0787778	0.0387151	P13984	General transcription factor IIF subunit 2	T2FB_HUMAN	12	NA
GTF2H1	-0.461924	0.943513	0.287419	P32780	General transcription factor IIH subunit 1	TF2H1_HUMAN	6	NA
GTF2H2;GTF2H2C	0.46927	0.988647	0.296559	Q13888;Q6P1K8	General transcription factor IIH subunit 2;General transcription factor IIH subunit 2-like protein	TF2H2_HUMAN;T2H2L_HUMAN	5	NA
GTF2H3	-0.629079	0.00627067	0.00467633	Q13889	General transcription factor IIH subunit 3	TF2H3_HUMAN	7	NA
GTF2H4	0.145448	0.647379	0.215362	Q92759	General transcription factor IIH subunit 4	TF2H4_HUMAN	3	NA
GTF2H5	0.890458	0.371841	0.138399	Q6ZYL4	General transcription factor IIH subunit 5	TF2H5_HUMAN	2	NA
GTF2I	-0.215594	0.016247	0.0103707	P78347	General transcription factor II-I	GTF2I_HUMAN	38	NA
GTF3C1	0.104174	0.0682469	0.0345906	Q12789	General transcription factor 3C polypeptide 1	TF3C1_HUMAN	43	NA
GTF3C2	-0.216168	0.990504	0.296902	Q8WUA4	General transcription factor 3C polypeptide 2	TF3C2_HUMAN	9	NA
GTF3C3	-0.0429249	0.759668	0.244184	Q9Y5Q9	General transcription factor 3C polypeptide 3	TF3C3_HUMAN	22	NA
GTF3C4	0.0129491	0.71542	0.233064	Q9UKN8	General transcription factor 3C polypeptide 4	TF3C4_HUMAN	24	NA
GTF3C5	-0.0556	0.601463	0.203583	Q9Y5Q8	General transcription factor 3C polypeptide 5	TF3C5_HUMAN	18	NA
GTF3C6	0.833951	0.0509385	0.0271477	Q969F1	General transcription factor 3C polypeptide 6	TF3C6_HUMAN	3	NA
GTPBP1	-1.34977	2.55831e-10	1.0148e-09	O00178	GTP-binding protein 1	GTPB1_HUMAN	17	NA
GTPBP10	-0.546362	0.0272668	0.0159671	A4D1E9	GTP-binding protein 10	GTPBA_HUMAN	9	NA
GTPBP2	-0.44422	0.0249941	0.0148397	Q9BX10	GTP-binding protein 2	GTPB2_HUMAN	9	NA
GTPBP4	-0.508849	1.36771e-06	2.77879e-06	Q9BZE4	Nucleolar GTP-binding protein 1	NOG1_HUMAN	40	NA
GTSE1	-0.747859	7.30318e-05	9.97303e-05	Q9NYZ3	G2 and S phase-expressed protein 1	GTSE1_HUMAN	16	NA
GUF1	-0.767617	0.000293274	0.00033773	Q8N442	Translation factor GUF1, mitochondrial	GUF1_HUMAN	9	NA
GULP1	-1.59777	0.0228157	0.0137589	Q9UBP9	PTB domain-containing engulfment adapter protein 1	GULP1_HUMAN	2	NA
GZF1	-0.421176	0.960902	0.291278	Q9H116	GDNF-inducible zinc finger protein 1	GZF1_HUMAN	7	NA
H1F0	-1.23026	6.13904e-10	2.30352e-09	P07305	Histone H1.0	H10_HUMAN	9	NA
H1FX	-0.513269	0.00402798	0.00319401	Q92522	Histone H1x	H1X_HUMAN	7	NA
H2AFX	-1.10481	0.726265	0.235966	P16104	Histone H2AX	H2AX_HUMAN	3	NA
H2AFY	0.0487389	0.00146443	0.00134052	O75367	Core histone macro-H2A.1	H2AY_HUMAN	18	NA
H2AFY2	-0.394559	0.49738	0.174855	Q9P0M6	Core histone macro-H2A.2	H2AW_HUMAN	15	NA
H2AFZ;H2AFV	-1.07539	0.00126209	0.00117885	P0C0S5;Q71UI9	Histone H2A.Z;Histone H2A.V	H2AZ_HUMAN;H2AV_HUMAN	4	NA
HABP4	-3.42298	0.00906962	0.00633277	Q5JVS0	Intracellular hyaluronan-binding protein 4	HABP4_HUMAN	2	NA
HACD2	-0.277938	0.973697	0.29366	Q6Y1H2	Very-long-chain (3R)-3-hydroxyacyl-CoA dehydratase 2	HACD2_HUMAN	2	NA
HACD3	-0.434107	0.172588	0.0738776	Q9P035	Very-long-chain (3R)-3-hydroxyacyl-CoA dehydratase 3	HACD3_HUMAN	13	NA
HACL1	-0.621509	0.021383	0.013011	Q9UJ83	2-hydroxyacyl-CoA lyase 1	HACL1_HUMAN	8	NA
HADH	-0.914266	3.02668e-10	1.18646e-09	Q16836	Hydroxyacyl-coenzyme A dehydrogenase, mitochondrial	HCDH_HUMAN	17	NA
HADHB	-0.725392	3.60673e-09	1.21883e-08	P55084	Trifunctional enzyme subunit beta, mitochondrial	ECHB_HUMAN	24	NA
HAGH	-0.816258	0.000369059	0.000410449	Q16775	Hydroxyacylglutathione hydrolase, mitochondrial	GLO2_HUMAN	7	NA
HAL	-1.49059	0.0390021	0.0216953	P42357	Histidine ammonia-lyase	HUTH_HUMAN	5	NA
HARS2	-1.65727	0.000201208	0.000242541	P49590	Probable histidine--tRNA ligase, mitochondrial	SYHM_HUMAN	3	NA
HAT1	-0.0919539	0.218509	0.0898856	O14929	Histone acetyltransferase type B catalytic subunit	HAT1_HUMAN	6	NA
HAUS3	-0.972261	0.00618779	0.00462281	Q68CZ6	HAUS augmin-like complex subunit 3	HAUS3_HUMAN	15	NA
HAUS4	-0.507179	0.325767	0.124251	Q9H6D7	HAUS augmin-like complex subunit 4	HAUS4_HUMAN	4	NA
HAUS5	-0.556103	0.355451	0.133344	O94927	HAUS augmin-like complex subunit 5	HAUS5_HUMAN	3	NA
HAUS6	1.91267	3.13695e-43	8.34045e-42	Q7Z4H7	HAUS augmin-like complex subunit 6	HAUS6_HUMAN	39	NA
HAUS8	-0.251319	0.614871	0.207028	Q9BT25	HAUS augmin-like complex subunit 8	HAUS8_HUMAN	2	NA
HAX1	-1.73081	0.0421582	0.0231266	O00165	HCLS1-associated protein X-1	HAX1_HUMAN	4	NA
HBA1	-1.68146	0.0022459	0.00194171	P69905	Hemoglobin subunit alpha	HBA_HUMAN	2	NA
HCFC1	0.686544	1.11804e-22	1.37975e-21	P51610	Host cell factor 1	HCFC1_HUMAN	51	NA
HCFC2	0.516342	0.130065	0.0585011	Q9Y5Z7	Host cell factor 2	HCFC2_HUMAN	4	NA
HDAC1	-0.0143934	0.57263	0.195934	Q13547	Histone deacetylase 1	HDAC1_HUMAN	13	NA
HDAC3	-0.189378	0.989222	0.296678	O15379	Histone deacetylase 3	HDAC3_HUMAN	5	NA
HDAC5	0.807967	7.43284e-05	0.000101418	Q9UQL6	Histone deacetylase 5	HDAC5_HUMAN	16	NA
HDDC2	-0.59795	0.022186	0.0134505	Q7Z4H3	HD domain-containing protein 2	HDDC2_HUMAN	6	NA
HDDC3	-1.91422	0.000848198	0.000838458	Q8N4P3	Guanosine-3',5'-bis(diphosphate) 3'-pyrophosphohydrolase MESH1	MESH1_HUMAN	3	NA
HDGF	-0.7286	0.0543857	0.0287002	P51858	Hepatoma-derived growth factor	HDGF_HUMAN	9	NA
HDGFRP2	-0.09265	0.00875416	0.00615731	Q7Z4V5	Hepatoma-derived growth factor-related protein 2	HDGR2_HUMAN	16	NA
HDGFRP3	-2.35443	0.0260908	0.0153703	Q9Y3E1	Hepatoma-derived growth factor-related protein 3	HDGR3_HUMAN	3	NA
HDHD2	-1.22681	0.165194	0.0713173	Q9H0R4	Haloacid dehalogenase-like hydrolase domain-containing protein 2	HDHD2_HUMAN	5	NA
HDLBP	-0.0544241	0.14732	0.0647758	Q00341	Vigilin	VIGLN_HUMAN	60	NA
HEATR1	-0.570191	1.39824e-06	2.83045e-06	Q9H583	HEAT repeat-containing protein 1	HEAT1_HUMAN	53	NA
HEATR3	-1.20935	1.72141e-06	3.40602e-06	Q7Z4Q2	HEAT repeat-containing protein 3	HEAT3_HUMAN	8	NA
HEATR5B	-1.3318	0.19662	0.0825319	Q9P2D3	HEAT repeat-containing protein 5B	HTR5B_HUMAN	3	NA
HECA	-0.967235	0.842033	0.264236	Q9UBI9	Headcase protein homolog	HDC_HUMAN	2	NA
HECTD1	0.169888	0.116896	0.0536795	Q9ULT8	E3 ubiquitin-protein ligase HECTD1	HECD1_HUMAN	35	NA
HECTD4	1.20598	0.00766211	0.00552362	Q9Y4D8	Probable E3 ubiquitin-protein ligase HECTD4	HECD4_HUMAN	8	NA
HELB	0.320971	0.374603	0.139181	Q8NG08	DNA helicase B	HELB_HUMAN	11	NA
HELLS	0.172332	0.00423428	0.00334169	Q9NRZ9	Lymphoid-specific helicase	HELLS_HUMAN	33	NA
HELZ	-1.39195	1.44092e-11	7.14455e-11	P42694	Probable helicase with zinc finger domain	HELZ_HUMAN	30	NA
HERC1	1.01919	0.687011	0.225885	Q15751	Probable E3 ubiquitin-protein ligase HERC1	HERC1_HUMAN	10	NA
HERC5	-0.524767	0.00387495	0.00308929	Q9UII4	E3 ISG15--protein ligase HERC5	HERC5_HUMAN	20	NA
HEXA	-2.47283	0.000615044	0.00063329	P06865	Beta-hexosaminidase subunit alpha	HEXA_HUMAN	9	NA
HEXB	-3.62452	3.49571e-07	8.09993e-07	P07686	Beta-hexosaminidase subunit beta	HEXB_HUMAN	11	NA
HEXIM2	0.291194	0.954367	0.290088	Q96MH2	Protein HEXIM2	HEXI2_HUMAN	4	NA
HGS	0.697896	0.00351102	0.00284363	O14964	Hepatocyte growth factor-regulated tyrosine kinase substrate	HGS_HUMAN	6	NA
HIBCH	-2.82118	0.00186576	0.00165162	Q6NVY1	3-hydroxyisobutyryl-CoA hydrolase, mitochondrial	HIBCH_HUMAN	9	NA
HIC2	0.157721	0.837043	0.263116	Q96JB3	Hypermethylated in cancer 2 protein	HIC2_HUMAN	2	NA
HIGD1A	0.355802	0.918482	0.281826	Q9Y241	HIG1 domain family member 1A, mitochondrial	HIG1A_HUMAN	2	NA
HINT1	-0.754185	0.330721	0.125881	P49773	Histidine triad nucleotide-binding protein 1	HINT1_HUMAN	5	NA
HIP1	0.281252	0.645323	0.21485	O00291	Huntingtin-interacting protein 1	HIP1_HUMAN	12	NA
HIP1R	0.17515	0.316212	0.121301	O75146	Huntingtin-interacting protein 1-related protein	HIP1R_HUMAN	16	NA
HIRA	-0.0768545	0.678089	0.223525	P54198	Protein HIRA	HIRA_HUMAN	9	NA
HIRIP3	-1.35472	0.00387552	0.00308929	Q9BW71	HIRA-interacting protein 3	HIRP3_HUMAN	8	NA
HIST1H1C	-0.227352	0.167424	0.071996	P16403	Histone H1.2	H12_HUMAN	2	NA
HIST1H1E	-0.345442	0.185728	0.0786337	P10412	Histone H1.4	H14_HUMAN	12	NA
HIST1H4A	-1.30219	0.0193629	0.0120039	P62805	Histone H4	H4_HUMAN	13	NA
HIST2H2AC;HIST2H2AA3	-1.67274	0.122557	0.0556652	Q16777;Q6FI13	Histone H2A type 2-C;Histone H2A type 2-A	H2A2C_HUMAN;H2A2A_HUMAN	9	NA
HIST2H3A	-1.24487	0.147827	0.0649472	Q71DI3	Histone H3.2	H32_HUMAN	9	NA
HIVEP1	2.21333	2.61441e-17	2.26855e-16	P15822	Zinc finger protein 40	ZEP1_HUMAN	21	NA
HK1	-0.767758	1.85556e-09	6.53564e-09	P19367	Hexokinase-1	HXK1_HUMAN	25	NA
HK2	-0.622762	0.00815315	0.0058147	P52789	Hexokinase-2	HXK2_HUMAN	15	NA
HKR1	-0.359143	0.156279	0.0680859	P10072	Krueppel-related zinc finger protein 1	HKR1_HUMAN	3	NA
HLCS	-0.350697	0.0181075	0.0113367	P50747	Biotin--protein ligase	BPL1_HUMAN	19	NA
HLTF	-0.0390607	0.261839	0.10421	Q14527	Helicase-like transcription factor	HLTF_HUMAN	21	NA
HM13	-0.901477	0.00386464	0.00308357	Q8TCT9	Minor histocompatibility antigen H13	HM13_HUMAN	5	NA
HMBS	-1.09374	0.0905136	0.0433291	P08397	Porphobilinogen deaminase	HEM3_HUMAN	4	NA
HMCES	-0.471866	0.250497	0.100493	Q96FZ2	Embryonic stem cell-specific 5-hydroxymethylcytosine-binding protein	HMCES_HUMAN	8	NA
HMG20A	0.756074	0.215809	0.0889065	Q9NP66	High mobility group protein 20A	HM20A_HUMAN	6	NA
HMGA1	-0.696867	0.0634374	0.032519	P17096	High mobility group protein HMG-I/HMG-Y	HMGA1_HUMAN	7	NA
HMGA2	-1.51452	0.00247826	0.00211299	P52926	High mobility group protein HMGI-C	HMGA2_HUMAN	3	NA
HMGB1	-1.26537	0.0346205	0.0196383	P09429	High mobility group protein B1	HMGB1_HUMAN	8	NA
HMGB2	-1.20615	0.000487666	0.000520135	P26583	High mobility group protein B2	HMGB2_HUMAN	6	NA
HMGB3	-1.06492	0.0294103	0.0170664	O15347	High mobility group protein B3	HMGB3_HUMAN	4	NA
HMGCL	-1.54688	0.0255834	0.0151303	P35914	Hydroxymethylglutaryl-CoA lyase, mitochondrial	HMGCL_HUMAN	2	NA
HMGCS1	-0.640218	0.00273679	0.00230511	Q01581	Hydroxymethylglutaryl-CoA synthase, cytoplasmic	HMCS1_HUMAN	15	NA
HMGN1	-1.59998	0.00592328	0.00445568	P05114	Non-histone chromosomal protein HMG-14	HMGN1_HUMAN	6	NA
HMGXB4	-0.421803	0.0394104	0.0218859	Q9UGU5	HMG domain-containing protein 4	HMGX4_HUMAN	13	NA
HMMR	0.88847	8.79647e-06	1.47582e-05	O75330	Hyaluronan mediated motility receptor	HMMR_HUMAN	26	NA
HN1	0.408156	0.625069	0.209509	Q9UK76	Hematological and neurological expressed 1 protein	HN1_HUMAN	7	NA
HN1L	-0.252178	3.89865e-07	8.98361e-07	Q9H910	Hematological and neurological expressed 1-like protein	HN1L_HUMAN	8	NA
HNRNPA0	-1.0793	0.0889864	0.0427361	Q13151	Heterogeneous nuclear ribonucleoprotein A0	ROA0_HUMAN	8	NA
HNRNPA1	-1.64924	2.99339e-05	4.44078e-05	P09651	Heterogeneous nuclear ribonucleoprotein A1	ROA1_HUMAN	23	NA
HNRNPA3	-1.1858	3.1967e-07	7.53281e-07	P51991	Heterogeneous nuclear ribonucleoprotein A3	ROA3_HUMAN	22	NA
HNRNPAB	-0.571013	0.00660118	0.00488347	Q99729	Heterogeneous nuclear ribonucleoprotein A/B	ROAA_HUMAN	10	NA
HNRNPC	-0.520361	1.87328e-06	3.67596e-06	P07910	Heterogeneous nuclear ribonucleoproteins C1/C2	HNRPC_HUMAN	22	NA
HNRNPD	-0.134863	0.519365	0.181245	Q14103	Heterogeneous nuclear ribonucleoprotein D0	HNRPD_HUMAN	13	NA
HNRNPDL	-0.706222	0.463777	0.164991	O14979	Heterogeneous nuclear ribonucleoprotein D-like	HNRDL_HUMAN	14	NA
HNRNPH2	-1.05429	0.0503455	0.0269091	P55795	Heterogeneous nuclear ribonucleoprotein H2	HNRH2_HUMAN	8	NA
HNRNPH3	-0.495999	0.00474209	0.00367628	P31942	Heterogeneous nuclear ribonucleoprotein H3	HNRH3_HUMAN	13	NA
HNRNPLL	-0.923452	4.05395e-07	9.26642e-07	Q8WVV9	Heterogeneous nuclear ribonucleoprotein L-like	HNRLL_HUMAN	14	NA
HNRNPM	0.760428	0.00723091	0.00526516	P52272	Heterogeneous nuclear ribonucleoprotein M	HNRPM_HUMAN	37	NA
HNRNPR	0.159605	0.799505	0.254097	O43390	Heterogeneous nuclear ribonucleoprotein R	HNRPR_HUMAN	25	NA
HNRNPUL1	0.491719	0.0151565	0.00977951	Q9BUJ2	Heterogeneous nuclear ribonucleoprotein U-like protein 1	HNRL1_HUMAN	33	NA
HNRNPUL2	-0.303577	0.00111426	0.00105836	Q1KMD3	Heterogeneous nuclear ribonucleoprotein U-like protein 2	HNRL2_HUMAN	33	NA
HOMER1	0.945895	0.00312758	0.00257438	Q86YM7	Homer protein homolog 1	HOME1_HUMAN	7	NA
HOMER2	-0.303084	0.21324	0.0880657	Q9NSB8	Homer protein homolog 2	HOME2_HUMAN	3	NA
HOOK1	0.458321	8.37484e-05	0.00011252	Q9UJC3	Protein Hook homolog 1	HOOK1_HUMAN	20	NA
HOXA10	-0.77221	0.000228944	0.000272055	P31260	Homeobox protein Hox-A10	HXA10_HUMAN	4	NA
HOXA11	-0.422742	0.0329932	0.0188565	P31270	Homeobox protein Hox-A11	HXA11_HUMAN	3	NA
HOXA13	-0.455919	0.336959	0.127643	P31271	Homeobox protein Hox-A13	HXA13_HUMAN	3	NA
HOXB6	-0.572285	0.104317	0.0487083	P17509	Homeobox protein Hox-B6	HXB6_HUMAN	2	NA
HOXB9	-1.67092	0.00022943	0.000272438	P17482	Homeobox protein Hox-B9	HXB9_HUMAN	6	NA
HOXC11	-0.955757	0.0119079	0.00799621	O43248	Homeobox protein Hox-C11	HXC11_HUMAN	2	NA
HOXD13	0.361999	0.0610443	0.0315247	P35453	Homeobox protein Hox-D13	HXD13_HUMAN	2	NA
HP1BP3	-1.07144	1.17819e-08	3.65525e-08	Q5SSJ5	Heterochromatin protein 1-binding protein 3	HP1B3_HUMAN	20	NA
HPRT1	-1.0841	0.0602442	0.0312183	P00492	Hypoxanthine-guanine phosphoribosyltransferase	HPRT_HUMAN	13	NA
HPS3	-0.204124	0.231625	0.0941876	Q969F9	Hermansky-Pudlak syndrome 3 protein	HPS3_HUMAN	3	NA
HPSE	0.683637	0.176383	0.0752124	Q9Y251	Heparanase	HPSE_HUMAN	3	NA
HRNR	1.21252	0.12094	0.0550809	Q86YZ3	Hornerin	HORN_HUMAN	7	NA
HS1BP3	-1.26741	0.717783	0.233742	Q53T59	HCLS1-binding protein 3	H1BP3_HUMAN	3	NA
HSD17B10	-0.247176	0.0250765	0.0148833	Q99714	3-hydroxyacyl-CoA dehydrogenase type-2	HCD2_HUMAN	13	NA
HSD17B11	-1.37531	0.0170316	0.0107765	Q8NBQ5	Estradiol 17-beta-dehydrogenase 11	DHB11_HUMAN	6	NA
HSD17B12	-1.27146	9.12588e-05	0.000121727	Q53GQ0	Very-long-chain 3-oxoacyl-CoA reductase	DHB12_HUMAN	9	NA
HSD17B4	-0.939456	1.28233e-08	3.93437e-08	P51659	Peroxisomal multifunctional enzyme type 2	DHB4_HUMAN	26	NA
HSDL1	-1.06362	6.01475e-05	8.36441e-05	Q3SXM5	Inactive hydroxysteroid dehydrogenase-like protein 1	HSDL1_HUMAN	7	NA
HSDL2	-1.00874	1.23104e-05	1.99505e-05	Q6YN16	Hydroxysteroid dehydrogenase-like protein 2	HSDL2_HUMAN	17	NA
HSP90AA4P	-0.330456	0.0628322	0.0322662	Q58FG1	Putative heat shock protein HSP 90-alpha A4	HS904_HUMAN	2	NA
HSP90AB3P	3.79588	0.020767	0.0127151	Q58FF7	Putative heat shock protein HSP 90-beta-3	H90B3_HUMAN	2	NA
HSP90AB4P	0.425475	0.473559	0.167875	Q58FF6	Putative heat shock protein HSP 90-beta 4	H90B4_HUMAN	3	NA
HSPA12A	-1.28849	2.86411e-05	4.26418e-05	O43301	Heat shock 70 kDa protein 12A	HS12A_HUMAN	8	NA
HSPA13	-0.639018	0.00143739	0.00132012	P48723	Heat shock 70 kDa protein 13	HSP13_HUMAN	3	NA
HSPA14	-1.31365	3.14727e-07	7.42685e-07	Q0VDF9	Heat shock 70 kDa protein 14	HSP7E_HUMAN	14	NA
HSPA1A;HSPA1B	-0.188543	0.0248177	0.014756	P0DMV8;P0DMV9	Heat shock 70 kDa protein 1A;Heat shock 70 kDa protein 1B	HS71A_HUMAN;HS71B_HUMAN	30	NA
HSPA4L	-0.305628	1.41805e-05	2.27599e-05	O95757	Heat shock 70 kDa protein 4L	HS74L_HUMAN	23	NA
HSPA6	0.48698	0.540562	0.186866	P17066	Heat shock 70 kDa protein 6	HSP76_HUMAN	2	NA
HSPA9	-0.00877047	0.0463054	0.0250226	P38646	Stress-70 protein, mitochondrial	GRP75_HUMAN	37	NA
HSPB11	1.6615	0.18729	0.0791943	Q9Y547	Intraflagellar transport protein 25 homolog	IFT25_HUMAN	2	NA
HSPE1	-0.55063	0.542472	0.187346	P61604	10 kDa heat shock protein, mitochondrial	CH10_HUMAN	3	NA
HSPG2	-2.33777	7.27962e-12	3.76641e-11	P98160	Basement membrane-specific heparan sulfate proteoglycan core protein	PGBM_HUMAN	27	NA
HTATSF1	0.575894	6.46919e-09	2.0887e-08	O43719	HIV Tat-specific factor 1	HTSF1_HUMAN	22	NA
HTRA2	1.72058	1.09101e-06	2.25677e-06	O43464	Serine protease HTRA2, mitochondrial	HTRA2_HUMAN	5	NA
HUS1	-0.553314	0.014447	0.00943498	O60921	Checkpoint protein HUS1	HUS1_HUMAN	3	NA
HYOU1	-0.431916	0.00130602	0.00121487	Q9Y4L1	Hypoxia up-regulated protein 1	HYOU1_HUMAN	40	NA
IARS	-0.316405	5.98274e-07	1.32543e-06	P41252	Isoleucine--tRNA ligase, cytoplasmic	SYIC_HUMAN	53	NA
IARS2	-0.651081	5.88263e-07	1.30806e-06	Q9NSE4	Isoleucine--tRNA ligase, mitochondrial	SYIM_HUMAN	31	NA
IBA57	-1.99824	0.000631742	0.00064928	Q5T440	Putative transferase CAF17, mitochondrial	CAF17_HUMAN	4	NA
IBTK	0.0353846	0.488958	0.172403	Q9P2D0	Inhibitor of Bruton tyrosine kinase	IBTK_HUMAN	33	NA
ICE1	0.840565	1.38811e-08	4.22778e-08	Q9Y2F5	Little elongation complex subunit 1	ICE1_HUMAN	17	NA
ICE2	0.817012	5.46848e-07	1.22453e-06	Q659A1	Little elongation complex subunit 2	ICE2_HUMAN	18	NA
ICMT	-0.343472	0.610738	0.205971	O60725	Protein-S-isoprenylcysteine O-methyltransferase	ICMT_HUMAN	4	NA
ICT1	-0.874334	0.00121908	0.00114422	Q14197	Peptidyl-tRNA hydrolase ICT1, mitochondrial	ICT1_HUMAN	7	NA
IDE	-1.23462	2.07956e-06	4.04264e-06	P14735	Insulin-degrading enzyme	IDE_HUMAN	28	NA
IDH1	-1.35871	2.31908e-06	4.46141e-06	O75874	Isocitrate dehydrogenase [NADP] cytoplasmic	IDHC_HUMAN	14	NA
IDH2	-1.24933	9.60337e-10	3.51631e-09	P48735	Isocitrate dehydrogenase [NADP], mitochondrial	IDHP_HUMAN	15	NA
IDH3A	-1.6509	1.29439e-08	3.96406e-08	P50213	Isocitrate dehydrogenase [NAD] subunit alpha, mitochondrial	IDH3A_HUMAN	8	NA
IDH3B	-1.01305	2.41966e-06	4.63883e-06	O43837	Isocitrate dehydrogenase [NAD] subunit beta, mitochondrial	IDH3B_HUMAN	14	NA
IDH3G	-0.89833	0.0400015	0.0221625	P51553	Isocitrate dehydrogenase [NAD] subunit gamma, mitochondrial	IDH3G_HUMAN	7	NA
IDI1	-0.488621	0.0161455	0.0103138	Q13907	Isopentenyl-diphosphate Delta-isomerase 1	IDI1_HUMAN	7	NA
IFIT5	0.307984	5.01811e-05	7.055e-05	Q13325	Interferon-induced protein with tetratricopeptide repeats 5	IFIT5_HUMAN	17	NA
IFRD1	-0.578769	0.605426	0.204675	O00458	Interferon-related developmental regulator 1	IFRD1_HUMAN	3	NA
IFT172	-0.511533	0.0543497	0.0286957	Q9UG01	Intraflagellar transport protein 172 homolog	IF172_HUMAN	15	NA
IFT22	-0.251288	0.858545	0.268004	Q9H7X7	Intraflagellar transport protein 22 homolog	IFT22_HUMAN	5	NA
IFT27	-0.952627	0.0123002	0.00822646	Q9BW83	Intraflagellar transport protein 27 homolog	IFT27_HUMAN	5	NA
IFT52	0.998527	0.0157905	0.0101415	Q9Y366	Intraflagellar transport protein 52 homolog	IFT52_HUMAN	3	NA
IFT57	2.35407	0.00897179	0.00628553	Q9NWB7	Intraflagellar transport protein 57 homolog	IFT57_HUMAN	3	NA
IFT74	1.7835	3.36291e-28	5.54714e-27	Q96LB3	Intraflagellar transport protein 74 homolog	IFT74_HUMAN	26	NA
IFT80	-1.06874	0.0420315	0.0230647	Q9P2H3	Intraflagellar transport protein 80 homolog	IFT80_HUMAN	2	NA
IFT81	0.803647	0.0272406	0.0159574	Q8WYA0	Intraflagellar transport protein 81 homolog	IFT81_HUMAN	8	NA
IGBP1	0.307909	0.0475441	0.0256089	P78318	Immunoglobulin-binding protein 1	IGBP1_HUMAN	9	NA
IGF1R	-0.675897	0.403105	0.147282	P08069	Insulin-like growth factor 1 receptor	IGF1R_HUMAN	4	NA
IGF2BP1	-0.819442	1.99445e-11	9.65917e-11	Q9NZI8	Insulin-like growth factor 2 mRNA-binding protein 1	IF2B1_HUMAN	26	NA
IGF2BP2	-0.748254	7.60179e-10	2.82692e-09	Q9Y6M1	Insulin-like growth factor 2 mRNA-binding protein 2	IF2B2_HUMAN	22	NA
IGF2BP3	-0.295111	0.00540703	0.00411894	O00425	Insulin-like growth factor 2 mRNA-binding protein 3	IF2B3_HUMAN	26	NA
IGF2R	0.0345621	0.146366	0.0644753	P11717	Cation-independent mannose-6-phosphate receptor	MPRI_HUMAN	26	NA
IGHMBP2	-0.910326	3.80479e-06	7.00418e-06	P38935	DNA-binding protein SMUBP-2	SMBP2_HUMAN	21	NA
IK	-0.00710135	0.0212071	0.0129229	Q13123	Protein Red	RED_HUMAN	21	NA
IKBKAP	-0.842554	2.19552e-09	7.68432e-09	O95163	Elongator complex protein 1	ELP1_HUMAN	35	NA
ILK	-0.889598	0.00842656	0.00597644	Q13418	Integrin-linked protein kinase	ILK_HUMAN	8	NA
ILKAP	-0.319604	0.283424	0.111364	Q9H0C8	Integrin-linked kinase-associated serine/threonine phosphatase 2C	ILKAP_HUMAN	10	NA
ILVBL	-0.101427	0.151979	0.0664983	A1L0T0	Acetolactate synthase-like protein	ILVBL_HUMAN	8	NA
IMMT	-0.769606	9.25157e-10	3.39496e-09	Q16891	MICOS complex subunit MIC60	MIC60_HUMAN	29	NA
IMP4	-1.04411	0.00085649	0.000845328	Q96G21	U3 small nucleolar ribonucleoprotein protein IMP4	IMP4_HUMAN	8	NA
IMPA1	-1.95645	0.00224991	0.00194417	P29218	Inositol monophosphatase 1	IMPA1_HUMAN	7	NA
IMPA2	-3.12475	0.00316049	0.00259251	O14732	Inositol monophosphatase 2	IMPA2_HUMAN	3	NA
IMPDH1	-1.69007	0.000250399	0.000293159	P20839	Inosine-5'-monophosphate dehydrogenase 1	IMDH1_HUMAN	13	NA
INA	0.359246	0.000170676	0.000209695	Q16352	Alpha-internexin	AINX_HUMAN	28	NA
INADL	1.42334	3.79215e-06	6.98864e-06	Q8NI35	InaD-like protein	INADL_HUMAN	11	NA
INCENP	-0.937525	6.88721e-09	2.21936e-08	Q9NQS7	Inner centromere protein	INCE_HUMAN	15	NA
ING1	-0.327731	0.319983	0.122521	Q9UK53	Inhibitor of growth protein 1	ING1_HUMAN	2	NA
ING3	0.29097	0.371915	0.138399	Q9NXR8	Inhibitor of growth protein 3	ING3_HUMAN	3	NA
ING4	-0.184792	0.608983	0.205586	Q9UNL4	Inhibitor of growth protein 4	ING4_HUMAN	4	NA
ING5	-0.516268	0.120206	0.0548149	Q8WYH8	Inhibitor of growth protein 5	ING5_HUMAN	5	NA
INIP	0.0119119	0.559249	0.192184	Q9NRY2	SOSS complex subunit C	SOSSC_HUMAN	2	NA
INO80	-0.761251	0.149645	0.0655903	Q9ULG1	DNA helicase INO80	INO80_HUMAN	7	NA
INO80B	-0.132637	0.161541	0.0699791	Q9C086	INO80 complex subunit B	IN80B_HUMAN	7	NA
INPP1	-0.31979	0.0738087	0.0367609	P49441	Inositol polyphosphate 1-phosphatase	INPP_HUMAN	2	NA
INPP5B	-0.142923	0.282521	0.111036	P32019	Type II inositol 1,4,5-trisphosphate 5-phosphatase	I5P2_HUMAN	7	NA
INPP5F	0.414775	0.00372937	0.00300006	Q9Y2H2	Phosphatidylinositide phosphatase SAC2	SAC2_HUMAN	20	NA
INPP5K	-1.51049	0.0547496	0.0288648	Q9BT40	Inositol polyphosphate 5-phosphatase K	INP5K_HUMAN	2	NA
INPPL1	-0.96453	1.37458e-07	3.50161e-07	O15357	Phosphatidylinositol 3,4,5-trisphosphate 5-phosphatase 2	SHIP2_HUMAN	18	NA
INSR	0.42951	0.948472	0.288613	P06213	Insulin receptor	INSR_HUMAN	2	NA
INTS1	0.395053	0.649815	0.215998	Q8N201	Integrator complex subunit 1	INT1_HUMAN	6	NA
INTS10	-1.09729	0.145699	0.0642836	Q9NVR2	Integrator complex subunit 10	INT10_HUMAN	3	NA
INTS12	-0.46688	0.0639178	0.0327049	Q96CB8	Integrator complex subunit 12	INT12_HUMAN	13	NA
INTS2	1.11718	0.268846	0.106515	Q9H0H0	Integrator complex subunit 2	INT2_HUMAN	7	NA
INTS3	0.34513	0.98657	0.296247	Q68E01	Integrator complex subunit 3	INT3_HUMAN	2	NA
INTS4	-0.0864454	0.646004	0.21499	Q96HW7	Integrator complex subunit 4	INT4_HUMAN	10	NA
INTS6	0.982949	0.971621	0.293193	Q9UL03	Integrator complex subunit 6	INT6_HUMAN	2	NA
INTS7	-0.14365	0.121496	0.0552673	Q9NVH2	Integrator complex subunit 7	INT7_HUMAN	8	NA
INTS8	-0.608371	0.222671	0.0913044	Q75QN2	Integrator complex subunit 8	INT8_HUMAN	2	NA
INTS9	0.242333	0.111509	0.051561	Q9NV88	Integrator complex subunit 9	INT9_HUMAN	12	NA
IP6K1	0.511518	0.00510984	0.00393028	Q92551	Inositol hexakisphosphate kinase 1	IP6K1_HUMAN	2	NA
IPO11	-0.564902	0.0853689	0.0413804	Q9UI26	Importin-11	IPO11_HUMAN	10	NA
IPO13	-0.0602443	0.562488	0.193098	O94829	Importin-13	IPO13_HUMAN	4	NA
IPO4	-1.49365	0.000457165	0.00049457	Q8TEX9	Importin-4	IPO4_HUMAN	10	NA
IPO8	-0.422763	0.0770348	0.038038	O15397	Importin-8	IPO8_HUMAN	11	NA
IQGAP1	-0.66226	1.43359e-23	1.86591e-22	P46940	Ras GTPase-activating-like protein IQGAP1	IQGA1_HUMAN	68	NA
IQGAP2	-0.561135	6.1191e-10	2.30122e-09	Q13576	Ras GTPase-activating-like protein IQGAP2	IQGA2_HUMAN	49	NA
IQGAP3	-1.16396	1.53868e-06	3.0922e-06	Q86VI3	Ras GTPase-activating-like protein IQGAP3	IQGA3_HUMAN	14	NA
IQSEC1	-0.997898	0.00622247	0.00464455	Q6DN90	IQ motif and SEC7 domain-containing protein 1	IQEC1_HUMAN	10	NA
IQSEC2	-1.62134	0.0401498	0.0222298	Q5JU85	IQ motif and SEC7 domain-containing protein 2	IQEC2_HUMAN	3	NA
IRAK1	-0.313878	0.600995	0.203508	P51617	Interleukin-1 receptor-associated kinase 1	IRAK1_HUMAN	10	NA
IRAK4	-0.661021	0.410637	0.149567	Q9NWZ3	Interleukin-1 receptor-associated kinase 4	IRAK4_HUMAN	4	NA
IRF2BP1	-0.232646	0.784677	0.250339	Q8IU81	Interferon regulatory factor 2-binding protein 1	I2BP1_HUMAN	8	NA
IRF2BP2	-0.0716984	0.086713	0.0419034	Q7Z5L9	Interferon regulatory factor 2-binding protein 2	I2BP2_HUMAN	11	NA
IRF2BPL	-1.55355	0.00678111	0.0049944	Q9H1B7	Interferon regulatory factor 2-binding protein-like	I2BPL_HUMAN	4	NA
IRGQ	-1.00563	0.280558	0.110368	Q8WZA9	Immunity-related GTPase family Q protein	IRGQ_HUMAN	3	NA
IRS2	-0.384646	0.0424574	0.0232525	Q9Y4H2	Insulin receptor substrate 2	IRS2_HUMAN	18	NA
[truncated: 3,575 more rows]
