# Supplementary material for: Optimized Automated Workflow for BioID Improves Reproducibility and Identification of Protein–Protein Interactions
Source: J Proteome Res. 2024 Sep 4;23(10):4359–68. doi: 10.1021/acs.jproteome.4c00308 (PMC11460324; doi:10.1021/acs.jproteome.4c00308)
Supplement: Supplementary file 4 — pr4c00308_si_004.xlsx [file pr4c00308_si_004.xlsx]

## Sheet: column key
Description of the column names used in the other tabs
Column Header	Meaning
UniProtIds	UniProt ID
Genes	Gene name
ProteinDescriptions	Description of the protein
rank.sum	"enrichment score”, which combines the negative logarithm of the Q-value with the average log2 ratio
enriched	Proteasome enriched proteins at 5% FPR

## Sheet: Manual
List of potential candidates using the classifier and the manual workflow
UniProtIds	Genes	ProteinDescriptions	rank.sum	enriched
Q09666	AHNAK	Neuroblast differentiation-associated protein AHNAK	Inf	TRUE
P25786	PSMA1	Proteasome subunit alpha type-1	2.78118	TRUE
Q9NRA8	EIF4ENIF1	Eukaryotic translation initiation factor 4E transporter	1.90335	TRUE
Q9NUU7	DDX19A	ATP-dependent RNA helicase DDX19A	-0.177415	FALSE
Q92783	STAM	Signal transducing adapter molecule 1	0.218811	FALSE
Q8ND56	LSM14A	Protein LSM14 homolog A	-0.382684	FALSE
O00629	KPNA4	Importin subunit alpha-3	0.00336153	FALSE
Q12797	ASPH	Aspartyl/asparaginyl beta-hydroxylase	0.257591	FALSE
O14964	HGS	Hepatocyte growth factor-regulated tyrosine kinase substrate	0.249948	FALSE
O00560	SDCBP	Syntenin-1	0.0783483	FALSE
O75886	STAM2	Signal transducing adapter molecule 2	-0.023502	FALSE
Q9NPD3	EXOSC4	Exosome complex component RRP41	-0.0487538	FALSE
Q9NPE3	NOP10	H/ACA ribonucleoprotein complex subunit 3	-0.192428	FALSE
O75717	WDHD1	WD repeat and HMG-box DNA-binding protein 1	1.86149	TRUE
P55769	SNU13	NHP2-like protein 1	-1.94402	FALSE
Q5T0W9	FAM83B	Protein FAM83B	-0.347179	FALSE
Q53T59	HS1BP3	HCLS1-binding protein 3	0.00595041	FALSE
Q86UE8	TLK2	Serine/threonine-protein kinase tousled-like 2	0.0678939	FALSE
A3KN83	SBNO1	Protein strawberry notch homolog 1	-0.134268	FALSE
Q96T21	SECISBP2	Selenocysteine insertion sequence-binding protein 2	-0.284799	FALSE
P63272	SUPT4H1	Transcription elongation factor SPT4	-0.106922	FALSE
Q96RU2	USP28	Ubiquitin carboxyl-terminal hydrolase 28	-0.388333	FALSE
O95747	OXSR1	Serine/threonine-protein kinase OSR1	-1.18128	FALSE
Q09028	RBBP4	Histone-binding protein RBBP4	-0.50003	FALSE
P52732	KIF11	Kinesin-like protein KIF11	1.77502	FALSE
Q14493	SLBP	Histone RNA hairpin-binding protein	-0.690871	FALSE
Q96P48	ARAP1	Arf-GAP with Rho-GAP domain, ANK repeat and PH domain-containing protein 1	0.0206157	FALSE
Q8TE76	MORC4	MORC family CW-type zinc finger protein 4	-0.359993	FALSE
Q8WXH0	SYNE2	Nesprin-2	0.711205	FALSE
P05423	POLR3D	DNA-directed RNA polymerase III subunit RPC4	0.266817	FALSE
P62306	SNRPF	Small nuclear ribonucleoprotein F	-0.178458	FALSE
Q96T51	RUFY1	RUN and FYVE domain-containing protein 1	-0.309768	FALSE
Q7Z4V5	HDGFRP2	Hepatoma-derived growth factor-related protein 2	-0.473407	FALSE
Q14839	CHD4	Chromodomain-helicase-DNA-binding protein 4	-0.592893	FALSE
NaN	NaN	SWISS-PROT:Q99456 Tax_Id=9606 Gene_Symbol=KRT12 Keratin, type I cytoskeletal 12	0.657351	FALSE
P98175	RBM10	RNA-binding protein 10	1.8652	TRUE
O75909	CCNK	Cyclin-K	0.184643	FALSE
Q9BTK6	PAGR1	PAXIP1-associated glutamate-rich protein 1	0.397636	FALSE
Q15436	SEC23A	Protein transport protein Sec23A	-1.03748	FALSE
O60869	EDF1	Endothelial differentiation-related factor 1	-0.99624	FALSE
Q8N9N2	ASCC1	Activating signal cointegrator 1 complex subunit 1	-0.300571	FALSE
Q8WUB8	PHF10	PHD finger protein 10	0.0616326	FALSE
Q9UNY4	TTF2	Transcription termination factor 2	-0.304315	FALSE
Q8NEF9	SRFBP1	Serum response factor-binding protein 1	-0.262696	FALSE
P29083	GTF2E1	General transcription factor IIE subunit 1	-0.01775	FALSE
O00401	WASL	Neural Wiskott-Aldrich syndrome protein	-0.445554	FALSE
Q9Y520	PRRC2C	Protein PRRC2C	1.49787	FALSE
Q9NQZ2	UTP3	Something about silencing protein 10	-0.177872	FALSE
Q9Y421	FAM32A	Protein FAM32A	-0.223795	FALSE
O00213	APBB1	Amyloid beta A4 precursor protein-binding family B member 1	-0.215938	FALSE
Q6NZY4	ZCCHC8	Zinc finger CCHC domain-containing protein 8	-1.48888	FALSE
O94979	SEC31A	Protein transport protein Sec31A	0.0529578	FALSE
Q13409	DYNC1I2	Cytoplasmic dynein 1 intermediate chain 2	-0.409998	FALSE
Q04323	UBXN1	UBX domain-containing protein 1	-0.019682	FALSE
P30307	CDC25C	M-phase inducer phosphatase 3	-0.283086	FALSE
Q14241	TCEB3	Transcription elongation factor B polypeptide 3	-2.06807	FALSE
O43148	RNMT	mRNA cap guanine-N7 methyltransferase	-0.653229	FALSE
Q7LBC6	KDM3B	Lysine-specific demethylase 3B	1.7854	FALSE
P30085	CMPK1	UMP-CMP kinase	0.115058	FALSE
Q9H4H8	FAM83D	Protein FAM83D	-0.702164	FALSE
Q86VM9	ZC3H18	Zinc finger CCCH domain-containing protein 18	-0.927253	FALSE
O95292	VAPB	Vesicle-associated membrane protein-associated protein B/C	-0.0825503	FALSE
P49757	NUMB	Protein numb homolog	-0.654042	FALSE
Q92598	HSPH1	Heat shock protein 105 kDa	-1.06407	FALSE
Q96BK5	PINX1	PIN2/TERF1-interacting telomerase inhibitor 1	-0.671217	FALSE
Q13043	STK4	Serine/threonine-protein kinase 4	-0.563946	FALSE
P29084	GTF2E2	Transcription initiation factor IIE subunit beta	-0.836045	FALSE
P04075	ALDOA	Fructose-bisphosphate aldolase A	-0.294862	FALSE
Q9HCK1	ZDBF2	DBF4-type zinc finger-containing protein 2	1.93302	TRUE
Q5T200	ZC3H13	Zinc finger CCCH domain-containing protein 13	-0.440664	FALSE
Q4VC05	BCL7A	B-cell CLL/lymphoma 7 protein family member A	0.357372	FALSE
Q9Y312	AAR2	Protein AAR2 homolog	0.315017	FALSE
Q9BXF6	RAB11FIP5	Rab11 family-interacting protein 5	-0.0659553	FALSE
Q8NBT2	SPC24	Kinetochore protein Spc24	-0.21813	FALSE
Q8TDP1	RNASEH2C	Ribonuclease H2 subunit C	0.291132	FALSE
P54198	HIRA	Protein HIRA	-0.401718	FALSE
Q9UJA5	TRMT6	tRNA (adenine(58)-N(1))-methyltransferase non-catalytic subunit TRM6	-0.40537	FALSE
Q9UQR1	ZNF148	Zinc finger protein 148	-0.508274	FALSE
O94788	ALDH1A2	Retinal dehydrogenase 2	-0.669957	FALSE
Q14157	UBAP2L	Ubiquitin-associated protein 2-like	1.83742	TRUE
Q14671	PUM1	Pumilio homolog 1	-0.153188	FALSE
Q9H7L9	SUDS3	Sin3 histone deacetylase corepressor complex component SDS3	-0.0497922	FALSE
Q96DT7	ZBTB10	Zinc finger and BTB domain-containing protein 10	-0.0819275	FALSE
P07951;	TPM2;	Tropomyosin beta chain;TREMBL:Q3SX28;Q5KR48 (Bos taurus) Tropomyosin 2	-1.04837	FALSE
P04083	ANXA1	Annexin A1	0.275483	FALSE
P20962	PTMS	Parathymosin	0.118722	FALSE
Q9BRS2	RIOK1	Serine/threonine-protein kinase RIO1	-0.888267	FALSE
P51784	USP11	Ubiquitin carboxyl-terminal hydrolase 11	-1.09193	FALSE
Q8N655	C10orf12	Uncharacterized protein C10orf12	-0.793781	FALSE
Q9Y4H2	IRS2	Insulin receptor substrate 2	0.020139	FALSE
Q15393	SF3B3	Splicing factor 3B subunit 3	1.99577	TRUE
Q5VZK9	LRRC16A	Leucine-rich repeat-containing protein 16A	-0.297731	FALSE
P40222	TXLNA	Alpha-taxilin	-0.505383	FALSE
Q9UQB8	BAIAP2	Brain-specific angiogenesis inhibitor 1-associated protein 2	-0.198588	FALSE
O00330	PDHX	Pyruvate dehydrogenase protein X component, mitochondrial	-0.451461	FALSE
Q99666	RGPD5	RANBP2-like and GRIP domain-containing protein 5/6	-0.124585	FALSE
Q9NR12	PDLIM7	PDZ and LIM domain protein 7	-0.870878	FALSE
Q96CP2	FLYWCH2	FLYWCH family member 2	-1.51537	FALSE
Q8N5L8	RPP25L	Ribonuclease P protein subunit p25-like protein	-0.150285	FALSE
P11717	IGF2R	Cation-independent mannose-6-phosphate receptor	-1.02944	FALSE
Q9Y5V3	MAGED1	Melanoma-associated antigen D1	-0.305496	FALSE
P15822	HIVEP1	Zinc finger protein 40	1.88456	TRUE
NaN	NaN	SWISS-PROT:P05787 Tax_Id=9606 Gene_Symbol=KRT8 Keratin, type II cytoskeletal 8	-2.7891	FALSE
Q9UGU5	HMGXB4	HMG domain-containing protein 4	-0.691213	FALSE
Q15061	WDR43	WD repeat-containing protein 43	-0.351753	FALSE
Q02383	SEMG2	Semenogelin-2	0.0778593	FALSE
Q9UNF0	PACSIN2	Protein kinase C and casein kinase substrate in neurons protein 2	-0.551183	FALSE
Q15056	EIF4H	Eukaryotic translation initiation factor 4H	-0.341489	FALSE
O43318	MAP3K7	Mitogen-activated protein kinase kinase kinase 7	-1.96604	FALSE
Q38SD2	LRRK1	Leucine-rich repeat serine/threonine-protein kinase 1	0.00156269	FALSE
Q8WY91	THAP4	THAP domain-containing protein 4	-1.35671	FALSE
P55036	PSMD4	26S proteasome non-ATPase regulatory subunit 4	-0.524352	FALSE
Q5VT06	CEP350	Centrosome-associated protein 350	2.45879	TRUE
O75832	PSMD10	26S proteasome non-ATPase regulatory subunit 10	2.07603	TRUE
O14893	GEMIN2	Gem-associated protein 2	0.0408446	FALSE
Q6PK04	CCDC137	Coiled-coil domain-containing protein 137	-0.363737	FALSE
Q9P281	BAHCC1	BAH and coiled-coil domain-containing protein 1	-0.371788	FALSE
Q6ZU65	UBN2	Ubinuclein-2	-1.27616	FALSE
O15357	INPPL1	Phosphatidylinositol 3,4,5-trisphosphate 5-phosphatase 2	-1.16899	FALSE
O75150	RNF40	E3 ubiquitin-protein ligase BRE1B	-0.754412	FALSE
O95639	CPSF4	Cleavage and polyadenylation specificity factor subunit 4	-0.210801	FALSE
O00231	PSMD11	26S proteasome non-ATPase regulatory subunit 11	-0.201464	FALSE
NaN	NaN	SWISS-PROT:P00761|TRYP_PIG Trypsin - Sus scrofa (Pig).	-0.497229	FALSE
O95835	LATS1	Serine/threonine-protein kinase LATS1	-0.203381	FALSE
O43303	CCP110	Centriolar coiled-coil protein of 110 kDa	1.90824	TRUE
O14810	CPLX1	Complexin-1	-0.223995	FALSE
Q14BN4	SLMAP	Sarcolemmal membrane-associated protein	-0.156592	FALSE
Q3T8J9	GON4L	GON-4-like protein	-0.20785	FALSE
Q9BXB4	OSBPL11	Oxysterol-binding protein-related protein 11	-1.02022	FALSE
P09936	UCHL1	Ubiquitin carboxyl-terminal hydrolase isozyme L1	-1.14144	FALSE
Q01650	SLC7A5	Large neutral amino acids transporter small subunit 1	-1.09036	FALSE
P68871	HBB	Hemoglobin subunit beta	0.670169	FALSE
P41236	PPP1R2	Protein phosphatase inhibitor 2	-0.307538	FALSE
Q01167	FOXK2	Forkhead box protein K2	-0.187563	FALSE
P07355	ANXA2	Annexin A2	-0.554436	FALSE
P42566	EPS15	Epidermal growth factor receptor substrate 15	1.8376	TRUE
Q9BVJ6	UTP14A	U3 small nucleolar RNA-associated protein 14 homolog A	-0.755272	FALSE
P48556	PSMD8	26S proteasome non-ATPase regulatory subunit 8	-0.41325	FALSE
Q969R5	L3MBTL2	Lethal(3)malignant brain tumor-like protein 2	-0.456639	FALSE
Q15723	ELF2	ETS-related transcription factor Elf-2	-0.511341	FALSE
O75381	PEX14	Peroxisomal membrane protein PEX14	-1.24537	FALSE
Q9UJF2	RASAL2	Ras GTPase-activating protein nGAP	-1.17793	FALSE
P38935	IGHMBP2	DNA-binding protein SMUBP-2	-0.0887059	FALSE
Q9HB71	CACYBP	Calcyclin-binding protein	-0.849796	FALSE
P78347	GTF2I	General transcription factor II-I	-1.9462	FALSE
Q8NEY8	PPHLN1	Periphilin-1	-0.580399	FALSE
Q96RK0	CIC	Protein capicua homolog	1.92295	TRUE
Q9HD20	ATP13A1	Manganese-transporting ATPase 13A1	0.261152	FALSE
Q9NP64	ZCCHC17	Nucleolar protein of 40 kDa	-1.04403	FALSE
NaN	NaN	SWISS-PROT:P19013 Tax_Id=9606 Gene_Symbol=KRT4 keratin 4	0.0472394	FALSE
P29317	EPHA2	Ephrin type-A receptor 2	-0.303067	FALSE
;Q8N1N4;	;KRT78;	TREMBL:Q7RTT2 Tax_Id=9606 Gene_Symbol=KRT78 Keratin-78;Keratin, type II cytoskeletal 78;SWISS-PROT:Q8N1N4-2 Tax_Id=9606 Gene_Symbol=KRT78 Isoform 2 of Keratin, type II cytoskeletal 78	-1.23857	FALSE
Q9P2B7	CFAP97	Cilia- and flagella-associated protein 97	-0.556316	FALSE
P61081	UBE2M	NEDD8-conjugating enzyme Ubc12	-0.180021	FALSE
Q8TBX8	PIP4K2C	Phosphatidylinositol 5-phosphate 4-kinase type-2 gamma	-1.30869	FALSE
Q9BU76	MMTAG2	Multiple myeloma tumor-associated protein 2	-0.891866	FALSE
Q7Z401	DENND4A	C-myc promoter-binding protein	-0.060979	FALSE
Q7Z2K8	GPRIN1	G protein-regulated inducer of neurite outgrowth 1	1.72264	FALSE
Q06587	RING1	E3 ubiquitin-protein ligase RING1	-1.66538	FALSE
P80723	BASP1	Brain acid soluble protein 1	-1.90474	FALSE
O95619	YEATS4	YEATS domain-containing protein 4	-0.809985	FALSE
Q9Y6R0	NUMBL	Numb-like protein	-0.438159	FALSE
NaN	NaN	SWISS-PROT:P13646-1 Tax_Id=9606 Gene_Symbol=KRT13 Isoform 1 of Keratin, type I cytoskeletal 13	0.279456	FALSE
P06454	PTMA	Prothymosin alpha	-0.706114	FALSE
Q99700	ATXN2	Ataxin-2	-2.27394	FALSE
P61758	VBP1	Prefoldin subunit 3	-0.769752	FALSE
Q15042	RAB3GAP1	Rab3 GTPase-activating protein catalytic subunit	-0.349834	FALSE
Q9C0F0	ASXL3	Putative Polycomb group protein ASXL3	0.0198425	FALSE
Q99996	AKAP9	A-kinase anchor protein 9	1.65621	FALSE
Q9Y3B4	SF3B6	Splicing factor 3B subunit 6	-0.590604	FALSE
Q9ULH7	MKL2	MKL/myocardin-like protein 2	-1.1151	FALSE
P62136	PPP1CA	Serine/threonine-protein phosphatase PP1-alpha catalytic subunit	-0.673115	FALSE
Q96PV6	LENG8	Leukocyte receptor cluster member 8	-0.872025	FALSE
O75152	ZC3H11A	Zinc finger CCCH domain-containing protein 11A	-0.949435	FALSE
P61254	RPL26	60S ribosomal protein L26	-0.104825	FALSE
P07858	CTSB	Cathepsin B	-0.739915	FALSE
Q15058	KIF14	Kinesin-like protein KIF14	-0.357952	FALSE
NaN	NaN	SWISS-PROT:P20930 Tax_Id=9606 Gene_Symbol=FLG Filaggrin	-1.75371	FALSE
O60763	USO1	General vesicular transport factor p115	-1.10998	FALSE
Q12888	TP53BP1	Tumor suppressor p53-binding protein 1	1.61447	FALSE
Q6W2J9	BCOR	BCL-6 corepressor	1.45153	FALSE
Q10570	CPSF1	Cleavage and polyadenylation specificity factor subunit 1	1.7746	FALSE
O75179	ANKRD17	Ankyrin repeat domain-containing protein 17	1.84423	TRUE
P55196	MLLT4	Afadin	2.33471	TRUE
P11171	EPB41	Protein 4.1	1.51792	FALSE
O60885	BRD4	Bromodomain-containing protein 4	1.62853	FALSE
Q9P2M7	CGN	Cingulin	1.74226	FALSE
Q9BYW2	SETD2	Histone-lysine N-methyltransferase SETD2	1.70317	FALSE
O43809	NUDT21	Cleavage and polyadenylation specificity factor subunit 5	1.65439	FALSE
Q86XP3	DDX42	ATP-dependent RNA helicase DDX42	1.64418	FALSE
P25054	APC	Adenomatous polyposis coli protein	1.89874	TRUE
Q96QC0	PPP1R10	Serine/threonine-protein phosphatase 1 regulatory subunit 10	1.51787	FALSE
Q12872	SFSWAP	Splicing factor, suppressor of white-apricot homolog	1.7301	FALSE
Q9BTC0	DIDO1	Death-inducer obliterator 1	1.53418	FALSE
P62191	PSMC1	26S protease regulatory subunit 4	2.64018	TRUE
P39880	CUX1	Homeobox protein cut-like 1	1.7431	FALSE
Q7Z3T8	ZFYVE16	Zinc finger FYVE domain-containing protein 16	1.54528	FALSE
Q92945	KHSRP	Far upstream element-binding protein 2	1.58381	FALSE
Q5JRA6	MIA3	Melanoma inhibitory activity protein 3	1.71643	FALSE
Q99550	MPHOSPH9	M-phase phosphoprotein 9	1.8476	TRUE
P61289	PSME3	Proteasome activator complex subunit 3	1.81061	TRUE
Q86V48	LUZP1	Leucine zipper protein 1	1.443	FALSE
Q15276	RABEP1	Rab GTPase-binding effector protein 1	1.91905	TRUE
Q9P0K7	RAI14	Ankycorbin	1.40121	FALSE
Q13439	GOLGA4	Golgin subfamily A member 4	1.71875	FALSE
Q13200	PSMD2	26S proteasome non-ATPase regulatory subunit 2	2.39093	TRUE
Q9Y618	NCOR2	Nuclear receptor corepressor 2	1.70131	FALSE
Q15459	SF3A1	Splicing factor 3A subunit 1	1.48706	FALSE
P28072	PSMB6	Proteasome subunit beta type-6	2.3033	TRUE
Q8IWZ8	SUGP1	SURP and G-patch domain-containing protein 1	1.81375	TRUE
Q9UPQ0	LIMCH1	LIM and calponin homology domains-containing protein 1	1.7909	FALSE
P08621	SNRNP70	U1 small nuclear ribonucleoprotein 70 kDa	1.42874	FALSE
Q5THK1	PRR14L	Protein PRR14L	1.74689	FALSE
O96019	ACTL6A	Actin-like protein 6A	1.75385	FALSE
Q6PJT7	ZC3H14	Zinc finger CCCH domain-containing protein 14	1.65233	FALSE
Q8TEP8	CEP192	Centrosomal protein of 192 kDa	1.87283	TRUE
P46821	MAP1B	Microtubule-associated protein 1B	2.01387	TRUE
Q9NQG5	RPRD1B	Regulation of nuclear pre-mRNA domain-containing protein 1B	1.87863	TRUE
O43395	PRPF3	U4/U6 small nuclear ribonucleoprotein Prp3	1.47176	FALSE
P30622	CLIP1	CAP-Gly domain-containing linker protein 1	1.6987	FALSE
P82094	TMF1	TATA element modulatory factor	1.8258	TRUE
Q6ZU35	KIAA1211	Uncharacterized protein KIAA1211	1.679	FALSE
Q969U7	PSMG2	Proteasome assembly chaperone 2	1.97746	TRUE
Q15545	TAF7	Transcription initiation factor TFIID subunit 7	1.65627	FALSE
Q5T8P6	RBM26	RNA-binding protein 26	1.32055	FALSE
Q8TDM6	DLG5	Disks large homolog 5	1.78666	FALSE
P48634	PRRC2A	Protein PRRC2A	1.43974	FALSE
Q14789	GOLGB1	Golgin subfamily B member 1	2.33667	TRUE
Q9NVA2	2011-09-01	Septin-11	1.61031	FALSE
Q14152	EIF3A	Eukaryotic translation initiation factor 3 subunit A	1.24082	FALSE
Q8IWC1	MAP7D3	MAP7 domain-containing protein 3	1.56496	FALSE
O95456	PSMG1	Proteasome assembly chaperone 1	1.85716	TRUE
P55884	EIF3B	Eukaryotic translation initiation factor 3 subunit B	1.50415	FALSE
Q8N0X7	SPG20	Spartin	1.52413	FALSE
Q8WVC0	LEO1	RNA polymerase-associated protein LEO1	1.62304	FALSE
Q13625	TP53BP2	Apoptosis-stimulating of p53 protein 2	1.68776	FALSE
Q9UKJ3	GPATCH8	G patch domain-containing protein 8	1.49167	FALSE
Q9BRP4	PAAF1	Proteasomal ATPase-associated factor 1	2.01896	TRUE
Q02952	AKAP12	A-kinase anchor protein 12	2.18436	TRUE
Q14160	SCRIB	Protein scribble homolog	1.60245	FALSE
Q9UPQ9	TNRC6B	Trinucleotide repeat-containing gene 6B protein	1.48371	FALSE
Q9NQX3	GPHN	Gephyrin	1.71774	FALSE
P62258	YWHAE	14-3-3 protein epsilon	1.67641	FALSE
P23588	EIF4B	Eukaryotic translation initiation factor 4B	1.25721	FALSE
Q02224	CENPE	Centromere-associated protein E	1.5801	FALSE
Q96Q89	KIF20B	Kinesin-like protein KIF20B	1.52377	FALSE
Q8IWI9	MGA	MAX gene-associated protein	1.28113	FALSE
Q9Y244	POMP	Proteasome maturation protein	1.91067	TRUE
Q96JM3	CHAMP1	Chromosome alignment-maintaining phosphoprotein 1	1.37334	FALSE
Q8NFC6	BOD1L1	Biorientation of chromosomes in cell division protein 1-like 1	2.16059	TRUE
Q8IW35	CEP97	Centrosomal protein of 97 kDa	1.60804	FALSE
Q8N3X1	FNBP4	Formin-binding protein 4	1.65116	FALSE
P51610	HCFC1	Host cell factor 1	1.12634	FALSE
O43172	PRPF4	U4/U6 small nuclear ribonucleoprotein Prp4	1.50016	FALSE
Q9H6R7	C2orf44	WD repeat and coiled-coil-containing protein C2orf44	1.67437	FALSE
Q641Q2	FAM21A	WASH complex subunit FAM21A	1.74329	FALSE
Q8IYH5	ZZZ3	ZZ-type zinc finger-containing protein 3	1.54397	FALSE
A0MZ66	SHTN1	Shootin-1	1.39964	FALSE
Q9UPN7	PPP6R1	Serine/threonine-protein phosphatase 6 regulatory subunit 1	1.54003	FALSE
Q01082	SPTBN1	Spectrin beta chain, non-erythrocytic 1	1.35031	FALSE
P43686	PSMC4	26S protease regulatory subunit 6B	2.49719	TRUE
Q2KHR3	QSER1	Glutamine and serine-rich protein 1	1.40342	FALSE
A6NKD9	CCDC85C	Coiled-coil domain-containing protein 85C	1.75922	FALSE
Q96KQ4	PPP1R13B	Apoptosis-stimulating of p53 protein 1	1.77609	FALSE
P18583	SON	Protein SON	1.13031	FALSE
Q9UMZ2	SYNRG	Synergin gamma	1.60578	FALSE
Q5T5U3	ARHGAP21	Rho GTPase-activating protein 21	1.42465	FALSE
P46060	RANGAP1	Ran GTPase-activating protein 1	1.2277	FALSE
Q5UIP0	RIF1	Telomere-associated protein RIF1	1.19004	FALSE
O43432	EIF4G3	Eukaryotic translation initiation factor 4 gamma 3	1.18605	FALSE
Q5T1M5	FKBP15	FK506-binding protein 15	1.56508	FALSE
Q8TCU4	ALMS1	Alstrom syndrome protein 1	2.6167	TRUE
P35998	PSMC2	26S protease regulatory subunit 7	2.39248	TRUE
Q9BR76	CORO1B	Coronin-1B	1.25366	FALSE
P35611	ADD1	Alpha-adducin	1.43975	FALSE
Q7Z417	NUFIP2	Nuclear fragile X mental retardation-interacting protein 2	1.35197	FALSE
Q96LB3	IFT74	Intraflagellar transport protein 74 homolog	1.6779	FALSE
Q96SB3	PPP1R9B	Neurabin-2	1.67243	FALSE
Q3V6T2	CCDC88A	Girdin	1.63192	FALSE
Q9ULU4	ZMYND8	Protein kinase C-binding protein 1	1.48342	FALSE
Q96R06	SPAG5	Sperm-associated antigen 5	1.54009	FALSE
O14641	DVL2	Segment polarity protein dishevelled homolog DVL-2	1.46322	FALSE
O14974	PPP1R12A	Protein phosphatase 1 regulatory subunit 12A	1.63289	FALSE
P12270	TPR	Nucleoprotein TPR	2.02779	TRUE
Q99856	ARID3A	AT-rich interactive domain-containing protein 3A	1.79699	FALSE
O94986	CEP152	Centrosomal protein of 152 kDa	1.61135	FALSE
P55081	MFAP1	Microfibrillar-associated protein 1	1.35111	FALSE
Q9NYF8	BCLAF1	Bcl-2-associated transcription factor 1	1.10493	FALSE
Q13523	PRPF4B	Serine/threonine-protein kinase PRP4 homolog	1.43756	FALSE
Q5T9S5	CCDC18	Coiled-coil domain-containing protein 18	1.65742	FALSE
Q14677	CLINT1	Clathrin interactor 1	1.20782	FALSE
Q63ZY3	KANK2	KN motif and ankyrin repeat domain-containing protein 2	1.68998	FALSE
Q96HC4	PDLIM5	PDZ and LIM domain protein 5	1.22303	FALSE
Q7Z569	BRAP	BRCA1-associated protein	1.35928	FALSE
O60271	SPAG9	C-Jun-amino-terminal kinase-interacting protein 4	2.23951	TRUE
Q6UWP8	SBSN	Suprabasin	1.3576	FALSE
O14579	COPE	Coatomer subunit epsilon	1.37206	FALSE
P62312	LSM6	U6 snRNA-associated Sm-like protein LSm6	1.72865	FALSE
Q08170	SRSF4	Serine/arginine-rich splicing factor 4	1.45271	FALSE
P34932	HSPA4	Heat shock 70 kDa protein 4	1.48916	FALSE
Q7Z6E9	RBBP6	E3 ubiquitin-protein ligase RBBP6	1.1322	FALSE
Q15811	ITSN1	Intersectin-1	1.49795	FALSE
Q8NI35	INADL	InaD-like protein	1.56842	FALSE
Q9Y2F5	ICE1	Little elongation complex subunit 1	1.53509	FALSE
Q8TBA6	GOLGA5	Golgin subfamily A member 5	1.3796	FALSE
Q15020	SART3	Squamous cell carcinoma antigen recognized by T-cells 3	2.13467	TRUE
Q8TF01	PNISR	Arginine/serine-rich protein PNISR	1.3671	FALSE
O60566	BUB1B	Mitotic checkpoint serine/threonine-protein kinase BUB1 beta	1.39926	FALSE
Q99496	RNF2	E3 ubiquitin-protein ligase RING2	1.41721	FALSE
Q13247	SRSF6	Serine/arginine-rich splicing factor 6	1.09894	FALSE
Q96C92	SDCCAG3	Serologically defined colon cancer antigen 3	1.67696	FALSE
Q96D71	REPS1	RalBP1-associated Eps domain-containing protein 1	1.41364	FALSE
Q8WXW3	PIBF1	Progesterone-induced-blocking factor 1	1.5614	FALSE
Q96A49	SYAP1	Synapse-associated protein 1	1.35883	FALSE
Q9H814	PHAX	Phosphorylated adapter RNA export protein	1.50329	FALSE
O95359	TACC2	Transforming acidic coiled-coil-containing protein 2	1.52468	FALSE
Q15652	JMJD1C	Probable JmjC domain-containing histone demethylation protein 2C	2.18085	TRUE
Q13283	G3BP1	Ras GTPase-activating protein-binding protein 1	1.02797	FALSE
Q96JQ2	CLMN	Calmin	1.58771	FALSE
Q9NZM3	ITSN2	Intersectin-2	1.47353	FALSE
Q9H7N4	SCAF1	Splicing factor, arginine/serine-rich 19	1.51855	FALSE
Q6ULP2	AFTPH	Aftiphilin	1.56858	FALSE
P32119	PRDX2	Peroxiredoxin-2	0.965487	FALSE
Q9NWS0	PIH1D1	PIH1 domain-containing protein 1	1.59614	FALSE
Q96PY6	NEK1	Serine/threonine-protein kinase Nek1	1.42394	FALSE
P63208	SKP1	S-phase kinase-associated protein 1	1.57002	FALSE
Q8WW12	PCNP	PEST proteolytic signal-containing nuclear protein	1.33306	FALSE
Q14247	CTTN	Src substrate cortactin	2.02508	TRUE
Q9UKV3	ACIN1	Apoptotic chromatin condensation inducer in the nucleus	0.290681	FALSE
Q12923	PTPN13	Tyrosine-protein phosphatase non-receptor type 13	1.01722	FALSE
O95777	LSM8	U6 snRNA-associated Sm-like protein LSm8	1.55768	FALSE
O15021	MAST4	Microtubule-associated serine/threonine-protein kinase 4	1.30993	FALSE
Q5T6F2	UBAP2	Ubiquitin-associated protein 2	1.31348	FALSE
O14686	KMT2D	Histone-lysine N-methyltransferase 2D	1.43472	FALSE
Q9H1E3	NUCKS1	Nuclear ubiquitous casein and cyclin-dependent kinase substrate 1	1.24936	FALSE
O60292	SIPA1L3	Signal-induced proliferation-associated 1-like protein 3	1.43171	FALSE
Q9H792	PEAK1	Pseudopodium-enriched atypical kinase 1	1.4643	FALSE
P60660	MYL6	Myosin light polypeptide 6	1.01272	FALSE
Q14980	NUMA1	Nuclear mitotic apparatus protein 1	1.88526	TRUE
Q92576	PHF3	PHD finger protein 3	1.08747	FALSE
Q9H2D6	TRIOBP	TRIO and F-actin-binding protein	1.27281	FALSE
Q6PKG0	LARP1	La-related protein 1	0.828557	FALSE
Q9Y2D5	AKAP2	A-kinase anchor protein 2	1.40872	FALSE
Q9Y3I1	FBXO7	F-box only protein 7	1.63071	FALSE
Q2KHM9	KIAA0753	Protein moonraker	1.50329	FALSE
Q96AY4	TTC28	Tetratricopeptide repeat protein 28	1.07818	FALSE
O95816	BAG2	BAG family molecular chaperone regulator 2	1.29573	FALSE
O15027	SEC16A	Protein transport protein Sec16A	0.937698	FALSE
Q9UKD2	MRTO4	mRNA turnover protein 4 homolog	1.53741	FALSE
Q68DQ2	CRYBG3	Very large A-kinase anchor protein	2.26437	TRUE
Q8NI08	NCOA7	Nuclear receptor coactivator 7	1.36417	FALSE
Q99848	EBNA1BP2	Probable rRNA-processing protein EBP2	1.31902	FALSE
P62158	CALM1	Calmodulin	1.55726	FALSE
P84103	SRSF3	Serine/arginine-rich splicing factor 3	1.17365	FALSE
Q96A73	KIAA1191	Putative monooxygenase p33MONOX	1.43677	FALSE
Q9BRR8	GPATCH1	G patch domain-containing protein 1	1.19977	FALSE
Q13442	PDAP1	28 kDa heat- and acid-stable phosphoprotein	1.44353	FALSE
Q7L014	DDX46	Probable ATP-dependent RNA helicase DDX46	0.173919	FALSE
Q9NS87	KIF15	Kinesin-like protein KIF15	1.4718	FALSE
Q8N6T3	ARFGAP1	ADP-ribosylation factor GTPase-activating protein 1	1.40359	FALSE
P49721	PSMB2	Proteasome subunit beta type-2	2.59728	TRUE
Q8NEY1	NAV1	Neuron navigator 1	1.35943	FALSE
Q13123	IK	Protein Red	1.17405	FALSE
Q9UJU6	DBNL	Drebrin-like protein	1.12127	FALSE
Q14686	NCOA6	Nuclear receptor coactivator 6	1.34827	FALSE
Q9BYV9	BACH2	Transcription regulator protein BACH2	1.62008	FALSE
Q9BZK7	TBL1XR1	F-box-like/WD repeat-containing protein TBL1XR1	1.56499	FALSE
Q9H5V9	CXorf56	UPF0428 protein CXorf56	0.861895	FALSE
Q8N4C6	NIN	Ninein	1.2154	FALSE
P16989	YBX3	Y-box-binding protein 3	0.789557	FALSE
P38398	BRCA1	Breast cancer type 1 susceptibility protein	1.41761	FALSE
Q6Y7W6	GIGYF2	PERQ amino acid-rich with GYF domain-containing protein 2	2.21983	TRUE
Q8IWZ3	ANKHD1	Ankyrin repeat and KH domain-containing protein 1	1.31347	FALSE
Q5H9R7	PPP6R3	Serine/threonine-protein phosphatase 6 regulatory subunit 3	1.3881	FALSE
O14867	BACH1	Transcription regulator protein BACH1	1.56254	FALSE
P67809	YBX1	Nuclease-sensitive element-binding protein 1	0.626017	FALSE
P28290	SSFA2	Sperm-specific antigen 2	1.44633	FALSE
P05455	SSB	Lupus La protein	1.15055	FALSE
P51587	BRCA2	Breast cancer type 2 susceptibility protein	1.32593	FALSE
Q9NZ63	C9orf78	Uncharacterized protein C9orf78	1.37997	FALSE
P37840	SNCA	Alpha-synuclein	1.29674	FALSE
Q5VWG9	TAF3	Transcription initiation factor TFIID subunit 3	1.38407	FALSE
Q99460	PSMD1	26S proteasome non-ATPase regulatory subunit 1	2.87692	TRUE
P27816	MAP4	Microtubule-associated protein 4	2.10938	TRUE
Q9ULJ3	ZBTB21	Zinc finger and BTB domain-containing protein 21	1.32599	FALSE
Q16643	DBN1	Drebrin	1.25342	FALSE
Q13310	PABPC4	Polyadenylate-binding protein 4	0.817605	FALSE
Q7Z5L9	IRF2BP2	Interferon regulatory factor 2-binding protein 2	1.33122	FALSE
P54105	CLNS1A	Methylosome subunit pICln	1.48889	FALSE
Q9H2G2	SLK	STE20-like serine/threonine-protein kinase	0.25715	FALSE
Q15637	SF1	Splicing factor 1	1.11777	FALSE
O95405	ZFYVE9	Zinc finger FYVE domain-containing protein 9	1.36314	FALSE
Q92560	BAP1	Ubiquitin carboxyl-terminal hydrolase BAP1	1.31664	FALSE
Q1MSJ5	CSPP1	Centrosome and spindle pole-associated protein 1	1.35098	FALSE
O43242	PSMD3	26S proteasome non-ATPase regulatory subunit 3	2.32052	TRUE
O95793	STAU1	Double-stranded RNA-binding protein Staufen homolog 1	0.872682	FALSE
Q2M2I8	AAK1	AP2-associated protein kinase 1	1.37049	FALSE
Q9BUJ2	HNRNPUL1	Heterogeneous nuclear ribonucleoprotein U-like protein 1	-0.729577	FALSE
Q9UPT8	ZC3H4	Zinc finger CCCH domain-containing protein 4	1.19166	FALSE
O43166	SIPA1L1	Signal-induced proliferation-associated 1-like protein 1	1.27768	FALSE
Q16630	CPSF6	Cleavage and polyadenylation specificity factor subunit 6	1.22266	FALSE
Q9Y4E1	FAM21C	WASH complex subunit FAM21C	1.56499	FALSE
Q01484	ANK2	Ankyrin-2	1.35553	FALSE
Q14207	NPAT	Protein NPAT	1.4403	FALSE
Q9H307	PNN	Pinin	0.380127	FALSE
P49792	RANBP2	E3 SUMO-protein ligase RanBP2	1.74559	FALSE
Q8IX90	SKA3	Spindle and kinetochore-associated protein 3	1.21927	FALSE
Q9Y333	LSM2	U6 snRNA-associated Sm-like protein LSm2	1.49999	FALSE
P20810	CAST	Calpastatin	1.27289	FALSE
Q92541	RTF1	RNA polymerase-associated protein RTF1 homolog	1.05308	FALSE
Q32MZ4	LRRFIP1	Leucine-rich repeat flightless-interacting protein 1	1.13708	FALSE
Q1ED39	KNOP1	Lysine-rich nucleolar protein 1	1.11514	FALSE
Q9UJC3	HOOK1	Protein Hook homolog 1	1.31826	FALSE
Q9H9B1	EHMT1	Histone-lysine N-methyltransferase EHMT1	1.15009	FALSE
Q8WXD5	GEMIN6	Gem-associated protein 6	1.4775	FALSE
Q9Y4F5	CEP170B	Centrosomal protein of 170 kDa protein B	1.38633	FALSE
P25787	PSMA2	Proteasome subunit alpha type-2	2.67092	TRUE
P51665	PSMD7	26S proteasome non-ATPase regulatory subunit 7	1.44213	FALSE
Q6PCB5	RSBN1L	Round spermatid basic protein 1-like protein	1.22558	FALSE
Q9NPJ6	MED4	Mediator of RNA polymerase II transcription subunit 4	1.45879	FALSE
Q9Y4Z0	LSM4	U6 snRNA-associated Sm-like protein LSm4	1.59215	FALSE
Q8N0Z3	SPICE1	Spindle and centriole-associated protein 1	1.50313	FALSE
Q8WWI1	LMO7	LIM domain only protein 7	1.29895	FALSE
Q9Y4B5	MTCL1	Microtubule cross-linking factor 1	1.39962	FALSE
P47756	CAPZB	F-actin-capping protein subunit beta	1.24926	FALSE
O95684	FGFR1OP	FGFR1 oncogene partner	1.45716	FALSE
Q9UKX7	NUP50	Nuclear pore complex protein Nup50	1.00092	FALSE
P49321	NASP	Nuclear autoantigenic sperm protein	2.16669	TRUE
Q12849	GRSF1	G-rich sequence factor 1	1.38789	FALSE
P18615	NELFE	Negative elongation factor E	1.07874	FALSE
P49959	MRE11A	Double-strand break repair protein MRE11A	0.82501	FALSE
P48681	NES	Nestin	1.32817	FALSE
Q4G0J3	LARP7	La-related protein 7	1.12504	FALSE
Q9NPA8	ENY2	Transcription and mRNA export factor ENY2	1.44991	FALSE
Q13561	DCTN2	Dynactin subunit 2	1.31361	FALSE
Q9ULV4	CORO1C	Coronin-1C	1.07536	FALSE
Q53EZ4	CEP55	Centrosomal protein of 55 kDa	1.18224	FALSE
O75170	PPP6R2	Serine/threonine-protein phosphatase 6 regulatory subunit 2	1.33774	FALSE
Q9Y2J2	EPB41L3	Band 4.1-like protein 3	2.0963	TRUE
Q9H501	ESF1	ESF1 homolog	0.873801	FALSE
Q9C005	DPY30	Protein dpy-30 homolog	1.19079	FALSE
O15014	ZNF609	Zinc finger protein 609	1.30579	FALSE
Q9UBW7	ZMYM2	Zinc finger MYM-type protein 2	0.800762	FALSE
Q9NRY5	FAM114A2	Protein FAM114A2	1.25832	FALSE
O75534	CSDE1	Cold shock domain-containing protein E1	0.815632	FALSE
Q6UXN9	WDR82	WD repeat-containing protein 82	0.786629	FALSE
Q9H6Z4	RANBP3	Ran-binding protein 3	1.02702	FALSE
Q9HAW4	CLSPN	Claspin	1.34946	FALSE
Q9UHF7	TRPS1	Zinc finger transcription factor Trps1	1.16875	FALSE
O95613	PCNT	Pericentrin	2.07639	TRUE
Q96M89	CCDC138	Coiled-coil domain-containing protein 138	1.37422	FALSE
Q9H4I2	ZHX3	Zinc fingers and homeoboxes protein 3	1.17652	FALSE
O43399	TPD52L2	Tumor protein D54	1.2857	FALSE
P61981	YWHAG	14-3-3 protein gamma	1.26556	FALSE
Q14155	ARHGEF7	Rho guanine nucleotide exchange factor 7	1.47808	FALSE
P62310	LSM3	U6 snRNA-associated Sm-like protein LSm3	1.36335	FALSE
Q9NQW6	ANLN	Actin-binding protein anillin	0.985221	FALSE
Q8WUQ7	CACTIN	Cactin	1.27785	FALSE
Q7Z589	EMSY	BRCA2-interacting transcriptional repressor EMSY	0.891815	FALSE
Q15427	SF3B4	Splicing factor 3B subunit 4	1.37318	FALSE
P25788	PSMA3	Proteasome subunit alpha type-3	2.57791	TRUE
Q9UNS2	COPS3	COP9 signalosome complex subunit 3	1.4555	FALSE
P35269	GTF2F1	General transcription factor IIF subunit 1	1.14665	FALSE
O75113	N4BP1	NEDD4-binding protein 1	1.27841	FALSE
Q96CV9	OPTN	Optineurin	1.26076	FALSE
Q96AE4	FUBP1	Far upstream element-binding protein 1	1.02212	FALSE
Q9NR46	SH3GLB2	Endophilin-B2	1.35546	FALSE
Q8WVY7	UBLCP1	Ubiquitin-like domain-containing CTD phosphatase 1	1.37898	FALSE
P62750	RPL23A	60S ribosomal protein L23a	0.772903	FALSE
O43768	ENSA	Alpha-endosulfine	1.03175	FALSE
Q8IWJ2	GCC2	GRIP and coiled-coil domain-containing protein 2	1.15769	FALSE
P20618	PSMB1	Proteasome subunit beta type-1	2.59815	TRUE
Q15370	TCEB2	Transcription elongation factor B polypeptide 2	1.30961	FALSE
Q5TB80	CEP162	Centrosomal protein of 162 kDa	1.35041	FALSE
Q9NQC3	RTN4	Reticulon-4	1.16119	FALSE
Q9HCK8	CHD8	Chromodomain-helicase-DNA-binding protein 8	0.726213	FALSE
Q16629	SRSF7	Serine/arginine-rich splicing factor 7	0.320567	FALSE
Q92890	UFD1L	Ubiquitin fusion degradation protein 1 homolog	1.31035	FALSE
Q8IXS6	PALM2	Paralemmin-2	1.30442	FALSE
O00233	PSMD9	26S proteasome non-ATPase regulatory subunit 9	1.07642	FALSE
Q9H0G5	NSRP1	Nuclear speckle splicing regulatory protein 1	1.05031	FALSE
Q9H425	C1orf198	Uncharacterized protein C1orf198	1.2361	FALSE
O15042	U2SURP	U2 snRNP-associated SURP motif-containing protein	2.16303	TRUE
Q13813	SPTAN1	Spectrin alpha chain, non-erythrocytic 1	0.967408	FALSE
Q9NZT1	CALML5	Calmodulin-like protein 5	1.5364	FALSE
Q9BWU0	SLC4A1AP	Kanadaptin	1.27151	FALSE
Q96C19	EFHD2	EF-hand domain-containing protein D2	1.06423	FALSE
Q6MZP7	LIN54	Protein lin-54 homolog	1.07398	FALSE
Q8TEK3	DOT1L	Histone-lysine N-methyltransferase, H3 lysine-79 specific	1.31934	FALSE
O60315	ZEB2	Zinc finger E-box-binding homeobox 2	1.28215	FALSE
O94842	TOX4	TOX high mobility group box family member 4	0.893357	FALSE
Q6UN15	FIP1L1	Pre-mRNA 3'-end-processing factor FIP1	0.769883	FALSE
Q92625	ANKS1A	Ankyrin repeat and SAM domain-containing protein 1A	1.01117	FALSE
Q5VUA4	ZNF318	Zinc finger protein 318	2.4657	TRUE
Q15643	TRIP11	Thyroid receptor-interacting protein 11	2.25601	TRUE
Q70E73	RAPH1	Ras-associated and pleckstrin homology domains-containing protein 1	0.701114	FALSE
Q659A1	ICE2	Little elongation complex subunit 2	1.1051	FALSE
Q7Z5L2	R3HCC1L	Coiled-coil domain-containing protein R3HCC1L	1.38035	FALSE
Q16637	SMN1	Survival motor neuron protein	0.771872	FALSE
O75962	TRIO	Triple functional domain protein	0.993601	FALSE
Q9BX63	BRIP1	Fanconi anemia group J protein	1.1052	FALSE
O94854	KIAA0754	Uncharacterized protein KIAA0754	1.32509	FALSE
Q99627	COPS8	COP9 signalosome complex subunit 8	1.45381	FALSE
Q9ULM3	YEATS2	YEATS domain-containing protein 2	0.722842	FALSE
Q9UNH7	SNX6	Sorting nexin-6	1.34213	FALSE
O75369	FLNB	Filamin-B	1.92427	TRUE
P63279	UBE2I	SUMO-conjugating enzyme UBC9	1.21185	FALSE
Q7Z7F0	KIAA0907	UPF0469 protein KIAA0907	1.33933	FALSE
O15379	HDAC3	Histone deacetylase 3	1.32066	FALSE
Q8WUA2	PPIL4	Peptidyl-prolyl cis-trans isomerase-like 4	0.948175	FALSE
Q9H2Y7	ZNF106	Zinc finger protein 106	1.11483	FALSE
Q8IXQ4	GPALPP1	GPALPP motifs-containing protein 1	1.17292	FALSE
P78362	SRPK2	SRSF protein kinase 2	1.17799	FALSE
Q92733	PRCC	Proline-rich protein PRCC	1.22709	FALSE
Q96EV2	RBM33	RNA-binding protein 33	0.784543	FALSE
Q6P4R8	NFRKB	Nuclear factor related to kappa-B-binding protein	1.22214	FALSE
P28070	PSMB4	Proteasome subunit beta type-4	2.5843	TRUE
Q7RTP6	MICAL3	Protein-methionine sulfoxide oxidase MICAL3	1.23211	FALSE
Q9H2H8	PPIL3	Peptidyl-prolyl cis-trans isomerase-like 3	1.28798	FALSE
P16949	STMN1	Stathmin	0.986227	FALSE
Q5VWN6	FAM208B	Protein FAM208B	0.827044	FALSE
O43426	SYNJ1	Synaptojanin-1	1.21189	FALSE
O75533	SF3B1	Splicing factor 3B subunit 1	0.66196	FALSE
O94763	URI1	Unconventional prefoldin RPB5 interactor 1	1.32333	FALSE
Q8TAQ2	SMARCC2	SWI/SNF complex subunit SMARCC2	0.979472	FALSE
P10636	MAPT	Microtubule-associated protein tau	1.11602	FALSE
Q9P2F8	SIPA1L2	Signal-induced proliferation-associated 1-like protein 2	1.19314	FALSE
O14818	PSMA7	Proteasome subunit alpha type-7	2.45634	TRUE
Q07021	C1QBP	Complement component 1 Q subcomponent-binding protein, mitochondrial	0.570937	FALSE
O60573	EIF4E2	Eukaryotic translation initiation factor 4E type 2	1.2786	FALSE
Q6ZN17	LIN28B	Protein lin-28 homolog B	0.992834	FALSE
Q8TD16	BICD2	Protein bicaudal D homolog 2	1.22284	FALSE
Q92530	PSMF1	Proteasome inhibitor PI31 subunit	1.26746	FALSE
Q14004	CDK13	Cyclin-dependent kinase 13	1.02663	FALSE
P55735	SEC13	Protein SEC13 homolog	1.41333	FALSE
Q8IZH2	XRN1	5'-3' exoribonuclease 1	0.0411879	FALSE
P49023	PXN	Paxillin	1.43396	FALSE
Q5T481	RBM20	RNA-binding protein 20	1.19142	FALSE
P49454	CENPF	Centromere protein F	2.13381	TRUE
Q8IVW6	ARID3B	AT-rich interactive domain-containing protein 3B	0.66518	FALSE
Q9UHR5	SAP30BP	SAP30-binding protein	0.640067	FALSE
Q15025	TNIP1	TNFAIP3-interacting protein 1	1.24093	FALSE
P63165	SUMO1	Small ubiquitin-related modifier 1	1.14654	FALSE
Q8TES7	FBF1	Fas-binding factor 1	1.22017	FALSE
O00151	PDLIM1	PDZ and LIM domain protein 1	0.556259	FALSE
Q9Y2W2	WBP11	WW domain-binding protein 11	1.02966	FALSE
Q8IX01	SUGP2	SURP and G-patch domain-containing protein 2	0.0704567	FALSE
Q9UHY1	NRBP1	Nuclear receptor-binding protein	1.2783	FALSE
Q96L73	NSD1	Histone-lysine N-methyltransferase, H3 lysine-36 and H4 lysine-20 specific	0.933025	FALSE
Q03001	DST	Dystonin	2.06095	TRUE
Q9NPI6	DCP1A	mRNA-decapping enzyme 1A	0.972763	FALSE
Q6XZF7	DNMBP	Dynamin-binding protein	1.22228	FALSE
P38646	HSPA9	Stress-70 protein, mitochondrial	0.0372458	FALSE
O60832	DKC1	H/ACA ribonucleoprotein complex subunit 4	0.616259	FALSE
Q76L83	ASXL2	Putative Polycomb group protein ASXL2	1.0497	FALSE
P06702	S100A9	Protein S100-A9	1.08556	FALSE
Q00341	HDLBP	Vigilin	0.535061	FALSE
Q9UGP4	LIMD1	LIM domain-containing protein 1	1.14785	FALSE
P38432	COIL	Coilin	0.527333	FALSE
O15078	CEP290	Centrosomal protein of 290 kDa	1.24122	FALSE
Q96EA4	SPDL1	Protein Spindly	2.28653	TRUE
P52434	POLR2H	DNA-directed RNA polymerases I, II, and III subunit RPABC3	0.918178	FALSE
Q9BYE7	PCGF6	Polycomb group RING finger protein 6	1.40154	FALSE
Q53SF7	COBLL1	Cordon-bleu protein-like 1	1.03698	FALSE
Q9HCJ0	TNRC6C	Trinucleotide repeat-containing gene 6C protein	1.3331	FALSE
P35222	CTNNB1	Catenin beta-1	1.21222	FALSE
Q92766	RREB1	Ras-responsive element-binding protein 1	1.04521	FALSE
O43290	SART1	U4/U6.U5 tri-snRNP-associated protein 1	0.648084	FALSE
Q9Y6Q9	NCOA3	Nuclear receptor coactivator 3	1.18653	FALSE
Q6WKZ4	RAB11FIP1	Rab11 family-interacting protein 1	0.871135	FALSE
Q13098	GPS1	COP9 signalosome complex subunit 1	1.13105	FALSE
Q9Y5K6	CD2AP	CD2-associated protein	1.93459	TRUE
O60664	PLIN3	Perilipin-3	0.979366	FALSE
Q9UEE9	CFDP1	Craniofacial development protein 1	0.937895	FALSE
Q9HC77	CENPJ	Centromere protein J	0.810387	FALSE
Q92540	SMG7	Protein SMG7	0.985321	FALSE
Q9UHV9	PFDN2	Prefoldin subunit 2	0.938983	FALSE
Q15311	RALBP1	RalA-binding protein 1	1.03851	FALSE
Q86UP2	KTN1	Kinectin	0.640444	FALSE
Q9NYL9	TMOD3	Tropomodulin-3	0.979945	FALSE
Q86X02	CDR2L	Cerebellar degeneration-related protein 2-like	1.104	FALSE
Q4V328	GRIPAP1	GRIP1-associated protein 1	1.09394	FALSE
Q8IUD2	ERC1	ELKS/Rab6-interacting/CAST family member 1	2.10412	TRUE
Q9UMS4	PRPF19	Pre-mRNA-processing factor 19	0.552337	FALSE
Q05209	PTPN12	Tyrosine-protein phosphatase non-receptor type 12	0.921785	FALSE
Q04726	TLE3	Transducin-like enhancer protein 3	1.17745	FALSE
Q9P260	KIAA1468	LisH domain and HEAT repeat-containing protein KIAA1468	1.02933	FALSE
Q9Y3B9	RRP15	RRP15-like protein	0.706866	FALSE
Q16181	2007-09-01	Septin-7	0.789717	FALSE
O94992	HEXIM1	Protein HEXIM1	1.12778	FALSE
Q15750	TAB1	TGF-beta-activated kinase 1 and MAP3K7-binding protein 1	1.16828	FALSE
Q99439	CNN2	Calponin-2	0.98493	FALSE
Q6IQ49	SDE2	Protein SDE2 homolog	0.989049	FALSE
P62195	PSMC5	26S protease regulatory subunit 8	2.25673	TRUE
Q9NYV4	CDK12	Cyclin-dependent kinase 12	0.850692	FALSE
C9JLW8	FAM195B	Mapk-regulated corepressor-interacting protein 1	0.936264	FALSE
O94913	PCF11	Pre-mRNA cleavage complex 2 protein Pcf11	0.902072	FALSE
P42696	RBM34	RNA-binding protein 34	0.668804	FALSE
Q93052	LPP	Lipoma-preferred partner	1.18434	FALSE
Q15648	MED1	Mediator of RNA polymerase II transcription subunit 1	0.764675	FALSE
Q9BX66	SORBS1	Sorbin and SH3 domain-containing protein 1	1.16446	FALSE
Q6PII3	CCDC174	Coiled-coil domain-containing protein 174	1.15665	FALSE
O15056	SYNJ2	Synaptojanin-2	0.99141	FALSE
Q14444	CAPRIN1	Caprin-1	1.01964	FALSE
Q07157	TJP1	Tight junction protein ZO-1	2.60833	TRUE
P49750	YLPM1	YLP motif-containing protein 1	2.09049	TRUE
Q96DF8	DGCR14	Protein DGCR14	1.18963	FALSE
Q14966	ZNF638	Zinc finger protein 638	0.539699	FALSE
Q5T3I0	GPATCH4	G patch domain-containing protein 4	0.960134	FALSE
Q6ZSR9	NaN	Uncharacterized protein FLJ45252	0.907067	FALSE
P78332	RBM6	RNA-binding protein 6	0.924458	FALSE
Q01658	DR1	Protein Dr1	0.965802	FALSE
Q5JSH3	WDR44	WD repeat-containing protein 44	0.383765	FALSE
Q8N8E3	CEP112	Centrosomal protein of 112 kDa	1.21453	FALSE
O60563	CCNT1	Cyclin-T1	0.830564	FALSE
O75937	DNAJC8	DnaJ homolog subfamily C member 8	0.935581	FALSE
P46939	UTRN	Utrophin	1.9832	TRUE
Q01469	FABP5	Fatty acid-binding protein, epidermal	1.37124	FALSE
Q8WU79	SMAP2	Stromal membrane-associated protein 2	1.11981	FALSE
Q96ES7	SGF29	SAGA-associated factor 29	0.618949	FALSE
Q13573	SNW1	SNW domain-containing protein 1	0.568879	FALSE
Q12874	SF3A3	Splicing factor 3A subunit 3	0.741967	FALSE
Q15369	TCEB1	Transcription elongation factor B polypeptide 1	0.893336	FALSE
Q9NQC7	CYLD	Ubiquitin carboxyl-terminal hydrolase CYLD	1.20965	FALSE
Q6FI81	CIAPIN1	Anamorsin	0.833846	FALSE
Q9ULD9	ZNF608	Zinc finger protein 608	1.07203	FALSE
Q8WXF1	PSPC1	Paraspeckle component 1	0.88151	FALSE
P78559	MAP1A	Microtubule-associated protein 1A	2.08603	TRUE
P55327	TPD52	Tumor protein D52	0.952351	FALSE
Q9C0J8	WDR33	pre-mRNA 3' end processing protein WDR33	0.873568	FALSE
O95197	RTN3	Reticulon-3	1.11984	FALSE
Q8WX93	PALLD	Palladin	1.21782	FALSE
P29692	EEF1D	Elongation factor 1-delta	0.588272	FALSE
Q92989	CLP1	Polyribonucleotide 5'-hydroxyl-kinase Clp1	1.26892	FALSE
Q9Y2X7	GIT1	ARF GTPase-activating protein GIT1	0.90148	FALSE
Q5VZ89	DENND4C	DENN domain-containing protein 4C	0.931653	FALSE
Q8TEW0	PARD3	Partitioning defective 3 homolog	0.796164	FALSE
Q8NDV7	TNRC6A	Trinucleotide repeat-containing gene 6A protein	0.566187	FALSE
Q7Z4H7	HAUS6	HAUS augmin-like complex subunit 6	2.20544	TRUE
Q92667	AKAP1	A-kinase anchor protein 1, mitochondrial	0.810515	FALSE
Q8WXI9	GATAD2B	Transcriptional repressor p66-beta	0.297233	FALSE
Q6ZUT1	C11orf57	Uncharacterized protein C11orf57	1.08179	FALSE
O95721	SNAP29	Synaptosomal-associated protein 29	0.635773	FALSE
P33981	TTK	Dual specificity protein kinase TTK	0.845717	FALSE
Q9P2N5	RBM27	RNA-binding protein 27	0.564851	FALSE
Q6UX04	CWC27	Peptidyl-prolyl cis-trans isomerase CWC27 homolog	1.05973	FALSE
Q9UQL6	HDAC5	Histone deacetylase 5	0.852627	FALSE
Q9UBB9	TFIP11	Tuftelin-interacting protein 11	0.356853	FALSE
P28715	ERCC5	DNA repair protein complementing XP-G cells	1.00678	FALSE
P25789	PSMA4	Proteasome subunit alpha type-4	2.40987	TRUE
Q9Y5B6	PAXBP1	PAX3- and PAX7-binding protein 1	0.990757	FALSE
Q9ULV3	CIZ1	Cip1-interacting zinc finger protein	0.519821	FALSE
Q5VTR2	RNF20	E3 ubiquitin-protein ligase BRE1A	0.872076	FALSE
Q86UW6	N4BP2	NEDD4-binding protein 2	1.14533	FALSE
Q8IY92	SLX4	Structure-specific endonuclease subunit SLX4	1.1375	FALSE
Q14C86	GAPVD1	GTPase-activating protein and VPS9 domain-containing protein 1	0.731971	FALSE
Q16186	ADRM1	Proteasomal ubiquitin receptor ADRM1	1.09612	FALSE
P51003	PAPOLA	Poly(A) polymerase alpha	0.385098	FALSE
NaN	NaN	SWISS-PROT:P02666 Beta-casein - Bos taurus (Bovine).	1.44952	FALSE
Q9Y597	KCTD3	BTB/POZ domain-containing protein KCTD3	1.05329	FALSE
O75376	NCOR1	Nuclear receptor corepressor 1	2.13704	TRUE
P25440	BRD2	Bromodomain-containing protein 2	0.899489	FALSE
Q8IZD4	DCP1B	mRNA-decapping enzyme 1B	1.08741	FALSE
Q5TC82	RC3H1	Roquin-1	1.10689	FALSE
Q9NS91	RAD18	E3 ubiquitin-protein ligase RAD18	0.655007	FALSE
Q8IY63	AMOTL1	Angiomotin-like protein 1	1.16956	FALSE
Q9H0E3	SAP130	Histone deacetylase complex subunit SAP130	0.828183	FALSE
Q9UK61	FAM208A	Protein TASOR	0.665591	FALSE
O14497	ARID1A	AT-rich interactive domain-containing protein 1A	0.903809	FALSE
Q76I76	SSH2	Protein phosphatase Slingshot homolog 2	1.23799	FALSE
Q92905	COPS5	COP9 signalosome complex subunit 5	0.742348	FALSE
P28074	PSMB5	Proteasome subunit beta type-5	2.5887	TRUE
Q86U44	METTL3	N6-adenosine-methyltransferase 70 kDa subunit	1.19125	FALSE
Q9UHB6	LIMA1	LIM domain and actin-binding protein 1	0.268735	FALSE
Q9Y4Y9	LSM5	U6 snRNA-associated Sm-like protein LSm5	1.09827	FALSE
Q12962	TAF10	Transcription initiation factor TFIID subunit 10	1.22404	FALSE
Q96RL1	UIMC1	BRCA1-A complex subunit RAP80	0.847826	FALSE
Q9BT78	COPS4	COP9 signalosome complex subunit 4	1.04159	FALSE
Q7Z3E2	CCDC186	Coiled-coil domain-containing protein 186	1.10376	FALSE
Q9Y5U2	TSSC4	Protein TSSC4	0.991082	FALSE
Q8TC07	TBC1D15	TBC1 domain family member 15	0.180219	FALSE
Q7L5N1	COPS6	COP9 signalosome complex subunit 6	1.11207	FALSE
Q99436	PSMB7	Proteasome subunit beta type-7	2.32191	TRUE
Q9UKE5	TNIK	TRAF2 and NCK-interacting protein kinase	0.915853	FALSE
Q9BTA9	WAC	WW domain-containing adapter protein with coiled-coil	0.969795	FALSE
P47914	RPL29	60S ribosomal protein L29	0.00486523	FALSE
Q76FK4	NOL8	Nucleolar protein 8	0.381891	FALSE
Q9NR09	BIRC6	Baculoviral IAP repeat-containing protein 6	0.844238	FALSE
Q86T24	ZBTB33	Transcriptional regulator Kaiso	0.655078	FALSE
Q9NR28	DIABLO	Diablo homolog, mitochondrial	1.21956	FALSE
Q14126	DSG2	Desmoglein-2	0.223532	FALSE
Q9UKF6	CPSF3	Cleavage and polyadenylation specificity factor subunit 3	0.751056	FALSE
Q5HYK7	SH3D19	SH3 domain-containing protein 19	0.912435	FALSE
O75665	OFD1	Oral-facial-digital syndrome 1 protein	2.17809	TRUE
Q96NC0	ZMAT2	Zinc finger matrin-type protein 2	0.995225	FALSE
O75400	PRPF40A	Pre-mRNA-processing factor 40 homolog A	0.297344	FALSE
Q04637	EIF4G1	Eukaryotic translation initiation factor 4 gamma 1	0.148023	FALSE
Q5EBL8	PDZD11	PDZ domain-containing protein 11	1.02657	FALSE
P63104	YWHAZ	14-3-3 protein zeta/delta	0.459366	FALSE
O75817	POP7	Ribonuclease P protein subunit p20	0.636398	FALSE
O14776	TCERG1	Transcription elongation regulator 1	0.65131	FALSE
B2RTY4	MYO9A	Unconventional myosin-IXa	1.15771	FALSE
P19388	POLR2E	DNA-directed RNA polymerases I, II, and III subunit RPABC1	0.926252	FALSE
Q9UQN3	CHMP2B	Charged multivesicular body protein 2b	0.883563	FALSE
Q5SW79	CEP170	Centrosomal protein of 170 kDa	1.91317	TRUE
P78312	FAM193A	Protein FAM193A	1.07048	FALSE
O75683	SURF6	Surfeit locus protein 6	0.504181	FALSE
Q8N8S7	ENAH	Protein enabled homolog	0.829808	FALSE
Q9P2D0	IBTK	Inhibitor of Bruton tyrosine kinase	0.836763	FALSE
Q7Z2W4	ZC3HAV1	Zinc finger CCCH-type antiviral protein 1	0.629621	FALSE
Q5VUB5	FAM171A1	Protein FAM171A1	1.01086	FALSE
Q16514	TAF12	Transcription initiation factor TFIID subunit 12	1.03319	FALSE
Q5SYE7	NHSL1	NHS-like protein 1	0.943102	FALSE
Q99471	PFDN5	Prefoldin subunit 5	1.06486	FALSE
Q15291	RBBP5	Retinoblastoma-binding protein 5	0.811466	FALSE
P17980	PSMC3	26S protease regulatory subunit 6A	2.74091	TRUE
P49720	PSMB3	Proteasome subunit beta type-3	2.38578	TRUE
P54132	BLM	Bloom syndrome protein	0.512736	FALSE
Q9NW82	WDR70	WD repeat-containing protein 70	0.527031	FALSE
Q9HAU0	PLEKHA5	Pleckstrin homology domain-containing family A member 5	0.423462	FALSE
Q86X53	ERICH1	Glutamate-rich protein 1	1.04382	FALSE
Q9UEY8	ADD3	Gamma-adducin	0.97245	FALSE
Q01130	SRSF2	Serine/arginine-rich splicing factor 2	0.967062	FALSE
Q9UMN6	KMT2B	Histone-lysine N-methyltransferase 2B	0.695774	FALSE
Q3MHD2	LSM12	Protein LSM12 homolog	0.951755	FALSE
O15212	PFDN6	Prefoldin subunit 6	0.820175	FALSE
O60716	CTNND1	Catenin delta-1	0.817022	FALSE
P62333	PSMC6	26S protease regulatory subunit 10B	2.28567	TRUE
Q6VMQ6	ATF7IP	Activating transcription factor 7-interacting protein 1	0.639101	FALSE
Q3YEC7	RABL6	Rab-like protein 6	0.433508	FALSE
P35241	RDX	Radixin	0.709476	FALSE
NaN	NaN	SWISS-PROT:P02662 Alpha-S1-casein - Bos taurus (Bovine).	1.34924	FALSE
Q92917	GPKOW	G patch domain and KOW motifs-containing protein	0.609797	FALSE
Q9BUT9	FAM195A	Protein FAM195A	0.842743	FALSE
P51948	MNAT1	CDK-activating kinase assembly factor MAT1	1.09971	FALSE
Q14596	NBR1	Next to BRCA1 gene 1 protein	0.895972	FALSE
Q13136	PPFIA1	Liprin-alpha-1	0.692782	FALSE
Q08379	GOLGA2	Golgin subfamily A member 2	0.767781	FALSE
Q9Y4E8	USP15	Ubiquitin carboxyl-terminal hydrolase 15	2.11113	TRUE
Q8IZ21	PHACTR4	Phosphatase and actin regulator 4	0.904386	FALSE
P54277	PMS1	PMS1 protein homolog 1	0.8079	FALSE
Q12873	CHD3	Chromodomain-helicase-DNA-binding protein 3	0.639605	FALSE
Q14008	CKAP5	Cytoskeleton-associated protein 5	-0.628709	FALSE
Q5T5P2	KIAA1217	Sickle tail protein homolog	0.928366	FALSE
Q12959	DLG1	Disks large homolog 1	0.668635	FALSE
Q6P1R3	MSANTD2	Myb/SANT-like DNA-binding domain-containing protein 2	1.0544	FALSE
O00161	SNAP23	Synaptosomal-associated protein 23	0.713317	FALSE
Q8N5G2	TMEM57	Macoilin	0.941808	FALSE
Q13371	PDCL	Phosducin-like protein	0.889619	FALSE
Q96I25	RBM17	Splicing factor 45	2.18156	TRUE
Q9NZM4	GLTSCR1	Glioma tumor suppressor candidate region gene 1 protein	0.864117	FALSE
P16333	NCK1	Cytoplasmic protein NCK1	0.634654	FALSE
Q9BZL4	PPP1R12C	Protein phosphatase 1 regulatory subunit 12C	0.921638	FALSE
Q9BQ61	C19orf43	Uncharacterized protein C19orf43	0.470991	FALSE
P26368	U2AF2	Splicing factor U2AF 65 kDa subunit	0.487179	FALSE
Q9NQP4	PFDN4	Prefoldin subunit 4	0.986321	FALSE
O95801	TTC4	Tetratricopeptide repeat protein 4	1.11625	FALSE
Q5VU43	PDE4DIP	Myomegalin	1.07646	FALSE
Q9ULH0	KIDINS220	Kinase D-interacting substrate of 220 kDa	0.85939	FALSE
Q9NXG0	CNTLN	Centlein	0.951755	FALSE
Q9UDY2	TJP2	Tight junction protein ZO-2	2.04656	TRUE
Q9BYP7	WNK3	Serine/threonine-protein kinase WNK3	0.758091	FALSE
Q13029	PRDM2	PR domain zinc finger protein 2	1.00784	FALSE
Q86UP3	ZFHX4	Zinc finger homeobox protein 4	0.497777	FALSE
Q15942	ZYX	Zyxin	0.295019	FALSE
Q92769	HDAC2	Histone deacetylase 2	0.667642	FALSE
Q9ULD2	MTUS1	Microtubule-associated tumor suppressor 1	0.21348	FALSE
O00459	PIK3R2	Phosphatidylinositol 3-kinase regulatory subunit beta	0.928907	FALSE
P37275	ZEB1	Zinc finger E-box-binding homeobox 1	0.554069	FALSE
Q13426	XRCC4	DNA repair protein XRCC4	0.692947	FALSE
P55198	MLLT6	Protein AF-17	0.762817	FALSE
P60900	PSMA6	Proteasome subunit alpha type-6	2.3746	TRUE
P09012	SNRPA	U1 small nuclear ribonucleoprotein A	0.863727	FALSE
Q15398	DLGAP5	Disks large-associated protein 5	0.497775	FALSE
Q9NP61	ARFGAP3	ADP-ribosylation factor GTPase-activating protein 3	0.757283	FALSE
P47929	LGALS7	Galectin-7	0.522312	FALSE
Q8WYQ5	DGCR8	Microprocessor complex subunit DGCR8	0.800748	FALSE
Q63HK5	TSHZ3	Teashirt homolog 3	0.620673	FALSE
P61201	COPS2	COP9 signalosome complex subunit 2	1.00708	FALSE
Q9P013	CWC15	Spliceosome-associated protein CWC15 homolog	0.775809	FALSE
Q04917	YWHAH	14-3-3 protein eta	0.997343	FALSE
O43447	PPIH	Peptidyl-prolyl cis-trans isomerase H	0.843274	FALSE
Q8IVF2	AHNAK2	Protein AHNAK2	1.95526	TRUE
O00193	SMAP	Small acidic protein	1.01081	FALSE
O95391	SLU7	Pre-mRNA-splicing factor SLU7	0.361558	FALSE
Q9H098	FAM107B	Protein FAM107B	0.870989	FALSE
O14639	ABLIM1	Actin-binding LIM protein 1	0.32682	FALSE
O43639	NCK2	Cytoplasmic protein NCK2	0.771728	FALSE
Q06124	PTPN11	Tyrosine-protein phosphatase non-receptor type 11	0.294844	FALSE
O75528	TADA3	Transcriptional adapter 3	0.942869	FALSE
P19532	TFE3	Transcription factor E3	0.915746	FALSE
Q13610	PWP1	Periodic tryptophan protein 1 homolog	0.709495	FALSE
Q9UK76	HN1	Hematological and neurological expressed 1 protein	0.614262	FALSE
Q8NG31	CASC5	Protein CASC5	2.05742	TRUE
Q9H7E2	TDRD3	Tudor domain-containing protein 3	0.355175	FALSE
Q01826	SATB1	DNA-binding protein SATB1	0.882595	FALSE
O15084	ANKRD28	Serine/threonine-protein phosphatase 6 regulatory ankyrin repeat subunit A	0.548454	FALSE
Q9HBD1	RC3H2	Roquin-2	0.887928	FALSE
Q14320	FAM50A	Protein FAM50A	0.74887	FALSE
P56945	BCAR1	Breast cancer anti-estrogen resistance protein 1	1.07272	FALSE
Q7Z5K2	WAPL	Wings apart-like protein homolog	-0.218495	FALSE
Q9H0L4	CSTF2T	Cleavage stimulation factor subunit 2 tau variant	1.14244	FALSE
P48382	RFX5	DNA-binding protein RFX5	0.47457	FALSE
Q9H8G2	CAAP1	Caspase activity and apoptosis inhibitor 1	1.01349	FALSE
O75410	TACC1	Transforming acidic coiled-coil-containing protein 1	2.10909	TRUE
Q8N1I0	DOCK4	Dedicator of cytokinesis protein 4	0.97388	FALSE
Q9UKY7	CDV3	Protein CDV3 homolog	0.387905	FALSE
Q5W0B1	RNF219	RING finger protein 219	0.713424	FALSE
Q9UHB7	AFF4	AF4/FMR2 family member 4	0.592499	FALSE
Q6I9Y2	THOC7	THO complex subunit 7 homolog	0.969156	FALSE
Q9NXV6	CDKN2AIP	CDKN2A-interacting protein	0.302935	FALSE
Q14865	ARID5B	AT-rich interactive domain-containing protein 5B	0.829682	FALSE
Q5VVJ2	MYSM1	Histone H2A deubiquitinase MYSM1	0.649323	FALSE
Q8N6N3	C1orf52	UPF0690 protein C1orf52	0.964149	FALSE
Q6ZRI6	C15orf39	Uncharacterized protein C15orf39	0.754655	FALSE
O43491	EPB41L2	Band 4.1-like protein 2	1.81951	TRUE
O95425	SVIL	Supervillin	0.479375	FALSE
P55199	ELL	RNA polymerase II elongation factor ELL	0.781799	FALSE
P48163	ME1	NADP-dependent malic enzyme	1.01566	FALSE
Q5JS54	PSMG4	Proteasome assembly chaperone 4	1.17807	FALSE
Q13868	EXOSC2	Exosome complex component RRP4	0.931239	FALSE
Q9P1Y6	PHRF1	PHD and RING finger domain-containing protein 1	0.444704	FALSE
P13056	NR2C1	Nuclear receptor subfamily 2 group C member 1	0.739327	FALSE
Q9H0E9	BRD8	Bromodomain-containing protein 8	0.958872	FALSE
P33240	CSTF2	Cleavage stimulation factor subunit 2	0.914754	FALSE
Q8NFD5	ARID1B	AT-rich interactive domain-containing protein 1B	0.676321	FALSE
Q15154	PCM1	Pericentriolar material 1 protein	2.45972	TRUE
Q9UPN4	CEP131	Centrosomal protein of 131 kDa	2.08215	TRUE
Q15032	R3HDM1	R3H domain-containing protein 1	0.751954	FALSE
Q96KQ7	EHMT2	Histone-lysine N-methyltransferase EHMT2	0.64765	FALSE
Q6IN85	PPP4R3A	Serine/threonine-protein phosphatase 4 regulatory subunit 3A	0.0722709	FALSE
Q2TBE0	CWF19L2	CWF19-like protein 2	0.48802	FALSE
Q8IXW5	RPAP2	Putative RNA polymerase II subunit B1 CTD phosphatase RPAP2	0.607505	FALSE
P16383	GCFC2	GC-rich sequence DNA-binding factor 2	0.744896	FALSE
Q5H9F3	BCORL1	BCL-6 corepressor-like protein 1	0.687258	FALSE
O00512	BCL9	B-cell CLL/lymphoma 9 protein	0.772909	FALSE
A0JNW5	UHRF1BP1L	UHRF1-binding protein 1-like	0.877585	FALSE
Q86YC2	PALB2	Partner and localizer of BRCA2	0.880108	FALSE
P28066	PSMA5	Proteasome subunit alpha type-5	2.33992	TRUE
Q6P996	PDXDC1	Pyridoxal-dependent decarboxylase domain-containing protein 1	0.953755	FALSE
Q5VWQ0	RSBN1	Round spermatid basic protein 1	0.939825	FALSE
Q14562	DHX8	ATP-dependent RNA helicase DHX8	0.672924	FALSE
P21675	TAF1	Transcription initiation factor TFIID subunit 1	0.825994	FALSE
A1L390	PLEKHG3	Pleckstrin homology domain-containing family G member 3	0.782544	FALSE
Q9H0B6	KLC2	Kinesin light chain 2	0.0954847	FALSE
Q8N6V9	TEX9	Testis-expressed sequence 9 protein	0.600215	FALSE
Q96B97	SH3KBP1	SH3 domain-containing kinase-binding protein 1	0.792192	FALSE
Q8ND24	RNF214	RING finger protein 214	0.741399	FALSE
Q9BRX9	WDR83	WD repeat domain-containing protein 83	0.178024	FALSE
Q9UBC2	EPS15L1	Epidermal growth factor receptor substrate 15-like 1	2.07055	TRUE
Q13948	CUX1	Protein CASP	0.911222	FALSE
P62979	RPS27A	Ubiquitin-40S ribosomal protein S27a	0.128146	FALSE
Q9BVG4	PBDC1	Protein PBDC1	0.775452	FALSE
P62316	SNRPD2	Small nuclear ribonucleoprotein Sm D2	0.497058	FALSE
Q14181	POLA2	DNA polymerase alpha subunit B	0.667364	FALSE
Q8IY67	RAVER1	Ribonucleoprotein PTB-binding 1	0.700236	FALSE
Q9H4L7	SMARCAD1	SWI/SNF-related matrix-associated actin-dependent regulator of chromatin subfamily A containing DEAD/H box 1	0.542676	FALSE
Q8N3F8	MICALL1	MICAL-like protein 1	0.569268	FALSE
P31946	YWHAB	14-3-3 protein beta/alpha	0.570809	FALSE
Q8NFU7	TET1	Methylcytosine dioxygenase TET1	0.744506	FALSE
Q5VT52	RPRD2	Regulation of nuclear pre-mRNA domain-containing protein 2	2.01168	TRUE
O60293	ZFC3H1	Zinc finger C3H1 domain-containing protein	0.464985	FALSE
Q9UN86	G3BP2	Ras GTPase-activating protein-binding protein 2	0.402727	FALSE
Q9BRT6	LLPH	Protein LLP homolog	0.71454	FALSE
P61956	SUMO2	Small ubiquitin-related modifier 2	0.6973	FALSE
Q6UB99	ANKRD11	Ankyrin repeat domain-containing protein 11	0.992291	FALSE
Q7Z5J4	RAI1	Retinoic acid-induced protein 1	0.10513	FALSE
Q6ZWJ1	STXBP4	Syntaxin-binding protein 4	0.794027	FALSE
Q96MW1	CCDC43	Coiled-coil domain-containing protein 43	0.520321	FALSE
Q9Y2X9	ZNF281	Zinc finger protein 281	0.373647	FALSE
O43815	STRN	Striatin	0.486609	FALSE
Q05519	SRSF11	Serine/arginine-rich splicing factor 11	2.06248	TRUE
Q9UGY1	NOL12	Nucleolar protein 12	0.604588	FALSE
Q96MT8	CEP63	Centrosomal protein of 63 kDa	0.84118	FALSE
Q6ZU80	CEP128	Centrosomal protein of 128 kDa	0.0635479	FALSE
Q7Z333	SETX	Probable helicase senataxin	0.517082	FALSE
Q6PD62	CTR9	RNA polymerase-associated protein CTR9 homolog	0.523658	FALSE
Q99504	EYA3	Eyes absent homolog 3	0.861202	FALSE
O95400	CD2BP2	CD2 antigen cytoplasmic tail-binding protein 2	0.549134	FALSE
Q9UN81	L1RE1	LINE-1 retrotransposable element ORF1 protein	0.210938	FALSE
P55010	EIF5	Eukaryotic translation initiation factor 5	0.080934	FALSE
Q8N5W9	FAM101B	Filamin-interacting protein FAM101B	0.322096	FALSE
Q13428	TCOF1	Treacle protein	1.66942	FALSE
Q8IWU2	LMTK2	Serine/threonine-protein kinase LMTK2	0.828841	FALSE
Q96QT6	PHF12	PHD finger protein 12	0.279116	FALSE
Q14814	MEF2D	Myocyte-specific enhancer factor 2D	0.678855	FALSE
Q8WVK7	SKA2	Spindle and kinetochore-associated protein 2	0.180449	FALSE
Q9Y4C8	RBM19	Probable RNA-binding protein 19	0.516606	FALSE
Q9Y253	POLH	DNA polymerase eta	0.754589	FALSE
O60934	NBN	Nibrin	-0.0347785	FALSE
Q9Y2Z0	SUGT1	Protein SGT1 homolog	0.431732	FALSE
Q9UPV0	CEP164	Centrosomal protein of 164 kDa	0.854508	FALSE
Q9C0B5	ZDHHC5	Palmitoyltransferase ZDHHC5	0.517031	FALSE
Q9UPS8	ANKRD26	Ankyrin repeat domain-containing protein 26	2.06035	TRUE
O43719	HTATSF1	HIV Tat-specific factor 1	0.443074	FALSE
Q13177	PAK2	Serine/threonine-protein kinase PAK 2	0.356328	FALSE
P11274	BCR	Breakpoint cluster region protein	0.499765	FALSE
Q15007	WTAP	Pre-mRNA-splicing regulator WTAP	0.419845	FALSE
Q14141	2006-09-01	Septin-6	0.71008	FALSE
Q15691	MAPRE1	Microtubule-associated protein RP/EB family member 1	-0.186991	FALSE
Q9H3P7	ACBD3	Golgi resident protein GCP60	0.545917	FALSE
O95104	SCAF4	Splicing factor, arginine/serine-rich 15	0.486527	FALSE
P27482	CALML3	Calmodulin-like protein 3	1.05628	FALSE
Q5TH69	ARFGEF3	Brefeldin A-inhibited guanine nucleotide-exchange protein 3	0.276041	FALSE
P21333	FLNA	Filamin-A	1.09971	FALSE
O14562	UBFD1	Ubiquitin domain-containing protein UBFD1	0.783409	FALSE
Q16799	RTN1	Reticulon-1	0.528358	FALSE
A7KAX9	ARHGAP32	Rho GTPase-activating protein 32	0.518258	FALSE
Q8N6H7	ARFGAP2	ADP-ribosylation factor GTPase-activating protein 2	0.26809	FALSE
Q96JH7	VCPIP1	Deubiquitinating protein VCIP135	-0.569759	FALSE
Q8NHV4	NEDD1	Protein NEDD1	0.549257	FALSE
Q9Y580	RBM7	RNA-binding protein 7	0.53595	FALSE
O75330	HMMR	Hyaluronan mediated motility receptor	0.0910658	FALSE
Q9H840	GEMIN7	Gem-associated protein 7	0.821063	FALSE
Q8IXM2	BAP18	Chromatin complexes subunit BAP18	0.460537	FALSE
Q9Y490	TLN1	Talin-1	1.75076	FALSE
Q9ULL1	PLEKHG1	Pleckstrin homology domain-containing family G member 1	0.714019	FALSE
Q13480	GAB1	GRB2-associated-binding protein 1	0.549317	FALSE
Q9Y2U8	LEMD3	Inner nuclear membrane protein Man1	0.597837	FALSE
Q99567	NUP88	Nuclear pore complex protein Nup88	0.548039	FALSE
Q96NB3	ZNF830	Zinc finger protein 830	0.55881	FALSE
Q99961	SH3GL1	Endophilin-A2	0.391193	FALSE
P62861	FAU	40S ribosomal protein S30	-1.14329	FALSE
P52907	CAPZA1	F-actin-capping protein subunit alpha-1	0.383495	FALSE
Q96CX2	KCTD12	BTB/POZ domain-containing protein KCTD12	0.53168	FALSE
Q9UKB3	DNAJC12	DnaJ homolog subfamily C member 12	0.729933	FALSE
Q05682	CALD1	Caldesmon	1.88975	TRUE
Q6P0Q8	MAST2	Microtubule-associated serine/threonine-protein kinase 2	0.587871	FALSE
Q53GG5	PDLIM3	PDZ and LIM domain protein 3	0.539138	FALSE
P69905	HBA1	Hemoglobin subunit alpha	1.03028	FALSE
Q9UHD8	2009-09-01	Septin-9	0.0814658	FALSE
Q96DN5	TBC1D31	TBC1 domain family member 31	0.652491	FALSE
O95487	SEC24B	Protein transport protein Sec24B	0.410959	FALSE
O94888	UBXN7	UBX domain-containing protein 7	0.59247	FALSE
P22234	PAICS	Multifunctional protein ADE2	-1.24335	FALSE
P40818	USP8	Ubiquitin carboxyl-terminal hydrolase 8	0.572855	FALSE
Q9Y3S1	WNK2	Serine/threonine-protein kinase WNK2	0.616899	FALSE
P19338	NCL	Nucleolin	2.40827	TRUE
Q8IWX8	CHERP	Calcium homeostasis endoplasmic reticulum protein	1.97495	TRUE
Q9H788	SH2D4A	SH2 domain-containing protein 4A	0.536777	FALSE
P04150	NR3C1	Glucocorticoid receptor	0.33447	FALSE
P78318	IGBP1	Immunoglobulin-binding protein 1	0.507199	FALSE
;Q6E0U4	;DMKN	TREMBL:A3EZ82;Q32W66 Tax_Id=9606 Gene_Symbol=DMKN Dermokine;Dermokine	0.940323	FALSE
Q92574	TSC1	Hamartin	0.569427	FALSE
Q8NDX5	PHC3	Polyhomeotic-like protein 3	0.473959	FALSE
Q8N954	GPATCH11	G patch domain-containing protein 11	0.628134	FALSE
O15164	TRIM24	Transcription intermediary factor 1-alpha	0.576737	FALSE
Q9Y5Y0	FLVCR1	Feline leukemia virus subgroup C receptor-related protein 1	0.521379	FALSE
P83916	CBX1	Chromobox protein homolog 1	-0.701404	FALSE
Q9C0C2	TNKS1BP1	182 kDa tankyrase-1-binding protein	1.96093	TRUE
Q9ULR0	ISY1	Pre-mRNA-splicing factor ISY1 homolog	0.643395	FALSE
Q92599	2008-09-01	Septin-8	0.462455	FALSE
Q6PJG2	ELMSAN1	ELM2 and SANT domain-containing protein 1	0.491739	FALSE
P10244	MYBL2	Myb-related protein B	0.630612	FALSE
Q15050	RRS1	Ribosome biogenesis regulatory protein homolog	-0.272645	FALSE
Q96SN8	CDK5RAP2	CDK5 regulatory subunit-associated protein 2	-0.27037	FALSE
P04279	SEMG1	Semenogelin-1	0.592119	FALSE
Q13227	GPS2	G protein pathway suppressor 2	0.345415	FALSE
P28065	PSMB9	Proteasome subunit beta type-9	0.95553	FALSE
Q14847	LASP1	LIM and SH3 domain protein 1	0.145297	FALSE
Q13435	SF3B2	Splicing factor 3B subunit 2	1.83532	TRUE
Q9UQ35	SRRM2	Serine/arginine repetitive matrix protein 2	-0.652574	FALSE
Q15417	CNN3	Calponin-3	0.447368	FALSE
Q5T0Z8	C6orf132	Uncharacterized protein C6orf132	0.904064	FALSE
A1X283	SH3PXD2B	SH3 and PX domain-containing protein 2B	0.475539	FALSE
O75934	BCAS2	Pre-mRNA-splicing factor SPF27	0.497806	FALSE
Q8TEU7	RAPGEF6	Rap guanine nucleotide exchange factor 6	0.0255893	FALSE
Q8N302	AGGF1	Angiogenic factor with G patch and FHA domains 1	0.804404	FALSE
O95817	BAG3	BAG family molecular chaperone regulator 3	0.268588	FALSE
Q12955	ANK3	Ankyrin-3	0.581067	FALSE
P49773	HINT1	Histidine triad nucleotide-binding protein 1	0.788338	FALSE
P50990	CCT8	T-complex protein 1 subunit theta	1.57951	FALSE
Q96AT1	KIAA1143	Uncharacterized protein KIAA1143	0.27202	FALSE
Q9UI36	DACH1	Dachshund homolog 1	0.422844	FALSE
Q9UPP5	KIAA1107	Uncharacterized protein KIAA1107	0.277309	FALSE
Q9C0A6	SETD5	SET domain-containing protein 5	0.665019	FALSE
Q9UNF1	MAGED2	Melanoma-associated antigen D2	0.325087	FALSE
P05089	ARG1	Arginase-1	-0.473032	FALSE
Q15024	EXOSC7	Exosome complex component RRP42	-0.256687	FALSE
A6ND36	FAM83G	Protein FAM83G	0.119675	FALSE
Q96L93	KIF16B	Kinesin-like protein KIF16B	0.413864	FALSE
P06748	NPM1	Nucleophosmin	0.429004	FALSE
Q9BY89	KIAA1671	Uncharacterized protein KIAA1671	1.83936	TRUE
Q13243	SRSF5	Serine/arginine-rich splicing factor 5	0.626556	FALSE
Q9BVW5	TIPIN	TIMELESS-interacting protein	0.743359	FALSE
O75821	EIF3G	Eukaryotic translation initiation factor 3 subunit G	-0.0875898	FALSE
Q96PZ0	PUS7	Pseudouridylate synthase 7 homolog	0.0604141	FALSE
O00268	TAF4	Transcription initiation factor TFIID subunit 4	0.448844	FALSE
O94864	SUPT7L	STAGA complex 65 subunit gamma	0.425782	FALSE
P19784	CSNK2A2	Casein kinase II subunit alpha'	0.341332	FALSE
Q9Y5X3	SNX5	Sorting nexin-5	0.340764	FALSE
Q9Y6W5	WASF2	Wiskott-Aldrich syndrome protein family member 2	0.46312	FALSE
O75044	SRGAP2	SLIT-ROBO Rho GTPase-activating protein 2	0.404212	FALSE
Q9Y266	NUDC	Nuclear migration protein nudC	1.93924	TRUE
P49711	CTCF	Transcriptional repressor CTCF	0.286907	FALSE
Q86W56	PARG	Poly(ADP-ribose) glycohydrolase	0.432166	FALSE
Q92922	SMARCC1	SWI/SNF complex subunit SMARCC1	0.0420915	FALSE
Q96GY3	LIN37	Protein lin-37 homolog	0.358459	FALSE
O43379	WDR62	WD repeat-containing protein 62	-0.135087	FALSE
Q96F24	NRBF2	Nuclear receptor-binding factor 2	-0.1659	FALSE
Q2NKX8	ERCC6L	DNA excision repair protein ERCC-6-like	0.4954	FALSE
Q9BRD0	BUD13	BUD13 homolog	0.625527	FALSE
Q969V6	MKL1	MKL/myocardin-like protein 1	0.684618	FALSE
Q9P266	KIAA1462	Junctional protein associated with coronary artery disease	0.407161	FALSE
Q8WXA9	SREK1	Splicing regulatory glutamine/lysine-rich protein 1	2.22283	TRUE
Q9BRK4	LZTS2	Leucine zipper putative tumor suppressor 2	0.516964	FALSE
Q0JRZ9	FCHO2	F-BAR domain only protein 2	0.525377	FALSE
Q92609	TBC1D5	TBC1 domain family member 5	0.361747	FALSE
Q9NQ29	LUC7L	Putative RNA-binding protein Luc7-like 1	0.318776	FALSE
Q01105	SET	Protein SET	0.475701	FALSE
O15498	YKT6	Synaptobrevin homolog YKT6	-0.45343	FALSE
P55072	VCP	Transitional endoplasmic reticulum ATPase	0.181071	FALSE
Q5M775	SPECC1	Cytospin-B	0.552094	FALSE
Q53RT3	ASPRV1	Retroviral-like aspartic protease 1	0.848724	FALSE
Q9Y388	RBMX2	RNA-binding motif protein, X-linked 2	-0.313269	FALSE
Q8NDI1	EHBP1	EH domain-binding protein 1	1.96399	TRUE
Q6BDS2	UHRF1BP1	UHRF1-binding protein 1	0.53597	FALSE
O14531	DPYSL4	Dihydropyrimidinase-related protein 4	0.111034	FALSE
Q15047	SETDB1	Histone-lysine N-methyltransferase SETDB1	0.0887155	FALSE
P0CAP2	POLR2M	DNA-directed RNA polymerase II subunit GRINL1A	0.835549	FALSE
Q15650	TRIP4	Activating signal cointegrator 1	0.138988	FALSE
Q9UBW8	COPS7A	COP9 signalosome complex subunit 7a	0.567466	FALSE
Q9C0F1	CEP44	Centrosomal protein of 44 kDa	0.386758	FALSE
Q4LE39	ARID4B	AT-rich interactive domain-containing protein 4B	0.126929	FALSE
Q9C0D5	TANC1	Protein TANC1	0.341549	FALSE
Q96EB1	ELP4	Elongator complex protein 4	-0.40492	FALSE
Q9GZU8	FAM192A	Protein FAM192A	2.26664	TRUE
Q9Y6J0	CABIN1	Calcineurin-binding protein cabin-1	0.149081	FALSE
Q9NWV8	BABAM1	BRISC and BRCA1-A complex member 1	-0.374526	FALSE
P50502;Q8IZP2	ST13;ST13P4	Hsc70-interacting protein;Putative protein FAM10A4	0.589484	FALSE
Q2M2Z5	KIZ	Centrosomal protein kizuna	0.190987	FALSE
P26038	MSN	Moesin	0.284348	FALSE
O75420	GIGYF1	PERQ amino acid-rich with GYF domain-containing protein 1	0.612263	FALSE
Q8NEZ4	KMT2C	Histone-lysine N-methyltransferase 2C	0.0861218	FALSE
P14923	JUP	Junction plakoglobin	-0.101237	FALSE
Q9NUP9	LIN7C	Protein lin-7 homolog C	0.688563	FALSE
Q9BRP8	WIBG	Partner of Y14 and mago	-0.23069	FALSE
Q8WWM7	ATXN2L	Ataxin-2-like protein	1.78632	FALSE
Q9P2N6	KANSL3	KAT8 regulatory NSL complex subunit 3	0.643032	FALSE
P08670	VIM	Vimentin	-0.469339	FALSE
Q08AD1	CAMSAP2	Calmodulin-regulated spectrin-associated protein 2	0.516924	FALSE
Q9H3P2	NELFA	Negative elongation factor A	0.315173	FALSE
Q14161	GIT2	ARF GTPase-activating protein GIT2	0.622096	FALSE
Q9NWZ8	GEMIN8	Gem-associated protein 8	0.339429	FALSE
O15090	ZNF536	Zinc finger protein 536	0.406282	FALSE
Q8IZP0	ABI1	Abl interactor 1	0.676236	FALSE
Q9P1Y5	CAMSAP3	Calmodulin-regulated spectrin-associated protein 3	-0.0980953	FALSE
Q86WP2	GPBP1	Vasculin	0.516117	FALSE
Q9UPN3	MACF1	Microtubule-actin cross-linking factor 1, isoforms 1/2/3/5	2.3683	TRUE
Q9UHX1	PUF60	Poly(U)-binding-splicing factor PUF60	1.83555	TRUE
Q8IVM0	CCDC50	Coiled-coil domain-containing protein 50	0.641044	FALSE
Q9NQA3	WASH6P	WAS protein family homolog 6	0.490133	FALSE
Q96IZ0	PAWR	PRKC apoptosis WT1 regulator protein	0.154818	FALSE
Q9BY42	RTFDC1	Protein RTF2 homolog	-0.317925	FALSE
Q16576	RBBP7	Histone-binding protein RBBP7	0.213762	FALSE
Q9P2K3	RCOR3	REST corepressor 3	-0.584513	FALSE
P49756	RBM25	RNA-binding protein 25	0.155515	FALSE
Q15911	ZFHX3	Zinc finger homeobox protein 3	0.0559301	FALSE
Q9NX24	NHP2	H/ACA ribonucleoprotein complex subunit 2	-1.6955	FALSE
Q8IWB9	TEX2	Testis-expressed sequence 2 protein	-0.52013	FALSE
Q08378	GOLGA3	Golgin subfamily A member 3	2.02481	TRUE
Q5VZL5	ZMYM4	Zinc finger MYM-type protein 4	-0.0246162	FALSE
O75554	WBP4	WW domain-binding protein 4	0.460034	FALSE
P31944	CASP14	Caspase-14	0.097355	FALSE
Q8IY57	YAF2	YY1-associated factor 2	-0.0428466	FALSE
Q9BT92	TCHP	Trichoplein keratin filament-binding protein	0.207152	FALSE
Q99614	TTC1	Tetratricopeptide repeat protein 1	0.375616	FALSE
P55209	NAP1L1	Nucleosome assembly protein 1-like 1	0.0301221	FALSE
Q92997	DVL3	Segment polarity protein dishevelled homolog DVL-3	-0.194105	FALSE
Q96GX5	MASTL	Serine/threonine-protein kinase greatwall	-0.299181	FALSE
P04792	HSPB1	Heat shock protein beta-1	0.230296	FALSE
P11021	HSPA5	78 kDa glucose-regulated protein	1.65596	FALSE
O95218	ZRANB2	Zinc finger Ran-binding domain-containing protein 2	-0.137321	FALSE
Q9UKK9	NUDT5	ADP-sugar pyrophosphatase	0.232065	FALSE
Q9UPW5	AGTPBP1	Cytosolic carboxypeptidase 1	-0.518217	FALSE
Q9H910	HN1L	Hematological and neurological expressed 1-like protein	0.402523	FALSE
Q15019	2002-09-01	Septin-2	-0.421283	FALSE
Q13835	PKP1	Plakophilin-1	0.533437	FALSE
Q86V15	CASZ1	Zinc finger protein castor homolog 1	-0.0613044	FALSE
Q9H8E8	CSRP2BP	Cysteine-rich protein 2-binding protein	0.209877	FALSE
Q96B01	RAD51AP1	RAD51-associated protein 1	0.256177	FALSE
Q13459	MYO9B	Unconventional myosin-IXb	0.339562	FALSE
Q12802	AKAP13	A-kinase anchor protein 13	1.85756	TRUE
Q9BY12	SCAPER	S phase cyclin A-associated protein in the endoplasmic reticulum	-0.037194	FALSE
Q9Y4C1	KDM3A	Lysine-specific demethylase 3A	-0.234266	FALSE
Q9Y6K9	IKBKG	NF-kappa-B essential modulator	0.271769	FALSE
Q13501	SQSTM1	Sequestosome-1	0.0616968	FALSE
Q9NYP9	MIS18A	Protein Mis18-alpha	0.481252	FALSE
Q9H7S9	ZNF703	Zinc finger protein 703	0.0136491	FALSE
Q9HCN4	GPN1	GPN-loop GTPase 1	-0.280852	FALSE
Q6P1J9	CDC73	Parafibromin	-0.394871	FALSE
Q969G3	SMARCE1	SWI/SNF-related matrix-associated actin-dependent regulator of chromatin subfamily E member 1	-0.27943	FALSE
Q9NZM5	GLTSCR2	Glioma tumor suppressor candidate region gene 2 protein	-0.993759	FALSE
Q5T5Y3	CAMSAP1	Calmodulin-regulated spectrin-associated protein 1	1.80051	TRUE
Q92585	MAML1	Mastermind-like protein 1	0.366964	FALSE
P53803	POLR2K	DNA-directed RNA polymerases I, II, and III subunit RPABC4	-0.0316585	FALSE
P09497	CLTB	Clathrin light chain B	-0.214207	FALSE
Q9UBN7	HDAC6	Histone deacetylase 6	-0.305621	FALSE
Q9H9Q2	COPS7B	COP9 signalosome complex subunit 7b	0.331128	FALSE
Q9UPA5	BSN	Protein bassoon	0.316498	FALSE
Q9P209	CEP72	Centrosomal protein of 72 kDa	-0.134611	FALSE
Q9Y462	ZNF711	Zinc finger protein 711	0.322077	FALSE
Q9Y2H2	INPP5F	Phosphatidylinositide phosphatase SAC2	-0.35729	FALSE
Q96S66	CLCC1	Chloride channel CLIC-like protein 1	-0.10784	FALSE
Q9H4A3	WNK1	Serine/threonine-protein kinase WNK1	1.685	FALSE
O15372	EIF3H	Eukaryotic translation initiation factor 3 subunit H	-0.0761122	FALSE
NaN	NaN	SWISS-PROT:P02663 Alpha-S2-casein [Contains: Casocidin-1 - Bos taurus (Bovine).	0.710232	FALSE
E9PRG8	C11orf98	Uncharacterized protein C11orf98	-0.547928	FALSE
Q96JN0	LCOR	Ligand-dependent corepressor	-0.0547912	FALSE
Q9UBL3	ASH2L	Set1/Ash2 histone methyltransferase complex subunit ASH2	-0.180664	FALSE
Q99590	SCAF11	Protein SCAF11	0.00788232	FALSE
P98170	XIAP	E3 ubiquitin-protein ligase XIAP	-1.23503	FALSE
Q5TKA1	LIN9	Protein lin-9 homolog	0.57513	FALSE
P05109	S100A8	Protein S100-A8	0.36374	FALSE
Q9NSK0	KLC4	Kinesin light chain 4	-0.13532	FALSE
Q9H6T3	RPAP3	RNA polymerase II-associated protein 3	1.872	TRUE
Q9UN79	SOX13	Transcription factor SOX-13	0.166218	FALSE
O60828	PQBP1	Polyglutamine-binding protein 1	0.251857	FALSE
Q86SQ0	PHLDB2	Pleckstrin homology-like domain family B member 2	0.123662	FALSE
Q14498	RBM39	RNA-binding protein 39	0.183066	FALSE
Q8TBC3	SHKBP1	SH3KBP1-binding protein 1	-0.176203	FALSE
Q8WUD4	CCDC12	Coiled-coil domain-containing protein 12	0.259956	FALSE
Q0PNE2	ELP6	Elongator complex protein 6	0.212036	FALSE
Q5VSY0	GKAP1	G kinase-anchoring protein 1	0.269602	FALSE
Q13427	PPIG	Peptidyl-prolyl cis-trans isomerase G	0.257124	FALSE
Q15596	NCOA2	Nuclear receptor coactivator 2	-0.29214	FALSE
Q9Y6A5	TACC3	Transforming acidic coiled-coil-containing protein 3	1.95666	TRUE
Q9UM13	ANAPC10	Anaphase-promoting complex subunit 10	0.639136	FALSE
Q04760	GLO1	Lactoylglutathione lyase	-0.250242	FALSE
Q9H165	BCL11A	B-cell lymphoma/leukemia 11A	0.0787243	FALSE
Q8IX12	CCAR1	Cell division cycle and apoptosis regulator protein 1	0.0304166	FALSE
O60925	PFDN1	Prefoldin subunit 1	-0.22122	FALSE
Q9BRT9	GINS4	DNA replication complex GINS protein SLD5	0.350681	FALSE
P56537	EIF6	Eukaryotic translation initiation factor 6	-0.112981	FALSE
Q9Y484	WDR45	WD repeat domain phosphoinositide-interacting protein 4	0.190182	FALSE
NaN	NaN	SWISS-PROT:P02754 Beta-lactoglobulin - Bos taurus (Bovine).	0.582361	FALSE
P49366	DHPS	Deoxyhypusine synthase	0.182907	FALSE
Q6WCQ1	MPRIP	Myosin phosphatase Rho-interacting protein	1.78809	FALSE
Q5M9N0	CCDC158	Coiled-coil domain-containing protein 158	0.538907	FALSE
Q7L4I2	RSRC2	Arginine/serine-rich coiled-coil protein 2	-0.485679	FALSE
Q7Z739	YTHDF3	YTH domain-containing family protein 3	0.197198	FALSE
Q8N5I9	C12orf45	Uncharacterized protein C12orf45	-0.351061	FALSE
Q92618	ZNF516	Zinc finger protein 516	-0.683959	FALSE
A6H8Y1	BDP1	Transcription factor TFIIIB component B'' homolog	0.292845	FALSE
Q9P270	SLAIN2	SLAIN motif-containing protein 2	0.222836	FALSE
O15355	PPM1G	Protein phosphatase 1G	0.197207	FALSE
Q9Y5T5	USP16	Ubiquitin carboxyl-terminal hydrolase 16	-1.12011	FALSE
Q9NZ52	GGA3	ADP-ribosylation factor-binding protein GGA3	0.416506	FALSE
Q96RT1	ERBB2IP	Protein LAP2	1.75651	FALSE
Q9UI30	TRMT112	Multifunctional methyltransferase subunit TRM112-like protein	0.352133	FALSE
Q9Y450	HBS1L	HBS1-like protein	0.0683457	FALSE
Q9HB21	PLEKHA1	Pleckstrin homology domain-containing family A member 1	-0.46231	FALSE
P51957	NEK4	Serine/threonine-protein kinase Nek4	0.083364	FALSE
Q9NQ92	COPRS	Coordinator of PRMT5 and differentiation stimulator	0.184634	FALSE
Q9Y4F3	KIAA0430	Meiosis arrest female protein 1	0.300536	FALSE
P00519	ABL1	Tyrosine-protein kinase ABL1	-0.0875566	FALSE
P09211	GSTP1	Glutathione S-transferase P	0.438483	FALSE
Q13492	PICALM	Phosphatidylinositol-binding clathrin assembly protein	-0.59307	FALSE
Q6P2H3	CEP85	Centrosomal protein of 85 kDa	-0.215843	FALSE

## Sheet: Automated_20mio_90min
List of potential candidates using the classifier and the automated workflow with 20 Mio cells as input and running a 90 min LC gradient.
UniProtIds	Genes	ProteinDescriptions	rank.sum	enriched
Q09666	AHNAK	Neuroblast differentiation-associated protein AHNAK	Inf	TRUE
Q15154	PCM1	Pericentriolar material 1 protein	2.25091	TRUE
Q9BRP4	PAAF1	Proteasomal ATPase-associated factor 1	2.11953	TRUE
Q8NB46	ANKRD52	Serine/threonine-protein phosphatase 6 regulatory ankyrin repeat subunit C	-0.280089	FALSE
Q92782	DPF1	Zinc finger protein neuro-d4	-0.967016	FALSE
O60684	KPNA6	Importin subunit alpha-7	-0.166946	FALSE
Q9NXR1	NDE1	Nuclear distribution protein nudE homolog 1	0.0746264	FALSE
Q8WXH0	SYNE2	Nesprin-2	-1.0536	FALSE
Q86VS8	HOOK3	Protein Hook homolog 3	-0.147684	FALSE
P54136	RARS	Arginine--tRNA ligase, cytoplasmic	-0.318458	FALSE
Q15542	TAF5	Transcription initiation factor TFIID subunit 5	-0.254154	FALSE
Q8IWX8	CHERP	Calcium homeostasis endoplasmic reticulum protein	-0.281476	FALSE
Q92610	ZNF592	Zinc finger protein 592	-0.0399095	FALSE
Q9UK61	FAM208A	Protein TASOR	1.46381	TRUE
Q9BUI4	POLR3C	DNA-directed RNA polymerase III subunit RPC3	-0.380431	FALSE
P62258	YWHAE	14-3-3 protein epsilon	-0.415837	FALSE
Q96HC4	PDLIM5	PDZ and LIM domain protein 5	-0.46522	FALSE
Q2TBE0	CWF19L2	CWF19-like protein 2	-0.236879	FALSE
O43504	LAMTOR5	Ragulator complex protein LAMTOR5	-0.431886	FALSE
Q13503	MED21	Mediator of RNA polymerase II transcription subunit 21	-0.174573	FALSE
Q14678	KANK1	KN motif and ankyrin repeat domain-containing protein 1	0.175223	FALSE
P11166	SLC2A1	Solute carrier family 2, facilitated glucose transporter member 1	-0.662372	FALSE
Q9BQK8	LPIN3	Phosphatidate phosphatase LPIN3	0.609137	TRUE
O94880	PHF14	PHD finger protein 14	-0.0161021	FALSE
Q5SW79	CEP170	Centrosomal protein of 170 kDa	1.27537	TRUE
O96007	MOCS2	Molybdopterin synthase catalytic subunit	-0.429874	FALSE
Q9BXV9	C14orf142	Uncharacterized protein C14orf142	0.00540401	FALSE
Q8N655	C10orf12	Uncharacterized protein C10orf12	-0.525361	FALSE
Q9UNF1	MAGED2	Melanoma-associated antigen D2	-0.529589	FALSE
Q9NQT8	KIF13B	Kinesin-like protein KIF13B	-0.238137	FALSE
Q9NW82	WDR70	WD repeat-containing protein 70	-0.311436	FALSE
P56556	NDUFA6	NADH dehydrogenase [ubiquinone] 1 alpha subcomplex subunit 6	-0.97252	FALSE
P14678;P63162	SNRPB;SNRPN	Small nuclear ribonucleoprotein-associated proteins B and B';Small nuclear ribonucleoprotein-associated protein N	-0.739066	FALSE
Q16181	2007-09-01	Septin-7	-0.0546943	FALSE
O95759	TBC1D8	TBC1 domain family member 8	0.0834782	FALSE
Q9NS87	KIF15	Kinesin-like protein KIF15	1.38617	TRUE
Q14191	WRN	Werner syndrome ATP-dependent helicase	-0.697231	FALSE
O60563	CCNT1	Cyclin-T1	-0.847423	FALSE
Q9H1K0	RBSN	Rabenosyn-5	-0.226059	FALSE
Q9Y666	SLC12A7	Solute carrier family 12 member 7	-0.337481	FALSE
Q8NHV4	NEDD1	Protein NEDD1	-0.709279	FALSE
Q5H9F3	BCORL1	BCL-6 corepressor-like protein 1	-0.263254	FALSE
Q9H334	FOXP1	Forkhead box protein P1	0.107465	FALSE
Q8N5W9	FAM101B	Filamin-interacting protein FAM101B	0.357775	FALSE
Q96CS3	FAF2	FAS-associated factor 2	-0.76048	FALSE
Q9BWT3	PAPOLG	Poly(A) polymerase gamma	-0.415491	FALSE
Q15276	RABEP1	Rab GTPase-binding effector protein 1	1.48339	TRUE
O43822	C21orf2	Protein C21orf2	0.0663806	FALSE
Q14562	DHX8	ATP-dependent RNA helicase DHX8	-1.39578	FALSE
Q00577	PURA	Transcriptional activator protein Pur-alpha	-0.241425	FALSE
Q6ZRV2	FAM83H	Protein FAM83H	-0.130198	FALSE
P49736	MCM2	DNA replication licensing factor MCM2	-0.982927	FALSE
P39687	ANP32A	Acidic leucine-rich nuclear phosphoprotein 32 family member A	0.150777	FALSE
P48506	GCLC	Glutamate--cysteine ligase catalytic subunit	-0.728848	FALSE
Q6P2E9	EDC4	Enhancer of mRNA-decapping protein 4	-0.22054	FALSE
O60673	REV3L	DNA polymerase zeta catalytic subunit	0.132601	FALSE
Q9BUT9	FAM195A	Protein FAM195A	-0.389154	FALSE
Q96Q89	KIF20B	Kinesin-like protein KIF20B	1.25332	TRUE
O43933	PEX1	Peroxisome biogenesis factor 1	-0.22624	FALSE
Q9H9A7	RMI1	RecQ-mediated genome instability protein 1	0.0330907	FALSE
Q92616	GCN1L1	Translational activator GCN1	-0.513416	FALSE
Q6I9Y2	THOC7	THO complex subunit 7 homolog	0.273052	FALSE
Q6UW78	UQCC3	Ubiquinol-cytochrome-c reductase complex assembly factor 3	0.226838	FALSE
Q9NQ66	PLCB1	1-phosphatidylinositol 4,5-bisphosphate phosphodiesterase beta-1	-0.450763	FALSE
Q5JSH3	WDR44	WD repeat-containing protein 44	-0.308201	FALSE
P27635	RPL10	60S ribosomal protein L10	-0.0634644	FALSE
P62633	CNBP	Cellular nucleic acid-binding protein	-0.637134	FALSE
Q6NYC1	JMJD6	Bifunctional arginine demethylase and lysyl-hydroxylase JMJD6	-1.00198	FALSE
Q8IWI9	MGA	MAX gene-associated protein	1.35182	TRUE
Q8NEY1	NAV1	Neuron navigator 1	-1.21323	FALSE
O75970	MPDZ	Multiple PDZ domain protein	-0.355572	FALSE
Q14145	KEAP1	Kelch-like ECH-associated protein 1	-0.0555835	FALSE
Q9UH65	SWAP70	Switch-associated protein 70	-0.817026	FALSE
Q8N3Z6	ZCCHC7	Zinc finger CCHC domain-containing protein 7	-0.463556	FALSE
Q9Y253	POLH	DNA polymerase eta	0.12606	FALSE
O75385	ULK1	Serine/threonine-protein kinase ULK1	-0.402353	FALSE
Q96SI9	STRBP	Spermatid perinuclear RNA-binding protein	-1.7245	FALSE
Q9Y508	RNF114	E3 ubiquitin-protein ligase RNF114	0.0698969	FALSE
Q15776	ZKSCAN8	Zinc finger protein with KRAB and SCAN domains 8	-1.01663	FALSE
Q9Y3F4	STRAP	Serine-threonine kinase receptor-associated protein	1.27118	TRUE
O15111	CHUK	Inhibitor of nuclear factor kappa-B kinase subunit alpha	-1.61937	FALSE
Q9UHB9	SRP68	Signal recognition particle subunit SRP68	-0.902825	FALSE
Q8TAV0	FAM76A	Protein FAM76A	-0.543988	FALSE
Q6YHU6	THADA	Thyroid adenoma-associated protein	0.223706	FALSE
Q9UKY1	ZHX1	Zinc fingers and homeoboxes protein 1	-0.300951	FALSE
Q96IZ5	RBM41	RNA-binding protein 41	-0.204148	FALSE
Q15398	DLGAP5	Disks large-associated protein 5	-0.484896	FALSE
Q149N8	SHPRH	E3 ubiquitin-protein ligase SHPRH	-0.432801	FALSE
Q6NYC8	PPP1R18	Phostensin	-0.611988	FALSE
O14810	CPLX1	Complexin-1	0.0775168	FALSE
Q9GZU8	FAM192A	Protein FAM192A	1.77924	TRUE
A1X283	SH3PXD2B	SH3 and PX domain-containing protein 2B	0.0708617	FALSE
Q9HAD4	WDR41	WD repeat-containing protein 41	-0.774456	FALSE
Q9NV88	INTS9	Integrator complex subunit 9	-0.50578	FALSE
P62910	RPL32	60S ribosomal protein L32	-1.26627	FALSE
Q8WU20	FRS2	Fibroblast growth factor receptor substrate 2	0.202103	FALSE
O95785	WIZ	Protein Wiz	-0.413405	FALSE
O95235	KIF20A	Kinesin-like protein KIF20A	-0.954121	FALSE
O00213	APBB1	Amyloid beta A4 precursor protein-binding family B member 1	-0.625434	FALSE
Q9ULT8	HECTD1	E3 ubiquitin-protein ligase HECTD1	-0.665969	FALSE
O14976	GAK	Cyclin-G-associated kinase	0.0607212	FALSE
P39880	CUX1	Homeobox protein cut-like 1	1.59778	TRUE
O00716	E2F3	Transcription factor E2F3	-0.436343	FALSE
Q9H5N1	RABEP2	Rab GTPase-binding effector protein 2	-0.19905	FALSE
Q86YZ3	HRNR	Hornerin	0.183715	FALSE
Q8WYQ5	DGCR8	Microprocessor complex subunit DGCR8	-0.943854	FALSE
P13489	RNH1	Ribonuclease inhibitor	0.112684	FALSE
O75529	TAF5L	TAF5-like RNA polymerase II p300/CBP-associated factor-associated factor 65 kDa subunit 5L	0.0789717	FALSE
Q9UHA4	LAMTOR3	Ragulator complex protein LAMTOR3	-1.57874	FALSE
Q7Z6K5	ARPIN	Arpin	-0.56837	FALSE
P61962	DCAF7	DDB1- and CUL4-associated factor 7	-0.879002	FALSE
Q7L8J4	SH3BP5L	SH3 domain-binding protein 5-like	-1.68507	FALSE
Q99460	PSMD1	26S proteasome non-ATPase regulatory subunit 1	2.58441	TRUE
Q96AY4	TTC28	Tetratricopeptide repeat protein 28	1.36805	TRUE
P41091	EIF2S3	Eukaryotic translation initiation factor 2 subunit 3	-1.06616	FALSE
Q16514	TAF12	Transcription initiation factor TFIID subunit 12	0.322294	FALSE
O94913	PCF11	Pre-mRNA cleavage complex 2 protein Pcf11	-0.576828	FALSE
O95140	MFN2	Mitofusin-2	-1.32306	FALSE
Q9Y5Z7	HCFC2	Host cell factor 2	-0.196157	FALSE
Q5HYK7	SH3D19	SH3 domain-containing protein 19	-0.270962	FALSE
O94992	HEXIM1	Protein HEXIM1	-0.707926	FALSE
Q9UFG5	C19orf25	UPF0449 protein C19orf25	-0.377051	FALSE
Q9HBD1	RC3H2	Roquin-2	-0.345988	FALSE
NaN	NaN	SWISS-PROT:P12763 (Bos taurus) Alpha-2-HS-glycoprotein precursor	-1.31996	FALSE
Q8WVY7	UBLCP1	Ubiquitin-like domain-containing CTD phosphatase 1	1.61239	TRUE
P67775	PPP2CA	Serine/threonine-protein phosphatase 2A catalytic subunit alpha isoform	0.118505	FALSE
Q9Y3P9	RABGAP1	Rab GTPase-activating protein 1	-0.71655	FALSE
O94964	SOGA1	Protein SOGA1	-1.35553	FALSE
Q9C0J8	WDR33	pre-mRNA 3' end processing protein WDR33	-0.324676	FALSE
Q99613	EIF3C	Eukaryotic translation initiation factor 3 subunit C	-0.726286	FALSE
Q9BV68	RNF126	E3 ubiquitin-protein ligase RNF126	-0.187175	FALSE
Q86XP1	DGKH	Diacylglycerol kinase eta	-2.523	FALSE
P51530	DNA2	DNA replication ATP-dependent helicase/nuclease DNA2	-0.169576	FALSE
P51692	STAT5B	Signal transducer and activator of transcription 5B	0.707773	TRUE
Q567U6	CCDC93	Coiled-coil domain-containing protein 93	-0.166092	FALSE
Q7L014	DDX46	Probable ATP-dependent RNA helicase DDX46	1.05615	TRUE
O60423	ATP8B3	Phospholipid-transporting ATPase IK	0.00579291	FALSE
Q03135	CAV1	Caveolin-1	-1.92279	FALSE
Q6ZU65	UBN2	Ubinuclein-2	-0.481698	FALSE
Q9BTV4	TMEM43	Transmembrane protein 43	-0.32937	FALSE
Q9UKB3	DNAJC12	DnaJ homolog subfamily C member 12	0.364282	FALSE
Q16566	CAMK4	Calcium/calmodulin-dependent protein kinase type IV	-0.181894	FALSE
Q96PV7	FAM193B	Protein FAM193B	-0.433812	FALSE
Q8IXH7	NELFCD	Negative elongation factor C/D	-0.696046	FALSE
Q9GZT8	NIF3L1	NIF3-like protein 1	-0.362106	FALSE
Q12816	TRO	Trophinin	-0.384741	FALSE
Q9BX63	BRIP1	Fanconi anemia group J protein	1.62495	TRUE
Q96BP3	PPWD1	Peptidylprolyl isomerase domain and WD repeat-containing protein 1	-0.5368	FALSE
Q8N960	CEP120	Centrosomal protein of 120 kDa	-0.370965	FALSE
O75822	EIF3J	Eukaryotic translation initiation factor 3 subunit J	-0.402567	FALSE
Q49MG5	MAP9	Microtubule-associated protein 9	-0.566881	FALSE
O00743	PPP6C	Serine/threonine-protein phosphatase 6 catalytic subunit	-0.32159	FALSE
P11717	IGF2R	Cation-independent mannose-6-phosphate receptor	-1.38563	FALSE
Q86UU1	PHLDB1	Pleckstrin homology-like domain family B member 1	-0.0806763	FALSE
Q9H089	LSG1	Large subunit GTPase 1 homolog	-1.19869	FALSE
Q99456	KRT12	Keratin, type I cytoskeletal 12	0.141604	FALSE
Q92734	TFG	Protein TFG	-1.11877	FALSE
Q96PY6	NEK1	Serine/threonine-protein kinase Nek1	1.58927	TRUE
Q7L099	RUFY3	Protein RUFY3	-0.0478133	FALSE
Q9BRS2	RIOK1	Serine/threonine-protein kinase RIO1	-0.492287	FALSE
Q5SY16	NOL9	Polynucleotide 5'-hydroxyl-kinase NOL9	-1.01844	FALSE
Q12926	ELAVL2	ELAV-like protein 2	-0.363018	FALSE
Q9H5V9	CXorf56	UPF0428 protein CXorf56	-1.46954	FALSE
Q9UIL1	SCOC	Short coiled-coil protein	-0.632367	FALSE
P29034	S100A2	Protein S100-A2	-0.272443	FALSE
P08579	SNRPB2	U2 small nuclear ribonucleoprotein B''	0.0128598	FALSE
P62304	SNRPE	Small nuclear ribonucleoprotein E	-1.57454	FALSE
P49711	CTCF	Transcriptional repressor CTCF	-0.224467	FALSE
Q96SN8	CDK5RAP2	CDK5 regulatory subunit-associated protein 2	1.31292	TRUE
Q9UBB5	MBD2	Methyl-CpG-binding domain protein 2	-0.883427	FALSE
Q9HC07	TMEM165	Transmembrane protein 165	0.119741	FALSE
Q9NW68	BSDC1	BSD domain-containing protein 1	-0.159804	FALSE
Q92733	PRCC	Proline-rich protein PRCC	-0.226154	FALSE
Q86W56	PARG	Poly(ADP-ribose) glycohydrolase	-0.349357	FALSE
O15231	ZNF185	Zinc finger protein 185	-0.193427	FALSE
P54259	ATN1	Atrophin-1	0.0742064	FALSE
Q53EZ4	CEP55	Centrosomal protein of 55 kDa	-0.502371	FALSE
Q15697	ZNF174	Zinc finger protein 174	-1.55849	FALSE
P48444	ARCN1	Coatomer subunit delta	-1.23888	FALSE
P61289	PSME3	Proteasome activator complex subunit 3	1.88371	TRUE
P19838	NFKB1	Nuclear factor NF-kappa-B p105 subunit	-0.262902	FALSE
Q9H425	C1orf198	Uncharacterized protein C1orf198	-0.864906	FALSE
O15063	KIAA0355	Uncharacterized protein KIAA0355	0.03415	FALSE
Q9Y251	HPSE	Heparanase	-0.11452	FALSE
Q8WVK7	SKA2	Spindle and kinetochore-associated protein 2	-0.758566	FALSE
Q96LR5	UBE2E2	Ubiquitin-conjugating enzyme E2 E2	0.0289738	FALSE
Q9HB71	CACYBP	Calcyclin-binding protein	-0.557957	FALSE
Q6ZS30	NBEAL1	Neurobeachin-like protein 1	0.0168049	FALSE
Q9NR28	DIABLO	Diablo homolog, mitochondrial	-0.109089	FALSE
Q8N4S0	CCDC82	Coiled-coil domain-containing protein 82	0.0311335	FALSE
P78559	MAP1A	Microtubule-associated protein 1A	1.38932	TRUE
Q7Z7F0	KIAA0907	UPF0469 protein KIAA0907	-0.325113	FALSE
P42574	CASP3	Caspase-3	-1.08825	FALSE
Q9Y547	HSPB11	Intraflagellar transport protein 25 homolog	0.262409	FALSE
Q6IN84	MRM1	rRNA methyltransferase 1, mitochondrial	-0.417797	FALSE
Q9P0U4	CXXC1	CXXC-type zinc finger protein 1	-0.476301	FALSE
Q02447	SP3	Transcription factor Sp3	-0.369849	FALSE
Q5TAQ9	DCAF8	DDB1- and CUL4-associated factor 8	-0.716849	FALSE
Q9NRL3	STRN4	Striatin-4	-0.226006	FALSE
Q8NDX6	ZNF740	Zinc finger protein 740	-0.699896	FALSE
Q9BXB4	OSBPL11	Oxysterol-binding protein-related protein 11	-1.14743	FALSE
P51610	HCFC1	Host cell factor 1	1.15599	TRUE
Q12948	FOXC1	Forkhead box protein C1	-0.230533	FALSE
Q96SI1	KCTD15	BTB/POZ domain-containing protein KCTD15	0.0125932	FALSE
Q13009	TIAM1	T-lymphoma invasion and metastasis-inducing protein 1	-0.0331366	FALSE
Q8IYX8	CEP57L1	Centrosomal protein CEP57L1	0.0913771	FALSE
P63027;Q15836	VAMP2;VAMP3	Vesicle-associated membrane protein 2;Vesicle-associated membrane protein 3	-0.460723	FALSE
O00193	SMAP	Small acidic protein	-0.683478	FALSE
Q9Y6R0	NUMBL	Numb-like protein	-0.334033	FALSE
O60645	EXOC3	Exocyst complex component 3	-1.4252	FALSE
Q86YP4	GATAD2A	Transcriptional repressor p66-alpha	-0.423246	FALSE
O14730	RIOK3	Serine/threonine-protein kinase RIO3	0.052513	FALSE
A0MZ66	SHTN1	Shootin-1	1.32367	TRUE
P19022;P55283	CDH2;CDH4	Cadherin-2;Cadherin-4	0.0234612	FALSE
Q9GZM3;Q9H1A7	POLR2J2;POLR2J3	DNA-directed RNA polymerase II subunit RPB11-b1;DNA-directed RNA polymerase II subunit RPB11-b2	-0.0348607	FALSE
Q9Y2X7	GIT1	ARF GTPase-activating protein GIT1	-0.689845	FALSE
Q9P2Y5	UVRAG	UV radiation resistance-associated gene protein	0.402543	FALSE
Q9NUU7	DDX19A	ATP-dependent RNA helicase DDX19A	-0.727504	FALSE
P07814	EPRS	Bifunctional glutamate/proline--tRNA ligase	-0.895152	FALSE
Q92574	TSC1	Hamartin	-0.359491	FALSE
Q13227	GPS2	G protein pathway suppressor 2	-0.216368	FALSE
Q03111	MLLT1	Protein ENL	-0.267848	FALSE
P08779	KRT16	Keratin, type I cytoskeletal 16	0.226339	FALSE
P43686	PSMC4	26S protease regulatory subunit 6B	2.45894	TRUE
Q9H6Z4	RANBP3	Ran-binding protein 3	1.58175	TRUE
Q96N46	TTC14	Tetratricopeptide repeat protein 14	-0.367071	FALSE
Q9BVA0	KATNB1	Katanin p80 WD40 repeat-containing subunit B1	-0.262414	FALSE
P49116	NR2C2	Nuclear receptor subfamily 2 group C member 2	-0.611911	FALSE
P14649	MYL6B	Myosin light chain 6B	-0.369317	FALSE
Q6AWC2	WWC2	Protein WWC2	0.0311758	FALSE
Q96G46	DUS3L	tRNA-dihydrouridine(47) synthase [NAD(P)(+)]-like	-3.58426	FALSE
Q9NP66	HMG20A	High mobility group protein 20A	-0.0998057	FALSE
P0C2W1	FBXO45	F-box/SPRY domain-containing protein 1	-1.39743	FALSE
Q92834	RPGR	X-linked retinitis pigmentosa GTPase regulator	-0.361801	FALSE
P62714	PPP2CB	Serine/threonine-protein phosphatase 2A catalytic subunit beta isoform	-0.139625	FALSE
Q9UPQ0	LIMCH1	LIM and calponin homology domains-containing protein 1	1.62272	TRUE
Q8IWS0	PHF6	PHD finger protein 6	-1.30686	FALSE
Q9P2K3	RCOR3	REST corepressor 3	-0.0750596	FALSE
P21675	TAF1	Transcription initiation factor TFIID subunit 1	0.0231561	FALSE
Q8WUA7	TBC1D22A	TBC1 domain family member 22A	-1.00813	FALSE
Q13905	RAPGEF1	Rap guanine nucleotide exchange factor 1	-0.716856	FALSE
Q96JB2	COG3	Conserved oligomeric Golgi complex subunit 3	-0.35752	FALSE
P50542	PEX5	Peroxisomal targeting signal 1 receptor	-0.499983	FALSE
Q96S55	WRNIP1	ATPase WRNIP1	-0.440144	FALSE
Q71F56	MED13L	Mediator of RNA polymerase II transcription subunit 13-like	-0.325429	FALSE
Q9NWR8	CCDC109B	Calcium uniporter regulatory subunit MCUb, mitochondrial	-0.896555	FALSE
Q14008	CKAP5	Cytoskeleton-associated protein 5	1.19694	TRUE
Q9Y2D9	ZNF652	Zinc finger protein 652	-0.406104	FALSE
Q5JTC6	AMER1	APC membrane recruitment protein 1	-0.729469	FALSE
O00541	PES1	Pescadillo homolog	-0.626306	FALSE
P26368	U2AF2	Splicing factor U2AF 65 kDa subunit	-0.182513	FALSE
Q9H7X3	ZNF696	Zinc finger protein 696	-0.227522	FALSE
P60510	PPP4C	Serine/threonine-protein phosphatase 4 catalytic subunit	-0.265294	FALSE
A1L390	PLEKHG3	Pleckstrin homology domain-containing family G member 3	-0.530812	FALSE
Q8TDP1	RNASEH2C	Ribonuclease H2 subunit C	0.103308	FALSE
Q9NSC2	SALL1	Sal-like protein 1	0.0932992	FALSE
Q9UFC0	LRWD1	Leucine-rich repeat and WD repeat-containing protein 1	-0.0460157	FALSE
Q9BT78	COPS4	COP9 signalosome complex subunit 4	1.69925	TRUE
Q13464	ROCK1	Rho-associated protein kinase 1	-0.695089	FALSE
Q9Y5Y0	FLVCR1	Feline leukemia virus subgroup C receptor-related protein 1	-0.283504	FALSE
P35268	RPL22	60S ribosomal protein L22	-1.37414	FALSE
Q86WR0	CCDC25	Coiled-coil domain-containing protein 25	-0.425687	FALSE
O14777	NDC80	Kinetochore protein NDC80 homolog	-1.1552	FALSE
O14562	UBFD1	Ubiquitin domain-containing protein UBFD1	0.0746026	FALSE
Q16540	MRPL23	39S ribosomal protein L23, mitochondrial	-1.01905	FALSE
O75167	PHACTR2	Phosphatase and actin regulator 2	-0.706452	FALSE
Q96NL6	SCLT1	Sodium channel and clathrin linker 1	-0.551572	FALSE
Q9Y4C1	KDM3A	Lysine-specific demethylase 3A	-0.446214	FALSE
Q96JH7	VCPIP1	Deubiquitinating protein VCIP135	1.32111	TRUE
Q5TKA1	LIN9	Protein lin-9 homolog	-0.349591	FALSE
Q9BZF3	OSBPL6	Oxysterol-binding protein-related protein 6	-0.39828	FALSE
Q9UKJ3	GPATCH8	G patch domain-containing protein 8	-1.04892	FALSE
Q9BZH6	WDR11	WD repeat-containing protein 11	-0.53443	FALSE
Q5SRE5	NUP188	Nucleoporin NUP188 homolog	-0.649374	FALSE
Q9UBI1	COMMD3	COMM domain-containing protein 3	-0.405561	FALSE
P28288	ABCD3	ATP-binding cassette sub-family D member 3	-0.867192	FALSE
P31153	MAT2A	S-adenosylmethionine synthase isoform type-2	-0.270834	FALSE
P46379	BAG6	Large proline-rich protein BAG6	-0.637446	FALSE
P59780	AP3S2	AP-3 complex subunit sigma-2	-0.616849	FALSE
O75410	TACC1	Transforming acidic coiled-coil-containing protein 1	1.37245	TRUE
Q99952	PTPN18	Tyrosine-protein phosphatase non-receptor type 18	-0.371861	FALSE
P41743	PRKCI	Protein kinase C iota type	-0.981289	FALSE
Q8IX12	CCAR1	Cell division cycle and apoptosis regulator protein 1	-0.595977	FALSE
Q15904	ATP6AP1	V-type proton ATPase subunit S1	-1.10588	FALSE
Q14680	MELK	Maternal embryonic leucine zipper kinase	-0.737753	FALSE
Q8NE71	ABCF1	ATP-binding cassette sub-family F member 1	-1.68674	FALSE
Q9NSI2	FAM207A	Protein FAM207A	0.175413	FALSE
Q9H0H0	INTS2	Integrator complex subunit 2	0.0360527	FALSE
Q92686	NRGN	Neurogranin	-1.57668	FALSE
Q9UQ88	CDK11A	Cyclin-dependent kinase 11A	-0.637039	FALSE
Q9Y490	TLN1	Talin-1	0.982978	TRUE
Q8IVD9	NUDCD3	NudC domain-containing protein 3	-0.494231	FALSE
Q8WUZ0	BCL7C	B-cell CLL/lymphoma 7 protein family member C	-1.54913	FALSE
O95544	NADK	NAD kinase	-0.627592	FALSE
Q8N4C8	MINK1	Misshapen-like kinase 1	0.0455775	FALSE
Q9UBW8	COPS7A	COP9 signalosome complex subunit 7a	-0.705751	FALSE
Q9H4G0	EPB41L1	Band 4.1-like protein 1	-0.587472	FALSE
Q14185	DOCK1	Dedicator of cytokinesis protein 1	-1.22141	FALSE
Q07020	RPL18	60S ribosomal protein L18	-0.335947	FALSE
Q9UM54	MYO6	Unconventional myosin-VI	-3.14262	FALSE
Q96EK7	FAM120B	Constitutive coactivator of peroxisome proliferator-activated receptor gamma	-0.969161	FALSE
Q8WXA9	SREK1	Splicing regulatory glutamine/lysine-rich protein 1	1.59832	TRUE
P27482	CALML3	Calmodulin-like protein 3	0.430512	FALSE
Q86UE8	TLK2	Serine/threonine-protein kinase tousled-like 2	-0.139308	FALSE
P17812	CTPS1	CTP synthase 1	-0.889329	FALSE
P23743	DGKA	Diacylglycerol kinase alpha	0.00560531	FALSE
Q6ZSZ5	ARHGEF18	Rho guanine nucleotide exchange factor 18	-0.322266	FALSE
P54278	PMS2	Mismatch repair endonuclease PMS2	-2.44953	FALSE
Q96II8	LRCH3	Leucine-rich repeat and calponin homology domain-containing protein 3	-0.884962	FALSE
P62306	SNRPF	Small nuclear ribonucleoprotein F	-0.0409003	FALSE
Q96GD3	SCMH1	Polycomb protein SCMH1	-0.283523	FALSE
Q12887	COX10	Protoheme IX farnesyltransferase, mitochondrial	-1.1705	FALSE
Q7Z589	EMSY	BRCA2-interacting transcriptional repressor EMSY	1.54908	TRUE
Q14687	GSE1	Genetic suppressor element 1	-0.571205	FALSE
Q16763	UBE2S	Ubiquitin-conjugating enzyme E2 S	-0.888968	FALSE
Q9Y6W5	WASF2	Wiskott-Aldrich syndrome protein family member 2	-0.422695	FALSE
Q9H6U6	BCAS3	Breast carcinoma-amplified sequence 3	-0.53706	FALSE
Q9C0D5	TANC1	Protein TANC1	-0.846511	FALSE
Q8NB91	FANCB	Fanconi anemia group B protein	-0.179628	FALSE
P52756	RBM5	RNA-binding protein 5	-1.04829	FALSE
Q14141	2006-09-01	Septin-6	-0.919673	FALSE
Q6SPF0	SAMD1	Atherin	-0.269892	FALSE
Q96MX3	ZNF48	Zinc finger protein 48	-1.0804	FALSE
Q8IZH2	XRN1	5'-3' exoribonuclease 1	1.17333	TRUE
Q70IA6	MOB2	MOB kinase activator 2	-0.622653	FALSE
Q9H9G7	AGO3	Protein argonaute-3	-1.88176	FALSE
Q9NYP9	MIS18A	Protein Mis18-alpha	-0.765443	FALSE
Q9HAZ2	PRDM16	PR domain zinc finger protein 16	-0.691829	FALSE
Q6P4E1	CASC4	Protein CASC4	0.00557985	FALSE
Q9ULL5	PRR12	Proline-rich protein 12	-0.842656	FALSE
Q8NC96	NECAP1	Adaptin ear-binding coat-associated protein 1	-0.203274	FALSE
Q7RTP6	MICAL3	Protein-methionine sulfoxide oxidase MICAL3	-1.21215	FALSE
Q96G74	OTUD5	OTU domain-containing protein 5	-0.0527092	FALSE
Q9BT23	LIMD2	LIM domain-containing protein 2	-0.595712	FALSE
Q5VUA4	ZNF318	Zinc finger protein 318	2.29373	TRUE
Q9BY89	KIAA1671	Uncharacterized protein KIAA1671	1.25394	TRUE
Q9NNW5	WDR6	WD repeat-containing protein 6	-1.26342	FALSE
Q7Z6K3	PTAR1	Protein prenyltransferase alpha subunit repeat-containing protein 1	-1.17045	FALSE
Q92600	RQCD1	Cell differentiation protein RCD1 homolog	0.0531844	FALSE
Q9UJX2	CDC23	Cell division cycle protein 23 homolog	-0.389156	FALSE
O75146	HIP1R	Huntingtin-interacting protein 1-related protein	-0.794629	FALSE
P98170	XIAP	E3 ubiquitin-protein ligase XIAP	-0.266467	FALSE
P10620	MGST1	Microsomal glutathione S-transferase 1	0.00130795	FALSE
Q9NTJ5	SACM1L	Phosphatidylinositide phosphatase SAC1	-1.84434	FALSE
Q9UBH6	XPR1	Xenotropic and polytropic retrovirus receptor 1	-0.381524	FALSE
Q9UBT7	CTNNAL1	Alpha-catulin	-0.164112	FALSE
Q3V6T2	CCDC88A	Girdin	1.47914	TRUE
Q3T8J9	GON4L	GON-4-like protein	-0.891557	FALSE
Q9NY47	CACNA2D2	Voltage-dependent calcium channel subunit alpha-2/delta-2	-0.493646	FALSE
Q8WXF0	SRSF12	Serine/arginine-rich splicing factor 12	-1.58341	FALSE
P35612	ADD2	Beta-adducin	-0.549712	FALSE
O14654	IRS4	Insulin receptor substrate 4	-0.588252	FALSE
Q92989	CLP1	Polyribonucleotide 5'-hydroxyl-kinase Clp1	-0.135432	FALSE
Q13247	SRSF6	Serine/arginine-rich splicing factor 6	-1.79941	FALSE
Q96DT7	ZBTB10	Zinc finger and BTB domain-containing protein 10	-1.40441	FALSE
P46109	CRKL	Crk-like protein	-0.592286	FALSE
O43290	SART1	U4/U6.U5 tri-snRNP-associated protein 1	-1.46624	FALSE
Q9H4A3	WNK1	Serine/threonine-protein kinase WNK1	0.989403	TRUE
Q96CU9	FOXRED1	FAD-dependent oxidoreductase domain-containing protein 1	-0.937896	FALSE
Q9GZP9	DERL2	Derlin-2	-1.28901	FALSE
Q13283	G3BP1	Ras GTPase-activating protein-binding protein 1	-0.697638	FALSE
Q8N9B5	JMY	Junction-mediating and -regulatory protein	-2.4512	FALSE
Q9BZJ0	CRNKL1	Crooked neck-like protein 1	-1.04356	FALSE
P05386	RPLP1	60S acidic ribosomal protein P1	-0.198528	FALSE
P82932	MRPS6	28S ribosomal protein S6, mitochondrial	-0.592179	FALSE
Q8WWW0	RASSF5	Ras association domain-containing protein 5	-0.00228194	FALSE
P09493	TPM1	Tropomyosin alpha-1 chain	-0.0405426	FALSE
Q6ZUJ8	PIK3AP1	Phosphoinositide 3-kinase adapter protein 1	-0.406313	FALSE
Q12923	PTPN13	Tyrosine-protein phosphatase non-receptor type 13	1.08377	TRUE
O75674	TOM1L1	TOM1-like protein 1	-0.604922	FALSE
Q9Y5B8	NME7	Nucleoside diphosphate kinase 7	-0.392154	FALSE
Q96QZ7	MAGI1	Membrane-associated guanylate kinase, WW and PDZ domain-containing protein 1	-1.92634	FALSE
Q92908	GATA6	Transcription factor GATA-6	-0.0423447	FALSE
Q9BZE9	ASPSCR1	Tether containing UBX domain for GLUT4	-0.663766	FALSE
Q9BTK6	PAGR1	PAXIP1-associated glutamate-rich protein 1	-0.194515	FALSE
Q6NXT6	TAPT1	Transmembrane anterior posterior transformation protein 1 homolog	-0.289557	FALSE
Q96GY3	LIN37	Protein lin-37 homolog	-0.64584	FALSE
Q01844	EWSR1	RNA-binding protein EWS	-0.819545	FALSE
Q8N2M8	CLASRP	CLK4-associating serine/arginine rich protein	-0.779151	FALSE
Q8N3X1	FNBP4	Formin-binding protein 4	1.54146	TRUE
P42858	HTT	Huntingtin	-1.13545	FALSE
O94817	ATG12	Ubiquitin-like protein ATG12	-0.592814	FALSE
Q86XN8	MEX3D	RNA-binding protein MEX3D	-0.534735	FALSE
Q9NQW6	ANLN	Actin-binding protein anillin	-1.07246	FALSE
Q53LP3	SOWAHC	Ankyrin repeat domain-containing protein SOWAHC	-0.588892	FALSE
Q8N1G0	ZNF687	Zinc finger protein 687	-0.739715	FALSE
Q9H074	PAIP1	Polyadenylate-binding protein-interacting protein 1	-1.43775	FALSE
Q6NSI4	CXorf57	Uncharacterized protein CXorf57	-0.894542	FALSE
P62913	RPL11	60S ribosomal protein L11	-0.0340915	FALSE
Q14974	KPNB1	Importin subunit beta-1	-0.807554	FALSE
Q8N4C6	NIN	Ninein	1.48662	TRUE
Q9H204	MED28	Mediator of RNA polymerase II transcription subunit 28	-0.345828	FALSE
O15258	RER1	Protein RER1	-0.543101	FALSE
O43149	ZZEF1	Zinc finger ZZ-type and EF-hand domain-containing protein 1	-1.23767	FALSE
Q9NSK0	KLC4	Kinesin light chain 4	-0.396624	FALSE
Q13315	ATM	Serine-protein kinase ATM	-1.04122	FALSE
Q6ZYL4	GTF2H5	General transcription factor IIH subunit 5	-0.11646	FALSE
Q9NXR8	ING3	Inhibitor of growth protein 3	-0.602225	FALSE
Q9Y2S0	POLR1D	DNA-directed RNA polymerases I and III subunit RPAC2	-0.789918	FALSE
Q9H7P9	PLEKHG2	Pleckstrin homology domain-containing family G member 2	-1.96812	FALSE
Q9H3R5	CENPH	Centromere protein H	-1.33047	FALSE
Q8IVF2	AHNAK2	Protein AHNAK2	1.19794	TRUE
Q9Y2G0	EFR3B	Protein EFR3 homolog B	-0.531196	FALSE
Q8NG08	HELB	DNA helicase B	-0.560848	FALSE
Q9NVM9	ASUN	Protein asunder homolog	-0.55194	FALSE
Q9H788	SH2D4A	SH2 domain-containing protein 4A	-0.422428	FALSE
Q9Y282	ERGIC3	Endoplasmic reticulum-Golgi intermediate compartment protein 3	-0.924401	FALSE
A6NFI3	ZNF316	Zinc finger protein 316	-0.741633	FALSE
Q5VZK9	LRRC16A	Leucine-rich repeat-containing protein 16A	-0.401295	FALSE
P10636	MAPT	Microtubule-associated protein tau	-0.796647	FALSE
Q99439	CNN2	Calponin-2	-0.360056	FALSE
Q9BTA9	WAC	WW domain-containing adapter protein with coiled-coil	-0.983996	FALSE
Q9H6T3	RPAP3	RNA polymerase II-associated protein 3	1.24095	TRUE
Q6PD62	CTR9	RNA polymerase-associated protein CTR9 homolog	-0.67565	FALSE
O60318	MCM3AP	Germinal-center associated nuclear protein	-1.59288	FALSE
Q8NE01	CNNM3	Metal transporter CNNM3	-1.68772	FALSE
Q92793	CREBBP	CREB-binding protein	-0.71943	FALSE
Q969T4	UBE2E3	Ubiquitin-conjugating enzyme E2 E3	-0.930199	FALSE
P62837	UBE2D2	Ubiquitin-conjugating enzyme E2 D2	-0.384626	FALSE
Q99933	BAG1	BAG family molecular chaperone regulator 1	-0.347013	FALSE
Q9NYF3	FAM53C	Protein FAM53C	-0.371566	FALSE
Q13112	CHAF1B	Chromatin assembly factor 1 subunit B	-1.13586	FALSE
Q6NZI2	PTRF	Polymerase I and transcript release factor	-1.60261	FALSE
Q9HCK1	ZDBF2	DBF4-type zinc finger-containing protein 2	1.28904	TRUE
O60506	SYNCRIP	Heterogeneous nuclear ribonucleoprotein Q	-0.609544	FALSE
Q9BTE3	MCMBP	Mini-chromosome maintenance complex-binding protein	-0.582083	FALSE
Q96MX6	WDR92	WD repeat-containing protein 92	-0.332308	FALSE
Q9BU23	LMF2	Lipase maturation factor 2	-0.0341555	FALSE
O00471	EXOC5	Exocyst complex component 5	-0.636794	FALSE
O43396	TXNL1	Thioredoxin-like protein 1	-0.624044	FALSE
Q9NQ89	C12orf4	Protein C12orf4	-0.537457	FALSE
Q9Y217	MTMR6	Myotubularin-related protein 6	-1.20561	FALSE
P35222	CTNNB1	Catenin beta-1	-0.856257	FALSE
Q96EB6	SIRT1	NAD-dependent protein deacetylase sirtuin-1	-1.76102	FALSE
Q15545	TAF7	Transcription initiation factor TFIID subunit 7	1.50316	TRUE
O15541	RNF113A	RING finger protein 113A	-1.20757	FALSE
P49815	TSC2	Tuberin	-0.939727	FALSE
Q9Y394	DHRS7	Dehydrogenase/reductase SDR family member 7	-1.08393	FALSE
O43768	ENSA	Alpha-endosulfine	-0.249178	FALSE
Q16143	SNCB	Beta-synuclein	-0.148626	FALSE
Q8IW41	MAPKAPK5	MAP kinase-activated protein kinase 5	0.417535	FALSE
P40818	USP8	Ubiquitin carboxyl-terminal hydrolase 8	-0.667694	FALSE
Q9UKL0	RCOR1	REST corepressor 1	-0.775522	FALSE
Q8WUM0	NUP133	Nuclear pore complex protein Nup133	-0.922896	FALSE
Q9BYT3	STK33	Serine/threonine-protein kinase 33	-0.745514	FALSE
P35998	PSMC2	26S protease regulatory subunit 7	2.41542	TRUE
Q9NQX3	GPHN	Gephyrin	1.18467	TRUE
Q9Y5X3	SNX5	Sorting nexin-5	-1.0441	FALSE
Q8IZT6	ASPM	Abnormal spindle-like microcephaly-associated protein	-0.896622	FALSE
Q5R372	RABGAP1L	Rab GTPase-activating protein 1-like	-0.975864	FALSE
Q6UN15	FIP1L1	Pre-mRNA 3'-end-processing factor FIP1	-0.779949	FALSE
Q5JTD0	TJAP1	Tight junction-associated protein 1	-0.518564	FALSE
A6H8Y1	BDP1	Transcription factor TFIIIB component B'' homolog	-0.54502	FALSE
Q9Y2X3	NOP58	Nucleolar protein 58	-0.476959	FALSE
Q04206	RELA	Transcription factor p65	-1.16025	FALSE
Q9NP73	ALG13	Putative bifunctional UDP-N-acetylglucosamine transferase and deubiquitinase ALG13	-0.846007	FALSE
O14579	COPE	Coatomer subunit epsilon	-0.67413	FALSE
Q8TEP8	CEP192	Centrosomal protein of 192 kDa	1.14003	TRUE
O95391	SLU7	Pre-mRNA-splicing factor SLU7	-1.22909	FALSE
Q8TBC3	SHKBP1	SH3KBP1-binding protein 1	-0.326578	FALSE
Q9NQG5	RPRD1B	Regulation of nuclear pre-mRNA domain-containing protein 1B	-1.44761	FALSE
Q9BVC5	C2orf49	Ashwin	-0.208253	FALSE
Q9BZD4	NUF2	Kinetochore protein Nuf2	-0.659092	FALSE
Q8WV16	DCAF4	DDB1- and CUL4-associated factor 4	-0.701557	FALSE
P49458	SRP9	Signal recognition particle 9 kDa protein	-2.21831	FALSE
Q9Y6K1	DNMT3A	DNA (cytosine-5)-methyltransferase 3A	-3.01641	FALSE
Q08499	PDE4D	cAMP-specific 3',5'-cyclic phosphodiesterase 4D	-0.101833	FALSE
P55212	CASP6	Caspase-6	-0.932011	FALSE
Q86T24	ZBTB33	Transcriptional regulator Kaiso	1.23779	TRUE
Q9Y5Z9	UBIAD1	UbiA prenyltransferase domain-containing protein 1	-0.822682	FALSE
Q969L4	LSM10	U7 snRNA-associated Sm-like protein LSm10	-0.473304	FALSE
Q5VUJ6	LRCH2	Leucine-rich repeat and calponin homology domain-containing protein 2	-1.04289	FALSE
Q9HB21	PLEKHA1	Pleckstrin homology domain-containing family A member 1	-0.671715	FALSE
P21127	CDK11B	Cyclin-dependent kinase 11B	-1.5166	FALSE
P83436	COG7	Conserved oligomeric Golgi complex subunit 7	-0.491409	FALSE
Q01650	SLC7A5	Large neutral amino acids transporter small subunit 1	-0.267626	FALSE
O94782	USP1	Ubiquitin carboxyl-terminal hydrolase 1	-0.645638	FALSE
Q6IQ49	SDE2	Protein SDE2 homolog	-0.540849	FALSE
Q9NUG6	PDRG1	p53 and DNA damage-regulated protein 1	-0.131477	FALSE
P55081	MFAP1	Microfibrillar-associated protein 1	1.45307	TRUE
O15027	SEC16A	Protein transport protein Sec16A	-0.620389	FALSE
Q8N1I0	DOCK4	Dedicator of cytokinesis protein 4	-2.18023	FALSE
Q9BVL2	NUP58	Nucleoporin p58/p45	-0.249723	FALSE
Q8N392	ARHGAP18	Rho GTPase-activating protein 18	-0.25555	FALSE
Q9UKE5	TNIK	TRAF2 and NCK-interacting protein kinase	-1.51811	FALSE
Q9Y496	KIF3A	Kinesin-like protein KIF3A	-0.595873	FALSE
O43707	ACTN4	Alpha-actinin-4	-0.781105	FALSE
P49459	UBE2A	Ubiquitin-conjugating enzyme E2 A	-1.79044	FALSE
Q15345	LRRC41	Leucine-rich repeat-containing protein 41	-0.0461282	FALSE
P86790;P86791	CCZ1B;CCZ1	Vacuolar fusion protein CCZ1 homolog B;Vacuolar fusion protein CCZ1 homolog	-2.03816	FALSE
P28290	SSFA2	Sperm-specific antigen 2	1.4139	TRUE
Q06546	GABPA	GA-binding protein alpha chain	-0.472474	FALSE
Q8N3F8	MICALL1	MICAL-like protein 1	-1.03209	FALSE
Q14651	PLS1	Plastin-1	-1.50664	FALSE
Q86XK2	FBXO11	F-box only protein 11	-1.01313	FALSE
Q58FF6	HSP90AB4P	Putative heat shock protein HSP 90-beta 4	-0.481816	FALSE
Q9Y2G9	SBNO2	Protein strawberry notch homolog 2	-0.302761	FALSE
Q9NTZ6	RBM12	RNA-binding protein 12	-0.896411	FALSE
Q6IQ32	ADNP2	ADNP homeobox protein 2	-0.598735	FALSE
P11274	BCR	Breakpoint cluster region protein	-1.40358	FALSE
P62318	SNRPD3	Small nuclear ribonucleoprotein Sm D3	-0.76264	FALSE
Q5T5Y3	CAMSAP1	Calmodulin-regulated spectrin-associated protein 1	1.29229	TRUE
Q92844	TANK	TRAF family member-associated NF-kappa-B activator	-0.154016	FALSE
Q9H3R0	KDM4C	Lysine-specific demethylase 4C	-0.614879	FALSE
P35869	AHR	Aryl hydrocarbon receptor	-0.656995	FALSE
Q9P2D0	IBTK	Inhibitor of Bruton tyrosine kinase	-1.5684	FALSE
Q9BY42	RTFDC1	Protein RTF2 homolog	-0.681488	FALSE
Q6PJP8	DCLRE1A	DNA cross-link repair 1A protein	-0.731946	FALSE
Q70Z53	FRA10AC1	Protein FRA10AC1	-3.10825	FALSE
Q15819	UBE2V2	Ubiquitin-conjugating enzyme E2 variant 2	-0.0101	FALSE
Q7Z6J9	TSEN54	tRNA-splicing endonuclease subunit Sen54	-0.664732	FALSE
Q13686	ALKBH1	DNA oxidative demethylase ALKBH1	-1.4972	FALSE
Q96L93	KIF16B	Kinesin-like protein KIF16B	1.45772	TRUE
Q6ZT12	UBR3	E3 ubiquitin-protein ligase UBR3	-0.659085	FALSE
Q8TDJ6	DMXL2	DmX-like protein 2	-0.73884	FALSE
Q5VYS8	ZCCHC6	Terminal uridylyltransferase 7	-1.55186	FALSE
Q8N720	ZNF655	Zinc finger protein 655	-2.24967	FALSE
Q8TEU7	RAPGEF6	Rap guanine nucleotide exchange factor 6	-1.18404	FALSE
Q9UJY5	GGA1	ADP-ribosylation factor-binding protein GGA1	-0.284021	FALSE
Q9BPU6	DPYSL5	Dihydropyrimidinase-related protein 5	-1.14074	FALSE
Q8N108	MIER1	Mesoderm induction early response protein 1	-0.797668	FALSE
P48681	NES	Nestin	-0.768625	FALSE
O15530	PDPK1	3-phosphoinositide-dependent protein kinase 1	-0.682948	FALSE
Q15020	SART3	Squamous cell carcinoma antigen recognized by T-cells 3	1.18185	TRUE
P55197	MLLT10	Protein AF-10	-0.910147	FALSE
Q9Y4E6	WDR7	WD repeat-containing protein 7	-0.540582	FALSE
Q9Y6D5	ARFGEF2	Brefeldin A-inhibited guanine nucleotide-exchange protein 2	-0.822419	FALSE
Q8NF64	ZMIZ2	Zinc finger MIZ domain-containing protein 2	-1.19932	FALSE
Q14999	CUL7	Cullin-7	-1.0207	FALSE
Q9BSJ2	TUBGCP2	Gamma-tubulin complex component 2	-1.45215	FALSE
O95825	CRYZL1	Quinone oxidoreductase-like protein 1	-0.659477	FALSE
Q15910	EZH2	Histone-lysine N-methyltransferase EZH2	-2.5773	FALSE
Q96EX3	WDR34	WD repeat-containing protein 34	-0.823332	FALSE
Q92889	ERCC4	DNA repair endonuclease XPF	-2.64717	FALSE
O43432	EIF4G3	Eukaryotic translation initiation factor 4 gamma 3	0.918283	TRUE
Q9UPM8	AP4E1	AP-4 complex subunit epsilon-1	-0.561707	FALSE
P43003	SLC1A3	Excitatory amino acid transporter 1	-0.761025	FALSE
Q3SXY8	ARL13B	ADP-ribosylation factor-like protein 13B	-0.72612	FALSE
Q9Y3M2	CBY1	Protein chibby homolog 1	-1.19214	FALSE
O15550	KDM6A	Lysine-specific demethylase 6A	-0.867426	FALSE
O95363	FARS2	Phenylalanine--tRNA ligase, mitochondrial	-0.866972	FALSE
P17066	HSPA6	Heat shock 70 kDa protein 6	-0.450078	FALSE
Q5VTE6	ANGEL2	Protein angel homolog 2	-2.09008	FALSE
Q9NPD3	EXOSC4	Exosome complex component RRP41	-1.07063	FALSE
O00629	KPNA4	Importin subunit alpha-3	-1.17109	FALSE
Q5UIP0	RIF1	Telomere-associated protein RIF1	0.998903	TRUE
Q9NSP4	CENPM	Centromere protein M	-0.386978	FALSE
O15265	ATXN7	Ataxin-7	-0.863558	FALSE
P62829	RPL23	60S ribosomal protein L23	-0.555381	FALSE
Q659C4	LARP1B	La-related protein 1B	-0.840818	FALSE
Q96B01	RAD51AP1	RAD51-associated protein 1	-0.499926	FALSE
Q96QS6	PSKH2	Serine/threonine-protein kinase H2	0.0949817	FALSE
O14910	LIN7A	Protein lin-7 homolog A	-0.810598	FALSE
Q9NRY2	INIP	SOSS complex subunit C	-2.06893	FALSE
Q5SVQ8	ZBTB41	Zinc finger and BTB domain-containing protein 41	-0.692669	FALSE
Q06190	PPP2R3A	Serine/threonine-protein phosphatase 2A regulatory subunit B'' subunit alpha	-0.382219	FALSE
Q14980	NUMA1	Nuclear mitotic apparatus protein 1	1.91978	TRUE
O43491	EPB41L2	Band 4.1-like protein 2	0.963765	TRUE
P35670	ATP7B	Copper-transporting ATPase 2	-2.17789	FALSE
O75478	TADA2A	Transcriptional adapter 2-alpha	-0.132695	FALSE
Q8WVR3	C7orf43	Uncharacterized protein C7orf43	-0.133269	FALSE
Q10570	CPSF1	Cleavage and polyadenylation specificity factor subunit 1	-0.955358	FALSE
Q9C0D4	ZNF518B	Zinc finger protein 518B	-0.962631	FALSE
O95819	MAP4K4	Mitogen-activated protein kinase kinase kinase kinase 4	-0.97867	FALSE
Q14574	DSC3	Desmocollin-3	-0.923568	FALSE
Q8TD19	NEK9	Serine/threonine-protein kinase Nek9	-2.62221	FALSE
O43815	STRN	Striatin	-0.653935	FALSE
O94915	FRYL	Protein furry homolog-like	-1.17535	FALSE
O43303	CCP110	Centriolar coiled-coil protein of 110 kDa	1.3911	TRUE
Q9UHD2	TBK1	Serine/threonine-protein kinase TBK1	-1.00458	FALSE
Q9Y2D8	SSX2IP	Afadin- and alpha-actinin-binding protein	-0.458894	FALSE
Q08117	AES	Amino-terminal enhancer of split	-0.153334	FALSE
Q14566	MCM6	DNA replication licensing factor MCM6	-1.01002	FALSE
P0CAP2	POLR2M	DNA-directed RNA polymerase II subunit GRINL1A	-0.495065	FALSE
Q9H7D0	DOCK5	Dedicator of cytokinesis protein 5	-0.4899	FALSE
P10071	GLI3	Transcriptional activator GLI3	-0.730931	FALSE
P47929	LGALS7	Galectin-7	-0.901319	FALSE
P63279	UBE2I	SUMO-conjugating enzyme UBC9	-1.45019	FALSE
Q9H6J7	C11orf49	UPF0705 protein C11orf49	-0.0201434	FALSE
O75376	NCOR1	Nuclear receptor corepressor 1	1.27086	TRUE
O75391	SPAG7	Sperm-associated antigen 7	-1.18443	FALSE
O43791	SPOP	Speckle-type POZ protein	-0.643212	FALSE
P05455	SSB	Lupus La protein	-1.3739	FALSE
NaN	NaN	TREMBL:Q0IIK2 (Bos taurus) Transferrin;SWISS-PROT:Q29443 Serotransferrin - Bos taurus (Bovine).	-0.614263	FALSE
P23470	PTPRG	Receptor-type tyrosine-protein phosphatase gamma	-0.400617	FALSE
Q13371	PDCL	Phosducin-like protein	-0.994606	FALSE
Q5SQI0	ATAT1	Alpha-tubulin N-acetyltransferase 1	-0.670207	FALSE
Q8NEM2	SHCBP1	SHC SH2 domain-binding protein 1	-0.740273	FALSE
Q8IWR0	ZC3H7A	Zinc finger CCCH domain-containing protein 7A	-0.421124	FALSE
Q9Y5K1	SPO11	Meiotic recombination protein SPO11	-0.00541377	FALSE
Q16186	ADRM1	Proteasomal ubiquitin receptor ADRM1	1.72951	TRUE
Q8TB52	FBXO30	F-box only protein 30	-0.641562	FALSE
Q6ZRS2	SRCAP	Helicase SRCAP	-2.82692	FALSE
Q9UNZ2	NSFL1C	NSFL1 cofactor p47	-1.11673	FALSE
Q9P1Y5	CAMSAP3	Calmodulin-regulated spectrin-associated protein 3	-0.624856	FALSE
P61966	AP1S1	AP-1 complex subunit sigma-1A	-1.20916	FALSE
O60299	LZTS3	Leucine zipper putative tumor suppressor 3	-0.244756	FALSE
Q8WVJ2	NUDCD2	NudC domain-containing protein 2	-2.58009	FALSE
Q4KWH8	PLCH1	1-phosphatidylinositol 4,5-bisphosphate phosphodiesterase eta-1	-0.905033	FALSE
O43318	MAP3K7	Mitogen-activated protein kinase kinase kinase 7	-1.21679	FALSE
Q9P270	SLAIN2	SLAIN motif-containing protein 2	-0.951909	FALSE
P15822	HIVEP1	Zinc finger protein 40	1.5394	TRUE
P40123	CAP2	Adenylyl cyclase-associated protein 2	-0.391369	FALSE
Q9ULD4	BRPF3	Bromodomain and PHD finger-containing protein 3	-0.303017	FALSE
O75427	LRCH4	Leucine-rich repeat and calponin homology domain-containing protein 4	0.0362999	FALSE
A6NCE7;Q9GZQ8	MAP1LC3B2;MAP1LC3B	Microtubule-associated proteins 1A/1B light chain 3 beta 2;Microtubule-associated proteins 1A/1B light chain 3B	-0.27163	FALSE
Q8IVH8	MAP4K3	Mitogen-activated protein kinase kinase kinase kinase 3	-1.04109	FALSE
P22670	RFX1	MHC class II regulatory factor RFX1	-0.818933	FALSE
Q15208	STK38	Serine/threonine-protein kinase 38	-0.811294	FALSE
Q9UK41	VPS28	Vacuolar protein sorting-associated protein 28 homolog	-0.528919	FALSE
O95983	MBD3	Methyl-CpG-binding domain protein 3	-2.45302	FALSE
Q07157	TJP1	Tight junction protein ZO-1	-1.66782	FALSE
O14686	KMT2D	Histone-lysine N-methyltransferase 2D	1.18238	TRUE
Q96RT8	TUBGCP5	Gamma-tubulin complex component 5	-0.462392	FALSE
Q9UK76	HN1	Hematological and neurological expressed 1 protein	-0.557434	FALSE
Q8WX93	PALLD	Palladin	-1.04889	FALSE
Q9UL63	MKLN1	Muskelin	-1.3831	FALSE
Q15796	SMAD2	Mothers against decapentaplegic homolog 2	-0.713969	FALSE
Q5PSV4	BRMS1L	Breast cancer metastasis-suppressor 1-like protein	-1.97705	FALSE
Q5VUG0	SFMBT2	Scm-like with four MBT domains protein 2	-1.54852	FALSE
Q15843	NEDD8	NEDD8	-0.759156	FALSE
O00291	HIP1	Huntingtin-interacting protein 1	-0.726216	FALSE
Q92759	GTF2H4	General transcription factor IIH subunit 4	-1.01328	FALSE
P50851	LRBA	Lipopolysaccharide-responsive and beige-like anchor protein	1.02711	TRUE
Q9Y5B0	CTDP1	RNA polymerase II subunit A C-terminal domain phosphatase	-2.74931	FALSE
Q52LR7	EPC2	Enhancer of polycomb homolog 2	-1.52469	FALSE
Q8N201	INTS1	Integrator complex subunit 1	-0.580164	FALSE
Q92833	JARID2	Protein Jumonji	-0.907852	FALSE
Q86X10	RALGAPB	Ral GTPase-activating protein subunit beta	-0.755646	FALSE
Q9NTJ3	SMC4	Structural maintenance of chromosomes protein 4	-1.35851	FALSE
Q9H582	ZNF644	Zinc finger protein 644	-0.700077	FALSE
Q99504	EYA3	Eyes absent homolog 3	-0.734066	FALSE
Q9UKL3	CASP8AP2	CASP8-associated protein 2	-0.570248	FALSE
Q9Y6X4	FAM169A	Soluble lamin-associated protein of 75 kDa	-1.63759	FALSE
Q9H2Y7	ZNF106	Zinc finger protein 106	1.23894	TRUE
O15131	KPNA5	Importin subunit alpha-6	-1.38724	FALSE
Q9UJU6	DBNL	Drebrin-like protein	-1.25442	FALSE
Q56P03	EAPP	E2F-associated phosphoprotein	-0.758923	FALSE
O75175	CNOT3	CCR4-NOT transcription complex subunit 3	-0.747835	FALSE
Q8WXR4	MYO3B	Myosin-IIIb	-0.482749	FALSE
P51572	BCAP31	B-cell receptor-associated protein 31	-1.65664	FALSE
P23528	CFL1	Cofilin-1	-0.971634	FALSE
O75817	POP7	Ribonuclease P protein subunit p20	-0.780916	FALSE
O60841	EIF5B	Eukaryotic translation initiation factor 5B	-3.01062	FALSE
Q96L73	NSD1	Histone-lysine N-methyltransferase, H3 lysine-36 and H4 lysine-20 specific	-0.725475	FALSE
Q9BR76	CORO1B	Coronin-1B	1.22777	TRUE
Q13490	BIRC2	Baculoviral IAP repeat-containing protein 2	-2.58847	FALSE
P02538	KRT6A	Keratin, type II cytoskeletal 6A	-0.0771028	FALSE
Q15477	SKIV2L	Helicase SKI2W	-0.97892	FALSE
O43164	PJA2	E3 ubiquitin-protein ligase Praja-2	-0.543204	FALSE
P10070	GLI2	Zinc finger protein GLI2	-1.14013	FALSE
P80303	NUCB2	Nucleobindin-2	-0.370011	FALSE
Q15751	HERC1	Probable E3 ubiquitin-protein ligase HERC1	-0.181438	FALSE
P24752	ACAT1	Acetyl-CoA acetyltransferase, mitochondrial	-0.618167	FALSE
Q9BYE7	PCGF6	Polycomb group RING finger protein 6	-0.714789	FALSE
Q9NZD8	SPG21	Maspardin	-1.05669	FALSE
Q96I25	RBM17	Splicing factor 45	1.28817	TRUE
Q9Y575	ASB3	Ankyrin repeat and SOCS box protein 3	-1.3209	FALSE
Q9BPY3	FAM118B	Protein FAM118B	-1.16748	FALSE
Q9P1Y6	PHRF1	PHD and RING finger domain-containing protein 1	-0.952769	FALSE
Q13535	ATR	Serine/threonine-protein kinase ATR	-0.720037	FALSE
Q96EZ8	MCRS1	Microspherule protein 1	-1.43559	FALSE
Q9Y3A3	MOB4	MOB-like protein phocein	-0.951145	FALSE
P11474	ESRRA	Steroid hormone receptor ERR1	-1.2714	FALSE
Q9Y570	PPME1	Protein phosphatase methylesterase 1	-0.915752	FALSE
P60520	GABARAPL2	Gamma-aminobutyric acid receptor-associated protein-like 2	-0.731884	FALSE
P36954	POLR2I	DNA-directed RNA polymerase II subunit RPB9	-0.643036	FALSE
P49720	PSMB3	Proteasome subunit beta type-3	2.78326	TRUE
Q9UPN7	PPP6R1	Serine/threonine-protein phosphatase 6 regulatory subunit 1	1.28453	TRUE
O43865	AHCYL1	Adenosylhomocysteinase 2	-1.14305	FALSE
Q9Y3S2	ZNF330	Zinc finger protein 330	-1.16229	FALSE
Q9H0K6	PUS7L	Pseudouridylate synthase 7 homolog-like protein	-0.312615	FALSE
O60826	CCDC22	Coiled-coil domain-containing protein 22	-0.654324	FALSE
P42684	ABL2	Abelson tyrosine-protein kinase 2	-2.44243	FALSE
Q8NEV8	EXPH5	Exophilin-5	-0.892174	FALSE
O75061	DNAJC6	Putative tyrosine-protein phosphatase auxilin	-0.925738	FALSE
Q9UPS6	SETD1B	Histone-lysine N-methyltransferase SETD1B	-0.600811	FALSE
Q9UKN8	GTF3C4	General transcription factor 3C polypeptide 4	-2.08668	FALSE
O96013	PAK4	Serine/threonine-protein kinase PAK 4	-1.32265	FALSE
Q9NR09	BIRC6	Baculoviral IAP repeat-containing protein 6	1.0666	TRUE
Q6ZRI6	C15orf39	Uncharacterized protein C15orf39	-2.02769	FALSE
Q9NPA5	ZFP64	Zinc finger protein 64 homolog, isoforms 1 and 2	-1.38985	FALSE
O95747	OXSR1	Serine/threonine-protein kinase OSR1	-1.09597	FALSE
Q4VC05	BCL7A	B-cell CLL/lymphoma 7 protein family member A	-0.479389	FALSE
Q15517	CDSN	Corneodesmosin	0.0832971	FALSE
O00592	PODXL	Podocalyxin	-1.29305	FALSE
O15164	TRIM24	Transcription intermediary factor 1-alpha	-0.900239	FALSE
P62875	POLR2L	DNA-directed RNA polymerases I, II, and III subunit RPABC5	-0.2159	FALSE
Q9NZZ3	CHMP5	Charged multivesicular body protein 5	-0.138002	FALSE
Q9UKZ1	CNOT11	CCR4-NOT transcription complex subunit 11	-0.928225	FALSE
Q96RK0	CIC	Protein capicua homolog	1.47312	TRUE
Q92504	SLC39A7	Zinc transporter SLC39A7	-0.130785	FALSE
Q2TAK8	MUM1	PWWP domain-containing protein MUM1	-0.639237	FALSE
P38159	RBMX	RNA-binding motif protein, X chromosome	-0.946002	FALSE
Q8TDB6	DTX3L	E3 ubiquitin-protein ligase DTX3L	-0.331246	FALSE
P16615	ATP2A2	Sarcoplasmic/endoplasmic reticulum calcium ATPase 2	-1.91456	FALSE
Q6NSJ2	PHLDB3	Pleckstrin homology-like domain family B member 3	-1.18008	FALSE
Q9UPR3	SMG5	Protein SMG5	-1.018	FALSE
O60828	PQBP1	Polyglutamine-binding protein 1	-1.01121	FALSE
P53350	PLK1	Serine/threonine-protein kinase PLK1	-1.49871	FALSE
Q8WUB8	PHF10	PHD finger protein 10	-1.20808	FALSE
Q9UKX7	NUP50	Nuclear pore complex protein Nup50	1.34786	TRUE
O75128	COBL	Protein cordon-bleu	-0.380677	FALSE
Q6UWP8	SBSN	Suprabasin	-1.41584	FALSE
O95644	NFATC1	Nuclear factor of activated T-cells, cytoplasmic 1	-1.66138	FALSE
P42224	STAT1	Signal transducer and activator of transcription 1-alpha/beta	-0.820513	FALSE
Q9HDC5	JPH1	Junctophilin-1	-0.621402	FALSE
P17028	ZNF24	Zinc finger protein 24	-1.29783	FALSE
P55036	PSMD4	26S proteasome non-ATPase regulatory subunit 4	-0.671273	FALSE
Q13409	DYNC1I2	Cytoplasmic dynein 1 intermediate chain 2	-1.23261	FALSE
Q9UHG0	DCDC2	Doublecortin domain-containing protein 2	-1.03919	FALSE
Q86Y37	CACUL1	CDK2-associated and cullin domain-containing protein 1	-0.651256	FALSE
Q15025	TNIP1	TNFAIP3-interacting protein 1	1.41911	TRUE
P68366	TUBA4A	Tubulin alpha-4A chain	-0.395738	FALSE
Q96QG7	MTMR9	Myotubularin-related protein 9	-1.42732	FALSE
P28062	PSMB8	Proteasome subunit beta type-8	-1.5849	FALSE
Q9H9C1	VIPAS39	Spermatogenesis-defective protein 39 homolog	-0.566729	FALSE
Q5THJ4	VPS13D	Vacuolar protein sorting-associated protein 13D	-0.9901	FALSE
Q96AY3	FKBP10	Peptidyl-prolyl cis-trans isomerase FKBP10	-0.91312	FALSE
P07196	NEFL	Neurofilament light polypeptide	-0.669496	FALSE
Q8N5I9	C12orf45	Uncharacterized protein C12orf45	-0.736682	FALSE
Q9NRP0	OSTC	Oligosaccharyltransferase complex subunit OSTC	-0.171491	FALSE
Q6P2H3	CEP85	Centrosomal protein of 85 kDa	-1.13131	FALSE
Q5TB80	CEP162	Centrosomal protein of 162 kDa	1.59348	TRUE
Q9UDY2	TJP2	Tight junction protein ZO-2	-1.35823	FALSE
Q9Y6M7	SLC4A7	Sodium bicarbonate cotransporter 3	-0.879561	FALSE
O94966	USP19	Ubiquitin carboxyl-terminal hydrolase 19	-1.61822	FALSE
Q7Z7C8	TAF8	Transcription initiation factor TFIID subunit 8	-0.620648	FALSE
Q8WY91	THAP4	THAP domain-containing protein 4	-1.22044	FALSE
Q96SB4	SRPK1	SRSF protein kinase 1	-0.802486	FALSE
O43390	HNRNPR	Heterogeneous nuclear ribonucleoprotein R	-1.02244	FALSE
O15066	KIF3B	Kinesin-like protein KIF3B	-1.34318	FALSE
Q5JSZ5	PRRC2B	Protein PRRC2B	-1.05088	FALSE
O00443	PIK3C2A	Phosphatidylinositol 4-phosphate 3-kinase C2 domain-containing subunit alpha	-1.92078	FALSE
Q96KQ4	PPP1R13B	Apoptosis-stimulating of p53 protein 1	1.62306	TRUE
Q8WUX9	CHMP7	Charged multivesicular body protein 7	-0.634571	FALSE
Q9NZ45	CISD1	CDGSH iron-sulfur domain-containing protein 1	-0.494733	FALSE
Q5U3C3	TMEM164	Transmembrane protein 164	-0.781608	FALSE
Q9H8M5	CNNM2	Metal transporter CNNM2	-0.700374	FALSE
Q14CM0	FRMPD4	FERM and PDZ domain-containing protein 4	-0.455449	FALSE
Q6NW29	RWDD4	RWD domain-containing protein 4	-1.1065	FALSE
P52298	NCBP2	Nuclear cap-binding protein subunit 2	-0.856145	FALSE
Q9UHB7	AFF4	AF4/FMR2 family member 4	-0.742497	FALSE
Q13868	EXOSC2	Exosome complex component RRP4	-0.911252	FALSE
Q14534	SQLE	Squalene monooxygenase	-1.15384	FALSE
Q6UXN9	WDR82	WD repeat-containing protein 82	1.22884	TRUE
Q7Z3U7	MON2	Protein MON2 homolog	-1.01246	FALSE
P11940	PABPC1	Polyadenylate-binding protein 1	-0.792309	FALSE
Q8IZQ1	WDFY3	WD repeat and FYVE domain-containing protein 3	-1.02393	FALSE
Q15058	KIF14	Kinesin-like protein KIF14	-1.69861	FALSE
Q5T3J3	LRIF1	Ligand-dependent nuclear receptor-interacting factor 1	-0.919514	FALSE
Q9Y4X4	KLF12	Krueppel-like factor 12	-0.399577	FALSE
Q96K21	ZFYVE19	Abscission/NoCut checkpoint regulator	-1.04151	FALSE
P63096	GNAI1	Guanine nucleotide-binding protein G(i) subunit alpha-1	-1.52904	FALSE
O95155	UBE4B	Ubiquitin conjugation factor E4 B	-2.16552	FALSE
P27986	PIK3R1	Phosphatidylinositol 3-kinase regulatory subunit alpha	-0.829674	FALSE
Q9UKF6	CPSF3	Cleavage and polyadenylation specificity factor subunit 3	0.928702	TRUE
Q13177	PAK2	Serine/threonine-protein kinase PAK 2	-0.544432	FALSE
P56134	ATP5J2	ATP synthase subunit f, mitochondrial	-1.73075	FALSE
Q96JB3	HIC2	Hypermethylated in cancer 2 protein	-1.03879	FALSE
P50548	ERF	ETS domain-containing transcription factor ERF	-1.30152	FALSE
Q7Z6E9	RBBP6	E3 ubiquitin-protein ligase RBBP6	-1.84181	FALSE
Q9Y5T5	USP16	Ubiquitin carboxyl-terminal hydrolase 16	-0.458096	FALSE
Q99567	NUP88	Nuclear pore complex protein Nup88	-0.463055	FALSE
O60293	ZFC3H1	Zinc finger C3H1 domain-containing protein	-1.85259	FALSE
Q6ZSR9	NaN	Uncharacterized protein FLJ45252	-0.940039	FALSE
Q7L576	CYFIP1	Cytoplasmic FMR1-interacting protein 1	-2.03381	FALSE
P35658	NUP214	Nuclear pore complex protein Nup214	0.792563	TRUE
Q9H7L9	SUDS3	Sin3 histone deacetylase corepressor complex component SDS3	-0.682597	FALSE
P52597	HNRNPF	Heterogeneous nuclear ribonucleoprotein F	-1.2167	FALSE
O14531	DPYSL4	Dihydropyrimidinase-related protein 4	-2.13131	FALSE
Q5TC82	RC3H1	Roquin-1	-1.81552	FALSE
Q676U5	ATG16L1	Autophagy-related protein 16-1	-2.30515	FALSE
O15054	KDM6B	Lysine-specific demethylase 6B	-1.78413	FALSE
O00560	SDCBP	Syntenin-1	-0.20646	FALSE
O15083	ERC2	ERC protein 2	-0.363745	FALSE
P54105	CLNS1A	Methylosome subunit pICln	-1.11983	FALSE
Q9H0R6	QRSL1	Glutamyl-tRNA(Gln) amidotransferase subunit A, mitochondrial	-1.20771	FALSE
P25786	PSMA1	Proteasome subunit alpha type-1	2.73422	TRUE
Q96A49	SYAP1	Synapse-associated protein 1	1.22187	TRUE
P51948	MNAT1	CDK-activating kinase assembly factor MAT1	-1.34414	FALSE
Q5R3I4	TTC38	Tetratricopeptide repeat protein 38	-3.09809	FALSE
Q9NWL6	ASNSD1	Asparagine synthetase domain-containing protein 1	-0.524773	FALSE
Q9UQE7	SMC3	Structural maintenance of chromosomes protein 3	-1.01507	FALSE
Q5W0B1	RNF219	RING finger protein 219	-1.26707	FALSE
Q96NU1	SAMD11	Sterile alpha motif domain-containing protein 11	-1.59463	FALSE
Q9Y657	SPIN1	Spindlin-1	-0.606356	FALSE
Q5FWF5	ESCO1	N-acetyltransferase ESCO1	-0.649997	FALSE
Q658P3	STEAP3	Metalloreductase STEAP3	-1.16489	FALSE
Q86Y82	STX12	Syntaxin-12	-1.20877	FALSE
Q96C92	SDCCAG3	Serologically defined colon cancer antigen 3	1.20624	TRUE
Q9H799	C5orf42	Uncharacterized protein C5orf42	-1.4599	FALSE
A1L170	C1orf226	Uncharacterized protein C1orf226	-0.644982	FALSE
Q6ZWT7	MBOAT2	Lysophospholipid acyltransferase 2	-0.848854	FALSE
Q9BW19	KIFC1	Kinesin-like protein KIFC1	-1.03674	FALSE
O15318	POLR3G	DNA-directed RNA polymerase III subunit RPC7	-0.382004	FALSE
P67870	CSNK2B	Casein kinase II subunit beta	-0.37397	FALSE
Q562E7	WDR81	WD repeat-containing protein 81	-0.698786	FALSE
Q9NWX5	ASB6	Ankyrin repeat and SOCS box protein 6	-0.608065	FALSE
O43617	TRAPPC3	Trafficking protein particle complex subunit 3	-0.775671	FALSE
Q96K80	ZC3H10	Zinc finger CCCH domain-containing protein 10	-0.384087	FALSE
O94842	TOX4	TOX high mobility group box family member 4	1.57557	TRUE
Q9BW62	KATNAL1	Katanin p60 ATPase-containing subunit A-like 1	-1.01749	FALSE
O15235	MRPS12	28S ribosomal protein S12, mitochondrial	-0.265943	FALSE
P56524	HDAC4	Histone deacetylase 4	-1.10521	FALSE
Q99471	PFDN5	Prefoldin subunit 5	-1.06579	FALSE
Q9NPE3	NOP10	H/ACA ribonucleoprotein complex subunit 3	-0.378935	FALSE
Q08554	DSC1	Desmocollin-1	-0.101335	FALSE
P49756	RBM25	RNA-binding protein 25	-0.886945	FALSE
P16383	GCFC2	GC-rich sequence DNA-binding factor 2	-1.29467	FALSE
P57678	GEMIN4	Gem-associated protein 4	-1.08697	FALSE
Q8N6Q8	METTL25	Methyltransferase-like protein 25	-1.82562	FALSE
P25054	APC	Adenomatous polyposis coli protein	1.3789	TRUE
Q96DH6	MSI2	RNA-binding protein Musashi homolog 2	-0.925418	FALSE
Q96MG7	NDNL2	Melanoma-associated antigen G1	-1.32331	FALSE
P46926	GNPDA1	Glucosamine-6-phosphate isomerase 1	-0.475342	FALSE
Q9UN81	L1RE1	LINE-1 retrotransposable element ORF1 protein	-1.52711	FALSE
Q5C9Z4	NOM1	Nucleolar MIF4G domain-containing protein 1	-1.69411	FALSE
Q14254	FLOT2	Flotillin-2	-2.32523	FALSE
Q14728	MFSD10	Major facilitator superfamily domain-containing protein 10	-0.745331	FALSE
Q01469	FABP5	Fatty acid-binding protein, epidermal	-0.288152	FALSE
Q9Y241	HIGD1A	HIG1 domain family member 1A, mitochondrial	-0.708413	FALSE
Q8N684	CPSF7	Cleavage and polyadenylation specificity factor subunit 7	-0.719019	FALSE
Q8WXW3	PIBF1	Progesterone-induced-blocking factor 1	1.34016	TRUE
Q9NRW1	RAB6B	Ras-related protein Rab-6B	-0.859337	FALSE
Q12979	ABR	Active breakpoint cluster region-related protein	-0.945109	FALSE
P05771	PRKCB	Protein kinase C beta type	-1.57163	FALSE
Q3L8U1	CHD9	Chromodomain-helicase-DNA-binding protein 9	-1.07365	FALSE
Q9NZ63	C9orf78	Uncharacterized protein C9orf78	-0.733493	FALSE
Q9UQR1	ZNF148	Zinc finger protein 148	-0.718005	FALSE
Q9BX46;Q9H0Z9	RBM24;RBM38	RNA-binding protein 24;RNA-binding protein 38	-1.81278	FALSE
P04259	KRT6B	Keratin, type II cytoskeletal 6B	0.0108633	FALSE
Q9Y608	LRRFIP2	Leucine-rich repeat flightless-interacting protein 2	-1.23452	FALSE
Q9C0B5	ZDHHC5	Palmitoyltransferase ZDHHC5	-0.467624	FALSE
Q96T23	RSF1	Remodeling and spacing factor 1	0.830973	TRUE
Q9UKT5	FBXO4	F-box only protein 4	-1.55812	FALSE
O00308	WWP2	NEDD4-like E3 ubiquitin-protein ligase WWP2	-2.01678	FALSE
P24468	NR2F2	COUP transcription factor 2	-1.1589	FALSE
Q9UL45	BLOC1S6	Biogenesis of lysosome-related organelles complex 1 subunit 6	-1.44541	FALSE
Q6ZN18	AEBP2	Zinc finger protein AEBP2	-0.835649	FALSE
Q86US8	SMG6	Telomerase-binding protein EST1A	-0.685066	FALSE
Q96IV0	NGLY1	Peptide-N(4)-(N-acetyl-beta-glucosaminyl)asparagine amidase	-0.666949	FALSE
P06213	INSR	Insulin receptor	-0.634887	FALSE
Q9Y6X8	ZHX2	Zinc fingers and homeoboxes protein 2	-0.583474	FALSE
Q02413	DSG1	Desmoglein-1	-0.681884	FALSE
Q9HAW4	CLSPN	Claspin	1.32665	TRUE
Q5VW32	BROX	BRO1 domain-containing protein BROX	-1.13346	FALSE
Q96MH2	HEXIM2	Protein HEXIM2	-0.805464	FALSE
Q5VSL9	STRIP1	Striatin-interacting protein 1	-1.09009	FALSE
Q01105	SET	Protein SET	-0.726617	FALSE
Q7LG56	RRM2B	Ribonucleoside-diphosphate reductase subunit M2 B	-0.584811	FALSE
O94916	NFAT5	Nuclear factor of activated T-cells 5	-0.809763	FALSE
Q9C0B7	TANGO6	Transport and Golgi organization protein 6 homolog	-0.762784	FALSE
P09661	SNRPA1	U2 small nuclear ribonucleoprotein A'	-0.911122	FALSE
Q06203	PPAT	Amidophosphoribosyltransferase	-0.578921	FALSE
Q9H9E3	COG4	Conserved oligomeric Golgi complex subunit 4	-0.706251	FALSE
Q9ULD2	MTUS1	Microtubule-associated tumor suppressor 1	1.06476	TRUE
Q9UID6	ZNF639	Zinc finger protein 639	-1.59897	FALSE
O15234	CASC3	Protein CASC3	-1.92923	FALSE
Q9P2P1	NYNRIN	Protein NYNRIN	-0.909356	FALSE
Q9Y3R0	GRIP1	Glutamate receptor-interacting protein 1	-0.649394	FALSE
P06400	RB1	Retinoblastoma-associated protein	-0.730455	FALSE
Q14320	FAM50A	Protein FAM50A	-1.09629	FALSE
Q9NPJ6	MED4	Mediator of RNA polymerase II transcription subunit 4	-0.867875	FALSE
P41440	SLC19A1	Folate transporter 1	-1.38084	FALSE
Q15032	R3HDM1	R3H domain-containing protein 1	-0.660098	FALSE
Q96AX1	VPS33A	Vacuolar protein sorting-associated protein 33A	-1.33167	FALSE
O43795	MYO1B	Unconventional myosin-Ib	1.18099	TRUE
O75934	BCAS2	Pre-mRNA-splicing factor SPF27	-1.07136	FALSE
Q96SY0	VWA9	von Willebrand factor A domain-containing protein 9	-0.895773	FALSE
Q9UBV2	SEL1L	Protein sel-1 homolog 1	-1.3091	FALSE
Q9UL03	INTS6	Integrator complex subunit 6	-0.280868	FALSE
P78356	PIP4K2B	Phosphatidylinositol 5-phosphate 4-kinase type-2 beta	-1.18781	FALSE
Q6P2C8	MED27	Mediator of RNA polymerase II transcription subunit 27	-1.17811	FALSE
Q6GQQ9	OTUD7B	OTU domain-containing protein 7B	-0.668459	FALSE
Q96AY2	EME1	Crossover junction endonuclease EME1	-1.59267	FALSE
Q9Y6G3	MRPL42	39S ribosomal protein L42, mitochondrial	-1.36338	FALSE
Q9H467	CUEDC2	CUE domain-containing protein 2	-0.78881	FALSE
Q9UMZ2	SYNRG	Synergin gamma	1.18018	TRUE
Q6P0Q8	MAST2	Microtubule-associated serine/threonine-protein kinase 2	-0.758889	FALSE
Q13554	CAMK2B	Calcium/calmodulin-dependent protein kinase type II subunit beta	-1.59226	FALSE
Q9UQN3	CHMP2B	Charged multivesicular body protein 2b	-0.634959	FALSE
Q2KJY2	KIF26B	Kinesin-like protein KIF26B	-0.314777	FALSE
Q5T9A4	ATAD3B	ATPase family AAA domain-containing protein 3B	-0.62709	FALSE
Q8N465	D2HGDH	D-2-hydroxyglutarate dehydrogenase, mitochondrial	-0.538891	FALSE
Q68E01	INTS3	Integrator complex subunit 3	-0.739099	FALSE
Q96BN2	TADA1	Transcriptional adapter 1	-2.02735	FALSE
P53814	SMTN	Smoothelin	-1.27236	FALSE
Q13888;Q6P1K8	GTF2H2;GTF2H2C	General transcription factor IIH subunit 2;General transcription factor IIH subunit 2-like protein	-0.606034	FALSE
Q15643	TRIP11	Thyroid receptor-interacting protein 11	2.1458	TRUE
Q02224	CENPE	Centromere-associated protein E	0.87237	TRUE
Q9UBT6	POLK	DNA polymerase kappa	-1.23699	FALSE
Q9UQB8	BAIAP2	Brain-specific angiogenesis inhibitor 1-associated protein 2	-0.799682	FALSE
O43660	PLRG1	Pleiotropic regulator 1	-1.7029	FALSE
P63272	SUPT4H1	Transcription elongation factor SPT4	-0.45594	FALSE
Q12959	DLG1	Disks large homolog 1	1.29784	TRUE
Q9UBF2	COPG2	Coatomer subunit gamma-2	0.863998	TRUE
Q9BRR8	GPATCH1	G patch domain-containing protein 1	1.22136	TRUE
Q96RT1	ERBB2IP	Protein LAP2	1.29556	TRUE
Q14839	CHD4	Chromodomain-helicase-DNA-binding protein 4	0.912505	TRUE
P49959	MRE11A	Double-strand break repair protein MRE11A	0.884833	TRUE
Q969G3	SMARCE1	SWI/SNF-related matrix-associated actin-dependent regulator of chromatin subfamily E member 1	1.24338	TRUE
Q8IX90	SKA3	Spindle and kinetochore-associated protein 3	1.20414	TRUE
O75179	ANKRD17	Ankyrin repeat domain-containing protein 17	0.952745	TRUE
P62191	PSMC1	26S protease regulatory subunit 4	2.40176	TRUE
P20810	CAST	Calpastatin	1.05878	TRUE
Q8IWZ8	SUGP1	SURP and G-patch domain-containing protein 1	1.34731	TRUE
O95777	LSM8	U6 snRNA-associated Sm-like protein LSm8	1.30162	TRUE
Q9BRX9	WDR83	WD repeat domain-containing protein 83	1.43354	TRUE
Q14247	CTTN	Src substrate cortactin	0.820832	TRUE
A0JNW5	UHRF1BP1L	UHRF1-binding protein 1-like	1.14183	TRUE
Q9Y2X9	ZNF281	Zinc finger protein 281	1.06128	TRUE
Q63HK5	TSHZ3	Teashirt homolog 3	1.207	TRUE
Q96A65	EXOC4	Exocyst complex component 4	1.06405	TRUE
P30622	CLIP1	CAP-Gly domain-containing linker protein 1	0.87418	TRUE
P12270	TPR	Nucleoprotein TPR	2.52087	TRUE
O95613	PCNT	Pericentrin	1.98491	TRUE
Q9Y618	NCOR2	Nuclear receptor corepressor 2	1.30758	TRUE
Q9Y484	WDR45	WD repeat domain phosphoinositide-interacting protein 4	1.45634	TRUE
O60885	BRD4	Bromodomain-containing protein 4	1.06345	TRUE
P82094	TMF1	TATA element modulatory factor	1.19565	TRUE
Q7LBC6	KDM3B	Lysine-specific demethylase 3B	1.04678	TRUE
Q8WWM7	ATXN2L	Ataxin-2-like protein	1.12582	TRUE
Q5TH69	ARFGEF3	Brefeldin A-inhibited guanine nucleotide-exchange protein 3	1.30216	TRUE
Q9UPQ9	TNRC6B	Trinucleotide repeat-containing gene 6B protein	1.21268	TRUE
O60315	ZEB2	Zinc finger E-box-binding homeobox 2	1.11344	TRUE
Q86UP2	KTN1	Kinectin	0.806696	TRUE
P28066	PSMA5	Proteasome subunit alpha type-5	2.67864	TRUE
Q13625	TP53BP2	Apoptosis-stimulating of p53 protein 2	1.07604	TRUE
O14867	BACH1	Transcription regulator protein BACH1	1.35842	TRUE
Q2KHR3	QSER1	Glutamine and serine-rich protein 1	1.13323	TRUE
Q5T8P6	RBM26	RNA-binding protein 26	0.758679	TRUE
Q9Y3I1	FBXO7	F-box only protein 7	1.64996	TRUE
Q5THK1	PRR14L	Protein PRR14L	0.83617	TRUE
Q96DF8	DGCR14	Protein DGCR14	1.25854	TRUE
P28065	PSMB9	Proteasome subunit beta type-9	1.63113	TRUE
Q9HCK8	CHD8	Chromodomain-helicase-DNA-binding protein 8	0.900771	TRUE
Q9NRY5	FAM114A2	Protein FAM114A2	1.27598	TRUE
P25787	PSMA2	Proteasome subunit alpha type-2	2.74627	TRUE
O43395	PRPF3	U4/U6 small nuclear ribonucleoprotein Prp3	0.896962	TRUE
Q14676	MDC1	Mediator of DNA damage checkpoint protein 1	0.789081	TRUE
P33240	CSTF2	Cleavage stimulation factor subunit 2	1.26857	TRUE
Q05682	CALD1	Caldesmon	0.720892	TRUE
Q15811	ITSN1	Intersectin-1	1.26932	TRUE
Q8NFU7	TET1	Methylcytosine dioxygenase TET1	1.19988	TRUE
Q6XZF7	DNMBP	Dynamin-binding protein	1.15045	TRUE
O43809	NUDT21	Cleavage and polyadenylation specificity factor subunit 5	0.113202	FALSE
Q92766	RREB1	Ras-responsive element-binding protein 1	1.17214	TRUE
Q9UHR5	SAP30BP	SAP30-binding protein	1.2663	TRUE
P62195	PSMC5	26S protease regulatory subunit 8	2.413	TRUE
Q14C86	GAPVD1	GTPase-activating protein and VPS9 domain-containing protein 1	0.49424	FALSE
P55735	SEC13	Protein SEC13 homolog	1.35748	TRUE
Q641Q2	FAM21A	WASH complex subunit FAM21A	1.11903	TRUE
Q96C00	ZBTB9	Zinc finger and BTB domain-containing protein 9	1.45365	TRUE
P38398	BRCA1	Breast cancer type 1 susceptibility protein	1.0861	TRUE
Q16637	SMN1	Survival motor neuron protein	0.77768	TRUE
Q2KHM9	KIAA0753	Protein moonraker	1.42204	TRUE
Q92890	UFD1L	Ubiquitin fusion degradation protein 1 homolog	0.714514	TRUE
Q7Z2K8	GPRIN1	G protein-regulated inducer of neurite outgrowth 1	1.05359	TRUE
O43399	TPD52L2	Tumor protein D54	1.14087	TRUE
Q68DQ2	CRYBG3	Very large A-kinase anchor protein	2.07329	TRUE
Q9Y4Z0	LSM4	U6 snRNA-associated Sm-like protein LSm4	1.41913	TRUE
Q86YC2	PALB2	Partner and localizer of BRCA2	1.25397	TRUE
O95197	RTN3	Reticulon-3	1.1372	TRUE
P42566	EPS15	Epidermal growth factor receptor substrate 15	1.06542	TRUE
Q8NI08	NCOA7	Nuclear receptor coactivator 7	1.24035	TRUE
Q9H814	PHAX	Phosphorylated adapter RNA export protein	0.905474	TRUE
Q9P2D6	FAM135A	Protein FAM135A	1.34031	TRUE
Q9BYV9	BACH2	Transcription regulator protein BACH2	1.24852	TRUE
O95405	ZFYVE9	Zinc finger FYVE domain-containing protein 9	1.02314	TRUE
Q7Z569	BRAP	BRCA1-associated protein	0.855504	TRUE
P49321	NASP	Nuclear autoantigenic sperm protein	2.00116	TRUE
Q9H7U1	CCSER2	Serine-rich coiled-coil domain-containing protein 2	1.36408	TRUE
Q63ZY3	KANK2	KN motif and ankyrin repeat domain-containing protein 2	1.28244	TRUE
Q96D71	REPS1	RalBP1-associated Eps domain-containing protein 1	1.05789	TRUE
P27694	RPA1	Replication protein A 70 kDa DNA-binding subunit	0.588488	TRUE
Q96M89	CCDC138	Coiled-coil domain-containing protein 138	1.33098	TRUE
Q8TCG1	KIAA1524	Protein CIP2A	0.864606	TRUE
P35527	KRT9	Keratin, type I cytoskeletal 9	1.26836	TRUE
Q9BYP7	WNK3	Serine/threonine-protein kinase WNK3	1.0379	TRUE
Q9BTC0	DIDO1	Death-inducer obliterator 1	0.294891	FALSE
Q9H4I2	ZHX3	Zinc fingers and homeoboxes protein 3	1.04777	TRUE
P35579	MYH9	Myosin-9	1.57905	TRUE
Q8N0X7	SPG20	Spartin	0.697328	TRUE
Q96EA4	SPDL1	Protein Spindly	1.01306	TRUE
A6NKD9	CCDC85C	Coiled-coil domain-containing protein 85C	1.07025	TRUE
P48163	ME1	NADP-dependent malic enzyme	1.15536	TRUE
Q16531	DDB1	DNA damage-binding protein 1	0.502335	FALSE
Q4V328	GRIPAP1	GRIP1-associated protein 1	0.870695	TRUE
Q1MSJ5	CSPP1	Centrosome and spindle pole-associated protein 1	1.21662	TRUE
Q5T6F2	UBAP2	Ubiquitin-associated protein 2	0.754001	TRUE
Q9UHF7	TRPS1	Zinc finger transcription factor Trps1	0.924535	TRUE
Q8IW35	CEP97	Centrosomal protein of 97 kDa	1.0997	TRUE
P62333	PSMC6	26S protease regulatory subunit 10B	2.55921	TRUE
Q8TEK3	DOT1L	Histone-lysine N-methyltransferase, H3 lysine-79 specific	1.17979	TRUE
Q8N137	CNTROB	Centrobin	1.40592	TRUE
Q6ULP2	AFTPH	Aftiphilin	0.88038	TRUE
Q92530	PSMF1	Proteasome inhibitor PI31 subunit	1.18342	TRUE
Q86UP3	ZFHX4	Zinc finger homeobox protein 4	1.11724	TRUE
Q12830	BPTF	Nucleosome-remodeling factor subunit BPTF	0.4295	FALSE
Q9Y3Q8	TSC22D4	TSC22 domain family protein 4	1.15365	TRUE
Q9Y333	LSM2	U6 snRNA-associated Sm-like protein LSm2	1.18458	TRUE
Q96QC0	PPP1R10	Serine/threonine-protein phosphatase 1 regulatory subunit 10	0.869029	TRUE
P08670	VIM	Vimentin	0.486438	FALSE
Q9Y5K6	CD2AP	CD2-associated protein	2.03322	TRUE
P63208	SKP1	S-phase kinase-associated protein 1	1.08819	TRUE
Q9NWS0	PIH1D1	PIH1 domain-containing protein 1	1.2011	TRUE
Q9H0B6	KLC2	Kinesin light chain 2	0.761952	TRUE
Q14686	NCOA6	Nuclear receptor coactivator 6	0.984011	TRUE
Q69YQ0	SPECC1L	Cytospin-A	1.07439	TRUE
Q9Y3C6	PPIL1	Peptidyl-prolyl cis-trans isomerase-like 1	0.991096	TRUE
O95359	TACC2	Transforming acidic coiled-coil-containing protein 2	0.971953	TRUE
Q6BDS2	UHRF1BP1	UHRF1-binding protein 1	1.06935	TRUE
Q9H892	TTC12	Tetratricopeptide repeat protein 12	1.39217	TRUE
O60664	PLIN3	Perilipin-3	0.898155	TRUE
P28074	PSMB5	Proteasome subunit beta type-5	2.5626	TRUE
P26038	MSN	Moesin	0.673703	TRUE
P54277	PMS1	PMS1 protein homolog 1	0.736817	TRUE
P62312	LSM6	U6 snRNA-associated Sm-like protein LSm6	1.1521	TRUE
P46060	RANGAP1	Ran GTPase-activating protein 1	0.974119	TRUE
Q8TDY2	RB1CC1	RB1-inducible coiled-coil protein 1	0.79907	TRUE
P62310	LSM3	U6 snRNA-associated Sm-like protein LSm3	1.18032	TRUE
O43719	HTATSF1	HIV Tat-specific factor 1	0.64571	TRUE
Q5T5U3	ARHGAP21	Rho GTPase-activating protein 21	0.854266	TRUE
P09012	SNRPA	U1 small nuclear ribonucleoprotein A	0.865419	TRUE
P35241	RDX	Radixin	0.65809	TRUE
P21333	FLNA	Filamin-A	2.39709	TRUE
Q02952	AKAP12	A-kinase anchor protein 12	1.69202	TRUE
Q6WCQ1	MPRIP	Myosin phosphatase Rho-interacting protein	0.610207	TRUE
Q9Y2F5	ICE1	Little elongation complex subunit 1	0.792268	TRUE
Q04726	TLE3	Transducin-like enhancer protein 3	1.09371	TRUE
Q5JRA6	MIA3	Melanoma inhibitory activity protein 3	0.503529	FALSE
O75717	WDHD1	WD repeat and HMG-box DNA-binding protein 1	0.392258	FALSE
Q8TEQ6	GEMIN5	Gem-associated protein 5	0.515996	FALSE
Q9H0L4	CSTF2T	Cleavage stimulation factor subunit 2 tau variant	1.24201	TRUE
Q14814	MEF2D	Myocyte-specific enhancer factor 2D	1.16949	TRUE
Q13029	PRDM2	PR domain zinc finger protein 2	0.63049	TRUE
Q8TD16	BICD2	Protein bicaudal D homolog 2	0.930959	TRUE
P20618	PSMB1	Proteasome subunit beta type-1	2.59349	TRUE
O95239	KIF4A	Chromosome-associated kinesin KIF4A	0.540662	FALSE
Q8N6T3	ARFGAP1	ADP-ribosylation factor GTPase-activating protein 1	0.650051	TRUE
Q96S38	RPS6KC1	Ribosomal protein S6 kinase delta-1	1.15029	TRUE
Q15596	NCOA2	Nuclear receptor coactivator 2	0.82807	TRUE
O43447	PPIH	Peptidyl-prolyl cis-trans isomerase H	0.450426	FALSE
Q9UBB9	TFIP11	Tuftelin-interacting protein 11	0.464072	FALSE
O75886	STAM2	Signal transducing adapter molecule 2	0.798487	TRUE
Q6W2J9	BCOR	BCL-6 corepressor	0.506077	FALSE
Q8IWZ3	ANKHD1	Ankyrin repeat and KH domain-containing protein 1	0.805497	TRUE
Q15650	TRIP4	Activating signal cointegrator 1	0.577258	TRUE
O15078	CEP290	Centrosomal protein of 290 kDa	2.07983	TRUE
Q0PNE2	ELP6	Elongator complex protein 6	0.747381	TRUE
Q8NHQ8	RASSF8	Ras association domain-containing protein 8	1.09253	TRUE
Q9Y4Y9	LSM5	U6 snRNA-associated Sm-like protein LSm5	1.05281	TRUE
Q15370	TCEB2	Transcription elongation factor B polypeptide 2	0.649992	TRUE
P29401	TKT	Transketolase	0.775934	TRUE
Q8TBA6	GOLGA5	Golgin subfamily A member 5	0.875673	TRUE
Q6NZY4	ZCCHC8	Zinc finger CCHC domain-containing protein 8	0.258571	FALSE
Q96DN5	TBC1D31	TBC1 domain family member 31	1.11728	TRUE
Q8N6V9	TEX9	Testis-expressed sequence 9 protein	1.17638	TRUE
Q14161	GIT2	ARF GTPase-activating protein GIT2	0.824065	TRUE
O60271	SPAG9	C-Jun-amino-terminal kinase-interacting protein 4	1.97516	TRUE
Q53HC0	CCDC92	Coiled-coil domain-containing protein 92	1.36721	TRUE
Q96JQ2	CLMN	Calmin	0.898427	TRUE
Q92667	AKAP1	A-kinase anchor protein 1, mitochondrial	0.643698	TRUE
Q9UKV3	ACIN1	Apoptotic chromatin condensation inducer in the nucleus	0.611829	TRUE
Q9Y266	NUDC	Nuclear migration protein nudC	-0.00848135	FALSE
Q9Y520	PRRC2C	Protein PRRC2C	0.259938	FALSE
Q9H0E3	SAP130	Histone deacetylase complex subunit SAP130	1.08228	TRUE
Q8WWI1	LMO7	LIM domain only protein 7	0.889756	TRUE
Q14865	ARID5B	AT-rich interactive domain-containing protein 5B	1.14222	TRUE
Q8IWC1	MAP7D3	MAP7 domain-containing protein 3	0.869354	TRUE
P49792	RANBP2	E3 SUMO-protein ligase RanBP2	1.7365	TRUE
Q86UW6	N4BP2	NEDD4-binding protein 2	0.927229	TRUE
Q9UPU7	TBC1D2B	TBC1 domain family member 2B	0.615579	TRUE
Q9UPV0	CEP164	Centrosomal protein of 164 kDa	1.2061	TRUE
Q96EB1	ELP4	Elongator complex protein 4	0.939569	TRUE
P47756	CAPZB	F-actin-capping protein subunit beta	0.727986	TRUE
Q8ND24	RNF214	RING finger protein 214	0.754561	TRUE
P15311	EZR	Ezrin	0.691866	TRUE
P35269	GTF2F1	General transcription factor IIF subunit 1	0.587537	TRUE
Q9UPW5	AGTPBP1	Cytosolic carboxypeptidase 1	0.709912	TRUE
Q76L83	ASXL2	Putative Polycomb group protein ASXL2	0.915189	TRUE
Q9UHX1	PUF60	Poly(U)-binding-splicing factor PUF60	2.09558	TRUE
Q8WYP5	AHCTF1	Protein ELYS	0.129365	FALSE
Q96T51	RUFY1	RUN and FYVE domain-containing protein 1	0.823596	TRUE
Q9NQS1	AVEN	Cell death regulator Aven	0.58257	TRUE
Q9H3U1	UNC45A	Protein unc-45 homolog A	0.461351	FALSE
Q13596	SNX1	Sorting nexin-1	0.62233	TRUE
Q7Z333	SETX	Probable helicase senataxin	0.564451	TRUE
Q9ULU4	ZMYND8	Protein kinase C-binding protein 1	0.883119	TRUE
Q659A1	ICE2	Little elongation complex subunit 2	0.683965	TRUE
Q8IXS6	PALM2	Paralemmin-2	0.6001	TRUE
Q9NZM3	ITSN2	Intersectin-2	0.694221	TRUE
P60900	PSMA6	Proteasome subunit alpha type-6	2.60812	TRUE
Q15555	MAPRE2	Microtubule-associated protein RP/EB family member 2	0.749643	TRUE
Q9HC77	CENPJ	Centromere protein J	0.690666	TRUE
Q7Z3E2	CCDC186	Coiled-coil domain-containing protein 186	1.08776	TRUE
Q09028	RBBP4	Histone-binding protein RBBP4	0.928304	TRUE
Q5VTR2	RNF20	E3 ubiquitin-protein ligase BRE1A	0.434353	FALSE
Q96R06	SPAG5	Sperm-associated antigen 5	0.960011	TRUE
Q9UPV9	TRAK1	Trafficking kinesin-binding protein 1	1.07645	TRUE
Q9NZN5	ARHGEF12	Rho guanine nucleotide exchange factor 12	0.74856	TRUE
Q9H1E3	NUCKS1	Nuclear ubiquitous casein and cyclin-dependent kinase substrate 1	1.01047	TRUE
Q14152	EIF3A	Eukaryotic translation initiation factor 3 subunit A	0.24933	FALSE
Q99436	PSMB7	Proteasome subunit beta type-7	2.49859	TRUE
Q8TF01	PNISR	Arginine/serine-rich protein PNISR	0.403252	FALSE
Q6P1R3	MSANTD2	Myb/SANT-like DNA-binding domain-containing protein 2	1.17575	TRUE
P38432	COIL	Coilin	0.668277	TRUE
P11171	EPB41	Protein 4.1	0.520495	FALSE
Q5M775	SPECC1	Cytospin-B	0.745554	TRUE
Q9HBR0	SLC38A10	Putative sodium-coupled neutral amino acid transporter 10	0.678865	TRUE
O43464	HTRA2	Serine protease HTRA2, mitochondrial	0.987455	TRUE
Q8TD26	CHD6	Chromodomain-helicase-DNA-binding protein 6	0.658589	TRUE
Q9NXG0	CNTLN	Centlein	0.853789	TRUE
Q9UPN3	MACF1	Microtubule-actin cross-linking factor 1, isoforms 1/2/3/5	0.340094	FALSE
Q8NFC6	BOD1L1	Biorientation of chromosomes in cell division protein 1-like 1	1.73937	TRUE
Q7Z5K2	WAPL	Wings apart-like protein homolog	0.305109	FALSE
Q8IVW6	ARID3B	AT-rich interactive domain-containing protein 3B	0.639255	TRUE
Q86SQ7	SDCCAG8	Serologically defined colon cancer antigen 8	1.08036	TRUE
Q7Z417	NUFIP2	Nuclear fragile X mental retardation-interacting protein 2	0.594809	TRUE
Q86W54	SPATA24	Spermatogenesis-associated protein 24	1.2773	TRUE
Q8TEV9	SMCR8	Smith-Magenis syndrome chromosomal region candidate gene 8 protein	0.96167	TRUE
Q9H9Q2	COPS7B	COP9 signalosome complex subunit 7b	0.922998	TRUE
Q9BZK7	TBL1XR1	F-box-like/WD repeat-containing protein TBL1XR1	0.862453	TRUE
P18583	SON	Protein SON	-0.266015	FALSE
Q92625	ANKS1A	Ankyrin repeat and SAM domain-containing protein 1A	0.61797	TRUE
Q8IUD2	ERC1	ELKS/Rab6-interacting/CAST family member 1	2.06684	TRUE
Q04637	EIF4G1	Eukaryotic translation initiation factor 4 gamma 1	0.182066	FALSE
P33176	KIF5B	Kinesin-1 heavy chain	0.461926	FALSE
Q15369	TCEB1	Transcription elongation factor B polypeptide 1	0.585276	TRUE
Q9ULD9	ZNF608	Zinc finger protein 608	0.957562	TRUE
P35611	ADD1	Alpha-adducin	0.054695	FALSE
O43172	PRPF4	U4/U6 small nuclear ribonucleoprotein Prp4	0.620625	TRUE
Q8N8E3	CEP112	Centrosomal protein of 112 kDa	0.866425	TRUE
Q01484	ANK2	Ankyrin-2	0.581584	TRUE
Q9Y6J0	CABIN1	Calcineurin-binding protein cabin-1	0.751468	TRUE
Q9Y6Q9	NCOA3	Nuclear receptor coactivator 3	0.844906	TRUE
O75369	FLNB	Filamin-B	2.30294	TRUE
P25789	PSMA4	Proteasome subunit alpha type-4	2.45402	TRUE
O14974	PPP1R12A	Protein phosphatase 1 regulatory subunit 12A	0.46127	FALSE
Q9H0D6	XRN2	5'-3' exoribonuclease 2	0.0901644	FALSE
Q8WVC0	LEO1	RNA polymerase-associated protein LEO1	0.812566	TRUE
Q14BN4	SLMAP	Sarcolemmal membrane-associated protein	0.615251	TRUE
Q16630	CPSF6	Cleavage and polyadenylation specificity factor subunit 6	0.775486	TRUE
O15042	U2SURP	U2 snRNP-associated SURP motif-containing protein	0.481277	FALSE
Q8WW12	PCNP	PEST proteolytic signal-containing nuclear protein	0.741987	TRUE
Q9BT92	TCHP	Trichoplein keratin filament-binding protein	0.970972	TRUE
Q9HCS7	XAB2	Pre-mRNA-splicing factor SYF1	0.321605	FALSE
Q8NI35	INADL	InaD-like protein	0.86559	TRUE
P28070	PSMB4	Proteasome subunit beta type-4	2.55554	TRUE
O75113	N4BP1	NEDD4-binding protein 1	0.755998	TRUE
Q99550	MPHOSPH9	M-phase phosphoprotein 9	0.976178	TRUE
Q9NPI6	DCP1A	mRNA-decapping enzyme 1A	0.660325	TRUE
P55072	VCP	Transitional endoplasmic reticulum ATPase	0.310579	FALSE
Q5T1M5	FKBP15	FK506-binding protein 15	0.827193	TRUE
Q96RG2	PASK	PAS domain-containing serine/threonine-protein kinase	0.371215	FALSE
Q15291	RBBP5	Retinoblastoma-binding protein 5	0.516264	FALSE
Q9NVA2	2011-09-01	Septin-11	0.330415	FALSE
Q8WXI9	GATAD2B	Transcriptional repressor p66-beta	0.63875	TRUE
Q9C0F0	ASXL3	Putative Polycomb group protein ASXL3	0.907761	TRUE
Q13439	GOLGA4	Golgin subfamily A member 4	1.9467	TRUE
Q13501	SQSTM1	Sequestosome-1	0.273335	FALSE
P0CG47;P0CG48;P62979;P62987	UBB;UBC;RPS27A;UBA52	Polyubiquitin-B;Polyubiquitin-C;Ubiquitin-40S ribosomal protein S27a;Ubiquitin-60S ribosomal protein L40	0.706124	TRUE
Q9Y4F3	KIAA0430	Meiosis arrest female protein 1	0.610123	TRUE
Q9H2J4	PDCL3	Phosducin-like protein 3	0.888639	TRUE
Q5VWN6	FAM208B	Protein FAM208B	0.512663	FALSE
Q68CZ1	RPGRIP1L	Protein fantom	0.890529	TRUE
P53804	TTC3	E3 ubiquitin-protein ligase TTC3	0.57765	TRUE
Q13465	MECOM	MDS1 and EVI1 complex locus protein MDS1	0.99026	TRUE
O75330	HMMR	Hyaluronan mediated motility receptor	0.632677	TRUE
Q2M2I8	AAK1	AP2-associated protein kinase 1	0.503676	FALSE
O75665	OFD1	Oral-facial-digital syndrome 1 protein	2.10144	TRUE
Q9UIF8	BAZ2B	Bromodomain adjacent to zinc finger domain protein 2B	0.832925	TRUE
O94854	KIAA0754	Uncharacterized protein KIAA0754	0.595387	TRUE
Q9HCJ0	TNRC6C	Trinucleotide repeat-containing gene 6C protein	0.93818	TRUE
Q96FJ2	DYNLL2	Dynein light chain 2, cytoplasmic	0.615213	TRUE
P55327	TPD52	Tumor protein D52	0.820586	TRUE
Q9BYN8	MRPS26	28S ribosomal protein S26, mitochondrial	0.421858	FALSE
Q9Y2D5	AKAP2	A-kinase anchor protein 2	0.555977	FALSE
Q9H8H0	NOL11	Nucleolar protein 11	0.485401	FALSE
Q9NX08	COMMD8	COMM domain-containing protein 8	0.982082	TRUE
Q6MZP7	LIN54	Protein lin-54 homolog	0.819578	TRUE
Q03001	DST	Dystonin	1.88595	TRUE
A5YKK6	CNOT1	CCR4-NOT transcription complex subunit 1	0.373621	FALSE
Q969R5	L3MBTL2	Lethal(3)malignant brain tumor-like protein 2	0.574478	TRUE
Q9ULJ1	ODF2L	Outer dense fiber protein 2-like	0.955639	TRUE
Q96CN9	GCC1	GRIP and coiled-coil domain-containing protein 1	0.958162	TRUE
P28715	ERCC5	DNA repair protein complementing XP-G cells	0.467404	FALSE
P55010	EIF5	Eukaryotic translation initiation factor 5	-0.46597	FALSE
P52732	KIF11	Kinesin-like protein KIF11	0.395356	FALSE
Q96NB3	ZNF830	Zinc finger protein 830	0.858759	TRUE
O00268	TAF4	Transcription initiation factor TFIID subunit 4	0.671898	TRUE
Q9Y5B6	PAXBP1	PAX3- and PAX7-binding protein 1	0.629903	TRUE
Q6Y7W6	GIGYF2	PERQ amino acid-rich with GYF domain-containing protein 2	2.07975	TRUE
Q86V48	LUZP1	Leucine zipper protein 1	-0.0117802	FALSE
Q92540	SMG7	Protein SMG7	0.625378	TRUE
O43426	SYNJ1	Synaptojanin-1	0.441973	FALSE
Q8TAQ2	SMARCC2	SWI/SNF complex subunit SMARCC2	0.287025	FALSE
Q9UKK9	NUDT5	ADP-sugar pyrophosphatase	0.672027	TRUE
Q99816	TSG101	Tumor susceptibility gene 101 protein	0.923284	TRUE
Q9NQC3	RTN4	Reticulon-4	0.344324	FALSE
Q8IZD4	DCP1B	mRNA-decapping enzyme 1B	0.667584	TRUE
Q6VMQ6	ATF7IP	Activating transcription factor 7-interacting protein 1	0.540843	FALSE
O75420	GIGYF1	PERQ amino acid-rich with GYF domain-containing protein 1	0.828193	TRUE
Q99996	AKAP9	A-kinase anchor protein 9	1.6945	TRUE
Q9NQX4	MYO5C	Unconventional myosin-Vc	0.667438	TRUE
Q86X02	CDR2L	Cerebellar degeneration-related protein 2-like	0.664905	TRUE
O94763	URI1	Unconventional prefoldin RPB5 interactor 1	0.306824	FALSE
Q86V15	CASZ1	Zinc finger protein castor homolog 1	0.69031	TRUE
Q9UI36	DACH1	Dachshund homolog 1	0.458987	FALSE
Q13561	DCTN2	Dynactin subunit 2	-0.353012	FALSE
Q9Y2I7	PIKFYVE	1-phosphatidylinositol 3-phosphate 5-kinase	0.723224	TRUE
Q8NDV7	TNRC6A	Trinucleotide repeat-containing gene 6A protein	0.406151	FALSE
Q5VUB5	FAM171A1	Protein FAM171A1	0.952245	TRUE
O95905	ECD	Protein ecdysoneless homolog	0.706268	TRUE
P50990	CCT8	T-complex protein 1 subunit theta	1.83317	TRUE
P35580	MYH10	Myosin-10	-0.4736	FALSE
Q92560	BAP1	Ubiquitin carboxyl-terminal hydrolase BAP1	-0.178708	FALSE
Q13416	ORC2	Origin recognition complex subunit 2	0.560616	TRUE
O15056	SYNJ2	Synaptojanin-2	0.568611	TRUE
Q13325	IFIT5	Interferon-induced protein with tetratricopeptide repeats 5	0.106734	FALSE
P29317	EPHA2	Ephrin type-A receptor 2	0.512421	FALSE
Q8TC07	TBC1D15	TBC1 domain family member 15	0.260093	FALSE
Q9ULL1	PLEKHG1	Pleckstrin homology domain-containing family G member 1	0.807133	TRUE
Q9UG63	ABCF2	ATP-binding cassette sub-family F member 2	0.191654	FALSE
O15014	ZNF609	Zinc finger protein 609	0.456112	FALSE
P25788	PSMA3	Proteasome subunit alpha type-3	2.44517	TRUE
P22234	PAICS	Multifunctional protein ADE2	0.0626487	FALSE
Q8N5G2	TMEM57	Macoilin	0.369561	FALSE
Q9P2D1	CHD7	Chromodomain-helicase-DNA-binding protein 7	0.410801	FALSE
Q8IZ21	PHACTR4	Phosphatase and actin regulator 4	0.731068	TRUE
Q9UQL6	HDAC5	Histone deacetylase 5	0.508789	FALSE
Q9UHI6	DDX20	Probable ATP-dependent RNA helicase DDX20	0.164809	FALSE
Q16799	RTN1	Reticulon-1	0.717402	TRUE
Q15648	MED1	Mediator of RNA polymerase II transcription subunit 1	0.140229	FALSE
Q99627	COPS8	COP9 signalosome complex subunit 8	0.965235	TRUE
Q49A88	CCDC14	Coiled-coil domain-containing protein 14	0.667771	TRUE
Q9H307	PNN	Pinin	2.01767	TRUE
Q9Y597	KCTD3	BTB/POZ domain-containing protein KCTD3	0.589914	TRUE
Q9UJC3	HOOK1	Protein Hook homolog 1	0.257631	FALSE
Q9C026	TRIM9	E3 ubiquitin-protein ligase TRIM9	0.35072	FALSE
Q9UMS4	PRPF19	Pre-mRNA-processing factor 19	0.609576	TRUE
Q14207	NPAT	Protein NPAT	0.605697	TRUE
Q96CV9	OPTN	Optineurin	0.320578	FALSE
P18124	RPL7	60S ribosomal protein L7	-0.733246	FALSE
Q9NXV6	CDKN2AIP	CDKN2A-interacting protein	0.157977	FALSE
P83916	CBX1	Chromobox protein homolog 1	0.386431	FALSE
Q9UK45	LSM7	U6 snRNA-associated Sm-like protein LSm7	1.01965	TRUE
Q13200	PSMD2	26S proteasome non-ATPase regulatory subunit 2	2.69185	TRUE
P46939	UTRN	Utrophin	1.69405	TRUE
P13056	NR2C1	Nuclear receptor subfamily 2 group C member 1	0.420214	FALSE
Q9C0F1	CEP44	Centrosomal protein of 44 kDa	0.500223	FALSE
O95816	BAG2	BAG family molecular chaperone regulator 2	0.867131	TRUE
Q8WUQ7	CACTIN	Cactin	0.187256	FALSE
Q13136	PPFIA1	Liprin-alpha-1	0.234329	FALSE
Q2M2Z5	KIZ	Centrosomal protein kizuna	0.91992	TRUE
Q12968	NFATC3	Nuclear factor of activated T-cells, cytoplasmic 3	0.75343	TRUE
P53999	SUB1	Activated RNA polymerase II transcriptional coactivator p15	0.626514	TRUE
Q96AE4	FUBP1	Far upstream element-binding protein 1	-0.380234	FALSE
Q96QT4	TRPM7	Transient receptor potential cation channel subfamily M member 7	0.763158	TRUE
O75832	PSMD10	26S proteasome non-ATPase regulatory subunit 10	2.3545	TRUE
O75170	PPP6R2	Serine/threonine-protein phosphatase 6 regulatory subunit 2	0.31027	FALSE
O15021	MAST4	Microtubule-associated serine/threonine-protein kinase 4	0.332975	FALSE
Q16352	INA	Alpha-internexin	0.121053	FALSE
Q9UHP3	USP25	Ubiquitin carboxyl-terminal hydrolase 25	0.767538	TRUE
Q9Y4E1	FAM21C	WASH complex subunit FAM21C	0.517642	FALSE
P16949	STMN1	Stathmin	0.739617	TRUE
O95721	SNAP29	Synaptosomal-associated protein 29	0.40152	FALSE
Q76I76	SSH2	Protein phosphatase Slingshot homolog 2	0.74034	TRUE
O95071	UBR5	E3 ubiquitin-protein ligase UBR5	0.351414	FALSE
P33981	TTK	Dual specificity protein kinase TTK	0.438967	FALSE
Q9UBC2	EPS15L1	Epidermal growth factor receptor substrate 15-like 1	1.80095	TRUE
Q9Y3S1	WNK2	Serine/threonine-protein kinase WNK2	0.443854	FALSE
P50613	CDK7	Cyclin-dependent kinase 7	0.352166	FALSE
Q13480	GAB1	GRB2-associated-binding protein 1	0.595434	TRUE
Q8WXG6	MADD	MAP kinase-activating death domain protein	0.483962	FALSE
O43379	WDR62	WD repeat-containing protein 62	0.093796	FALSE
Q8N302	AGGF1	Angiogenic factor with G patch and FHA domains 1	0.576622	TRUE
Q07021	C1QBP	Complement component 1 Q subcomponent-binding protein, mitochondrial	0.511723	FALSE
P54578	USP14	Ubiquitin carboxyl-terminal hydrolase 14	0.440895	FALSE
Q8NEZ4	KMT2C	Histone-lysine N-methyltransferase 2C	0.597731	TRUE
Q8IWB9	TEX2	Testis-expressed sequence 2 protein	0.352866	FALSE
P51587	BRCA2	Breast cancer type 2 susceptibility protein	1.87977	TRUE
Q6N021	TET2	Methylcytosine dioxygenase TET2	0.935671	TRUE
P61981	YWHAG	14-3-3 protein gamma	0.172591	FALSE
O75182	SIN3B	Paired amphipathic helix protein Sin3b	0.122529	FALSE
NaN	NaN	TREMBL:Q3SX09 (Bos taurus) similar to HBG protein	0.0403235	FALSE
Q15723	ELF2	ETS-related transcription factor Elf-2	0.719246	TRUE
Q92576	PHF3	PHD finger protein 3	-0.0659518	FALSE
Q7Z6B0	CCDC91	Coiled-coil domain-containing protein 91	0.345079	FALSE
Q13356	PPIL2	Peptidyl-prolyl cis-trans isomerase-like 2	0.162026	FALSE
Q8IYH5	ZZZ3	ZZ-type zinc finger-containing protein 3	0.638815	TRUE
Q15427	SF3B4	Splicing factor 3B subunit 4	0.674034	TRUE
O43242	PSMD3	26S proteasome non-ATPase regulatory subunit 3	2.01611	TRUE
P52655	GTF2A1	Transcription initiation factor IIA subunit 1	0.667908	TRUE
Q5VVJ2	MYSM1	Histone H2A deubiquitinase MYSM1	0.410948	FALSE
Q15051	IQCB1	IQ calmodulin-binding motif-containing protein 1	0.682623	TRUE
Q9UKA4	AKAP11	A-kinase anchor protein 11	0.549865	FALSE
O95817	BAG3	BAG family molecular chaperone regulator 3	0.418263	FALSE
Q15691	MAPRE1	Microtubule-associated protein RP/EB family member 1	0.616484	TRUE
Q8TBC5	ZSCAN18	Zinc finger and SCAN domain-containing protein 18	0.477614	FALSE
Q9H444	CHMP4B	Charged multivesicular body protein 4b	0.327017	FALSE
Q9Y4B5	MTCL1	Microtubule cross-linking factor 1	0.367608	FALSE
A3KN83	SBNO1	Protein strawberry notch homolog 1	0.0516607	FALSE
Q15652	JMJD1C	Probable JmjC domain-containing histone demethylation protein 2C	1.80751	TRUE
Q7Z5L2	R3HCC1L	Coiled-coil domain-containing protein R3HCC1L	0.577816	TRUE
Q13330	MTA1	Metastasis-associated protein MTA1	0.144369	FALSE
Q86XP3	DDX42	ATP-dependent RNA helicase DDX42	0.306179	FALSE
Q92614	MYO18A	Unconventional myosin-XVIIIa	0.00319779	FALSE
Q32MZ4	LRRFIP1	Leucine-rich repeat flightless-interacting protein 1	0.221357	FALSE
Q2NKX8	ERCC6L	DNA excision repair protein ERCC-6-like	-0.313058	FALSE
Q13098	GPS1	COP9 signalosome complex subunit 1	0.494326	FALSE
Q76FK4	NOL8	Nucleolar protein 8	0.132621	FALSE
Q8NFP9	NBEA	Neurobeachin	0.501088	FALSE
Q96MW1	CCDC43	Coiled-coil domain-containing protein 43	0.530826	FALSE
Q7Z4H7	HAUS6	HAUS augmin-like complex subunit 6	1.89526	TRUE
P52434	POLR2H	DNA-directed RNA polymerases I, II, and III subunit RPABC3	0.132871	FALSE
Q13459	MYO9B	Unconventional myosin-IXb	-0.0774659	FALSE
Q5VU43	PDE4DIP	Myomegalin	0.225027	FALSE
Q9UNS2	COPS3	COP9 signalosome complex subunit 3	0.498975	FALSE
Q96ES7	SGF29	SAGA-associated factor 29	0.760989	TRUE
Q9P260	KIAA1468	LisH domain and HEAT repeat-containing protein KIAA1468	0.553204	FALSE
Q8IWZ6	BBS7	Bardet-Biedl syndrome 7 protein	0.783933	TRUE
Q9H6S1	AZI2	5-azacytidine-induced protein 2	0.812934	TRUE
Q96RU3	FNBP1	Formin-binding protein 1	0.381408	FALSE
Q9P2F8	SIPA1L2	Signal-induced proliferation-associated 1-like protein 2	0.191451	FALSE
P46821	MAP1B	Microtubule-associated protein 1B	1.49344	TRUE
Q9Y2W2	WBP11	WW domain-binding protein 11	-0.0206447	FALSE
Q9Y467	SALL2	Sal-like protein 2	0.295603	FALSE
P98175	RBM10	RNA-binding protein 10	-0.733988	FALSE
Q9NVR5	DNAAF2	Protein kintoun	0.784713	TRUE
Q5T481	RBM20	RNA-binding protein 20	0.759714	TRUE
O14795	UNC13B	Protein unc-13 homolog B	0.759789	TRUE
Q9C0C9	UBE2O	(E3-independent) E2 ubiquitin-conjugating enzyme	-0.328408	FALSE
Q96JK2	DCAF5	DDB1- and CUL4-associated factor 5	0.451361	FALSE
O60308	CEP104	Centrosomal protein of 104 kDa	0.871941	TRUE
Q8TCN5	ZNF507	Zinc finger protein 507	0.543372	FALSE
Q8NG31	CASC5	Protein CASC5	1.78324	TRUE
Q96RS6	NUDCD1	NudC domain-containing protein 1	0.363296	FALSE
Q9NQ86	TRIM36	E3 ubiquitin-protein ligase TRIM36	0.46964	FALSE
Q2KHT3	CLEC16A	Protein CLEC16A	1.38153	TRUE
P53367	ARFIP1	Arfaptin-1	0.221772	FALSE
Q8N8S7	ENAH	Protein enabled homolog	0.255517	FALSE
Q8N3X6	LCORL	Ligand-dependent nuclear receptor corepressor-like protein	0.833885	TRUE
P56945	BCAR1	Breast cancer anti-estrogen resistance protein 1	0.689402	TRUE
Q8NF91	SYNE1	Nesprin-1	0.605504	TRUE
P62316	SNRPD2	Small nuclear ribonucleoprotein Sm D2	0.00627355	FALSE
O60925	PFDN1	Prefoldin subunit 1	-0.0747387	FALSE
P49721	PSMB2	Proteasome subunit beta type-2	2.37506	TRUE
P30046	DDT	D-dopachrome decarboxylase	0.956721	TRUE
Q13948	CUX1	Protein CASP	1.13441	TRUE
P61201	COPS2	COP9 signalosome complex subunit 2	0.340581	FALSE
Q6IN85	PPP4R3A	Serine/threonine-protein phosphatase 4 regulatory subunit 3A	0.342051	FALSE
P60709;	ACTB;	Actin, cytoplasmic 1;SWISS-PROT:P60712 (Bos taurus) Actin, cytoplasmic 1	0.485822	FALSE
Q15714	TSC22D1	TSC22 domain family protein 1	0.660862	TRUE
P56537	EIF6	Eukaryotic translation initiation factor 6	-0.572625	FALSE
O60447	EVI5	Ecotropic viral integration site 5 protein homolog	0.458258	FALSE
Q05209	PTPN12	Tyrosine-protein phosphatase non-receptor type 12	0.211681	FALSE
O15062	ZBTB5	Zinc finger and BTB domain-containing protein 5	0.335351	FALSE
Q8TCU4	ALMS1	Alstrom syndrome protein 1	2.19958	TRUE
Q96BY7	ATG2B	Autophagy-related protein 2 homolog B	1.69667	TRUE
O60281	ZNF292	Zinc finger protein 292	0.134508	FALSE
Q9NR46	SH3GLB2	Endophilin-B2	0.538192	FALSE
Q9P2N6	KANSL3	KAT8 regulatory NSL complex subunit 3	0.704785	TRUE
Q9H2H8	PPIL3	Peptidyl-prolyl cis-trans isomerase-like 3	0.367582	FALSE
Q9P2B4	CTTNBP2NL	CTTNBP2 N-terminal-like protein	0.412481	FALSE
Q9Y6A4	CFAP20	Cilia- and flagella-associated protein 20	0.155226	FALSE
Q6ZWJ1	STXBP4	Syntaxin-binding protein 4	0.527923	FALSE
Q86X53	ERICH1	Glutamate-rich protein 1	0.130502	FALSE
Q5TZA2	CROCC	Rootletin	0.50331	FALSE
P49366	DHPS	Deoxyhypusine synthase	0.617317	TRUE
Q5T9S5	CCDC18	Coiled-coil domain-containing protein 18	1.99852	TRUE
Q9H098	FAM107B	Protein FAM107B	0.56749	TRUE
Q9H840	GEMIN7	Gem-associated protein 7	0.6093	TRUE
Q9NQC7	CYLD	Ubiquitin carboxyl-terminal hydrolase CYLD	0.859857	TRUE
Q96RL1	UIMC1	BRCA1-A complex subunit RAP80	0.268998	FALSE
Q9UIV1	CNOT7	CCR4-NOT transcription complex subunit 7	0.486322	FALSE
Q12872	SFSWAP	Splicing factor, suppressor of white-apricot homolog	0.106859	FALSE
O75150	RNF40	E3 ubiquitin-protein ligase BRE1B	0.0311095	FALSE
O95400	CD2BP2	CD2 antigen cytoplasmic tail-binding protein 2	0.415926	FALSE
Q9NPG3	UBN1	Ubinuclein-1	0.620664	TRUE
Q17RS7	GEN1	Flap endonuclease GEN homolog 1	-0.0993486	FALSE
Q8TDM6	DLG5	Disks large homolog 5	1.96669	TRUE
Q9NVZ3	NECAP2	Adaptin ear-binding coat-associated protein 2	0.546548	FALSE
Q5H9R7	PPP6R3	Serine/threonine-protein phosphatase 6 regulatory subunit 3	0.0973469	FALSE
Q09472	EP300	Histone acetyltransferase p300	0.273075	FALSE
Q6PIW4	FIGNL1	Fidgetin-like protein 1	0.141289	FALSE
O75367	H2AFY	Core histone macro-H2A.1	-0.85383	FALSE
Q8NDX5	PHC3	Polyhomeotic-like protein 3	0.231228	FALSE
Q8WW01	TSEN15	tRNA-splicing endonuclease subunit Sen15	0.496695	FALSE
P52739	ZNF131	Zinc finger protein 131	0.52948	FALSE
Q96PV6	LENG8	Leukocyte receptor cluster member 8	-0.143395	FALSE
Q6ZVF9	GPRIN3	G protein-regulated inducer of neurite outgrowth 3	0.336848	FALSE
Q96T58	SPEN	Msx2-interacting protein	1.65466	TRUE
Q0VF96	CGNL1	Cingulin-like protein 1	0.0686255	FALSE
Q9Y4D1	DAAM1	Disheveled-associated activator of morphogenesis 1	0.562119	TRUE
Q9Y5A6	ZSCAN21	Zinc finger and SCAN domain-containing protein 21	0.412269	FALSE
Q99614	TTC1	Tetratricopeptide repeat protein 1	0.280669	FALSE
O15090	ZNF536	Zinc finger protein 536	0.616189	TRUE
Q96QT6	PHF12	PHD finger protein 12	0.438979	FALSE
Q7L590	MCM10	Protein MCM10 homolog	-0.309592	FALSE
Q96RE7	NACC1	Nucleus accumbens-associated protein 1	0.0310618	FALSE
Q5SXM2	SNAPC4	snRNA-activating protein complex subunit 4	0.532775	FALSE
P49585	PCYT1A	Choline-phosphate cytidylyltransferase A	0.434091	FALSE
Q9ULM3	YEATS2	YEATS domain-containing protein 2	1.70723	TRUE
Q9BY12	SCAPER	S phase cyclin A-associated protein in the endoplasmic reticulum	0.190838	FALSE
Q9C0D2	CEP295	Centrosomal protein of 295 kDa	0.0692707	FALSE
Q9UMN6	KMT2B	Histone-lysine N-methyltransferase 2B	-0.43361	FALSE
P37275	ZEB1	Zinc finger E-box-binding homeobox 1	-0.215889	FALSE
Q5MIZ7	PPP4R3B	Serine/threonine-protein phosphatase 4 regulatory subunit 3B	0.252003	FALSE
Q4AC94	C2CD3	C2 domain-containing protein 3	0.298442	FALSE
Q13206	DDX10	Probable ATP-dependent RNA helicase DDX10	-1.32713	FALSE
Q0JRZ9	FCHO2	F-BAR domain only protein 2	0.403051	FALSE
Q9H165	BCL11A	B-cell lymphoma/leukemia 11A	0.634602	TRUE
Q96EI5	TCEAL4	Transcription elongation factor A protein-like 4	0.427461	FALSE
Q9NRA8	EIF4ENIF1	Eukaryotic translation initiation factor 4E transporter	1.86099	TRUE
Q8WXD5	GEMIN6	Gem-associated protein 6	-0.105234	FALSE
Q6FI81	CIAPIN1	Anamorsin	0.425304	FALSE
Q9Y4P8	WIPI2	WD repeat domain phosphoinositide-interacting protein 2	0.447087	FALSE
Q9BVV6	KIAA0586	Protein TALPID3	-0.0412799	FALSE
Q8WVZ9	KBTBD7	Kelch repeat and BTB domain-containing protein 7	0.515517	FALSE
Q9NZM4	GLTSCR1	Glioma tumor suppressor candidate region gene 1 protein	0.457576	FALSE
Q04724	TLE1	Transducin-like enhancer protein 1	0.383012	FALSE
Q9ULV3	CIZ1	Cip1-interacting zinc finger protein	0.162387	FALSE
P05549	TFAP2A	Transcription factor AP-2-alpha	0.566359	TRUE
O14641	DVL2	Segment polarity protein dishevelled homolog DVL-2	-0.285056	FALSE
Q14997	PSME4	Proteasome activator complex subunit 4	2.04518	TRUE
O95684	FGFR1OP	FGFR1 oncogene partner	0.169127	FALSE
P51003	PAPOLA	Poly(A) polymerase alpha	-0.259843	FALSE
Q9C005	DPY30	Protein dpy-30 homolog	0.309656	FALSE
Q96L91	EP400	E1A-binding protein p400	0.195532	FALSE
Q8TEQ0	SNX29	Sorting nexin-29	0.664344	TRUE
Q86YM7	HOMER1	Homer protein homolog 1	0.38903	FALSE
Q5SVZ6	ZMYM1	Zinc finger MYM-type protein 1	0.229002	FALSE
Q9NYF8	BCLAF1	Bcl-2-associated transcription factor 1	-0.268772	FALSE
P55199	ELL	RNA polymerase II elongation factor ELL	0.211004	FALSE
Q7Z6J0	SH3RF1	E3 ubiquitin-protein ligase SH3RF1	0.595422	TRUE
Q8IWJ2	GCC2	GRIP and coiled-coil domain-containing protein 2	1.67594	TRUE
O00512	BCL9	B-cell CLL/lymphoma 9 protein	0.740264	TRUE
Q92905	COPS5	COP9 signalosome complex subunit 5	-0.0903671	FALSE
P51957	NEK4	Serine/threonine-protein kinase Nek4	0.260553	FALSE
Q9H8G2	CAAP1	Caspase activity and apoptosis inhibitor 1	-0.481407	FALSE
P98174	FGD1	FYVE, RhoGEF and PH domain-containing protein 1	0.271455	FALSE
Q13426	XRCC4	DNA repair protein XRCC4	0.268883	FALSE
Q7L5N1	COPS6	COP9 signalosome complex subunit 6	0.255976	FALSE
O14964	HGS	Hepatocyte growth factor-regulated tyrosine kinase substrate	0.24967	FALSE
P27540	ARNT	Aryl hydrocarbon receptor nuclear translocator	0.247903	FALSE
Q15911	ZFHX3	Zinc finger homeobox protein 3	0.706444	TRUE
Q9H2G2	SLK	STE20-like serine/threonine-protein kinase	1.46507	TRUE
O96019	ACTL6A	Actin-like protein 6A	0.373339	FALSE
Q14683	SMC1A	Structural maintenance of chromosomes protein 1A	-1.67813	FALSE
Q96JM3	CHAMP1	Chromosome alignment-maintaining phosphoprotein 1	-0.217451	FALSE
Q9Y2H2	INPP5F	Phosphatidylinositide phosphatase SAC2	0.0197072	FALSE
Q96SB3	PPP1R9B	Neurabin-2	0.301874	FALSE
P51946	CCNH	Cyclin-H	0.49638	FALSE
P42677	RPS27	40S ribosomal protein S27	-0.154955	FALSE
Q8N954	GPATCH11	G patch domain-containing protein 11	0.524894	FALSE
O14776	TCERG1	Transcription elongation regulator 1	-0.0599707	FALSE
Q9C0K0	BCL11B	B-cell lymphoma/leukemia 11B	0.712861	TRUE
Q7Z3T8	ZFYVE16	Zinc finger FYVE domain-containing protein 16	1.6424	TRUE
Q9NRZ9	HELLS	Lymphoid-specific helicase	-0.369879	FALSE
Q7Z3K3	POGZ	Pogo transposable element with ZNF domain	0.150307	FALSE
Q8IXJ9	ASXL1	Putative Polycomb group protein ASXL1	0.727509	TRUE
Q92585	MAML1	Mastermind-like protein 1	0.452546	FALSE
O60907	TBL1X	F-box-like/WD repeat-containing protein TBL1X	-0.0339	FALSE
Q6PII3	CCDC174	Coiled-coil domain-containing protein 174	0.778057	TRUE
P32455	GBP1	Guanylate-binding protein 1	0.771934	TRUE
Q9C0A6	SETD5	SET domain-containing protein 5	0.177434	FALSE
Q14739	LBR	Lamin-B receptor	-1.58832	FALSE
Q15788	NCOA1	Nuclear receptor coactivator 1	0.327319	FALSE
Q9Y4E8	USP15	Ubiquitin carboxyl-terminal hydrolase 15	2.57277	TRUE
Q12802	AKAP13	A-kinase anchor protein 13	1.56618	TRUE
Q9P219	CCDC88C	Protein Daple	0.0452913	FALSE
Q07866	KLC1	Kinesin light chain 1	0.026278	FALSE
Q8WZ74	CTTNBP2	Cortactin-binding protein 2	0.579693	TRUE
Q13043	STK4	Serine/threonine-protein kinase 4	-0.0511899	FALSE
P25685	DNAJB1	DnaJ homolog subfamily B member 1	0.360913	FALSE
Q3B7T1	EDRF1	Erythroid differentiation-related factor 1	0.297893	FALSE
Q9UJ41	RABGEF1	Rab5 GDP/GTP exchange factor	0.21304	FALSE
Q92551	IP6K1	Inositol hexakisphosphate kinase 1	0.0900804	FALSE
P46199	MTIF2	Translation initiation factor IF-2, mitochondrial	0.387663	FALSE
Q96BU1	S100PBP	S100P-binding protein	0.191108	FALSE
Q9Y2J2	EPB41L3	Band 4.1-like protein 3	1.51877	TRUE
Q9UPQ7	PDZRN3	E3 ubiquitin-protein ligase PDZRN3	0.552952	FALSE
Q8IXW5	RPAP2	Putative RNA polymerase II subunit B1 CTD phosphatase RPAP2	0.239049	FALSE
Q01658	DR1	Protein Dr1	0.634019	TRUE
Q96JN0	LCOR	Ligand-dependent corepressor	0.476768	FALSE
Q8NHM5	KDM2B	Lysine-specific demethylase 2B	0.024258	FALSE
Q3YEC7	RABL6	Rab-like protein 6	-0.317225	FALSE
Q3MHD2	LSM12	Protein LSM12 homolog	-0.175472	FALSE
P55884	EIF3B	Eukaryotic translation initiation factor 3 subunit B	-0.215532	FALSE
Q9P2N5	RBM27	RNA-binding protein 27	-0.0832284	FALSE
Q12840	KIF5A	Kinesin heavy chain isoform 5A	0.320699	FALSE
Q15459	SF3A1	Splicing factor 3A subunit 1	1.40947	TRUE
O14893	GEMIN2	Gem-associated protein 2	0.295204	FALSE
Q9UQR0	SCML2	Sex comb on midleg-like protein 2	0.285324	FALSE
Q9Y6A5	TACC3	Transforming acidic coiled-coil-containing protein 3	0.275117	FALSE
Q5BKZ1	ZNF326	DBIRD complex subunit ZNF326	-0.814188	FALSE
Q7Z7G8	VPS13B	Vacuolar protein sorting-associated protein 13B	0.458638	FALSE
P98082	DAB2	Disabled homolog 2	0.300983	FALSE
O60282	KIF5C	Kinesin heavy chain isoform 5C	-0.139832	FALSE
P62888	RPL30	60S ribosomal protein L30	-0.168124	FALSE
Q9ULJ8	PPP1R9A	Neurabin-1	-0.448495	FALSE
Q9H1H9	KIF13A	Kinesin-like protein KIF13A	0.462967	FALSE
Q5VT06	CEP350	Centrosome-associated protein 350	1.77016	TRUE
O95789	ZMYM6	Zinc finger MYM-type protein 6	0.680227	TRUE
Q8N680	ZBTB2	Zinc finger and BTB domain-containing protein 2	0.280189	FALSE
Q13813	SPTAN1	Spectrin alpha chain, non-erythrocytic 1	-0.686569	FALSE
P52272	HNRNPM	Heterogeneous nuclear ribonucleoprotein M	0.238724	FALSE
O60573	EIF4E2	Eukaryotic translation initiation factor 4E type 2	0.627004	TRUE
Q13573	SNW1	SNW domain-containing protein 1	-0.176863	FALSE
Q99856	ARID3A	AT-rich interactive domain-containing protein 3A	0.314234	FALSE
Q01850	CDR2	Cerebellar degeneration-related protein 2	0.614021	TRUE
Q8N0Z3	SPICE1	Spindle and centriole-associated protein 1	0.277845	FALSE
Q9Y4D8	HECTD4	Probable E3 ubiquitin-protein ligase HECTD4	0.43502	FALSE
Q9P0K7	RAI14	Ankycorbin	1.61939	TRUE
Q9UFW8	CGGBP1	CGG triplet repeat-binding protein 1	-0.323138	FALSE
Q9UI95	MAD2L2	Mitotic spindle assembly checkpoint protein MAD2B	0.035697	FALSE
Q6AHZ1	ZNF518A	Zinc finger protein 518A	0.2845	FALSE
Q9ULH0	KIDINS220	Kinase D-interacting substrate of 220 kDa	-0.0941878	FALSE
Q9UKV8	AGO2	Protein argonaute-2	-0.223504	FALSE
Q8TAA9	VANGL1	Vang-like protein 1	0.390914	FALSE
Q96ST8	CEP89	Centrosomal protein of 89 kDa	0.46432	FALSE
P10244	MYBL2	Myb-related protein B	0.401177	FALSE
P60660	MYL6	Myosin light polypeptide 6	0.0798941	FALSE
Q96C19	EFHD2	EF-hand domain-containing protein D2	0.283293	FALSE
O14818	PSMA7	Proteasome subunit alpha type-7	2.28687	TRUE
Q9UIU6	SIX4	Homeobox protein SIX4	0.606732	TRUE
P49023	PXN	Paxillin	-0.252536	FALSE
Q9UNA4	POLI	DNA polymerase iota	0.210527	FALSE
Q9HAU0	PLEKHA5	Pleckstrin homology domain-containing family A member 5	-0.271781	FALSE
Q9P2S5	WRAP73	WD repeat-containing protein WRAP73	0.208887	FALSE
Q9GZR1	SENP6	Sentrin-specific protease 6	0.0539696	FALSE
Q9NWB7	IFT57	Intraflagellar transport protein 57 homolog	0.714569	TRUE
Q9BWU0	SLC4A1AP	Kanadaptin	-0.0819756	FALSE
Q96RU2	USP28	Ubiquitin carboxyl-terminal hydrolase 28	-0.0234003	FALSE
Q86YA3	ZGRF1	Protein ZGRF1	0.3885	FALSE
O95456	PSMG1	Proteasome assembly chaperone 1	2.08585	TRUE
Q14004	CDK13	Cyclin-dependent kinase 13	0.0146255	FALSE
Q6UUV9	CRTC1	CREB-regulated transcription coactivator 1	0.371141	FALSE
O75528	TADA3	Transcriptional adapter 3	0.194642	FALSE
Q08AD1	CAMSAP2	Calmodulin-regulated spectrin-associated protein 2	-0.204122	FALSE
O96033	MOCS2	Molybdopterin synthase sulfur carrier subunit	-0.0375221	FALSE
Q9H040	SPRTN	SprT-like domain-containing protein Spartan	0.207792	FALSE
Q9NQ48	LZTFL1	Leucine zipper transcription factor-like protein 1	0.204757	FALSE
Q9H869	YY1AP1	YY1-associated protein 1	0.511739	FALSE
Q8N9N2	ASCC1	Activating signal cointegrator 1 complex subunit 1	0.407328	FALSE
Q99447	PCYT2	Ethanolamine-phosphate cytidylyltransferase	0.244986	FALSE
Q969U7	PSMG2	Proteasome assembly chaperone 2	2.2503	TRUE
P63244	GNB2L1	Guanine nucleotide-binding protein subunit beta-2-like 1	0.06651	FALSE
P37840	SNCA	Alpha-synuclein	0.349237	FALSE
P04150	NR3C1	Glucocorticoid receptor	0.00692745	FALSE
O43347	MSI1	RNA-binding protein Musashi homolog 1	-0.811388	FALSE
Q9H4L7	SMARCAD1	SWI/SNF-related matrix-associated actin-dependent regulator of chromatin subfamily A containing DEAD/H box 1	-0.0210754	FALSE
Q92541	RTF1	RNA polymerase-associated protein RTF1 homolog	-0.384889	FALSE
Q8IXQ4	GPALPP1	GPALPP motifs-containing protein 1	0.179827	FALSE
Q9NU19	TBC1D22B	TBC1 domain family member 22B	-0.196733	FALSE
Q96GX5	MASTL	Serine/threonine-protein kinase greatwall	0.0395966	FALSE
Q96MT8	CEP63	Centrosomal protein of 63 kDa	0.0971293	FALSE
Q14677	CLINT1	Clathrin interactor 1	1.63041	TRUE
Q08379	GOLGA2	Golgin subfamily A member 2	-0.117048	FALSE
Q96HP0	DOCK6	Dedicator of cytokinesis protein 6	0.564331	TRUE
Q9BX66	SORBS1	Sorbin and SH3 domain-containing protein 1	0.457244	FALSE
Q6EMB2	TTLL5	Tubulin polyglutamylase TTLL5	0.565877	TRUE
P29083	GTF2E1	General transcription factor IIE subunit 1	0.150355	FALSE
Q53SF7	COBLL1	Cordon-bleu protein-like 1	0.179785	FALSE
P23588	EIF4B	Eukaryotic translation initiation factor 4B	0.178498	FALSE
Q969J2	ZKSCAN4	Zinc finger protein with KRAB and SCAN domains 4	-0.618718	FALSE
P49796	RGS3	Regulator of G-protein signaling 3	0.0634333	FALSE
P40692	MLH1	DNA mismatch repair protein Mlh1	-0.0816993	FALSE
Q5VT52	RPRD2	Regulation of nuclear pre-mRNA domain-containing protein 2	1.68282	TRUE
Q86W92	PPFIBP1	Liprin-beta-1	0.147954	FALSE
Q9UHB6	LIMA1	LIM domain and actin-binding protein 1	-0.0856683	FALSE
P04049	RAF1	RAF proto-oncogene serine/threonine-protein kinase	0.380695	FALSE
O75962	TRIO	Triple functional domain protein	0.0213905	FALSE
P06732	CKM	Creatine kinase M-type	0.928232	TRUE
Q16576	RBBP7	Histone-binding protein RBBP7	-0.129669	FALSE
Q9NUP9	LIN7C	Protein lin-7 homolog C	-0.0280704	FALSE
Q96DT6	ATG4C	Cysteine protease ATG4C	0.201171	FALSE
Q96M27	PRRC1	Protein PRRC1	0.361961	FALSE
Q92870	APBB2	Amyloid beta A4 precursor protein-binding family B member 2	0.461778	FALSE
Q14789	GOLGB1	Golgin subfamily B member 1	2.13472	TRUE
P49454	CENPF	Centromere protein F	1.3761	TRUE
Q13615	MTMR3	Myotubularin-related protein 3	-0.246112	FALSE
Q9ULE4	FAM184B	Protein FAM184B	-0.161778	FALSE
Q9H792	PEAK1	Pseudopodium-enriched atypical kinase 1	0.0482342	FALSE
Q96G01	BICD1	Protein bicaudal D homolog 1	-0.102277	FALSE
Q6P1L5	FAM117B	Protein FAM117B	-0.125597	FALSE
Q96RS0	TGS1	Trimethylguanosine synthase	0.346049	FALSE
P08621	SNRNP70	U1 small nuclear ribonucleoprotein 70 kDa	-1.3279	FALSE
Q9BUJ2	HNRNPUL1	Heterogeneous nuclear ribonucleoprotein U-like protein 1	-0.00515536	FALSE
Q9GZL7	WDR12	Ribosome biogenesis protein WDR12	-1.21716	FALSE
Q9NWZ8	GEMIN8	Gem-associated protein 8	0.199267	FALSE
Q14157	UBAP2L	Ubiquitin-associated protein 2-like	1.56038	TRUE
O43639	NCK2	Cytoplasmic protein NCK2	0.12707	FALSE
Q0ZGT2	NEXN	Nexilin	0.721596	TRUE
Q9Y366	IFT52	Intraflagellar transport protein 52 homolog	0.299063	FALSE
Q9Y485	DMXL1	DmX-like protein 1	0.00383578	FALSE
O60216	RAD21	Double-strand-break repair protein rad21 homolog	-0.366588	FALSE
Q8IX01	SUGP2	SURP and G-patch domain-containing protein 2	-0.552001	FALSE
Q5HYJ3	FAM76B	Protein FAM76B	-0.450407	FALSE
Q96JI7	SPG11	Spatacsin	0.790093	TRUE
Q9Y3R5	DOPEY2	Protein dopey-2	0.138704	FALSE
Q9UEE9	CFDP1	Craniofacial development protein 1	0.578161	TRUE
Q08378	GOLGA3	Golgin subfamily A member 3	1.7319	TRUE
O75821	EIF3G	Eukaryotic translation initiation factor 3 subunit G	-0.446615	FALSE
Q99666	RGPD5	RANBP2-like and GRIP domain-containing protein 5/6	0.255662	FALSE
P78524	ST5	Suppression of tumorigenicity 5 protein	0.446871	FALSE
Q8TEW0	PARD3	Partitioning defective 3 homolog	-0.732047	FALSE
Q8N5L8	RPP25L	Ribonuclease P protein subunit p25-like protein	-0.102039	FALSE
P62424	RPL7A	60S ribosomal protein L7a	0.219239	FALSE
Q5VZL5	ZMYM4	Zinc finger MYM-type protein 4	-0.472	FALSE
Q13748	TUBA3C	Tubulin alpha-3C/D chain	0.121705	FALSE
Q9UGU0	TCF20	Transcription factor 20	-0.441318	FALSE
P35244	RPA3	Replication protein A 14 kDa subunit	-0.369649	FALSE
P27816	MAP4	Microtubule-associated protein 4	1.34774	TRUE
Q9NZ09	UBAP1	Ubiquitin-associated protein 1	0.0405507	FALSE
Q14155	ARHGEF7	Rho guanine nucleotide exchange factor 7	-0.640013	FALSE
Q9BXK1	KLF16	Krueppel-like factor 16	0.142887	FALSE
O15013	ARHGEF10	Rho guanine nucleotide exchange factor 10	-0.151336	FALSE
Q14160	SCRIB	Protein scribble homolog	-0.73357	FALSE
Q9HCM1	KIAA1551	Uncharacterized protein KIAA1551	-0.24893	FALSE
Q58WW2	DCAF6	DDB1- and CUL4-associated factor 6	0.113852	FALSE
Q8WXA3	RUFY2	RUN and FYVE domain-containing protein 2	0.169777	FALSE
Q2M1P5	KIF7	Kinesin-like protein KIF7	0.020222	FALSE
Q9Y4I1	MYO5A	Unconventional myosin-Va	-1.18296	FALSE
Q6ZU35	KIAA1211	Uncharacterized protein KIAA1211	1.74114	TRUE
P29590	PML	Protein PML	-0.481407	FALSE
Q6WKZ4	RAB11FIP1	Rab11 family-interacting protein 1	0.0406763	FALSE
Q5T5X7	BEND3	BEN domain-containing protein 3	0.365793	FALSE
Q9UGP4	LIMD1	LIM domain-containing protein 1	0.0992685	FALSE
Q01826	SATB1	DNA-binding protein SATB1	0.433719	FALSE
P54725	RAD23A	UV excision repair protein RAD23 homolog A	-0.0751146	FALSE
Q9P1Z2	CALCOCO1	Calcium-binding and coiled-coil domain-containing protein 1	-1.21374	FALSE
Q9NYL9	TMOD3	Tropomodulin-3	-0.482273	FALSE
Q58FF7	HSP90AB3P	Putative heat shock protein HSP 90-beta-3	0.857077	TRUE
Q10567	AP1B1	AP-1 complex subunit beta-1	-0.570171	FALSE
Q9ULV4	CORO1C	Coronin-1C	1.7173	TRUE
Q9UBW7	ZMYM2	Zinc finger MYM-type protein 2	-0.368518	FALSE
O43166	SIPA1L1	Signal-induced proliferation-associated 1-like protein 1	-0.135243	FALSE
P78312	FAM193A	Protein FAM193A	-0.0017972	FALSE
O43924	PDE6D	Retinal rod rhodopsin-sensitive cGMP 3',5'-cyclic phosphodiesterase subunit delta	-0.160529	FALSE
Q02750	MAP2K1	Dual specificity mitogen-activated protein kinase kinase 1	-1.08484	FALSE
Q12962	TAF10	Transcription initiation factor TFIID subunit 10	0.343407	FALSE
P51784	USP11	Ubiquitin carboxyl-terminal hydrolase 11	-0.543098	FALSE
O94864	SUPT7L	STAGA complex 65 subunit gamma	0.434838	FALSE
Q8WXE1	ATRIP	ATR-interacting protein	-0.883167	FALSE
O00505	KPNA3	Importin subunit alpha-4	0.181595	FALSE
Q05519	SRSF11	Serine/arginine-rich splicing factor 11	1.61028	TRUE
Q4L180	FILIP1L	Filamin A-interacting protein 1-like	0.777192	TRUE
Q9H694	BICC1	Protein bicaudal C homolog 1	0.356765	FALSE
Q9NWK9	ZNHIT6	Box C/D snoRNA protein 1	0.00620654	FALSE
Q9H0M0	WWP1	NEDD4-like E3 ubiquitin-protein ligase WWP1	0.204076	FALSE
Q8IX21	SLF2	SMC5-SMC6 complex localization factor protein 2	0.261027	FALSE
Q68CP9	ARID2	AT-rich interactive domain-containing protein 2	-0.00879757	FALSE
P08047	SP1	Transcription factor Sp1	0.371138	FALSE
Q8TE02	ELP5	Elongator complex protein 5	0.144642	FALSE
P25398	RPS12	40S ribosomal protein S12	-0.298283	FALSE
Q9ULH7	MKL2	MKL/myocardin-like protein 2	-0.297676	FALSE
Q9UPN4	CEP131	Centrosomal protein of 131 kDa	1.48069	TRUE
P46937	YAP1	Transcriptional coactivator YAP1	0.331963	FALSE
Q00839	HNRNPU	Heterogeneous nuclear ribonucleoprotein U	-0.184922	FALSE
Q8WYA0	IFT81	Intraflagellar transport protein 81 homolog	0.159623	FALSE
Q9UHV9	PFDN2	Prefoldin subunit 2	0.270188	FALSE
P34932	HSPA4	Heat shock 70 kDa protein 4	-0.576504	FALSE
Q96BD8	SKA1	Spindle and kinetochore-associated protein 1	0.209173	FALSE
P50991	CCT4	T-complex protein 1 subunit delta	-1.3546	FALSE
Q9BZF9	UACA	Uveal autoantigen with coiled-coil domains and ankyrin repeats	-0.191414	FALSE
P12004	PCNA	Proliferating cell nuclear antigen	-0.742473	FALSE
Q53EU6	GPAT3	Glycerol-3-phosphate acyltransferase 3	-0.373434	FALSE
Q9H6R7	C2orf44	WD repeat and coiled-coil-containing protein C2orf44	1.85413	TRUE
Q15435	PPP1R7	Protein phosphatase 1 regulatory subunit 7	0.1054	FALSE
P12757	SKIL	Ski-like protein	-0.0202084	FALSE
Q99549	MPHOSPH8	M-phase phosphoprotein 8	-0.635154	FALSE
Q13557	CAMK2D	Calcium/calmodulin-dependent protein kinase type II subunit delta	-0.411238	FALSE
P15927	RPA2	Replication protein A 32 kDa subunit	-0.518082	FALSE
Q96KQ7	EHMT2	Histone-lysine N-methyltransferase EHMT2	-1.24262	FALSE
Q86U44	METTL3	N6-adenosine-methyltransferase 70 kDa subunit	-0.252443	FALSE
Q9BZL4	PPP1R12C	Protein phosphatase 1 regulatory subunit 12C	0.215985	FALSE
Q86XI2	NCAPG2	Condensin-2 complex subunit G2	-0.940172	FALSE
Q6P4R8	NFRKB	Nuclear factor related to kappa-B-binding protein	0.287617	FALSE
P49327	FASN	Fatty acid synthase	1.25662	TRUE
Q53GG5	PDLIM3	PDZ and LIM domain protein 3	0.20348	FALSE
Q9UPQ3	AGAP1	Arf-GAP with GTPase, ANK repeat and PH domain-containing protein 1	0.00144805	FALSE
Q9HCN4	GPN1	GPN-loop GTPase 1	-0.548717	FALSE
P82675	MRPS5	28S ribosomal protein S5, mitochondrial	-1.24758	FALSE
Q86Y07	VRK2	Serine/threonine-protein kinase VRK2	-0.248918	FALSE
Q99941	ATF6B	Cyclic AMP-dependent transcription factor ATF-6 beta	0.295463	FALSE
Q9UKK6	NXT1	NTF2-related export protein 1	-0.163328	FALSE
P48382	RFX5	DNA-binding protein RFX5	0.120057	FALSE
P25490	YY1	Transcriptional repressor protein YY1	-0.511933	FALSE
Q9UKT4	FBXO5	F-box only protein 5	0.506899	FALSE
P17980	PSMC3	26S protease regulatory subunit 6A	2.58903	TRUE
Q5VZ89	DENND4C	DENN domain-containing protein 4C	1.64594	TRUE
Q12904	AIMP1	Aminoacyl tRNA synthase complex-interacting multifunctional protein 1	-0.364932	FALSE
Q96G28	CFAP36	Cilia- and flagella-associated protein 36	-0.0322284	FALSE
Q6PJT7	ZC3H14	Zinc finger CCCH domain-containing protein 14	-0.127773	FALSE
O15085	ARHGEF11	Rho guanine nucleotide exchange factor 11	-0.0250052	FALSE
Q0VGL1	LAMTOR4	Ragulator complex protein LAMTOR4	-0.142565	FALSE
O75381	PEX14	Peroxisomal membrane protein PEX14	-1.16293	FALSE
O75116	ROCK2	Rho-associated protein kinase 2	-1.76905	FALSE
Q9UPW6	SATB2	DNA-binding protein SATB2	-0.0456559	FALSE
Q6ZV73	FGD6	FYVE, RhoGEF and PH domain-containing protein 6	0.58857	TRUE
Q8NFD5	ARID1B	AT-rich interactive domain-containing protein 1B	-0.357322	FALSE
Q12888	TP53BP1	Tumor suppressor p53-binding protein 1	1.42425	TRUE
O15212	PFDN6	Prefoldin subunit 6	-0.277851	FALSE
Q9C0C2	TNKS1BP1	182 kDa tankyrase-1-binding protein	-0.122771	FALSE
Q92783	STAM	Signal transducing adapter molecule 1	-0.245022	FALSE
Q9BUP0	EFHD1	EF-hand domain-containing protein D1	0.527597	FALSE
Q6ZSZ6	TSHZ1	Teashirt homolog 1	0.308066	FALSE
Q6NXT1	ANKRD54	Ankyrin repeat domain-containing protein 54	0.153967	FALSE
O76064	RNF8	E3 ubiquitin-protein ligase RNF8	0.0640005	FALSE
Q8IYB1	MB21D2	Protein MB21D2	0.264552	FALSE
Q8IXM2	BAP18	Chromatin complexes subunit BAP18	0.0427838	FALSE
Q9H2F5	EPC1	Enhancer of polycomb homolog 1	-0.316296	FALSE
Q96LB3	IFT74	Intraflagellar transport protein 74 homolog	1.6705	TRUE
Q9BQE3	TUBA1C	Tubulin alpha-1C chain	-0.349158	FALSE
Q9HBM0	VEZT	Vezatin	0.142646	FALSE
P55210	CASP7	Caspase-7	-0.117287	FALSE
Q9UJF2	RASAL2	Ras GTPase-activating protein nGAP	-0.62578	FALSE
Q9Y2Q5	LAMTOR2	Ragulator complex protein LAMTOR2	-0.130463	FALSE
Q9NYA4	MTMR4	Myotubularin-related protein 4	-0.0224923	FALSE
P78318	IGBP1	Immunoglobulin-binding protein 1	-0.309742	FALSE
A7E2V4	ZSWIM8	Zinc finger SWIM domain-containing protein 8	-0.139684	FALSE
O60296	TRAK2	Trafficking kinesin-binding protein 2	0.257738	FALSE
P08651	NFIC	Nuclear factor 1 C-type	-0.26364	FALSE
Q9UPS8	ANKRD26	Ankyrin repeat domain-containing protein 26	1.50623	TRUE
Q92618	ZNF516	Zinc finger protein 516	0.128693	FALSE
Q14596	NBR1	Next to BRCA1 gene 1 protein	-0.0234292	FALSE
Q8N5A5	ZGPAT	Zinc finger CCCH-type with G patch domain-containing protein	-0.815614	FALSE
Q9Y5A7	NUB1	NEDD8 ultimate buster 1	-0.661082	FALSE
Q9ULR0	ISY1	Pre-mRNA-splicing factor ISY1 homolog	0.490174	FALSE
Q9P209	CEP72	Centrosomal protein of 72 kDa	0.010652	FALSE
C4AMC7;Q6VEQ5	WASH3P;WASH2P	Putative WAS protein family homolog 3;WAS protein family homolog 2	0.433904	FALSE
P49902	NT5C2	Cytosolic purine 5'-nucleotidase	-1.21706	FALSE
Q9Y265	RUVBL1	RuvB-like 1	-0.279871	FALSE
A2VDJ0	KIAA0922	Transmembrane protein 131-like	0.045329	FALSE
Q9BYW2	SETD2	Histone-lysine N-methyltransferase SETD2	1.37431	TRUE
Q969F1	GTF3C6	General transcription factor 3C polypeptide 6	0.116007	FALSE
O15116	LSM1	U6 snRNA-associated Sm-like protein LSm1	0.17525	FALSE
Q96F24	NRBF2	Nuclear receptor-binding factor 2	-0.113818	FALSE
Q96LT7	C9orf72	Protein C9orf72	0.260806	FALSE
Q9NX24	NHP2	H/ACA ribonucleoprotein complex subunit 2	-0.0794242	FALSE
P42166	TMPO	Lamina-associated polypeptide 2, isoform alpha	-0.632577	FALSE
Q9H2D6	TRIOBP	TRIO and F-actin-binding protein	-0.626668	FALSE
Q8N6N3	C1orf52	UPF0690 protein C1orf52	0.279777	FALSE
O94830	DDHD2	Phospholipase DDHD2	0.115416	FALSE
P55198	MLLT6	Protein AF-17	0.130546	FALSE
P28072	PSMB6	Proteasome subunit beta type-6	2.08704	TRUE
P10074	ZBTB48	Zinc finger and BTB domain-containing protein 48	-0.120209	FALSE
P46776	RPL27A	60S ribosomal protein L27a	0.178947	FALSE
O95425	SVIL	Supervillin	-1.054	FALSE
Q6PD74	AAGAB	Alpha- and gamma-adaptin-binding protein p34	-0.380619	FALSE
Q9BXF6	RAB11FIP5	Rab11 family-interacting protein 5	-0.0525796	FALSE
O75494	SRSF10	Serine/arginine-rich splicing factor 10	-0.83469	FALSE
O75152	ZC3H11A	Zinc finger CCCH domain-containing protein 11A	-0.510512	FALSE
P51148	RAB5C	Ras-related protein Rab-5C	-1.74809	FALSE
Q9ULJ3	ZBTB21	Zinc finger and BTB domain-containing protein 21	-0.141742	FALSE
Q8TEY7	USP33	Ubiquitin carboxyl-terminal hydrolase 33	-0.253675	FALSE
Q8NDI1	EHBP1	EH domain-binding protein 1	1.728	TRUE
Q8N573	OXR1	Oxidation resistance protein 1	-0.177778	FALSE
O75925	PIAS1	E3 SUMO-protein ligase PIAS1	0.409044	FALSE
Q9Y2K1	ZBTB1	Zinc finger and BTB domain-containing protein 1	-0.847194	FALSE
Q92599	2008-09-01	Septin-8	-0.693651	FALSE
O60763	USO1	General vesicular transport factor p115	-0.891996	FALSE
P36404	ARL2	ADP-ribosylation factor-like protein 2	-1.05063	FALSE
P29122	PCSK6	Proprotein convertase subtilisin/kexin type 6	0.0426193	FALSE
P35453	HOXD13	Homeobox protein Hox-D13	-0.264811	FALSE
Q16204	CCDC6	Coiled-coil domain-containing protein 6	-0.254992	FALSE
Q9Y2Y1	POLR3K	DNA-directed RNA polymerase III subunit RPC10	-0.138471	FALSE
O94986	CEP152	Centrosomal protein of 152 kDa	1.80141	TRUE
P29374	ARID4A	AT-rich interactive domain-containing protein 4A	-0.383125	FALSE
Q8N6S5	ARL6IP6	ADP-ribosylation factor-like protein 6-interacting protein 6	-0.261926	FALSE
Q9NZ52	GGA3	ADP-ribosylation factor-binding protein GGA3	-0.0954441	FALSE
Q9Y592	CEP83	Centrosomal protein of 83 kDa	0.476651	FALSE
Q9UNH7	SNX6	Sorting nexin-6	-0.598679	FALSE
Q13185	CBX3	Chromobox protein homolog 3	-0.936795	FALSE
Q01518	CAP1	Adenylyl cyclase-associated protein 1	-2.12712	FALSE
Q15075	EEA1	Early endosome antigen 1	-0.352631	FALSE
Q6UX04	CWC27	Peptidyl-prolyl cis-trans isomerase CWC27 homolog	0.191508	FALSE
Q8IWE5	PLEKHM2	Pleckstrin homology domain-containing family M member 2	-0.10315	FALSE
P55196	MLLT4	Afadin	1.40174	TRUE
O95831	AIFM1	Apoptosis-inducing factor 1, mitochondrial	-0.754779	FALSE
P84077	ARF1	ADP-ribosylation factor 1	-0.0631212	FALSE
Q9H7N4	SCAF1	Splicing factor, arginine/serine-rich 19	-0.87334	FALSE
Q12789	GTF3C1	General transcription factor 3C polypeptide 1	-0.81758	FALSE
O95295	SNAPIN	SNARE-associated protein Snapin	0.161426	FALSE
P98164	LRP2	Low-density lipoprotein receptor-related protein 2	-0.28031	FALSE
Q9NSD4	ZNF275	Zinc finger protein 275	-0.506684	FALSE
A8MWD9;P62308	SNRPGP15;SNRPG	Putative small nuclear ribonucleoprotein G-like protein 15;Small nuclear ribonucleoprotein G	-0.359177	FALSE
B7ZAP0	RABGAP1L	Rab GTPase-activating protein 1-like, isoform 10	-0.0192248	FALSE
Q8TF72	SHROOM3	Protein Shroom3	0.0898216	FALSE
Q9Y244	POMP	Proteasome maturation protein	2.07514	TRUE
Q9BVG4	PBDC1	Protein PBDC1	-0.590032	FALSE
Q70E73	RAPH1	Ras-associated and pleckstrin homology domains-containing protein 1	-0.359102	FALSE
Q9BRZ2	TRIM56	E3 ubiquitin-protein ligase TRIM56	0.178488	FALSE
O15084	ANKRD28	Serine/threonine-protein phosphatase 6 regulatory ankyrin repeat subunit A	0.235587	FALSE
Q9Y2R5	MRPS17	28S ribosomal protein S17, mitochondrial	-0.0862922	FALSE
Q9P289	STK26	Serine/threonine-protein kinase 26	-0.547573	FALSE
P63165	SUMO1	Small ubiquitin-related modifier 1	-0.0323304	FALSE
Q8N128	FAM177A1	Protein FAM177A1	0.416191	FALSE
B2RTY4	MYO9A	Unconventional myosin-IXa	0.24438	FALSE
Q70EL1	USP54	Inactive ubiquitin carboxyl-terminal hydrolase 54	-0.539223	FALSE

## Sheet: Automated_8mio_90min
List of potential candidates using the classifier and the automated workflow with 8 Mio cells as input and running a 90 min LC gradient.
UniProtIds	Genes	ProteinDescriptions	ProteinNames	rank.sum	enriched
Q09666	AHNAK	Neuroblast differentiation-associated protein AHNAK	AHNK_HUMAN	2.33966	TRUE
Q5VUA4	ZNF318	Zinc finger protein 318	ZN318_HUMAN	2.13891	TRUE
Q8IZH2	XRN1	5'-3' exoribonuclease 1	XRN1_HUMAN	1.27903	TRUE
Q9BWU0	SLC4A1AP	Kanadaptin	NADAP_HUMAN	0.385504	FALSE
Q92945	KHSRP	Far upstream element-binding protein 2	FUBP2_HUMAN	-0.343331	FALSE
P05771	PRKCB	Protein kinase C beta type	KPCB_HUMAN	0.563005	FALSE
Q9BVV6	KIAA0586	Protein TALPID3	TALD3_HUMAN	0.236323	FALSE
P61204;P84077	ARF3;ARF1	ADP-ribosylation factor 3;ADP-ribosylation factor 1	ARF3_HUMAN;ARF1_HUMAN	-0.0658469	FALSE
Q14202	ZMYM3	Zinc finger MYM-type protein 3	ZMYM3_HUMAN	0.0625021	FALSE
Q13188	STK3	Serine/threonine-protein kinase 3	STK3_HUMAN	-0.0503883	FALSE
Q641Q2	FAM21A	WASH complex subunit FAM21A	FA21A_HUMAN	0.711319	FALSE
O75165	DNAJC13	DnaJ homolog subfamily C member 13	DJC13_HUMAN	0.0626804	FALSE
P46777	RPL5	60S ribosomal protein L5	RL5_HUMAN	-0.144131	FALSE
A0MZ66	SHTN1	Shootin-1	SHOT1_HUMAN	1.3581	TRUE
P41236	PPP1R2	Protein phosphatase inhibitor 2	IPP2_HUMAN	0.0467127	FALSE
Q3B7T1	EDRF1	Erythroid differentiation-related factor 1	EDRF1_HUMAN	0.376521	FALSE
Q9UKV8	AGO2	Protein argonaute-2	AGO2_HUMAN	0.766631	TRUE
Q3T8J9	GON4L	GON-4-like protein	GON4L_HUMAN	0.552202	FALSE
P46199	MTIF2	Translation initiation factor IF-2, mitochondrial	IF2M_HUMAN	0.709004	FALSE
Q9NYP9	MIS18A	Protein Mis18-alpha	MS18A_HUMAN	0.337002	FALSE
Q8NEB9	PIK3C3	Phosphatidylinositol 3-kinase catalytic subunit type 3	PK3C3_HUMAN	-0.739286	FALSE
O14976	GAK	Cyclin-G-associated kinase	GAK_HUMAN	0.33161	FALSE
O95625	ZBTB11	Zinc finger and BTB domain-containing protein 11	ZBT11_HUMAN	0.2333	FALSE
Q9UJX4	ANAPC5	Anaphase-promoting complex subunit 5	APC5_HUMAN	0.476843	FALSE
Q8IX90	SKA3	Spindle and kinetochore-associated protein 3	SKA3_HUMAN	1.43328	TRUE
P50579	METAP2	Methionine aminopeptidase 2	MAP2_HUMAN	0.477681	FALSE
P60709;	ACTB;	Actin, cytoplasmic 1;SWISS-PROT:P60712 (Bos taurus) Actin, cytoplasmic 1	ACTB_HUMAN;P60712	0.689841	FALSE
P48444	ARCN1	Coatomer subunit delta	COPD_HUMAN	-0.367704	FALSE
Q9UBN7	HDAC6	Histone deacetylase 6	HDAC6_HUMAN	0.0534262	FALSE
O00560	SDCBP	Syntenin-1	SDCB1_HUMAN	0.17218	FALSE
P84103	SRSF3	Serine/arginine-rich splicing factor 3	SRSF3_HUMAN	0.235524	FALSE
P11586	MTHFD1	C-1-tetrahydrofolate synthase, cytoplasmic	C1TC_HUMAN	-0.798074	FALSE
P05783	KRT18	Keratin, type I cytoskeletal 18	K1C18_HUMAN	-0.87411	FALSE
Q9ULU4	ZMYND8	Protein kinase C-binding protein 1	PKCB1_HUMAN	0.23695	FALSE
Q9P260	KIAA1468	LisH domain and HEAT repeat-containing protein KIAA1468	K1468_HUMAN	0.563106	FALSE
Q9NRA8	EIF4ENIF1	Eukaryotic translation initiation factor 4E transporter	4ET_HUMAN	1.509	TRUE
Q6UXN9	WDR82	WD repeat-containing protein 82	WDR82_HUMAN	0.406307	FALSE
Q9HD26	GOPC	Golgi-associated PDZ and coiled-coil motif-containing protein	GOPC_HUMAN	0.00819329	FALSE
O43166	SIPA1L1	Signal-induced proliferation-associated 1-like protein 1	SI1L1_HUMAN	0.410593	FALSE
Q16625	OCLN	Occludin	OCLN_HUMAN	-0.00438975	FALSE
Q8WU90	ZC3H15	Zinc finger CCCH domain-containing protein 15	ZC3HF_HUMAN	0.214345	FALSE
Q9NPH2	ISYNA1	Inositol-3-phosphate synthase 1	INO1_HUMAN	-0.162213	FALSE
Q06546	GABPA	GA-binding protein alpha chain	GABPA_HUMAN	-0.106062	FALSE
O14717	TRDMT1	tRNA (cytosine(38)-C(5))-methyltransferase	TRDMT_HUMAN	0.868644	TRUE
O75494	SRSF10	Serine/arginine-rich splicing factor 10	SRS10_HUMAN	0.114304	FALSE
C4AMC7;Q6VEQ5	WASH3P;WASH2P	Putative WAS protein family homolog 3;WAS protein family homolog 2	WASH3_HUMAN;WASH2_HUMAN	0.629308	FALSE
P50851	LRBA	Lipopolysaccharide-responsive and beige-like anchor protein	LRBA_HUMAN	1.13542	TRUE
Q86XI2	NCAPG2	Condensin-2 complex subunit G2	CNDG2_HUMAN	0.301849	FALSE
Q04760	GLO1	Lactoylglutathione lyase	LGUL_HUMAN	0.0661685	FALSE
Q13206	DDX10	Probable ATP-dependent RNA helicase DDX10	DDX10_HUMAN	-0.341943	FALSE
O60308	CEP104	Centrosomal protein of 104 kDa	CE104_HUMAN	0.586651	FALSE
Q14566	MCM6	DNA replication licensing factor MCM6	MCM6_HUMAN	-0.412886	FALSE
O15269	SPTLC1	Serine palmitoyltransferase 1	SPTC1_HUMAN	0.145321	FALSE
Q92783	STAM	Signal transducing adapter molecule 1	STAM1_HUMAN	0.215	FALSE
O75362	ZNF217	Zinc finger protein 217	ZN217_HUMAN	-0.144674	FALSE
Q5HYK7	SH3D19	SH3 domain-containing protein 19	SH319_HUMAN	0.307376	FALSE
Q8NHM5	KDM2B	Lysine-specific demethylase 2B	KDM2B_HUMAN	0.156956	FALSE
Q15643	TRIP11	Thyroid receptor-interacting protein 11	TRIPB_HUMAN	1.58468	TRUE
O15381	NVL	Nuclear valosin-containing protein-like	NVL_HUMAN	0.00603949	FALSE
Q92540	SMG7	Protein SMG7	SMG7_HUMAN	0.423873	FALSE
Q13630	TSTA3	GDP-L-fucose synthase	FCL_HUMAN	0.152717	FALSE
P42574	CASP3	Caspase-3	CASP3_HUMAN	-0.293948	FALSE
Q9NU22	MDN1	Midasin	MDN1_HUMAN	-0.585503	FALSE
B2RTY4	MYO9A	Unconventional myosin-IXa	MYO9A_HUMAN	0.434092	FALSE
P07954	FH	Fumarate hydratase, mitochondrial	FUMH_HUMAN	-1.44903	FALSE
P36873	PPP1CC	Serine/threonine-protein phosphatase PP1-gamma catalytic subunit	PP1G_HUMAN	-0.310705	FALSE
Q96KQ7	EHMT2	Histone-lysine N-methyltransferase EHMT2	EHMT2_HUMAN	0.190296	FALSE
Q9Y4G8	RAPGEF2	Rap guanine nucleotide exchange factor 2	RPGF2_HUMAN	0.505094	FALSE
Q5VT52	RPRD2	Regulation of nuclear pre-mRNA domain-containing protein 2	RPRD2_HUMAN	1.40878	TRUE
P48163	ME1	NADP-dependent malic enzyme	MAOX_HUMAN	0.403416	FALSE
Q6ICG6	KIAA0930	Uncharacterized protein KIAA0930	K0930_HUMAN	0.179185	FALSE
P38159	RBMX	RNA-binding motif protein, X chromosome	RBMX_HUMAN	0.357547	FALSE
Q8NHH9	ATL2	Atlastin-2	ATLA2_HUMAN	-0.144507	FALSE
Q5R372	RABGAP1L	Rab GTPase-activating protein 1-like	RBG1L_HUMAN	0.00159819	FALSE
Q53H80	AKIRIN2	Akirin-2	AKIR2_HUMAN	0.515053	FALSE
Q53H47	SETMAR	Histone-lysine N-methyltransferase SETMAR	SETMR_HUMAN	-0.0771801	FALSE
Q9Y592	CEP83	Centrosomal protein of 83 kDa	CEP83_HUMAN	0.435465	FALSE
Q9P2B4	CTTNBP2NL	CTTNBP2 N-terminal-like protein	CT2NL_HUMAN	0.661207	FALSE
Q9BZK7	TBL1XR1	F-box-like/WD repeat-containing protein TBL1XR1	TBL1R_HUMAN	0.0311676	FALSE
Q9UHR5	SAP30BP	SAP30-binding protein	S30BP_HUMAN	1.54541	TRUE
Q9H488	POFUT1	GDP-fucose protein O-fucosyltransferase 1	OFUT1_HUMAN	0.591659	FALSE
P47914	RPL29	60S ribosomal protein L29	RL29_HUMAN	-0.527392	FALSE
Q9GZR1	SENP6	Sentrin-specific protease 6	SENP6_HUMAN	-0.803074	FALSE
O94916	NFAT5	Nuclear factor of activated T-cells 5	NFAT5_HUMAN	0.554477	FALSE
Q17RS7	GEN1	Flap endonuclease GEN homolog 1	GEN_HUMAN	-1.37128	FALSE
Q9Y2D5	AKAP2	A-kinase anchor protein 2	AKAP2_HUMAN	0.306787	FALSE
Q969F1	GTF3C6	General transcription factor 3C polypeptide 6	TF3C6_HUMAN	0.316485	FALSE
Q9UL18	AGO1	Protein argonaute-1	AGO1_HUMAN	0.501379	FALSE
Q9BVP2	GNL3	Guanine nucleotide-binding protein-like 3	GNL3_HUMAN	-0.880349	FALSE
Q96QG7	MTMR9	Myotubularin-related protein 9	MTMR9_HUMAN	0.419927	FALSE
Q13435	SF3B2	Splicing factor 3B subunit 2	SF3B2_HUMAN	1.24911	TRUE
Q9NNW5	WDR6	WD repeat-containing protein 6	WDR6_HUMAN	0.156688	FALSE
Q14320	FAM50A	Protein FAM50A	FA50A_HUMAN	-0.191959	FALSE
P00367	GLUD1	Glutamate dehydrogenase 1, mitochondrial	DHE3_HUMAN	-0.422008	FALSE
Q7Z401	DENND4A	C-myc promoter-binding protein	MYCPP_HUMAN	0.0211855	FALSE
Q9NPQ8	RIC8A	Synembryn-A	RIC8A_HUMAN	0.212878	FALSE
O15013	ARHGEF10	Rho guanine nucleotide exchange factor 10	ARHGA_HUMAN	-0.177238	FALSE
Q9NYU1	UGGT2	UDP-glucose:glycoprotein glucosyltransferase 2	UGGG2_HUMAN	0.211582	FALSE
Q14562	DHX8	ATP-dependent RNA helicase DHX8	DHX8_HUMAN	0.0465379	FALSE
Q9UI95	MAD2L2	Mitotic spindle assembly checkpoint protein MAD2B	MD2L2_HUMAN	0.583425	FALSE
Q08209	PPP3CA	Serine/threonine-protein phosphatase 2B catalytic subunit alpha isoform	PP2BA_HUMAN	-0.0126486	FALSE
P54578	USP14	Ubiquitin carboxyl-terminal hydrolase 14	UBP14_HUMAN	1.55071	TRUE
Q32MZ4	LRRFIP1	Leucine-rich repeat flightless-interacting protein 1	LRRF1_HUMAN	0.323982	FALSE
Q6BDS2	UHRF1BP1	UHRF1-binding protein 1	URFB1_HUMAN	-0.17445	FALSE
Q58WW2	DCAF6	DDB1- and CUL4-associated factor 6	DCAF6_HUMAN	-0.176568	FALSE
O14727	APAF1	Apoptotic protease-activating factor 1	APAF_HUMAN	-0.126874	FALSE
Q04721	NOTCH2	Neurogenic locus notch homolog protein 2	NOTC2_HUMAN	0.396556	FALSE
Q9H040	SPRTN	SprT-like domain-containing protein Spartan	SPRTN_HUMAN	0.718549	FALSE
P13861	PRKAR2A	cAMP-dependent protein kinase type II-alpha regulatory subunit	KAP2_HUMAN	-0.498082	FALSE
Q8IWS0	PHF6	PHD finger protein 6	PHF6_HUMAN	0.180841	FALSE
Q8N137	CNTROB	Centrobin	CNTRB_HUMAN	0.766022	TRUE
O60502	MGEA5	Protein O-GlcNAcase	OGA_HUMAN	-0.569402	FALSE
Q15154	PCM1	Pericentriolar material 1 protein	PCM1_HUMAN	2.29401	TRUE
O60885	BRD4	Bromodomain-containing protein 4	BRD4_HUMAN	1.28265	TRUE
Q7L5N1	COPS6	COP9 signalosome complex subunit 6	CSN6_HUMAN	0.13313	FALSE
Q5SXM2	SNAPC4	snRNA-activating protein complex subunit 4	SNPC4_HUMAN	0.560103	FALSE
Q9NW68	BSDC1	BSD domain-containing protein 1	BSDC1_HUMAN	0.43634	FALSE
Q96G28	CFAP36	Cilia- and flagella-associated protein 36	CFA36_HUMAN	0.384132	FALSE
Q13685	AAMP	Angio-associated migratory cell protein	AAMP_HUMAN	-0.652968	FALSE
Q9P1Y6	PHRF1	PHD and RING finger domain-containing protein 1	PHRF1_HUMAN	-0.401025	FALSE
Q9UHV9	PFDN2	Prefoldin subunit 2	PFD2_HUMAN	-0.0157451	FALSE
O75934	BCAS2	Pre-mRNA-splicing factor SPF27	SPF27_HUMAN	0.417944	FALSE
P46976	GYG1	Glycogenin-1	GLYG_HUMAN	0.634014	FALSE
P62861	FAU	40S ribosomal protein S30	RS30_HUMAN	0.067073	FALSE
Q8IVW6	ARID3B	AT-rich interactive domain-containing protein 3B	ARI3B_HUMAN	1.21477	TRUE
Q9UM54	MYO6	Unconventional myosin-VI	MYO6_HUMAN	-0.797847	FALSE
Q86TP1	PRUNE	Protein prune homolog	PRUNE_HUMAN	0.0411157	FALSE
P30622	CLIP1	CAP-Gly domain-containing linker protein 1	CLIP1_HUMAN	0.417994	FALSE
Q8IXL7	MSRB3	Methionine-R-sulfoxide reductase B3	MSRB3_HUMAN	0.49671	FALSE
O94804	STK10	Serine/threonine-protein kinase 10	STK10_HUMAN	0.324624	FALSE
Q9NNX1	TUFT1	Tuftelin	TUFT1_HUMAN	0.753168	FALSE
Q16763	UBE2S	Ubiquitin-conjugating enzyme E2 S	UBE2S_HUMAN	0.0839809	FALSE
Q9NUQ3	TXLNG	Gamma-taxilin	TXLNG_HUMAN	0.405411	FALSE
Q6IQ49	SDE2	Protein SDE2 homolog	SDE2_HUMAN	-0.145927	FALSE
Q99504	EYA3	Eyes absent homolog 3	EYA3_HUMAN	0.161098	FALSE
Q96A49	SYAP1	Synapse-associated protein 1	SYAP1_HUMAN	1.35606	TRUE
Q9NP64	ZCCHC17	Nucleolar protein of 40 kDa	NO40_HUMAN	0.258001	FALSE
Q8NDX5	PHC3	Polyhomeotic-like protein 3	PHC3_HUMAN	0.490195	FALSE
Q9H0G5	NSRP1	Nuclear speckle splicing regulatory protein 1	NSRP1_HUMAN	0.0520562	FALSE
Q9Y2L9	LRCH1	Leucine-rich repeat and calponin homology domain-containing protein 1	LRCH1_HUMAN	0.507873	FALSE
Q6PCB5	RSBN1L	Round spermatid basic protein 1-like protein	RSBNL_HUMAN	0.219771	FALSE
Q8WUX9	CHMP7	Charged multivesicular body protein 7	CHMP7_HUMAN	0.403645	FALSE
Q96NC0	ZMAT2	Zinc finger matrin-type protein 2	ZMAT2_HUMAN	0.383339	FALSE
O95372	LYPLA2	Acyl-protein thioesterase 2	LYPA2_HUMAN	0.454237	FALSE
Q9NWX5	ASB6	Ankyrin repeat and SOCS box protein 6	ASB6_HUMAN	0.169014	FALSE
Q8TBE9	NANP	N-acylneuraminate-9-phosphatase	NANP_HUMAN	0.14522	FALSE
Q14697	GANAB	Neutral alpha-glucosidase AB	GANAB_HUMAN	1.30609	TRUE
P51572	BCAP31	B-cell receptor-associated protein 31	BAP31_HUMAN	-0.0869382	FALSE
Q15287	RNPS1	RNA-binding protein with serine-rich domain 1	RNPS1_HUMAN	0.0932189	FALSE
NaN	NaN	SWISS-PROT:P12763 (Bos taurus) Alpha-2-HS-glycoprotein precursor	P12763	0.0495649	FALSE
Q96I24	FUBP3	Far upstream element-binding protein 3	FUBP3_HUMAN	0.19303	FALSE
Q9H501	ESF1	ESF1 homolog	ESF1_HUMAN	-0.0140155	FALSE
P62910	RPL32	60S ribosomal protein L32	RL32_HUMAN	-0.333516	FALSE
P60520	GABARAPL2	Gamma-aminobutyric acid receptor-associated protein-like 2	GBRL2_HUMAN	-0.140807	FALSE
Q9Y3C6	PPIL1	Peptidyl-prolyl cis-trans isomerase-like 1	PPIL1_HUMAN	0.222786	FALSE
Q7Z7F0	KIAA0907	UPF0469 protein KIAA0907	K0907_HUMAN	0.367021	FALSE
Q8NHU6	TDRD7	Tudor domain-containing protein 7	TDRD7_HUMAN	0.173261	FALSE
Q8WW12	PCNP	PEST proteolytic signal-containing nuclear protein	PCNP_HUMAN	1.28552	TRUE
Q92769	HDAC2	Histone deacetylase 2	HDAC2_HUMAN	-0.155247	FALSE
P62304	SNRPE	Small nuclear ribonucleoprotein E	RUXE_HUMAN	-0.443967	FALSE
Q96FS4	SIPA1	Signal-induced proliferation-associated protein 1	SIPA1_HUMAN	0.659448	FALSE
Q8TBC3	SHKBP1	SH3KBP1-binding protein 1	SHKB1_HUMAN	0.331323	FALSE
P61011	SRP54	Signal recognition particle 54 kDa protein	SRP54_HUMAN	-0.13132	FALSE
Q9UPU5	USP24	Ubiquitin carboxyl-terminal hydrolase 24	UBP24_HUMAN	0.128464	FALSE
Q96RU3	FNBP1	Formin-binding protein 1	FNBP1_HUMAN	0.69306	FALSE
P22670	RFX1	MHC class II regulatory factor RFX1	RFX1_HUMAN	0.21566	FALSE
Q3ZCM7	TUBB8	Tubulin beta-8 chain	TBB8_HUMAN	-0.411905	FALSE
Q9Y570	PPME1	Protein phosphatase methylesterase 1	PPME1_HUMAN	0.0863222	FALSE
Q15652	JMJD1C	Probable JmjC domain-containing histone demethylation protein 2C	JHD2C_HUMAN	1.20393	TRUE
P06730	EIF4E	Eukaryotic translation initiation factor 4E	IF4E_HUMAN	0.0856121	FALSE
P27540	ARNT	Aryl hydrocarbon receptor nuclear translocator	ARNT_HUMAN	0.173282	FALSE
Q96CV9	OPTN	Optineurin	OPTN_HUMAN	0.0257274	FALSE
Q4L235	AASDH	Acyl-CoA synthetase family member 4	ACSF4_HUMAN	0.309836	FALSE
Q8WWY3	PRPF31	U4/U6 small nuclear ribonucleoprotein Prp31	PRP31_HUMAN	-0.491166	FALSE
P41227	NAA10	N-alpha-acetyltransferase 10	NAA10_HUMAN	-1.33946	FALSE
Q96K21	ZFYVE19	Abscission/NoCut checkpoint regulator	ANCHR_HUMAN	0.282094	FALSE
Q16342	PDCD2	Programmed cell death protein 2	PDCD2_HUMAN	-0.15472	FALSE
O15063	KIAA0355	Uncharacterized protein KIAA0355	K0355_HUMAN	-0.374382	FALSE
Q14161	GIT2	ARF GTPase-activating protein GIT2	GIT2_HUMAN	0.365776	FALSE
P51610	HCFC1	Host cell factor 1	HCFC1_HUMAN	0.964605	TRUE
Q9HAU0	PLEKHA5	Pleckstrin homology domain-containing family A member 5	PKHA5_HUMAN	-0.430009	FALSE
Q9HAN9	NMNAT1	Nicotinamide/nicotinic acid mononucleotide adenylyltransferase 1	NMNA1_HUMAN	0.208734	FALSE
Q9Y6D6	ARFGEF1	Brefeldin A-inhibited guanine nucleotide-exchange protein 1	BIG1_HUMAN	-0.638334	FALSE
Q15003	NCAPH	Condensin complex subunit 2	CND2_HUMAN	0.377554	FALSE
Q6ULP2	AFTPH	Aftiphilin	AFTIN_HUMAN	0.230684	FALSE
O43583	DENR	Density-regulated protein	DENR_HUMAN	0.263105	FALSE
Q9UPN3	MACF1	Microtubule-actin cross-linking factor 1, isoforms 1/2/3/5	MACF1_HUMAN	0.177548	FALSE
Q14240	EIF4A2	Eukaryotic initiation factor 4A-II	IF4A2_HUMAN	0.0650312	FALSE
P31751	AKT2	RAC-beta serine/threonine-protein kinase	AKT2_HUMAN	-0.168104	FALSE
P09493	TPM1	Tropomyosin alpha-1 chain	TPM1_HUMAN	-0.170968	FALSE
Q5T5Y3	CAMSAP1	Calmodulin-regulated spectrin-associated protein 1	CAMP1_HUMAN	1.44187	TRUE
Q09028	RBBP4	Histone-binding protein RBBP4	RBBP4_HUMAN	0.0426967	FALSE
Q9Y613	FHOD1	FH1/FH2 domain-containing protein 1	FHOD1_HUMAN	-0.257413	FALSE
P78540	ARG2	Arginase-2, mitochondrial	ARGI2_HUMAN	0.036713	FALSE
Q9Y3T6	R3HCC1	R3H and coiled-coil domain-containing protein 1	R3HC1_HUMAN	0.117237	FALSE
P21675	TAF1	Transcription initiation factor TFIID subunit 1	TAF1_HUMAN	0.293029	FALSE
P46734	MAP2K3	Dual specificity mitogen-activated protein kinase kinase 3	MP2K3_HUMAN	0.0408444	FALSE
Q8IU85	CAMK1D	Calcium/calmodulin-dependent protein kinase type 1D	KCC1D_HUMAN	0.382969	FALSE
Q96QZ7	MAGI1	Membrane-associated guanylate kinase, WW and PDZ domain-containing protein 1	MAGI1_HUMAN	0.579189	FALSE
Q9BZH6	WDR11	WD repeat-containing protein 11	WDR11_HUMAN	-1.0798	FALSE
Q86YS7	C2CD5	C2 domain-containing protein 5	C2CD5_HUMAN	0.0955148	FALSE
Q9BR76	CORO1B	Coronin-1B	COR1B_HUMAN	1.3666	TRUE
Q9NVZ3	NECAP2	Adaptin ear-binding coat-associated protein 2	NECP2_HUMAN	0.52109	FALSE
P43487	RANBP1	Ran-specific GTPase-activating protein	RANG_HUMAN	-0.670729	FALSE
P50542	PEX5	Peroxisomal targeting signal 1 receptor	PEX5_HUMAN	0.310737	FALSE
Q14651	PLS1	Plastin-1	PLSI_HUMAN	-0.0433982	FALSE
Q15075	EEA1	Early endosome antigen 1	EEA1_HUMAN	-0.188174	FALSE
Q9H1D9	POLR3F	DNA-directed RNA polymerase III subunit RPC6	RPC6_HUMAN	-0.0612196	FALSE
Q9UHD2	TBK1	Serine/threonine-protein kinase TBK1	TBK1_HUMAN	-1.86993	FALSE
O43252	PAPSS1	Bifunctional 3'-phosphoadenosine 5'-phosphosulfate synthase 1	PAPS1_HUMAN	0.0472817	FALSE
P55265	ADAR	Double-stranded RNA-specific adenosine deaminase	DSRAD_HUMAN	-0.325773	FALSE
P0CAP2	POLR2M	DNA-directed RNA polymerase II subunit GRINL1A	GRL1A_HUMAN	0.400595	FALSE
P29401	TKT	Transketolase	TKT_HUMAN	1.24092	TRUE
Q96S38	RPS6KC1	Ribosomal protein S6 kinase delta-1	KS6C1_HUMAN	0.239869	FALSE
Q5T0N5	FNBP1L	Formin-binding protein 1-like	FBP1L_HUMAN	0.786668	TRUE
P13797	PLS3	Plastin-3	PLST_HUMAN	0.0326037	FALSE
Q8WUF8	FAM172A	Protein FAM172A	F172A_HUMAN	0.217112	FALSE
Q99439	CNN2	Calponin-2	CNN2_HUMAN	0.208828	FALSE
O43447	PPIH	Peptidyl-prolyl cis-trans isomerase H	PPIH_HUMAN	-0.760927	FALSE
O43149	ZZEF1	Zinc finger ZZ-type and EF-hand domain-containing protein 1	ZZEF1_HUMAN	0.356546	FALSE
Q969J2	ZKSCAN4	Zinc finger protein with KRAB and SCAN domains 4	ZKSC4_HUMAN	0.0844855	FALSE
Q8NCN4	RNF169	E3 ubiquitin-protein ligase RNF169	RN169_HUMAN	0.318614	FALSE
O95391	SLU7	Pre-mRNA-splicing factor SLU7	SLU7_HUMAN	-0.38591	FALSE
Q9UHX1	PUF60	Poly(U)-binding-splicing factor PUF60	PUF60_HUMAN	2.31254	TRUE
Q07866	KLC1	Kinesin light chain 1	KLC1_HUMAN	1.24137	TRUE
Q86YT6	MIB1	E3 ubiquitin-protein ligase MIB1	MIB1_HUMAN	-0.0522382	FALSE
Q13308	PTK7	Inactive tyrosine-protein kinase 7	PTK7_HUMAN	-0.193893	FALSE
Q15102	PAFAH1B3	Platelet-activating factor acetylhydrolase IB subunit gamma	PA1B3_HUMAN	0.154431	FALSE
P57678	GEMIN4	Gem-associated protein 4	GEMI4_HUMAN	0.404952	FALSE
Q9C0J8	WDR33	pre-mRNA 3' end processing protein WDR33	WDR33_HUMAN	0.018744	FALSE
Q9Y6J0	CABIN1	Calcineurin-binding protein cabin-1	CABIN_HUMAN	0.614742	FALSE
P21359	NF1	Neurofibromin	NF1_HUMAN	-0.0508162	FALSE
Q9BW27	NUP85	Nuclear pore complex protein Nup85	NUP85_HUMAN	-0.683884	FALSE
P83436	COG7	Conserved oligomeric Golgi complex subunit 7	COG7_HUMAN	0.553313	FALSE
Q9Y5A6	ZSCAN21	Zinc finger and SCAN domain-containing protein 21	ZSC21_HUMAN	0.12532	FALSE
Q9UBB9	TFIP11	Tuftelin-interacting protein 11	TFP11_HUMAN	1.12468	TRUE
Q96N67	DOCK7	Dedicator of cytokinesis protein 7	DOCK7_HUMAN	-0.369219	FALSE
Q13480	GAB1	GRB2-associated-binding protein 1	GAB1_HUMAN	0.252733	FALSE
Q9NXC5	MIOS	WD repeat-containing protein mio	MIO_HUMAN	-0.545635	FALSE
P49368	CCT3	T-complex protein 1 subunit gamma	TCPG_HUMAN	-0.403178	FALSE
Q9Y388	RBMX2	RNA-binding motif protein, X-linked 2	RBMX2_HUMAN	0.233286	FALSE
Q13619	CUL4A	Cullin-4A	CUL4A_HUMAN	-0.758413	FALSE
Q86W92	PPFIBP1	Liprin-beta-1	LIPB1_HUMAN	0.487129	FALSE
Q8IWQ3	BRSK2	Serine/threonine-protein kinase BRSK2	BRSK2_HUMAN	-1.77187	FALSE
Q8N6R0	METTL13	Methyltransferase-like protein 13	MET13_HUMAN	-0.3154	FALSE
Q99426	TBCB	Tubulin-folding cofactor B	TBCB_HUMAN	-0.163254	FALSE
Q8NFC6	BOD1L1	Biorientation of chromosomes in cell division protein 1-like 1	BD1L1_HUMAN	1.25059	TRUE
Q5JSZ5	PRRC2B	Protein PRRC2B	PRC2B_HUMAN	-0.560864	FALSE
Q9BZI7	UPF3B	Regulator of nonsense transcripts 3B	REN3B_HUMAN	-0.126023	FALSE
P54132	BLM	Bloom syndrome protein	BLM_HUMAN	-0.129944	FALSE
Q14186	TFDP1	Transcription factor Dp-1	TFDP1_HUMAN	-0.0166809	FALSE
Q5VU43	PDE4DIP	Myomegalin	MYOME_HUMAN	0.28126	FALSE
Q68DK7	MSL1	Male-specific lethal 1 homolog	MSL1_HUMAN	-0.291343	FALSE
Q13426	XRCC4	DNA repair protein XRCC4	XRCC4_HUMAN	-0.205146	FALSE
O94967	WDR47	WD repeat-containing protein 47	WDR47_HUMAN	-0.0799357	FALSE
P42858	HTT	Huntingtin	HD_HUMAN	0.125555	FALSE
Q96T88	UHRF1	E3 ubiquitin-protein ligase UHRF1	UHRF1_HUMAN	-1.10079	FALSE
Q96I25	RBM17	Splicing factor 45	SPF45_HUMAN	1.35246	TRUE
Q4AC94	C2CD3	C2 domain-containing protein 3	C2CD3_HUMAN	0.358265	FALSE
Q96EI5	TCEAL4	Transcription elongation factor A protein-like 4	TCAL4_HUMAN	0.404564	FALSE
Q9C0I1	MTMR12	Myotubularin-related protein 12	MTMRC_HUMAN	0.0144572	FALSE
Q9NRL3	STRN4	Striatin-4	STRN4_HUMAN	0.141836	FALSE
Q9UKJ3	GPATCH8	G patch domain-containing protein 8	GPTC8_HUMAN	0.00892597	FALSE
P37275	ZEB1	Zinc finger E-box-binding homeobox 1	ZEB1_HUMAN	0.173216	FALSE
Q8NEN9	PDZD8	PDZ domain-containing protein 8	PDZD8_HUMAN	-0.08191	FALSE
Q49MG5	MAP9	Microtubule-associated protein 9	MAP9_HUMAN	0.221162	FALSE
Q92618	ZNF516	Zinc finger protein 516	ZN516_HUMAN	-0.292155	FALSE
O75391	SPAG7	Sperm-associated antigen 7	SPAG7_HUMAN	-0.0184741	FALSE
Q14980	NUMA1	Nuclear mitotic apparatus protein 1	NUMA1_HUMAN	1.12729	TRUE
Q6PD62	CTR9	RNA polymerase-associated protein CTR9 homolog	CTR9_HUMAN	-0.710787	FALSE
O15164	TRIM24	Transcription intermediary factor 1-alpha	TIF1A_HUMAN	-0.101298	FALSE
Q5GLZ8	HERC4	Probable E3 ubiquitin-protein ligase HERC4	HERC4_HUMAN	0.0875822	FALSE
Q6ZUJ8	PIK3AP1	Phosphoinositide 3-kinase adapter protein 1	BCAP_HUMAN	0.427003	FALSE
Q5T2T1	MPP7	MAGUK p55 subfamily member 7	MPP7_HUMAN	0.0742573	FALSE
O43143	DHX15	Pre-mRNA-splicing factor ATP-dependent RNA helicase DHX15	DHX15_HUMAN	-0.495376	FALSE
Q15814	TBCC	Tubulin-specific chaperone C	TBCC_HUMAN	-0.17452	FALSE
Q8NB46	ANKRD52	Serine/threonine-protein phosphatase 6 regulatory ankyrin repeat subunit C	ANR52_HUMAN	0.18537	FALSE
P52789	HK2	Hexokinase-2	HXK2_HUMAN	-0.803504	FALSE
Q6P2P2	PRMT9	Putative protein arginine N-methyltransferase 9	ANM9_HUMAN	-0.208803	FALSE
Q9C0C9	UBE2O	(E3-independent) E2 ubiquitin-conjugating enzyme	UBE2O_HUMAN	1.22138	TRUE
Q9NX62	IMPAD1	Inositol monophosphatase 3	IMPA3_HUMAN	0.217673	FALSE
O75439	PMPCB	Mitochondrial-processing peptidase subunit beta	MPPB_HUMAN	-0.716616	FALSE
Q9BR77	CCDC77	Coiled-coil domain-containing protein 77	CCD77_HUMAN	0.0542406	FALSE
P63104	YWHAZ	14-3-3 protein zeta/delta	1433Z_HUMAN	-0.0183618	FALSE
Q9UI08	EVL	Ena/VASP-like protein	EVL_HUMAN	-0.181803	FALSE
Q92797	SYMPK	Symplekin	SYMPK_HUMAN	-0.0126086	FALSE
Q09019	DMWD	Dystrophia myotonica WD repeat-containing protein	DMWD_HUMAN	0.0264781	FALSE
Q9NR46	SH3GLB2	Endophilin-B2	SHLB2_HUMAN	0.264749	FALSE
Q14315	FLNC	Filamin-C	FLNC_HUMAN	0.109749	FALSE
Q13009	TIAM1	T-lymphoma invasion and metastasis-inducing protein 1	TIAM1_HUMAN	0.306175	FALSE
Q96EA4	SPDL1	Protein Spindly	SPDLY_HUMAN	1.51588	TRUE
Q9NT62	ATG3	Ubiquitin-like-conjugating enzyme ATG3	ATG3_HUMAN	-0.73683	FALSE
Q9Y6X4	FAM169A	Soluble lamin-associated protein of 75 kDa	F169A_HUMAN	-0.27211	FALSE
Q9Y3R5	DOPEY2	Protein dopey-2	DOP2_HUMAN	-0.180567	FALSE
Q92538	GBF1	Golgi-specific brefeldin A-resistance guanine nucleotide exchange factor 1	GBF1_HUMAN	0.183466	FALSE
Q6IA86	ELP2	Elongator complex protein 2	ELP2_HUMAN	-0.144088	FALSE
Q16795	NDUFA9	NADH dehydrogenase [ubiquinone] 1 alpha subcomplex subunit 9, mitochondrial	NDUA9_HUMAN	-0.28002	FALSE
Q9H0K6	PUS7L	Pseudouridylate synthase 7 homolog-like protein	PUS7L_HUMAN	0.0494585	FALSE
P11166	SLC2A1	Solute carrier family 2, facilitated glucose transporter member 1	GTR1_HUMAN	0.236403	FALSE
O43913	ORC5	Origin recognition complex subunit 5	ORC5_HUMAN	-0.0307861	FALSE
Q9BQE3	TUBA1C	Tubulin alpha-1C chain	TBA1C_HUMAN	0.144432	FALSE
Q5VT06	CEP350	Centrosome-associated protein 350	CE350_HUMAN	1.57967	TRUE
Q4J6C6	PREPL	Prolyl endopeptidase-like	PPCEL_HUMAN	0.275298	FALSE
Q8TF71	SLC16A10	Monocarboxylate transporter 10	MOT10_HUMAN	-0.0718807	FALSE
Q9NYI0	PSD3	PH and SEC7 domain-containing protein 3	PSD3_HUMAN	-0.143985	FALSE
O76064	RNF8	E3 ubiquitin-protein ligase RNF8	RNF8_HUMAN	0.223179	FALSE
Q9Y4E6	WDR7	WD repeat-containing protein 7	WDR7_HUMAN	0.205165	FALSE
P46926	GNPDA1	Glucosamine-6-phosphate isomerase 1	GNPI1_HUMAN	-0.0629991	FALSE
Q16637	SMN1	Survival motor neuron protein	SMN_HUMAN	-0.380088	FALSE
Q9H2P9	DPH5	Diphthine methyl ester synthase	DPH5_HUMAN	0.227775	FALSE
P30307	CDC25C	M-phase inducer phosphatase 3	MPIP3_HUMAN	-0.151755	FALSE
O75683	SURF6	Surfeit locus protein 6	SURF6_HUMAN	-0.617321	FALSE
Q8N6T3	ARFGAP1	ADP-ribosylation factor GTPase-activating protein 1	ARFG1_HUMAN	1.2989	TRUE
Q96JJ7	TMX3	Protein disulfide-isomerase TMX3	TMX3_HUMAN	-0.218192	FALSE
Q96BD8	SKA1	Spindle and kinetochore-associated protein 1	SKA1_HUMAN	0.706809	FALSE
P09960	LTA4H	Leukotriene A-4 hydrolase	LKHA4_HUMAN	-0.711837	FALSE
Q9C0B0	UNK	RING finger protein unkempt homolog	UNK_HUMAN	0.0278438	FALSE
P49366	DHPS	Deoxyhypusine synthase	DHYS_HUMAN	0.480755	FALSE
O60282	KIF5C	Kinesin heavy chain isoform 5C	KIF5C_HUMAN	0.150637	FALSE
P49354	FNTA	Protein farnesyltransferase/geranylgeranyltransferase type-1 subunit alpha	FNTA_HUMAN	0.187955	FALSE
Q16629	SRSF7	Serine/arginine-rich splicing factor 7	SRSF7_HUMAN	-0.34312	FALSE
Q15750	TAB1	TGF-beta-activated kinase 1 and MAP3K7-binding protein 1	TAB1_HUMAN	-0.508848	FALSE
Q9HCN4	GPN1	GPN-loop GTPase 1	GPN1_HUMAN	-0.301226	FALSE
O15056	SYNJ2	Synaptojanin-2	SYNJ2_HUMAN	1.63406	TRUE
O14530	TXNDC9	Thioredoxin domain-containing protein 9	TXND9_HUMAN	-0.137462	FALSE
O14974	PPP1R12A	Protein phosphatase 1 regulatory subunit 12A	MYPT1_HUMAN	-0.286533	FALSE
Q12840	KIF5A	Kinesin heavy chain isoform 5A	KIF5A_HUMAN	0.412182	FALSE
Q5T5X7	BEND3	BEN domain-containing protein 3	BEND3_HUMAN	0.511613	FALSE
Q8N4Q1	CHCHD4	Mitochondrial intermembrane space import and assembly protein 40	MIA40_HUMAN	-0.516908	FALSE
P26368	U2AF2	Splicing factor U2AF 65 kDa subunit	U2AF2_HUMAN	-0.382448	FALSE
Q8NFA0	USP32	Ubiquitin carboxyl-terminal hydrolase 32	UBP32_HUMAN	-0.1555	FALSE
Q9HBK9	AS3MT	Arsenite methyltransferase	AS3MT_HUMAN	-0.0435189	FALSE
Q7L0J3	SV2A	Synaptic vesicle glycoprotein 2A	SV2A_HUMAN	0.140022	FALSE
Q9UHA3	RSL24D1	Probable ribosome biogenesis protein RLP24	RLP24_HUMAN	-1.24048	FALSE
O43242	PSMD3	26S proteasome non-ATPase regulatory subunit 3	PSMD3_HUMAN	2.43227	TRUE
Q8TCG1	KIAA1524	Protein CIP2A	CIP2A_HUMAN	1.38947	TRUE
Q9UJW0	DCTN4	Dynactin subunit 4	DCTN4_HUMAN	-0.532363	FALSE
O14545	TRAFD1	TRAF-type zinc finger domain-containing protein 1	TRAD1_HUMAN	-0.376561	FALSE
Q6PID6	TTC33	Tetratricopeptide repeat protein 33	TTC33_HUMAN	-0.74861	FALSE
P46937	YAP1	Transcriptional coactivator YAP1	YAP1_HUMAN	0.569396	FALSE
Q0VDF9	HSPA14	Heat shock 70 kDa protein 14	HSP7E_HUMAN	-0.454853	FALSE
Q9ULJ1	ODF2L	Outer dense fiber protein 2-like	ODF2L_HUMAN	0.526212	FALSE
Q14689	DIP2A	Disco-interacting protein 2 homolog A	DIP2A_HUMAN	-0.380911	FALSE
P98082	DAB2	Disabled homolog 2	DAB2_HUMAN	0.0492828	FALSE
Q5T0B9	ZNF362	Zinc finger protein 362	ZN362_HUMAN	-0.803581	FALSE
P54105	CLNS1A	Methylosome subunit pICln	ICLN_HUMAN	0.135182	FALSE
Q8IUD2	ERC1	ELKS/Rab6-interacting/CAST family member 1	RB6I2_HUMAN	1.61543	TRUE
Q7LG56	RRM2B	Ribonucleoside-diphosphate reductase subunit M2 B	RIR2B_HUMAN	-0.565533	FALSE
Q9Y2G0	EFR3B	Protein EFR3 homolog B	EFR3B_HUMAN	0.100444	FALSE
Q13535	ATR	Serine/threonine-protein kinase ATR	ATR_HUMAN	0.13696	FALSE
O43639	NCK2	Cytoplasmic protein NCK2	NCK2_HUMAN	0.103273	FALSE
P49917	LIG4	DNA ligase 4	DNLI4_HUMAN	-0.156267	FALSE
Q9NUD5	ZCCHC3	Zinc finger CCHC domain-containing protein 3	ZCHC3_HUMAN	-0.585624	FALSE
P62847	RPS24	40S ribosomal protein S24	RS24_HUMAN	0.12484	FALSE
P63172	DYNLT1	Dynein light chain Tctex-type 1	DYLT1_HUMAN	-0.803048	FALSE
Q9H694	BICC1	Protein bicaudal C homolog 1	BICC1_HUMAN	0.321537	FALSE
Q68CQ7	GLT8D1	Glycosyltransferase 8 domain-containing protein 1	GL8D1_HUMAN	-0.388571	FALSE
Q7Z589	EMSY	BRCA2-interacting transcriptional repressor EMSY	EMSY_HUMAN	1.52768	TRUE
Q9H4A3	WNK1	Serine/threonine-protein kinase WNK1	WNK1_HUMAN	-0.487117	FALSE
O60293	ZFC3H1	Zinc finger C3H1 domain-containing protein	ZC3H1_HUMAN	-1.0902	FALSE
O43353	RIPK2	Receptor-interacting serine/threonine-protein kinase 2	RIPK2_HUMAN	-0.65225	FALSE
P49770	EIF2B2	Translation initiation factor eIF-2B subunit beta	EI2BB_HUMAN	-0.271951	FALSE
P09012	SNRPA	U1 small nuclear ribonucleoprotein A	SNRPA_HUMAN	-0.664809	FALSE
P09874	PARP1	Poly [ADP-ribose] polymerase 1	PARP1_HUMAN	-0.661913	FALSE
Q15257	PPP2R4	Serine/threonine-protein phosphatase 2A activator	PTPA_HUMAN	0.195249	FALSE
P08621	SNRNP70	U1 small nuclear ribonucleoprotein 70 kDa	RU17_HUMAN	-0.371901	FALSE
Q15032	R3HDM1	R3H domain-containing protein 1	R3HD1_HUMAN	-0.562751	FALSE
Q9Y6R4	MAP3K4	Mitogen-activated protein kinase kinase kinase 4	M3K4_HUMAN	0.491571	FALSE
Q05519	SRSF11	Serine/arginine-rich splicing factor 11	SRS11_HUMAN	1.33397	TRUE
Q6PJ69	TRIM65	Tripartite motif-containing protein 65	TRI65_HUMAN	-0.517136	FALSE
Q9Y4G6	TLN2	Talin-2	TLN2_HUMAN	0.693258	FALSE
Q13595	TRA2A	Transformer-2 protein homolog alpha	TRA2A_HUMAN	-0.816522	FALSE
Q8TBX8	PIP4K2C	Phosphatidylinositol 5-phosphate 4-kinase type-2 gamma	PI42C_HUMAN	-0.230838	FALSE
P15927	RPA2	Replication protein A 32 kDa subunit	RFA2_HUMAN	0.198946	FALSE
Q70EL1	USP54	Inactive ubiquitin carboxyl-terminal hydrolase 54	UBP54_HUMAN	-0.668399	FALSE
Q8N9T8	KRI1	Protein KRI1 homolog	KRI1_HUMAN	-0.310226	FALSE
P21127	CDK11B	Cyclin-dependent kinase 11B	CD11B_HUMAN	-0.0741748	FALSE
O15344	MID1	E3 ubiquitin-protein ligase Midline-1	TRI18_HUMAN	-0.23616	FALSE
Q9UII4	HERC5	E3 ISG15--protein ligase HERC5	HERC5_HUMAN	-0.468831	FALSE
Q15545	TAF7	Transcription initiation factor TFIID subunit 7	TAF7_HUMAN	1.6298	TRUE
Q9BZF3	OSBPL6	Oxysterol-binding protein-related protein 6	OSBL6_HUMAN	-0.175696	FALSE
Q53GS7	GLE1	Nucleoporin GLE1	GLE1_HUMAN	-0.0743175	FALSE
Q9Y6W5	WASF2	Wiskott-Aldrich syndrome protein family member 2	WASF2_HUMAN	-0.36458	FALSE
Q9Y6V7	DDX49	Probable ATP-dependent RNA helicase DDX49	DDX49_HUMAN	-0.332842	FALSE
Q9NQ29	LUC7L	Putative RNA-binding protein Luc7-like 1	LUC7L_HUMAN	-0.225252	FALSE
Q00537	CDK17	Cyclin-dependent kinase 17	CDK17_HUMAN	-1.11717	FALSE
Q08170	SRSF4	Serine/arginine-rich splicing factor 4	SRSF4_HUMAN	-1.29997	FALSE
Q969F9	HPS3	Hermansky-Pudlak syndrome 3 protein	HPS3_HUMAN	-0.172972	FALSE
O15372	EIF3H	Eukaryotic translation initiation factor 3 subunit H	EIF3H_HUMAN	-1.48658	FALSE
Q76G19	PDZD4	PDZ domain-containing protein 4	PDZD4_HUMAN	0.520018	FALSE
O75534	CSDE1	Cold shock domain-containing protein E1	CSDE1_HUMAN	0.586742	FALSE
Q9UG01	IFT172	Intraflagellar transport protein 172 homolog	IF172_HUMAN	0.237053	FALSE
Q9HBM0	VEZT	Vezatin	VEZA_HUMAN	0.0925033	FALSE
Q96JB5	CDK5RAP3	CDK5 regulatory subunit-associated protein 3	CK5P3_HUMAN	0.487621	FALSE
O95260	ATE1	Arginyl-tRNA--protein transferase 1	ATE1_HUMAN	-0.147821	FALSE
O75554	WBP4	WW domain-binding protein 4	WBP4_HUMAN	-0.504482	FALSE
Q8N8E3	CEP112	Centrosomal protein of 112 kDa	CE112_HUMAN	0.144118	FALSE
Q13547	HDAC1	Histone deacetylase 1	HDAC1_HUMAN	-0.280019	FALSE
P05556	ITGB1	Integrin beta-1	ITB1_HUMAN	-0.0194277	FALSE
O00161	SNAP23	Synaptosomal-associated protein 23	SNP23_HUMAN	-0.113191	FALSE
Q8TAA9	VANGL1	Vang-like protein 1	VANG1_HUMAN	-0.0267962	FALSE
Q13263	TRIM28	Transcription intermediary factor 1-beta	TIF1B_HUMAN	0.496965	FALSE
Q9UKT5	FBXO4	F-box only protein 4	FBX4_HUMAN	0.0811913	FALSE
Q9Y5V3	MAGED1	Melanoma-associated antigen D1	MAGD1_HUMAN	0.114497	FALSE
P50613	CDK7	Cyclin-dependent kinase 7	CDK7_HUMAN	-0.218294	FALSE
P78332	RBM6	RNA-binding protein 6	RBM6_HUMAN	-0.0696178	FALSE
Q8IZE3	SCYL3	Protein-associating with the carboxyl-terminal domain of ezrin	PACE1_HUMAN	0.284212	FALSE
Q9NX08	COMMD8	COMM domain-containing protein 8	COMD8_HUMAN	0.360182	FALSE
Q9NQ86	TRIM36	E3 ubiquitin-protein ligase TRIM36	TRI36_HUMAN	0.26171	FALSE
Q9H6Y2	WDR55	WD repeat-containing protein 55	WDR55_HUMAN	-0.202818	FALSE
P17987	TCP1	T-complex protein 1 subunit alpha	TCPA_HUMAN	-0.115358	FALSE
Q13464	ROCK1	Rho-associated protein kinase 1	ROCK1_HUMAN	-0.368447	FALSE
Q8IWC1	MAP7D3	MAP7 domain-containing protein 3	MA7D3_HUMAN	1.34743	TRUE
P62136	PPP1CA	Serine/threonine-protein phosphatase PP1-alpha catalytic subunit	PP1A_HUMAN	-0.941695	FALSE
Q86SQ7	SDCCAG8	Serologically defined colon cancer antigen 8	SDCG8_HUMAN	0.656472	FALSE
Q99613	EIF3C	Eukaryotic translation initiation factor 3 subunit C	EIF3C_HUMAN	-0.744919	FALSE
Q66GS9	CEP135	Centrosomal protein of 135 kDa	CP135_HUMAN	0.371484	FALSE
Q9Y2S0	POLR1D	DNA-directed RNA polymerases I and III subunit RPAC2	RPAC2_HUMAN	0.0344226	FALSE
Q9BRX5	GINS3	DNA replication complex GINS protein PSF3	PSF3_HUMAN	0.315331	FALSE
Q12904	AIMP1	Aminoacyl tRNA synthase complex-interacting multifunctional protein 1	AIMP1_HUMAN	-0.0140995	FALSE
Q96FV9	THOC1	THO complex subunit 1	THOC1_HUMAN	-0.450601	FALSE
Q8N4C6	NIN	Ninein	NIN_HUMAN	0.385096	FALSE
Q92613	JADE3	Protein Jade-3	JADE3_HUMAN	0.119608	FALSE
Q14789	GOLGB1	Golgin subfamily B member 1	GOGB1_HUMAN	1.39778	TRUE
O75436	VPS26A	Vacuolar protein sorting-associated protein 26A	VP26A_HUMAN	-1.6343	FALSE
Q5VUJ6	LRCH2	Leucine-rich repeat and calponin homology domain-containing protein 2	LRCH2_HUMAN	-0.155811	FALSE
Q96RK0	CIC	Protein capicua homolog	CIC_HUMAN	0.593062	FALSE
Q14683	SMC1A	Structural maintenance of chromosomes protein 1A	SMC1A_HUMAN	-0.933283	FALSE
Q6P1Q9	METTL2B	Methyltransferase-like protein 2B	MET2B_HUMAN	-0.286488	FALSE
P17812	CTPS1	CTP synthase 1	PYRG1_HUMAN	-0.622403	FALSE
Q8N567	ZCCHC9	Zinc finger CCHC domain-containing protein 9	ZCHC9_HUMAN	-1.09775	FALSE
Q9BW83	IFT27	Intraflagellar transport protein 27 homolog	IFT27_HUMAN	0.373487	FALSE
O00541	PES1	Pescadillo homolog	PESC_HUMAN	-0.746532	FALSE
Q9UMX1	SUFU	Suppressor of fused homolog	SUFU_HUMAN	-0.687118	FALSE
O75832	PSMD10	26S proteasome non-ATPase regulatory subunit 10	PSD10_HUMAN	1.76913	TRUE
Q9BYE7	PCGF6	Polycomb group RING finger protein 6	PCGF6_HUMAN	-1.32757	FALSE
P51530	DNA2	DNA replication ATP-dependent helicase/nuclease DNA2	DNA2_HUMAN	-0.0960779	FALSE
Q9NVN8	GNL3L	Guanine nucleotide-binding protein-like 3-like protein	GNL3L_HUMAN	-0.269395	FALSE
Q5SWX8	ODR4	Protein odr-4 homolog	ODR4_HUMAN	-0.66112	FALSE
O00193	SMAP	Small acidic protein	SMAP_HUMAN	-0.181525	FALSE
Q8WXA3	RUFY2	RUN and FYVE domain-containing protein 2	RUFY2_HUMAN	0.209277	FALSE
Q7L099	RUFY3	Protein RUFY3	RUFY3_HUMAN	-0.0812949	FALSE
P20585	MSH3	DNA mismatch repair protein Msh3	MSH3_HUMAN	-0.842871	FALSE
Q9UBS8	RNF14	E3 ubiquitin-protein ligase RNF14	RNF14_HUMAN	0.134459	FALSE
Q9H9A7	RMI1	RecQ-mediated genome instability protein 1	RMI1_HUMAN	0.224101	FALSE
P61289	PSME3	Proteasome activator complex subunit 3	PSME3_HUMAN	2.50452	TRUE
Q99567	NUP88	Nuclear pore complex protein Nup88	NUP88_HUMAN	1.4057	TRUE
Q92585	MAML1	Mastermind-like protein 1	MAML1_HUMAN	-0.0269987	FALSE
Q8WU76	SCFD2	Sec1 family domain-containing protein 2	SCFD2_HUMAN	0.118437	FALSE
Q9NW08	POLR3B	DNA-directed RNA polymerase III subunit RPC2	RPC2_HUMAN	-0.36277	FALSE
Q96SY0	VWA9	von Willebrand factor A domain-containing protein 9	VWA9_HUMAN	-0.614704	FALSE
Q9HC07	TMEM165	Transmembrane protein 165	TM165_HUMAN	-0.476351	FALSE
Q14155	ARHGEF7	Rho guanine nucleotide exchange factor 7	ARHG7_HUMAN	-0.777256	FALSE
O15258	RER1	Protein RER1	RER1_HUMAN	-0.0857402	FALSE
Q76I76	SSH2	Protein phosphatase Slingshot homolog 2	SSH2_HUMAN	0.328348	FALSE
Q8TD26	CHD6	Chromodomain-helicase-DNA-binding protein 6	CHD6_HUMAN	0.210381	FALSE
Q9H8G2	CAAP1	Caspase activity and apoptosis inhibitor 1	CAAP1_HUMAN	-0.0929399	FALSE
P49588	AARS	Alanine--tRNA ligase, cytoplasmic	SYAC_HUMAN	1.03119	TRUE
P63165	SUMO1	Small ubiquitin-related modifier 1	SUMO1_HUMAN	-0.0204539	FALSE
Q6FIF0	ZFAND6	AN1-type zinc finger protein 6	ZFAN6_HUMAN	-0.339125	FALSE
Q9UGY1	NOL12	Nucleolar protein 12	NOL12_HUMAN	-0.246201	FALSE
P61160	ACTR2	Actin-related protein 2	ARP2_HUMAN	0.180918	FALSE
Q96PZ0	PUS7	Pseudouridylate synthase 7 homolog	PUS7_HUMAN	-1.21557	FALSE
Q5TBB1	RNASEH2B	Ribonuclease H2 subunit B	RNH2B_HUMAN	-0.794403	FALSE
P15170	GSPT1	Eukaryotic peptide chain release factor GTP-binding subunit ERF3A	ERF3A_HUMAN	-2.3197	FALSE
P16383	GCFC2	GC-rich sequence DNA-binding factor 2	GCFC2_HUMAN	0.334629	FALSE
O15084	ANKRD28	Serine/threonine-protein phosphatase 6 regulatory ankyrin repeat subunit A	ANR28_HUMAN	-0.425348	FALSE
P49585	PCYT1A	Choline-phosphate cytidylyltransferase A	PCY1A_HUMAN	-0.0507016	FALSE
Q9UPQ0	LIMCH1	LIM and calponin homology domains-containing protein 1	LIMC1_HUMAN	1.38117	TRUE
O00459	PIK3R2	Phosphatidylinositol 3-kinase regulatory subunit beta	P85B_HUMAN	-0.127465	FALSE
Q15911	ZFHX3	Zinc finger homeobox protein 3	ZFHX3_HUMAN	0.399016	FALSE
P46940	IQGAP1	Ras GTPase-activating-like protein IQGAP1	IQGA1_HUMAN	-1.11472	FALSE
P28331	NDUFS1	NADH-ubiquinone oxidoreductase 75 kDa subunit, mitochondrial	NDUS1_HUMAN	-0.837808	FALSE
P43003	SLC1A3	Excitatory amino acid transporter 1	EAA1_HUMAN	-0.319564	FALSE
Q9H0W8	SMG9	Protein SMG9	SMG9_HUMAN	-0.511035	FALSE
Q9P0M9	MRPL27	39S ribosomal protein L27, mitochondrial	RM27_HUMAN	-0.619424	FALSE
Q9Y5Z7	HCFC2	Host cell factor 2	HCFC2_HUMAN	-0.0521895	FALSE
Q12849	GRSF1	G-rich sequence factor 1	GRSF1_HUMAN	-0.238003	FALSE
Q13564	NAE1	NEDD8-activating enzyme E1 regulatory subunit	ULA1_HUMAN	-0.000760709	FALSE
Q96Q89	KIF20B	Kinesin-like protein KIF20B	KI20B_HUMAN	1.08992	TRUE
Q01518	CAP1	Adenylyl cyclase-associated protein 1	CAP1_HUMAN	-0.0378631	FALSE
Q9NSP4	CENPM	Centromere protein M	CENPM_HUMAN	-0.150262	FALSE
Q53F19	NCBP3	Nuclear cap-binding protein subunit 3	NCBP3_HUMAN	-0.495413	FALSE
Q9Y4J8	DTNA	Dystrobrevin alpha	DTNA_HUMAN	0.299968	FALSE
Q15291	RBBP5	Retinoblastoma-binding protein 5	RBBP5_HUMAN	-0.335845	FALSE
Q9C040	TRIM2	Tripartite motif-containing protein 2	TRIM2_HUMAN	-0.240746	FALSE
Q01850	CDR2	Cerebellar degeneration-related protein 2	CDR2_HUMAN	0.401887	FALSE
Q9NX24	NHP2	H/ACA ribonucleoprotein complex subunit 2	NHP2_HUMAN	-0.577733	FALSE
Q53SF7	COBLL1	Cordon-bleu protein-like 1	COBL1_HUMAN	-0.0529092	FALSE
O95376	ARIH2	E3 ubiquitin-protein ligase ARIH2	ARI2_HUMAN	-0.564416	FALSE
Q92625	ANKS1A	Ankyrin repeat and SAM domain-containing protein 1A	ANS1A_HUMAN	0.909719	TRUE
O00746	NME4	Nucleoside diphosphate kinase, mitochondrial	NDKM_HUMAN	-0.562873	FALSE
P51153	RAB13	Ras-related protein Rab-13	RAB13_HUMAN	-1.02167	FALSE
O14735	CDIPT	CDP-diacylglycerol--inositol 3-phosphatidyltransferase	CDIPT_HUMAN	0.685608	FALSE
Q969T4	UBE2E3	Ubiquitin-conjugating enzyme E2 E3	UB2E3_HUMAN	-0.314334	FALSE
O43318	MAP3K7	Mitogen-activated protein kinase kinase kinase 7	M3K7_HUMAN	-0.347765	FALSE
Q6KC79	NIPBL	Nipped-B-like protein	NIPBL_HUMAN	-0.962226	FALSE
Q9HCE1	MOV10	Putative helicase MOV-10	MOV10_HUMAN	-0.978466	FALSE
O94903	PROSC	Proline synthase co-transcribed bacterial homolog protein	PROSC_HUMAN	-0.462196	FALSE
Q9BY42	RTFDC1	Protein RTF2 homolog	RTF2_HUMAN	-0.187101	FALSE
Q9H223	EHD4	EH domain-containing protein 4	EHD4_HUMAN	-0.0814441	FALSE
P49721	PSMB2	Proteasome subunit beta type-2	PSB2_HUMAN	1.84947	TRUE
P26640	VARS	Valine--tRNA ligase	SYVC_HUMAN	-0.475939	FALSE
Q14012	CAMK1	Calcium/calmodulin-dependent protein kinase type 1	KCC1A_HUMAN	-0.642904	FALSE
Q5W111	SPRYD7	SPRY domain-containing protein 7	SPRY7_HUMAN	-0.320755	FALSE
P11047	LAMC1	Laminin subunit gamma-1	LAMC1_HUMAN	0.0621712	FALSE
Q8WY91	THAP4	THAP domain-containing protein 4	THAP4_HUMAN	-0.0783138	FALSE
Q9UNM6	PSMD13	26S proteasome non-ATPase regulatory subunit 13	PSD13_HUMAN	-0.65924	FALSE
Q99614	TTC1	Tetratricopeptide repeat protein 1	TTC1_HUMAN	-0.321777	FALSE
Q7L273	KCTD9	BTB/POZ domain-containing protein KCTD9	KCTD9_HUMAN	0.0673385	FALSE
Q5FWF4	ZRANB3	DNA annealing helicase and endonuclease ZRANB3	ZRAB3_HUMAN	-0.0288074	FALSE
Q8N680	ZBTB2	Zinc finger and BTB domain-containing protein 2	ZBTB2_HUMAN	-0.21804	FALSE
Q03001	DST	Dystonin	DYST_HUMAN	1.32523	TRUE
Q9HAD4	WDR41	WD repeat-containing protein 41	WDR41_HUMAN	-0.214081	FALSE
Q9P2I0	CPSF2	Cleavage and polyadenylation specificity factor subunit 2	CPSF2_HUMAN	-0.420557	FALSE
O96013	PAK4	Serine/threonine-protein kinase PAK 4	PAK4_HUMAN	-2.19474	FALSE
Q8NFQ8	TOR1AIP2	Torsin-1A-interacting protein 2	TOIP2_HUMAN	-0.395893	FALSE
Q9Y2I8	WDR37	WD repeat-containing protein 37	WDR37_HUMAN	-0.15515	FALSE
P43897	TSFM	Elongation factor Ts, mitochondrial	EFTS_HUMAN	0.230671	FALSE
O96007	MOCS2	Molybdopterin synthase catalytic subunit	MOC2B_HUMAN	-0.983035	FALSE
Q15437	SEC23B	Protein transport protein Sec23B	SC23B_HUMAN	-0.772907	FALSE
Q96T21	SECISBP2	Selenocysteine insertion sequence-binding protein 2	SEBP2_HUMAN	-0.195889	FALSE
Q14257	RCN2	Reticulocalbin-2	RCN2_HUMAN	-3.02588	FALSE
O43379	WDR62	WD repeat-containing protein 62	WDR62_HUMAN	0.813986	TRUE
Q9BT23	LIMD2	LIM domain-containing protein 2	LIMD2_HUMAN	0.407562	FALSE
Q8N3D4	EHBP1L1	EH domain-binding protein 1-like protein 1	EH1L1_HUMAN	0.210922	FALSE
Q9Y4C2	TCAF1	TRPM8 channel-associated factor 1	TCAF1_HUMAN	0.0399429	FALSE
P60866	RPS20	40S ribosomal protein S20	RS20_HUMAN	-0.845882	FALSE
P17655	CAPN2	Calpain-2 catalytic subunit	CAN2_HUMAN	-0.705747	FALSE
Q9NPI1	BRD7	Bromodomain-containing protein 7	BRD7_HUMAN	-0.0946562	FALSE
Q96IZ0	PAWR	PRKC apoptosis WT1 regulator protein	PAWR_HUMAN	-0.579106	FALSE
Q9UJX5	ANAPC4	Anaphase-promoting complex subunit 4	APC4_HUMAN	0.25072	FALSE
P43034	PAFAH1B1	Platelet-activating factor acetylhydrolase IB subunit alpha	LIS1_HUMAN	-0.268169	FALSE
Q9H3G5	CPVL	Probable serine carboxypeptidase CPVL	CPVL_HUMAN	0.427062	FALSE
P52272	HNRNPM	Heterogeneous nuclear ribonucleoprotein M	HNRPM_HUMAN	1.32369	TRUE
Q15345	LRRC41	Leucine-rich repeat-containing protein 41	LRC41_HUMAN	-0.750399	FALSE
Q13148	TARDBP	TAR DNA-binding protein 43	TADBP_HUMAN	-1.09475	FALSE
Q9UKY1	ZHX1	Zinc fingers and homeoboxes protein 1	ZHX1_HUMAN	-0.163609	FALSE
O15067	PFAS	Phosphoribosylformylglycinamidine synthase	PUR4_HUMAN	0.0817747	FALSE
Q3MHD2	LSM12	Protein LSM12 homolog	LSM12_HUMAN	-0.496977	FALSE
Q16555	DPYSL2	Dihydropyrimidinase-related protein 2	DPYL2_HUMAN	-1.15199	FALSE
A1L390	PLEKHG3	Pleckstrin homology domain-containing family G member 3	PKHG3_HUMAN	-0.0069234	FALSE
Q8N5G2	TMEM57	Macoilin	MACOI_HUMAN	-0.350486	FALSE
Q8TF74	WIPF2	WAS/WASL-interacting protein family member 2	WIPF2_HUMAN	-0.475084	FALSE
P61966	AP1S1	AP-1 complex subunit sigma-1A	AP1S1_HUMAN	-1.40871	FALSE
P30042	C21orf33	ES1 protein homolog, mitochondrial	ES1_HUMAN	1.2108	TRUE
Q96PU5	NEDD4L	E3 ubiquitin-protein ligase NEDD4-like	NED4L_HUMAN	-0.78506	FALSE
Q68CP9	ARID2	AT-rich interactive domain-containing protein 2	ARID2_HUMAN	-0.354793	FALSE
Q14680	MELK	Maternal embryonic leucine zipper kinase	MELK_HUMAN	-0.43718	FALSE
O75928	PIAS2	E3 SUMO-protein ligase PIAS2	PIAS2_HUMAN	-0.630484	FALSE
O75691	UTP20	Small subunit processome component 20 homolog	UTP20_HUMAN	-0.374198	FALSE
Q15464	SHB	SH2 domain-containing adapter protein B	SHB_HUMAN	-0.295085	FALSE
Q9Y2L5	TRAPPC8	Trafficking protein particle complex subunit 8	TPPC8_HUMAN	-0.824696	FALSE
Q96RS0	TGS1	Trimethylguanosine synthase	TGS1_HUMAN	-0.459453	FALSE
Q9UHW5	GPN3	GPN-loop GTPase 3	GPN3_HUMAN	-0.324238	FALSE
P53778	MAPK12	Mitogen-activated protein kinase 12	MK12_HUMAN	0.140927	FALSE
P35579	MYH9	Myosin-9	MYH9_HUMAN	1.74777	TRUE
Q9BX63	BRIP1	Fanconi anemia group J protein	FANCJ_HUMAN	1.3083	TRUE
Q92834	RPGR	X-linked retinitis pigmentosa GTPase regulator	RPGR_HUMAN	-0.10372	FALSE
O43310	CTIF	CBP80/20-dependent translation initiation factor	CTIF_HUMAN	0.499949	FALSE
P24468	NR2F2	COUP transcription factor 2	COT2_HUMAN	-0.286937	FALSE
Q96FZ2	HMCES	Embryonic stem cell-specific 5-hydroxymethylcytosine-binding protein	HMCES_HUMAN	-1.08187	FALSE
Q96AY2	EME1	Crossover junction endonuclease EME1	EME1_HUMAN	-0.869091	FALSE
Q6IQ32	ADNP2	ADNP homeobox protein 2	ADNP2_HUMAN	-1.73697	FALSE
Q8TDW0	LRRC8C	Volume-regulated anion channel subunit LRRC8C	LRC8C_HUMAN	-0.172795	FALSE
Q6UN15	FIP1L1	Pre-mRNA 3'-end-processing factor FIP1	FIP1_HUMAN	-0.260243	FALSE
P21283	ATP6V1C1	V-type proton ATPase subunit C 1	VATC1_HUMAN	-1.2667	FALSE
Q15813	TBCE	Tubulin-specific chaperone E	TBCE_HUMAN	-0.254388	FALSE
P52209	PGD	6-phosphogluconate dehydrogenase, decarboxylating	6PGD_HUMAN	1.31548	TRUE
Q96CW1	AP2M1	AP-2 complex subunit mu	AP2M1_HUMAN	-1.16409	FALSE
Q9P289	STK26	Serine/threonine-protein kinase 26	STK26_HUMAN	-1.00167	FALSE
Q9Y232	CDYL	Chromodomain Y-like protein	CDYL1_HUMAN	-0.304796	FALSE
Q9Y462	ZNF711	Zinc finger protein 711	ZN711_HUMAN	-0.17596	FALSE
P04049	RAF1	RAF proto-oncogene serine/threonine-protein kinase	RAF1_HUMAN	0.330099	FALSE
Q9UKZ1	CNOT11	CCR4-NOT transcription complex subunit 11	CNO11_HUMAN	-0.346437	FALSE
P23381	WARS	Tryptophan--tRNA ligase, cytoplasmic	SYWC_HUMAN	-0.151493	FALSE
Q01968	OCRL	Inositol polyphosphate 5-phosphatase OCRL-1	OCRL_HUMAN	-0.556464	FALSE
Q96CS4	ZNF689	Zinc finger protein 689	ZN689_HUMAN	-0.465761	FALSE
Q9BW71	HIRIP3	HIRA-interacting protein 3	HIRP3_HUMAN	0.0172303	FALSE
O43491	EPB41L2	Band 4.1-like protein 2	E41L2_HUMAN	0.990426	TRUE
Q8N1G0	ZNF687	Zinc finger protein 687	ZN687_HUMAN	-0.589125	FALSE
Q7Z5J4	RAI1	Retinoic acid-induced protein 1	RAI1_HUMAN	-0.81759	FALSE
P35269	GTF2F1	General transcription factor IIF subunit 1	T2FA_HUMAN	-0.315569	FALSE
Q9UBF8	PI4KB	Phosphatidylinositol 4-kinase beta	PI4KB_HUMAN	-2.18124	FALSE
O14981	BTAF1	TATA-binding protein-associated factor 172	BTAF1_HUMAN	-0.705656	FALSE
O00471	EXOC5	Exocyst complex component 5	EXOC5_HUMAN	-0.232439	FALSE
P35610	SOAT1	Sterol O-acyltransferase 1	SOAT1_HUMAN	-0.452912	FALSE
Q9H2J4	PDCL3	Phosducin-like protein 3	PDCL3_HUMAN	0.030901	FALSE
Q9NQT8	KIF13B	Kinesin-like protein KIF13B	KI13B_HUMAN	-0.968098	FALSE
Q7Z6B7	SRGAP1	SLIT-ROBO Rho GTPase-activating protein 1	SRGP1_HUMAN	0.384521	FALSE
O14641	DVL2	Segment polarity protein dishevelled homolog DVL-2	DVL2_HUMAN	1.0154	TRUE
P38935	IGHMBP2	DNA-binding protein SMUBP-2	SMBP2_HUMAN	0.13045	FALSE
Q13098	GPS1	COP9 signalosome complex subunit 1	CSN1_HUMAN	-0.957814	FALSE
Q9H869	YY1AP1	YY1-associated protein 1	YYAP1_HUMAN	-0.0841205	FALSE
Q9Y2I1	NISCH	Nischarin	NISCH_HUMAN	-1.12596	FALSE
Q9Y478	PRKAB1	5'-AMP-activated protein kinase subunit beta-1	AAKB1_HUMAN	-0.422313	FALSE
Q8WZA0	LZIC	Protein LZIC	LZIC_HUMAN	0.00106944	FALSE
Q9P2D3	HEATR5B	HEAT repeat-containing protein 5B	HTR5B_HUMAN	-0.108909	FALSE
P24534	EEF1B2	Elongation factor 1-beta	EF1B_HUMAN	0.09194	FALSE
Q5SVZ6	ZMYM1	Zinc finger MYM-type protein 1	ZMYM1_HUMAN	-1.00546	FALSE
P18621	RPL17	60S ribosomal protein L17	RL17_HUMAN	-0.844436	FALSE
Q9UKY7	CDV3	Protein CDV3 homolog	CDV3_HUMAN	1.17848	TRUE
Q9NVU0	POLR3E	DNA-directed RNA polymerase III subunit RPC5	RPC5_HUMAN	-0.204443	FALSE
Q8N5U6	RNF10	RING finger protein 10	RNF10_HUMAN	-0.174124	FALSE
P10589	NR2F1	COUP transcription factor 1	COT1_HUMAN	0.0359434	FALSE
Q9UFF9	CNOT8	CCR4-NOT transcription complex subunit 8	CNOT8_HUMAN	0.154818	FALSE
Q96DG6	CMBL	Carboxymethylenebutenolidase homolog	CMBL_HUMAN	-0.0880904	FALSE
P17301	ITGA2	Integrin alpha-2	ITA2_HUMAN	0.306005	FALSE
Q96MT8	CEP63	Centrosomal protein of 63 kDa	CEP63_HUMAN	-0.27648	FALSE
Q4G176	ACSF3	Acyl-CoA synthetase family member 3, mitochondrial	ACSF3_HUMAN	-0.286907	FALSE
Q14643	ITPR1	Inositol 1,4,5-trisphosphate receptor type 1	ITPR1_HUMAN	-0.329652	FALSE
Q99447	PCYT2	Ethanolamine-phosphate cytidylyltransferase	PCY2_HUMAN	0.286065	FALSE
Q9Y5X3	SNX5	Sorting nexin-5	SNX5_HUMAN	1.32969	TRUE
Q0PNE2	ELP6	Elongator complex protein 6	ELP6_HUMAN	0.0666667	FALSE
O43818	RRP9	U3 small nucleolar RNA-interacting protein 2	U3IP2_HUMAN	-1.65966	FALSE
Q96IU4	ABHD14B	Alpha/beta hydrolase domain-containing protein 14B	ABHEB_HUMAN	-0.360528	FALSE
O15118	NPC1	Niemann-Pick C1 protein	NPC1_HUMAN	-0.476692	FALSE
Q5VSY0	GKAP1	G kinase-anchoring protein 1	GKAP1_HUMAN	-0.336595	FALSE
Q9H8K7	C10orf88	Uncharacterized protein C10orf88	CJ088_HUMAN	-0.365316	FALSE
P40818	USP8	Ubiquitin carboxyl-terminal hydrolase 8	UBP8_HUMAN	-0.545118	FALSE
O75044	SRGAP2	SLIT-ROBO Rho GTPase-activating protein 2	SRGP2_HUMAN	-0.178579	FALSE
O95628	CNOT4	CCR4-NOT transcription complex subunit 4	CNOT4_HUMAN	-3.19508	FALSE
Q9Y5Q9	GTF3C3	General transcription factor 3C polypeptide 3	TF3C3_HUMAN	-0.75207	FALSE
O75410	TACC1	Transforming acidic coiled-coil-containing protein 1	TACC1_HUMAN	1.14422	TRUE
Q9UNS1	TIMELESS	Protein timeless homolog	TIM_HUMAN	-0.057672	FALSE
Q8IU60	DCP2	m7GpppN-mRNA hydrolase	DCP2_HUMAN	-1.3146	FALSE
O60294	LCMT2	tRNA wybutosine-synthesizing protein 4	TYW4_HUMAN	-0.374337	FALSE
Q13057	COASY	Bifunctional coenzyme A synthase	COASY_HUMAN	-0.0629528	FALSE
Q9ULK5	VANGL2	Vang-like protein 2	VANG2_HUMAN	0.260331	FALSE
Q12769	NUP160	Nuclear pore complex protein Nup160	NU160_HUMAN	-0.371269	FALSE
Q13315	ATM	Serine-protein kinase ATM	ATM_HUMAN	-1.47359	FALSE
P28482	MAPK1	Mitogen-activated protein kinase 1	MK01_HUMAN	-0.946878	FALSE
Q96DR7	ARHGEF26	Rho guanine nucleotide exchange factor 26	ARHGQ_HUMAN	-0.676524	FALSE
Q9NQW7	XPNPEP1	Xaa-Pro aminopeptidase 1	XPP1_HUMAN	-1.07197	FALSE
P18583	SON	Protein SON	SON_HUMAN	0.809965	TRUE
P49815	TSC2	Tuberin	TSC2_HUMAN	-0.643593	FALSE
Q16543	CDC37	Hsp90 co-chaperone Cdc37	CDC37_HUMAN	-0.439315	FALSE
Q15007	WTAP	Pre-mRNA-splicing regulator WTAP	FL2D_HUMAN	-0.128205	FALSE
O75822	EIF3J	Eukaryotic translation initiation factor 3 subunit J	EIF3J_HUMAN	-0.297166	FALSE
Q5VT25	CDC42BPA	Serine/threonine-protein kinase MRCK alpha	MRCKA_HUMAN	-0.520944	FALSE
Q9Y3B7	MRPL11	39S ribosomal protein L11, mitochondrial	RM11_HUMAN	-0.75459	FALSE
P62306	SNRPF	Small nuclear ribonucleoprotein F	RUXF_HUMAN	-0.780972	FALSE
Q9Y5B9	SUPT16H	FACT complex subunit SPT16	SP16H_HUMAN	-0.505713	FALSE
Q8IYI6	EXOC8	Exocyst complex component 8	EXOC8_HUMAN	-0.245234	FALSE
Q9H4I3	TRABD	TraB domain-containing protein	TRABD_HUMAN	-2.0064	FALSE
O43290	SART1	U4/U6.U5 tri-snRNP-associated protein 1	SNUT1_HUMAN	0.950643	TRUE
O15360	FANCA	Fanconi anemia group A protein	FANCA_HUMAN	0.0991807	FALSE
Q96JH8	RADIL	Ras-associating and dilute domain-containing protein	RADIL_HUMAN	-0.36753	FALSE
P31150	GDI1	Rab GDP dissociation inhibitor alpha	GDIA_HUMAN	-0.129675	FALSE
Q9H269	VPS16	Vacuolar protein sorting-associated protein 16 homolog	VPS16_HUMAN	-0.100667	FALSE
O75146	HIP1R	Huntingtin-interacting protein 1-related protein	HIP1R_HUMAN	-0.00864992	FALSE
Q8IVM0	CCDC50	Coiled-coil domain-containing protein 50	CCD50_HUMAN	-0.276559	FALSE
Q8TD16	BICD2	Protein bicaudal D homolog 2	BICD2_HUMAN	-0.279924	FALSE
Q8IXJ6	SIRT2	NAD-dependent protein deacetylase sirtuin-2	SIR2_HUMAN	-0.128336	FALSE
Q9NR50	EIF2B3	Translation initiation factor eIF-2B subunit gamma	EI2BG_HUMAN	-0.355894	FALSE
A7E2V4	ZSWIM8	Zinc finger SWIM domain-containing protein 8	ZSWM8_HUMAN	-0.251223	FALSE
P33981	TTK	Dual specificity protein kinase TTK	TTK_HUMAN	1.34725	TRUE
Q14974	KPNB1	Importin subunit beta-1	IMB1_HUMAN	-0.385421	FALSE
Q86X55	CARM1	Histone-arginine methyltransferase CARM1	CARM1_HUMAN	-0.343424	FALSE
P31153	MAT2A	S-adenosylmethionine synthase isoform type-2	METK2_HUMAN	-1.14671	FALSE
Q96BJ3	AIDA	Axin interactor, dorsalization-associated protein	AIDA_HUMAN	-0.295822	FALSE
Q01831	XPC	DNA repair protein complementing XP-C cells	XPC_HUMAN	-1.13334	FALSE
Q96PU8	QKI	Protein quaking	QKI_HUMAN	-0.361889	FALSE
Q9BRT6	LLPH	Protein LLP homolog	LLPH_HUMAN	-0.260219	FALSE
Q6PK04	CCDC137	Coiled-coil domain-containing protein 137	CC137_HUMAN	-0.341711	FALSE
Q7Z6B0	CCDC91	Coiled-coil domain-containing protein 91	CCD91_HUMAN	0.271905	FALSE
Q9BUK6	MSTO1	Protein misato homolog 1	MSTO1_HUMAN	-0.722784	FALSE
P43686	PSMC4	26S protease regulatory subunit 6B	PRS6B_HUMAN	2.0754	TRUE
Q9H6T3	RPAP3	RNA polymerase II-associated protein 3	RPAP3_HUMAN	1.20655	TRUE
P36969	GPX4	Phospholipid hydroperoxide glutathione peroxidase, mitochondrial	GPX4_HUMAN	-0.292644	FALSE
Q8NEZ4	KMT2C	Histone-lysine N-methyltransferase 2C	KMT2C_HUMAN	0.048916	FALSE
Q8IV38	ANKMY2	Ankyrin repeat and MYND domain-containing protein 2	ANKY2_HUMAN	-0.340257	FALSE
Q9BRK5	SDF4	45 kDa calcium-binding protein	CAB45_HUMAN	-0.266447	FALSE
Q01826	SATB1	DNA-binding protein SATB1	SATB1_HUMAN	-0.048853	FALSE
Q8IVD9	NUDCD3	NudC domain-containing protein 3	NUDC3_HUMAN	-0.997139	FALSE
O14795	UNC13B	Protein unc-13 homolog B	UN13B_HUMAN	-0.108202	FALSE
Q9GZR2	REXO4	RNA exonuclease 4	REXO4_HUMAN	-1.23994	FALSE
O75052	NOS1AP	Carboxyl-terminal PDZ ligand of neuronal nitric oxide synthase protein	CAPON_HUMAN	-0.0789815	FALSE
Q7Z6K5	ARPIN	Arpin	ARPIN_HUMAN	-0.498608	FALSE
Q14C86	GAPVD1	GTPase-activating protein and VPS9 domain-containing protein 1	GAPD1_HUMAN	1.00226	TRUE
O95478	NSA2	Ribosome biogenesis protein NSA2 homolog	NSA2_HUMAN	-0.528605	FALSE
Q9NSC2	SALL1	Sal-like protein 1	SALL1_HUMAN	-0.332568	FALSE
Q9Y2S7	POLDIP2	Polymerase delta-interacting protein 2	PDIP2_HUMAN	-0.570388	FALSE
Q9H000	MKRN2	Probable E3 ubiquitin-protein ligase makorin-2	MKRN2_HUMAN	-0.202934	FALSE
O75061	DNAJC6	Putative tyrosine-protein phosphatase auxilin	AUXI_HUMAN	-0.376503	FALSE
O14777	NDC80	Kinetochore protein NDC80 homolog	NDC80_HUMAN	-0.0429254	FALSE
Q8TCC3	MRPL30	39S ribosomal protein L30, mitochondrial	RM30_HUMAN	-2.21829	FALSE
Q15334	LLGL1	Lethal(2) giant larvae protein homolog 1	L2GL1_HUMAN	-0.501662	FALSE
Q99961	SH3GL1	Endophilin-A2	SH3G1_HUMAN	0.027616	FALSE
Q86UY8	NT5DC3	5'-nucleotidase domain-containing protein 3	NT5D3_HUMAN	-0.318511	FALSE
O75886	STAM2	Signal transducing adapter molecule 2	STAM2_HUMAN	1.25301	TRUE
Q5BKZ1	ZNF326	DBIRD complex subunit ZNF326	ZN326_HUMAN	-0.0878959	FALSE
Q92522	H1FX	Histone H1x	H1X_HUMAN	-0.512531	FALSE
Q9Y4H2	IRS2	Insulin receptor substrate 2	IRS2_HUMAN	-0.844974	FALSE
O60341	KDM1A	Lysine-specific histone demethylase 1A	KDM1A_HUMAN	-0.842898	FALSE
Q9UDY8	MALT1	Mucosa-associated lymphoid tissue lymphoma translocation protein 1	MALT1_HUMAN	-0.70763	FALSE
O95677	EYA4	Eyes absent homolog 4	EYA4_HUMAN	-0.279877	FALSE
Q9BT25	HAUS8	HAUS augmin-like complex subunit 8	HAUS8_HUMAN	-0.17211	FALSE
Q96CP2	FLYWCH2	FLYWCH family member 2	FWCH2_HUMAN	-1.26631	FALSE
Q9NZZ3	CHMP5	Charged multivesicular body protein 5	CHMP5_HUMAN	-0.473533	FALSE
O95104	SCAF4	Splicing factor, arginine/serine-rich 15	SFR15_HUMAN	0.188709	FALSE
Q8N6N3	C1orf52	UPF0690 protein C1orf52	CA052_HUMAN	1.53333	TRUE
Q8WX92	NELFB	Negative elongation factor B	NELFB_HUMAN	-0.69089	FALSE
P16152	CBR1	Carbonyl reductase [NADPH] 1	CBR1_HUMAN	-0.335863	FALSE
Q04446	GBE1	1,4-alpha-glucan-branching enzyme	GLGB_HUMAN	-0.416783	FALSE
Q02447	SP3	Transcription factor Sp3	SP3_HUMAN	-3.45812	FALSE
Q8NBF2	NHLRC2	NHL repeat-containing protein 2	NHLC2_HUMAN	-0.620359	FALSE
Q15393	SF3B3	Splicing factor 3B subunit 3	SF3B3_HUMAN	-0.563527	FALSE
Q96JP5	ZFP91	E3 ubiquitin-protein ligase ZFP91	ZFP91_HUMAN	-0.311113	FALSE
Q8NC96	NECAP1	Adaptin ear-binding coat-associated protein 1	NECP1_HUMAN	-0.207539	FALSE
P17612	PRKACA	cAMP-dependent protein kinase catalytic subunit alpha	KAPCA_HUMAN	-0.688208	FALSE
Q92560	BAP1	Ubiquitin carboxyl-terminal hydrolase BAP1	BAP1_HUMAN	0.181737	FALSE
Q9UKX7	NUP50	Nuclear pore complex protein Nup50	NUP50_HUMAN	1.13935	TRUE
Q9ULH1	ASAP1	Arf-GAP with SH3 domain, ANK repeat and PH domain-containing protein 1	ASAP1_HUMAN	0.0686699	FALSE
P55209	NAP1L1	Nucleosome assembly protein 1-like 1	NP1L1_HUMAN	-0.279632	FALSE
Q2M2Z5	KIZ	Centrosomal protein kizuna	KIZ_HUMAN	-0.221252	FALSE
Q9Y6E0	STK24	Serine/threonine-protein kinase 24	STK24_HUMAN	-1.848	FALSE
Q8NEM7	SUPT20H	Transcription factor SPT20 homolog	SP20H_HUMAN	-0.234115	FALSE
O76024	WFS1	Wolframin	WFS1_HUMAN	-0.769998	FALSE
P34896	SHMT1	Serine hydroxymethyltransferase, cytosolic	GLYC_HUMAN	-0.282858	FALSE
Q13129	RLF	Zinc finger protein Rlf	RLF_HUMAN	-0.6087	FALSE
P42684	ABL2	Abelson tyrosine-protein kinase 2	ABL2_HUMAN	-0.223071	FALSE
Q9HAV4	XPO5	Exportin-5	XPO5_HUMAN	-1.00687	FALSE
Q99996	AKAP9	A-kinase anchor protein 9	AKAP9_HUMAN	1.11839	TRUE
Q8TCX1	DYNC2LI1	Cytoplasmic dynein 2 light intermediate chain 1	DC2L1_HUMAN	-0.761399	FALSE
O75530	EED	Polycomb protein EED	EED_HUMAN	-0.936881	FALSE
Q9BUQ8	DDX23	Probable ATP-dependent RNA helicase DDX23	DDX23_HUMAN	-1.51397	FALSE
O00311	CDC7	Cell division cycle 7-related protein kinase	CDC7_HUMAN	-1.32657	FALSE
Q7Z6J0	SH3RF1	E3 ubiquitin-protein ligase SH3RF1	SH3R1_HUMAN	-0.349856	FALSE
Q13905	RAPGEF1	Rap guanine nucleotide exchange factor 1	RPGF1_HUMAN	-0.105803	FALSE
Q9NYL4	FKBP11	Peptidyl-prolyl cis-trans isomerase FKBP11	FKB11_HUMAN	-0.026243	FALSE
Q9NP73	ALG13	Putative bifunctional UDP-N-acetylglucosamine transferase and deubiquitinase ALG13	ALG13_HUMAN	-0.344755	FALSE
P20290	BTF3	Transcription factor BTF3	BTF3_HUMAN	-0.612362	FALSE
O94822	LTN1	E3 ubiquitin-protein ligase listerin	LTN1_HUMAN	-0.380321	FALSE
O75376	NCOR1	Nuclear receptor corepressor 1	NCOR1_HUMAN	1.26215	TRUE
Q14966	ZNF638	Zinc finger protein 638	ZN638_HUMAN	-2.72935	FALSE
Q13114	TRAF3	TNF receptor-associated factor 3	TRAF3_HUMAN	-0.764818	FALSE
A2RRP1	NBAS	Neuroblastoma-amplified sequence	NBAS_HUMAN	-0.845978	FALSE
Q9H0U6	MRPL18	39S ribosomal protein L18, mitochondrial	RM18_HUMAN	-0.21146	FALSE
Q7Z7E8	UBE2Q1	Ubiquitin-conjugating enzyme E2 Q1	UB2Q1_HUMAN	-0.726938	FALSE
P51946	CCNH	Cyclin-H	CCNH_HUMAN	-0.321503	FALSE
P47755	CAPZA2	F-actin-capping protein subunit alpha-2	CAZA2_HUMAN	-0.500997	FALSE
O60673	REV3L	DNA polymerase zeta catalytic subunit	DPOLZ_HUMAN	-0.111108	FALSE
Q2TAL8	QRICH1	Glutamine-rich protein 1	QRIC1_HUMAN	-0.00221074	FALSE
P67936	TPM4	Tropomyosin alpha-4 chain	TPM4_HUMAN	-0.229568	FALSE
Q04637	EIF4G1	Eukaryotic translation initiation factor 4 gamma 1	IF4G1_HUMAN	0.70974	FALSE
Q12972	PPP1R8	Nuclear inhibitor of protein phosphatase 1	PP1R8_HUMAN	-1.54147	FALSE
Q13033	STRN3	Striatin-3	STRN3_HUMAN	-1.05553	FALSE
Q9UHB9	SRP68	Signal recognition particle subunit SRP68	SRP68_HUMAN	-1.9263	FALSE
Q86WB0	ZC3HC1	Nuclear-interacting partner of ALK	NIPA_HUMAN	-0.648982	FALSE
P33992	MCM5	DNA replication licensing factor MCM5	MCM5_HUMAN	-1.31934	FALSE
P47756	CAPZB	F-actin-capping protein subunit beta	CAPZB_HUMAN	-0.656793	FALSE
P12956	XRCC6	X-ray repair cross-complementing protein 6	XRCC6_HUMAN	-0.300923	FALSE
Q9BZ29	DOCK9	Dedicator of cytokinesis protein 9	DOCK9_HUMAN	-0.714931	FALSE
Q86SE9	PCGF5	Polycomb group RING finger protein 5	PCGF5_HUMAN	-0.352298	FALSE
O60841	EIF5B	Eukaryotic translation initiation factor 5B	IF2P_HUMAN	-0.685651	FALSE
P28838	LAP3	Cytosol aminopeptidase	AMPL_HUMAN	1.06128	TRUE
Q02878	RPL6	60S ribosomal protein L6	RL6_HUMAN	-1.28423	FALSE
NaN	NaN	TREMBL:Q3SX09 (Bos taurus) similar to HBG protein	Q3SX09	-0.601749	FALSE
Q9Y383	LUC7L2	Putative RNA-binding protein Luc7-like 2	LC7L2_HUMAN	-1.17558	FALSE
O00505	KPNA3	Importin subunit alpha-4	IMA4_HUMAN	-0.951774	FALSE
Q9HAU5	UPF2	Regulator of nonsense transcripts 2	RENT2_HUMAN	-0.228636	FALSE
Q9UNX3	RPL26L1	60S ribosomal protein L26-like 1	RL26L_HUMAN	-0.533797	FALSE
Q5VW32	BROX	BRO1 domain-containing protein BROX	BROX_HUMAN	-0.291715	FALSE
Q9BRZ2	TRIM56	E3 ubiquitin-protein ligase TRIM56	TRI56_HUMAN	-0.111773	FALSE
Q92782	DPF1	Zinc finger protein neuro-d4	DPF1_HUMAN	-0.290368	FALSE
Q14498	RBM39	RNA-binding protein 39	RBM39_HUMAN	-1.06192	FALSE
Q9H814	PHAX	Phosphorylated adapter RNA export protein	PHAX_HUMAN	1.03211	TRUE
O00422	SAP18	Histone deacetylase complex subunit SAP18	SAP18_HUMAN	-0.214814	FALSE
P12755	SKI	Ski oncogene	SKI_HUMAN	-2.31373	FALSE
O60216	RAD21	Double-strand-break repair protein rad21 homolog	RAD21_HUMAN	-0.661559	FALSE
Q96FJ2	DYNLL2	Dynein light chain 2, cytoplasmic	DYL2_HUMAN	-0.901798	FALSE
Q68CZ1	RPGRIP1L	Protein fantom	FTM_HUMAN	-0.210075	FALSE
Q9Y6X8	ZHX2	Zinc fingers and homeoboxes protein 2	ZHX2_HUMAN	-0.33855	FALSE
P19387	POLR2C	DNA-directed RNA polymerase II subunit RPB3	RPB3_HUMAN	-0.566274	FALSE
Q6P161	MRPL54	39S ribosomal protein L54, mitochondrial	RM54_HUMAN	-0.920683	FALSE
P54646	PRKAA2	5'-AMP-activated protein kinase catalytic subunit alpha-2	AAPK2_HUMAN	-0.169213	FALSE
Q01804	OTUD4	OTU domain-containing protein 4	OTUD4_HUMAN	-0.418598	FALSE
Q68DQ2	CRYBG3	Very large A-kinase anchor protein	CRBG3_HUMAN	2.1471	TRUE
A6NKD9	CCDC85C	Coiled-coil domain-containing protein 85C	CC85C_HUMAN	1.48808	TRUE
Q8TEQ0	SNX29	Sorting nexin-29	SNX29_HUMAN	0.181041	FALSE
P00403	MT-CO2	Cytochrome c oxidase subunit 2	COX2_HUMAN	-0.694935	FALSE
Q6IAA8	LAMTOR1	Ragulator complex protein LAMTOR1	LTOR1_HUMAN	0.133288	FALSE
Q6P1M9	ARMCX5	Armadillo repeat-containing X-linked protein 5	ARMX5_HUMAN	-0.522692	FALSE
NaN	NaN	SWISS-PROT:P13647 Tax_Id=9606 Gene_Symbol=KRT5 Keratin, type II cytoskeletal 5	P13647	-0.539544	FALSE
Q9NZT2	OGFR	Opioid growth factor receptor	OGFR_HUMAN	-0.0583853	FALSE
P35670	ATP7B	Copper-transporting ATPase 2	ATP7B_HUMAN	-0.433856	FALSE
O43683	BUB1	Mitotic checkpoint serine/threonine-protein kinase BUB1	BUB1_HUMAN	-0.596072	FALSE
Q9NYK5	MRPL39	39S ribosomal protein L39, mitochondrial	RM39_HUMAN	-0.960358	FALSE
Q9P215	POGK	Pogo transposable element with KRAB domain	POGK_HUMAN	-0.888422	FALSE
Q12888	TP53BP1	Tumor suppressor p53-binding protein 1	TP53B_HUMAN	0.922995	TRUE
Q05707	COL14A1	Collagen alpha-1(XIV) chain	COEA1_HUMAN	-3.65917	FALSE
Q9UJY4	GGA2	ADP-ribosylation factor-binding protein GGA2	GGA2_HUMAN	-1.74427	FALSE
Q5SRE5	NUP188	Nucleoporin NUP188 homolog	NU188_HUMAN	-0.161703	FALSE
Q70CQ3	USP30	Ubiquitin carboxyl-terminal hydrolase 30	UBP30_HUMAN	-2.03199	FALSE
Q6PJP8	DCLRE1A	DNA cross-link repair 1A protein	DCR1A_HUMAN	-0.587665	FALSE
O00487	PSMD14	26S proteasome non-ATPase regulatory subunit 14	PSDE_HUMAN	-1.17184	FALSE
P35520	CBS	Cystathionine beta-synthase	CBS_HUMAN	-0.667509	FALSE
Q9NXW2	DNAJB12	DnaJ homolog subfamily B member 12	DJB12_HUMAN	-1.0189	FALSE
P46020	PHKA1	Phosphorylase b kinase regulatory subunit alpha, skeletal muscle isoform	KPB1_HUMAN	-0.44092	FALSE
Q9Y243	AKT3	RAC-gamma serine/threonine-protein kinase	AKT3_HUMAN	-6.2929e-05	FALSE
P49023	PXN	Paxillin	PAXI_HUMAN	1.41636	TRUE
Q9NUP7	TRMT13	tRNA:m(4)X modification enzyme TRM13 homolog	TRM13_HUMAN	0.0217966	FALSE
Q96BW5	PTER	Phosphotriesterase-related protein	PTER_HUMAN	-0.453587	FALSE
P46379	BAG6	Large proline-rich protein BAG6	BAG6_HUMAN	-0.445453	FALSE
Q7Z2Z1	TICRR	Treslin	TICRR_HUMAN	-0.499137	FALSE
Q68EM7	ARHGAP17	Rho GTPase-activating protein 17	RHG17_HUMAN	-1.00213	FALSE
Q16181	2007-09-01	Septin-7	SEPT7_HUMAN	-0.5938	FALSE
Q7Z2Z2	EFTUD1	Elongation factor Tu GTP-binding domain-containing protein 1	ETUD1_HUMAN	-0.542127	FALSE
P13796	LCP1	Plastin-2	PLSL_HUMAN	-0.65105	FALSE
Q9NYL2	ZAK	Mitogen-activated protein kinase kinase kinase MLT	MLTK_HUMAN	-0.126033	FALSE
Q13395	TARBP1	Probable methyltransferase TARBP1	TARB1_HUMAN	-2.49787	FALSE
Q9Y3F4	STRAP	Serine-threonine kinase receptor-associated protein	STRAP_HUMAN	0.782727	TRUE
Q05823	RNASEL	2-5A-dependent ribonuclease	RN5A_HUMAN	-0.0919382	FALSE
Q9Y6A4	CFAP20	Cilia- and flagella-associated protein 20	CFA20_HUMAN	-2.25758	FALSE
Q9NV88	INTS9	Integrator complex subunit 9	INT9_HUMAN	-0.511639	FALSE
Q9GZT9	EGLN1	Egl nine homolog 1	EGLN1_HUMAN	-0.715021	FALSE
Q8IZ69	TRMT2A	tRNA (uracil-5-)-methyltransferase homolog A	TRM2A_HUMAN	-1.51241	FALSE
Q5BJH7	YIF1B	Protein YIF1B	YIF1B_HUMAN	-0.168993	FALSE
Q96NW4	ANKRD27	Ankyrin repeat domain-containing protein 27	ANR27_HUMAN	-2.67904	FALSE
Q86YQ8	CPNE8	Copine-8	CPNE8_HUMAN	0.0256748	FALSE
Q8ND82	ZNF280C	Zinc finger protein 280C	Z280C_HUMAN	-0.772577	FALSE
Q86Y07	VRK2	Serine/threonine-protein kinase VRK2	VRK2_HUMAN	-0.714439	FALSE
P35658	NUP214	Nuclear pore complex protein Nup214	NU214_HUMAN	0.733335	FALSE
P12757	SKIL	Ski-like protein	SKIL_HUMAN	-0.82406	FALSE
Q0JRZ9	FCHO2	F-BAR domain only protein 2	FCHO2_HUMAN	-0.780346	FALSE
O14745	SLC9A3R1	Na(+)/H(+) exchange regulatory cofactor NHE-RF1	NHRF1_HUMAN	-1.12242	FALSE
Q96RS6	NUDCD1	NudC domain-containing protein 1	NUDC1_HUMAN	-1.15629	FALSE
Q7Z2W4	ZC3HAV1	Zinc finger CCCH-type antiviral protein 1	ZCCHV_HUMAN	-1.19351	FALSE
Q8NBF6	AVL9	Late secretory pathway protein AVL9 homolog	AVL9_HUMAN	-1.57247	FALSE
Q13112	CHAF1B	Chromatin assembly factor 1 subunit B	CAF1B_HUMAN	-2.02947	FALSE
Q15427	SF3B4	Splicing factor 3B subunit 4	SF3B4_HUMAN	-0.396533	FALSE
Q9Y6M7	SLC4A7	Sodium bicarbonate cotransporter 3	S4A7_HUMAN	0.183166	FALSE
O15400	STX7	Syntaxin-7	STX7_HUMAN	-1.10468	FALSE
O15078	CEP290	Centrosomal protein of 290 kDa	CE290_HUMAN	1.58459	TRUE
Q9Y3D8	AK6	Adenylate kinase isoenzyme 6	KAD6_HUMAN	-1.00824	FALSE
Q13243	SRSF5	Serine/arginine-rich splicing factor 5	SRSF5_HUMAN	-0.724652	FALSE
O15131	KPNA5	Importin subunit alpha-6	IMA6_HUMAN	-0.414441	FALSE
Q6P4E1	CASC4	Protein CASC4	CASC4_HUMAN	-1.27827	FALSE
P23458	JAK1	Tyrosine-protein kinase JAK1	JAK1_HUMAN	-0.868512	FALSE
Q96GK7	FAHD2A	Fumarylacetoacetate hydrolase domain-containing protein 2A	FAH2A_HUMAN	-0.661624	FALSE
Q5TFE4	NT5DC1	5'-nucleotidase domain-containing protein 1	NT5D1_HUMAN	-0.420313	FALSE
Q92599	2008-09-01	Septin-8	SEPT8_HUMAN	-0.671058	FALSE
B7ZAP0	RABGAP1L	Rab GTPase-activating protein 1-like, isoform 10	RBG10_HUMAN	-0.437984	FALSE
O75592	MYCBP2	E3 ubiquitin-protein ligase MYCBP2	MYCB2_HUMAN	-0.960914	FALSE
Q9UKF6	CPSF3	Cleavage and polyadenylation specificity factor subunit 3	CPSF3_HUMAN	1.21135	TRUE
Q13686	ALKBH1	DNA oxidative demethylase ALKBH1	ALKB1_HUMAN	-0.857513	FALSE
Q5TKA1	LIN9	Protein lin-9 homolog	LIN9_HUMAN	-0.724996	FALSE
Q5VV41	ARHGEF16	Rho guanine nucleotide exchange factor 16	ARHGG_HUMAN	-0.469483	FALSE
Q6P5Z2	PKN3	Serine/threonine-protein kinase N3	PKN3_HUMAN	-2.3236	FALSE
Q9ULE6	PALD1	Paladin	PALD_HUMAN	-0.793364	FALSE
Q8N3J3	C17orf53	Uncharacterized protein C17orf53	CQ053_HUMAN	-1.11197	FALSE
Q06124	PTPN11	Tyrosine-protein phosphatase non-receptor type 11	PTN11_HUMAN	-1.07106	FALSE
P82675	MRPS5	28S ribosomal protein S5, mitochondrial	RT05_HUMAN	-0.838919	FALSE
Q7KZF4	SND1	Staphylococcal nuclease domain-containing protein 1	SND1_HUMAN	-1.0552	FALSE
P22087	FBL	rRNA 2'-O-methyltransferase fibrillarin	FBRL_HUMAN	-0.767557	FALSE
Q13123	IK	Protein Red	RED_HUMAN	0.957753	TRUE
Q9H074	PAIP1	Polyadenylate-binding protein-interacting protein 1	PAIP1_HUMAN	-0.266456	FALSE
P57740	NUP107	Nuclear pore complex protein Nup107	NU107_HUMAN	-0.331938	FALSE
Q86WA8	LONP2	Lon protease homolog 2, peroxisomal	LONP2_HUMAN	-0.495643	FALSE
Q9BQG2	NUDT12	Peroxisomal NADH pyrophosphatase NUDT12	NUD12_HUMAN	-0.778611	FALSE
Q6ZS30	NBEAL1	Neurobeachin-like protein 1	NBEL1_HUMAN	-1.26152	FALSE
P86790;P86791	CCZ1B;CCZ1	Vacuolar fusion protein CCZ1 homolog B;Vacuolar fusion protein CCZ1 homolog	CCZ1B_HUMAN;CCZ1_HUMAN	-1.14022	FALSE
Q9NUW8	TDP1	Tyrosyl-DNA phosphodiesterase 1	TYDP1_HUMAN	-0.653108	FALSE
O95747	OXSR1	Serine/threonine-protein kinase OSR1	OXSR1_HUMAN	-0.910217	FALSE
Q2M389	KIAA1033	WASH complex subunit 7	WASH7_HUMAN	-1.21797	FALSE
Q01974	ROR2	Tyrosine-protein kinase transmembrane receptor ROR2	ROR2_HUMAN	-0.245063	FALSE
Q86T24	ZBTB33	Transcriptional regulator Kaiso	KAISO_HUMAN	0.664582	FALSE
Q01813	PFKP	ATP-dependent 6-phosphofructokinase, platelet type	PFKAP_HUMAN	-0.422621	FALSE
Q149N8	SHPRH	E3 ubiquitin-protein ligase SHPRH	SHPRH_HUMAN	-0.941589	FALSE
P61758	VBP1	Prefoldin subunit 3	PFD3_HUMAN	-1.37491	FALSE
Q96EK9	KTI12	Protein KTI12 homolog	KTI12_HUMAN	-0.695505	FALSE
O75312	ZPR1	Zinc finger protein ZPR1	ZPR1_HUMAN	-0.63219	FALSE
Q8TCT9	HM13	Minor histocompatibility antigen H13	HM13_HUMAN	-2.31112	FALSE
Q5T653	MRPL2	39S ribosomal protein L2, mitochondrial	RM02_HUMAN	-0.502418	FALSE
P35609	ACTN2	Alpha-actinin-2	ACTN2_HUMAN	-0.22843	FALSE
Q04724	TLE1	Transducin-like enhancer protein 1	TLE1_HUMAN	-0.387745	FALSE
Q14203	DCTN1	Dynactin subunit 1	DCTN1_HUMAN	-1.0955	FALSE
Q96MW1	CCDC43	Coiled-coil domain-containing protein 43	CCD43_HUMAN	1.38791	TRUE
Q9Y620	RAD54B	DNA repair and recombination protein RAD54B	RA54B_HUMAN	-0.852132	FALSE
A6NDG6	PGP	Phosphoglycolate phosphatase	PGP_HUMAN	-0.435014	FALSE
P37268	FDFT1	Squalene synthase	FDFT_HUMAN	-0.366301	FALSE
Q9NVM9	ASUN	Protein asunder homolog	ASUN_HUMAN	-0.445587	FALSE
Q14141	2006-09-01	Septin-6	SEPT6_HUMAN	-1.18805	FALSE
Q9Y618	NCOR2	Nuclear receptor corepressor 2	NCOR2_HUMAN	-0.501499	FALSE
Q6GQQ9	OTUD7B	OTU domain-containing protein 7B	OTU7B_HUMAN	-0.260723	FALSE
Q9H9F9	ACTR5	Actin-related protein 5	ARP5_HUMAN	-0.34008	FALSE
Q9H4G0	EPB41L1	Band 4.1-like protein 1	E41L1_HUMAN	-0.174325	FALSE
Q5T6C5	ATXN7L2	Ataxin-7-like protein 2	AT7L2_HUMAN	-0.191068	FALSE
P49327	FASN	Fatty acid synthase	FAS_HUMAN	1.67693	TRUE
Q9H4I2	ZHX3	Zinc fingers and homeoboxes protein 3	ZHX3_HUMAN	1.34496	TRUE
Q16143	SNCB	Beta-synuclein	SYUB_HUMAN	-0.470938	FALSE
Q14146	URB2	Unhealthy ribosome biogenesis protein 2 homolog	URB2_HUMAN	-0.566843	FALSE
Q9H8H2	DDX31	Probable ATP-dependent RNA helicase DDX31	DDX31_HUMAN	-0.943024	FALSE
Q9NVI1	FANCI	Fanconi anemia group I protein	FANCI_HUMAN	-1.08132	FALSE
Q01433	AMPD2	AMP deaminase 2	AMPD2_HUMAN	-0.644187	FALSE
O60870	KIN	DNA/RNA-binding protein KIN17	KIN17_HUMAN	-0.996819	FALSE
Q15052	ARHGEF6	Rho guanine nucleotide exchange factor 6	ARHG6_HUMAN	-1.24915	FALSE
Q9P015	MRPL15	39S ribosomal protein L15, mitochondrial	RM15_HUMAN	-0.383965	FALSE
P50552	VASP	Vasodilator-stimulated phosphoprotein	VASP_HUMAN	-0.453257	FALSE
Q96C36	PYCR2	Pyrroline-5-carboxylate reductase 2	P5CR2_HUMAN	-0.339452	FALSE
Q6ZU35	KIAA1211	Uncharacterized protein KIAA1211	K1211_HUMAN	1.30529	TRUE
Q13555	CAMK2G	Calcium/calmodulin-dependent protein kinase type II subunit gamma	KCC2G_HUMAN	-0.687714	FALSE
Q8IWA4	MFN1	Mitofusin-1	MFN1_HUMAN	-0.510507	FALSE
Q7Z4Q2	HEATR3	HEAT repeat-containing protein 3	HEAT3_HUMAN	-1.07984	FALSE
Q9NVE7	PANK4	Pantothenate kinase 4	PANK4_HUMAN	-0.487829	FALSE
Q9BVA0	KATNB1	Katanin p80 WD40 repeat-containing subunit B1	KTNB1_HUMAN	-0.549428	FALSE
Q8NBT2	SPC24	Kinetochore protein Spc24	SPC24_HUMAN	-0.850637	FALSE
O94966	USP19	Ubiquitin carboxyl-terminal hydrolase 19	UBP19_HUMAN	-1.20576	FALSE
Q5VTE6	ANGEL2	Protein angel homolog 2	ANGE2_HUMAN	-0.698037	FALSE
Q9UBU9	NXF1	Nuclear RNA export factor 1	NXF1_HUMAN	-0.999832	FALSE
Q96EX3	WDR34	WD repeat-containing protein 34	WDR34_HUMAN	-0.663849	FALSE
Q9Y490	TLN1	Talin-1	TLN1_HUMAN	0.753461	FALSE
P57729	RAB38	Ras-related protein Rab-38	RAB38_HUMAN	-0.418115	FALSE
Q13042	CDC16	Cell division cycle protein 16 homolog	CDC16_HUMAN	-0.0912656	FALSE
Q8TDJ6	DMXL2	DmX-like protein 2	DMXL2_HUMAN	-0.643833	FALSE
P61081	UBE2M	NEDD8-conjugating enzyme Ubc12	UBC12_HUMAN	-0.626478	FALSE
Q8NEU8	APPL2	DCC-interacting protein 13-beta	DP13B_HUMAN	-0.23202	FALSE
Q9C0B1	FTO	Alpha-ketoglutarate-dependent dioxygenase FTO	FTO_HUMAN	-0.793473	FALSE
Q9P253	VPS18	Vacuolar protein sorting-associated protein 18 homolog	VPS18_HUMAN	-0.574104	FALSE
Q13472	TOP3A	DNA topoisomerase 3-alpha	TOP3A_HUMAN	-0.091311	FALSE
Q9H1E3	NUCKS1	Nuclear ubiquitous casein and cyclin-dependent kinase substrate 1	NUCKS_HUMAN	-0.361697	FALSE
Q9UBE0	SAE1	SUMO-activating enzyme subunit 1	SAE1_HUMAN	-0.419533	FALSE
Q9NR09	BIRC6	Baculoviral IAP repeat-containing protein 6	BIRC6_HUMAN	1.11153	TRUE
P36915	GNL1	Guanine nucleotide-binding protein-like 1	GNL1_HUMAN	-0.51743	FALSE
Q8N1I0	DOCK4	Dedicator of cytokinesis protein 4	DOCK4_HUMAN	-0.254739	FALSE
P49454	CENPF	Centromere protein F	CENPF_HUMAN	0.00198603	FALSE
Q9Y2Q9	MRPS28	28S ribosomal protein S28, mitochondrial	RT28_HUMAN	-0.122205	FALSE
Q99747	NAPG	Gamma-soluble NSF attachment protein	SNAG_HUMAN	-1.02553	FALSE
Q9NXG0	CNTLN	Centlein	CNTLN_HUMAN	-0.475984	FALSE
Q9UGU5	HMGXB4	HMG domain-containing protein 4	HMGX4_HUMAN	-0.770201	FALSE
O14524	NEMP1	Nuclear envelope integral membrane protein 1	NEMP1_HUMAN	-0.60735	FALSE
P52735	VAV2	Guanine nucleotide exchange factor VAV2	VAV2_HUMAN	-0.58256	FALSE
O75794	CDC123	Cell division cycle protein 123 homolog	CD123_HUMAN	-0.0909135	FALSE
P28072	PSMB6	Proteasome subunit beta type-6	PSB6_HUMAN	1.77167	TRUE
Q9Y6R0	NUMBL	Numb-like protein	NUMBL_HUMAN	-0.220865	FALSE
O75396	SEC22B	Vesicle-trafficking protein SEC22b	SC22B_HUMAN	-0.620878	FALSE
P29692	EEF1D	Elongation factor 1-delta	EF1D_HUMAN	-0.433182	FALSE
Q96AC1	FERMT2	Fermitin family homolog 2	FERM2_HUMAN	-0.774982	FALSE
Q8N9Q2	SREK1IP1	Protein SREK1IP1	SR1IP_HUMAN	-0.515002	FALSE
P21397	MAOA	Amine oxidase [flavin-containing] A	AOFA_HUMAN	-1.61651	FALSE
Q9NWL6	ASNSD1	Asparagine synthetase domain-containing protein 1	ASND1_HUMAN	-0.884644	FALSE
Q9NXU5	ARL15	ADP-ribosylation factor-like protein 15	ARL15_HUMAN	-0.499956	FALSE
Q14181	POLA2	DNA polymerase alpha subunit B	DPOA2_HUMAN	-2.83101	FALSE
P30050	RPL12	60S ribosomal protein L12	RL12_HUMAN	-0.552481	FALSE
Q9HCS7	XAB2	Pre-mRNA-splicing factor SYF1	SYF1_HUMAN	1.03115	TRUE
P49848	TAF6	Transcription initiation factor TFIID subunit 6	TAF6_HUMAN	-0.632952	FALSE
Q9GZL7	WDR12	Ribosome biogenesis protein WDR12	WDR12_HUMAN	-1.07439	FALSE
P05387	RPLP2	60S acidic ribosomal protein P2	RLA2_HUMAN	-0.73094	FALSE
Q6P158	DHX57	Putative ATP-dependent RNA helicase DHX57	DHX57_HUMAN	-0.839667	FALSE
P27824	CANX	Calnexin	CALX_HUMAN	-0.308123	FALSE
Q96P48	ARAP1	Arf-GAP with Rho-GAP domain, ANK repeat and PH domain-containing protein 1	ARAP1_HUMAN	-0.257605	FALSE
Q9Y4W6	AFG3L2	AFG3-like protein 2	AFG32_HUMAN	-0.5712	FALSE
Q92794	KAT6A	Histone acetyltransferase KAT6A	KAT6A_HUMAN	0.157438	FALSE
Q14678	KANK1	KN motif and ankyrin repeat domain-containing protein 1	KANK1_HUMAN	-0.445333	FALSE
P00491	PNP	Purine nucleoside phosphorylase	PNPH_HUMAN	-0.818566	FALSE
Q9BRP4	PAAF1	Proteasomal ATPase-associated factor 1	PAAF1_HUMAN	1.83149	TRUE
Q9NUQ8	ABCF3	ATP-binding cassette sub-family F member 3	ABCF3_HUMAN	-0.425499	FALSE
P54198	HIRA	Protein HIRA	HIRA_HUMAN	0.0164628	FALSE
Q7L1T6	CYB5R4	Cytochrome b5 reductase 4	NB5R4_HUMAN	-0.703677	FALSE
O60256	PRPSAP2	Phosphoribosyl pyrophosphate synthase-associated protein 2	KPRB_HUMAN	-1.27502	FALSE
Q6NSJ2	PHLDB3	Pleckstrin homology-like domain family B member 3	PHLB3_HUMAN	-1.23055	FALSE
P57076	C21orf59	UPF0769 protein C21orf59	CU059_HUMAN	-0.693478	FALSE
Q9HCM4	EPB41L5	Band 4.1-like protein 5	E41L5_HUMAN	-1.45678	FALSE
Q86X27	RALGPS2	Ras-specific guanine nucleotide-releasing factor RalGPS2	RGPS2_HUMAN	-1.12693	FALSE
O15305	PMM2	Phosphomannomutase 2	PMM2_HUMAN	-0.617887	FALSE
Q7L0Y3	TRMT10C	Mitochondrial ribonuclease P protein 1	MRRP1_HUMAN	-1.14834	FALSE
Q96RT1	ERBB2IP	Protein LAP2	LAP2_HUMAN	1.22421	TRUE
Q13017	ARHGAP5	Rho GTPase-activating protein 5	RHG05_HUMAN	-0.842465	FALSE
P21281	ATP6V1B2	V-type proton ATPase subunit B, brain isoform	VATB2_HUMAN	-1.07151	FALSE
O43684	BUB3	Mitotic checkpoint protein BUB3	BUB3_HUMAN	-1.72634	FALSE
O75607	NPM3	Nucleoplasmin-3	NPM3_HUMAN	-1.11318	FALSE
P04637	TP53	Cellular tumor antigen p53	P53_HUMAN	-1.47117	FALSE
P49643	PRIM2	DNA primase large subunit	PRI2_HUMAN	-0.673401	FALSE
Q9BSC4	NOL10	Nucleolar protein 10	NOL10_HUMAN	-1.85172	FALSE
Q9Y3S1	WNK2	Serine/threonine-protein kinase WNK2	WNK2_HUMAN	-0.956424	FALSE
P50148	GNAQ	Guanine nucleotide-binding protein G(q) subunit alpha	GNAQ_HUMAN	-0.491818	FALSE
Q76L83	ASXL2	Putative Polycomb group protein ASXL2	ASXL2_HUMAN	-0.108007	FALSE
Q2M1P5	KIF7	Kinesin-like protein KIF7	KIF7_HUMAN	1.29747	TRUE
Q8WVC0	LEO1	RNA polymerase-associated protein LEO1	LEO1_HUMAN	-1.40634	FALSE
Q12800	TFCP2	Alpha-globin transcription factor CP2	TFCP2_HUMAN	-0.424063	FALSE
Q13557	CAMK2D	Calcium/calmodulin-dependent protein kinase type II subunit delta	KCC2D_HUMAN	-1.01495	FALSE
Q96SU4	OSBPL9	Oxysterol-binding protein-related protein 9	OSBL9_HUMAN	-0.416596	FALSE
Q13895	BYSL	Bystin	BYST_HUMAN	-0.289473	FALSE
Q9GZP9	DERL2	Derlin-2	DERL2_HUMAN	-1.56083	FALSE
O14979	HNRNPDL	Heterogeneous nuclear ribonucleoprotein D-like	HNRDL_HUMAN	-1.34909	FALSE
Q7Z460	CLASP1	CLIP-associating protein 1	CLAP1_HUMAN	-0.437893	FALSE
Q9UKM9	RALY	RNA-binding protein Raly	RALY_HUMAN	-1.5471	FALSE
Q96S99	PLEKHF1	Pleckstrin homology domain-containing family F member 1	PKHF1_HUMAN	-0.704485	FALSE
Q8N0X7	SPG20	Spartin	SPG20_HUMAN	0.923508	TRUE
Q15366	PCBP2	Poly(rC)-binding protein 2	PCBP2_HUMAN	-0.995156	FALSE
Q92610	ZNF592	Zinc finger protein 592	ZN592_HUMAN	0.0147152	FALSE
Q96CN7	ISOC1	Isochorismatase domain-containing protein 1	ISOC1_HUMAN	-0.923101	FALSE
P49593	PPM1F	Protein phosphatase 1F	PPM1F_HUMAN	-1.30351	FALSE
O00425	IGF2BP3	Insulin-like growth factor 2 mRNA-binding protein 3	IF2B3_HUMAN	-0.49782	FALSE
P19174	PLCG1	1-phosphatidylinositol 4,5-bisphosphate phosphodiesterase gamma-1	PLCG1_HUMAN	-1.2131	FALSE
Q27J81	INF2	Inverted formin-2	INF2_HUMAN	-1.59833	FALSE
Q6ZRS2	SRCAP	Helicase SRCAP	SRCAP_HUMAN	-0.406337	FALSE
Q1KMD3	HNRNPUL2	Heterogeneous nuclear ribonucleoprotein U-like protein 2	HNRL2_HUMAN	-1.03893	FALSE
P28347	TEAD1	Transcriptional enhancer factor TEF-1	TEAD1_HUMAN	-2.34781	FALSE
P17980	PSMC3	26S protease regulatory subunit 6A	PRS6A_HUMAN	2.17125	TRUE
P27816	MAP4	Microtubule-associated protein 4	MAP4_HUMAN	0.544748	FALSE
P55036	PSMD4	26S proteasome non-ATPase regulatory subunit 4	PSMD4_HUMAN	-1.03573	FALSE
Q58FF6	HSP90AB4P	Putative heat shock protein HSP 90-beta 4	H90B4_HUMAN	-0.442919	FALSE
O15397	IPO8	Importin-8	IPO8_HUMAN	-0.686277	FALSE
Q9P2J5	LARS	Leucine--tRNA ligase, cytoplasmic	SYLC_HUMAN	-4.39304	FALSE
Q9H553	ALG2	Alpha-1,3/1,6-mannosyltransferase ALG2	ALG2_HUMAN	-1.59541	FALSE
Q9UL40	ZNF346	Zinc finger protein 346	ZN346_HUMAN	-0.516693	FALSE
Q13111	CHAF1A	Chromatin assembly factor 1 subunit A	CAF1A_HUMAN	-0.384793	FALSE
P61586	RHOA	Transforming protein RhoA	RHOA_HUMAN	-1.71093	FALSE
Q8NC60	NOA1	Nitric oxide-associated protein 1	NOA1_HUMAN	-1.08125	FALSE
Q92576	PHF3	PHD finger protein 3	PHF3_HUMAN	-1.51567	FALSE
Q9NZN5	ARHGEF12	Rho guanine nucleotide exchange factor 12	ARHGC_HUMAN	1.26536	TRUE
Q9H0J9	PARP12	Poly [ADP-ribose] polymerase 12	PAR12_HUMAN	-1.28339	FALSE
Q96JC1	VPS39	Vam6/Vps39-like protein	VPS39_HUMAN	-1.83698	FALSE
Q7Z478	DHX29	ATP-dependent RNA helicase DHX29	DHX29_HUMAN	-0.858175	FALSE
P19838	NFKB1	Nuclear factor NF-kappa-B p105 subunit	NFKB1_HUMAN	-0.303068	FALSE
Q9UI26	IPO11	Importin-11	IPO11_HUMAN	-0.208764	FALSE
Q9NTZ6	RBM12	RNA-binding protein 12	RBM12_HUMAN	-1.89186	FALSE
Q8TBF4	ZCRB1	Zinc finger CCHC-type and RNA-binding motif-containing protein 1	ZCRB1_HUMAN	-0.358516	FALSE
O60826	CCDC22	Coiled-coil domain-containing protein 22	CCD22_HUMAN	-1.43584	FALSE
P51948	MNAT1	CDK-activating kinase assembly factor MAT1	MAT1_HUMAN	-0.318178	FALSE
O75164	KDM4A	Lysine-specific demethylase 4A	KDM4A_HUMAN	-1.07857	FALSE
Q8TC07	TBC1D15	TBC1 domain family member 15	TBC15_HUMAN	1.09478	TRUE
Q9UJY5	GGA1	ADP-ribosylation factor-binding protein GGA1	GGA1_HUMAN	-0.138722	FALSE
Q9NXF1	TEX10	Testis-expressed sequence 10 protein	TEX10_HUMAN	-0.2178	FALSE
Q96BP3	PPWD1	Peptidylprolyl isomerase domain and WD repeat-containing protein 1	PPWD1_HUMAN	-0.852524	FALSE
Q9Y253	POLH	DNA polymerase eta	POLH_HUMAN	-1.11311	FALSE
Q8N1B4	VPS52	Vacuolar protein sorting-associated protein 52 homolog	VPS52_HUMAN	-0.744271	FALSE
Q15542	TAF5	Transcription initiation factor TFIID subunit 5	TAF5_HUMAN	-0.831967	FALSE
Q92665	MRPS31	28S ribosomal protein S31, mitochondrial	RT31_HUMAN	-1.07794	FALSE
O94887	FARP2	FERM, RhoGEF and pleckstrin domain-containing protein 2	FARP2_HUMAN	-0.550067	FALSE
P55201	BRPF1	Peregrin	BRPF1_HUMAN	-0.389747	FALSE
P60842	EIF4A1	Eukaryotic initiation factor 4A-I	IF4A1_HUMAN	-0.510653	FALSE
Q9UHF7	TRPS1	Zinc finger transcription factor Trps1	TRPS1_HUMAN	1.24775	TRUE
O75570	MTRF1	Peptide chain release factor 1, mitochondrial	RF1M_HUMAN	-1.11482	FALSE
Q15776	ZKSCAN8	Zinc finger protein with KRAB and SCAN domains 8	ZKSC8_HUMAN	-0.2963	FALSE
O15357	INPPL1	Phosphatidylinositol 3,4,5-trisphosphate 5-phosphatase 2	SHIP2_HUMAN	-1.02126	FALSE
Q13572	ITPK1	Inositol-tetrakisphosphate 1-kinase	ITPK1_HUMAN	-0.797813	FALSE
Q92930	RAB8B	Ras-related protein Rab-8B	RAB8B_HUMAN	-0.772293	FALSE
P17661	DES	Desmin	DESM_HUMAN	-1.25246	FALSE
Q9BUF5	TUBB6	Tubulin beta-6 chain	TBB6_HUMAN	-0.959351	FALSE
Q9UI30	TRMT112	Multifunctional methyltransferase subunit TRM112-like protein	TR112_HUMAN	-2.35949	FALSE
O95819	MAP4K4	Mitogen-activated protein kinase kinase kinase kinase 4	M4K4_HUMAN	-0.89982	FALSE
Q15428	SF3A2	Splicing factor 3A subunit 2	SF3A2_HUMAN	-0.476511	FALSE
Q5JRX3	PITRM1	Presequence protease, mitochondrial	PREP_HUMAN	1.11681	TRUE
Q9H0S4	DDX47	Probable ATP-dependent RNA helicase DDX47	DDX47_HUMAN	-1.72873	FALSE
P18669	PGAM1	Phosphoglycerate mutase 1	PGAM1_HUMAN	-0.577172	FALSE
Q04726	TLE3	Transducin-like enhancer protein 3	TLE3_HUMAN	-0.526712	FALSE
O75122	CLASP2	CLIP-associating protein 2	CLAP2_HUMAN	-0.617774	FALSE
Q9BQA9	C17orf62	Uncharacterized protein C17orf62	CQ062_HUMAN	-0.76776	FALSE
O76071	CIAO1	Probable cytosolic iron-sulfur protein assembly protein CIAO1	CIAO1_HUMAN	-0.536646	FALSE
Q92890	UFD1L	Ubiquitin fusion degradation protein 1 homolog	UFD1_HUMAN	-2.59638	FALSE
Q5T280	C9orf114	Putative methyltransferase C9orf114	CI114_HUMAN	-0.982157	FALSE
P30041	PRDX6	Peroxiredoxin-6	PRDX6_HUMAN	-0.831428	FALSE
Q8IZQ1	WDFY3	WD repeat and FYVE domain-containing protein 3	WDFY3_HUMAN	-0.619019	FALSE
Q5T9S5	CCDC18	Coiled-coil domain-containing protein 18	CCD18_HUMAN	1.47206	TRUE
Q14156	EFR3A	Protein EFR3 homolog A	EFR3A_HUMAN	-0.889033	FALSE
Q9BRT9	GINS4	DNA replication complex GINS protein SLD5	SLD5_HUMAN	-0.999329	FALSE
Q9P032	NDUFAF4	NADH dehydrogenase [ubiquinone] 1 alpha subcomplex assembly factor 4	NDUF4_HUMAN	-1.15153	FALSE
Q8TF46	DIS3L	DIS3-like exonuclease 1	DI3L1_HUMAN	-0.948522	FALSE
P04818	TYMS	Thymidylate synthase	TYSY_HUMAN	-1.2071	FALSE
Q8TEB1	DCAF11	DDB1- and CUL4-associated factor 11	DCA11_HUMAN	-0.605132	FALSE
P56524	HDAC4	Histone deacetylase 4	HDAC4_HUMAN	-0.567947	FALSE
Q96G21	IMP4	U3 small nucleolar ribonucleoprotein protein IMP4	IMP4_HUMAN	-0.69144	FALSE
O75419	CDC45	Cell division control protein 45 homolog	CDC45_HUMAN	-0.605711	FALSE
P06493	CDK1	Cyclin-dependent kinase 1	CDK1_HUMAN	-1.92716	FALSE
Q9UPU7	TBC1D2B	TBC1 domain family member 2B	TBD2B_HUMAN	1.34686	TRUE
Q13501	SQSTM1	Sequestosome-1	SQSTM_HUMAN	-0.739816	FALSE
Q9UGR2	ZC3H7B	Zinc finger CCCH domain-containing protein 7B	Z3H7B_HUMAN	-0.707743	FALSE
O75128	COBL	Protein cordon-bleu	COBL_HUMAN	-0.106137	FALSE
Q96JK2	DCAF5	DDB1- and CUL4-associated factor 5	DCAF5_HUMAN	-0.917052	FALSE
Q06136	KDSR	3-ketodihydrosphingosine reductase	KDSR_HUMAN	-0.769953	FALSE
Q9UBP0	SPAST	Spastin	SPAST_HUMAN	-0.485552	FALSE
Q15056	EIF4H	Eukaryotic translation initiation factor 4H	IF4H_HUMAN	-0.311906	FALSE
P10412	HIST1H1E	Histone H1.4	H14_HUMAN	-1.21103	FALSE
Q9BQ87	TBL1Y	F-box-like/WD repeat-containing protein TBL1Y	TBL1Y_HUMAN	-1.20999	FALSE
Q53T59	HS1BP3	HCLS1-binding protein 3	H1BP3_HUMAN	-0.32362	FALSE
Q96JH7	VCPIP1	Deubiquitinating protein VCIP135	VCIP1_HUMAN	1.02505	TRUE
Q8TAF3	WDR48	WD repeat-containing protein 48	WDR48_HUMAN	-0.379462	FALSE
Q93100	PHKB	Phosphorylase b kinase regulatory subunit beta	KPBB_HUMAN	-0.89142	FALSE
Q15904	ATP6AP1	V-type proton ATPase subunit S1	VAS1_HUMAN	-1.3393	FALSE
P52434	POLR2H	DNA-directed RNA polymerases I, II, and III subunit RPABC3	RPAB3_HUMAN	-0.949517	FALSE
Q9Y606	PUS1	tRNA pseudouridine synthase A, mitochondrial	TRUA_HUMAN	-0.874431	FALSE
Q9ULA0	DNPEP	Aspartyl aminopeptidase	DNPEP_HUMAN	-1.26953	FALSE
Q08380	LGALS3BP	Galectin-3-binding protein	LG3BP_HUMAN	-3.08393	FALSE
Q9NX74	DUS2	tRNA-dihydrouridine(20) synthase [NAD(P)+]-like	DUS2L_HUMAN	-0.806361	FALSE
P51956	NEK3	Serine/threonine-protein kinase Nek3	NEK3_HUMAN	-0.609045	FALSE
O75151	PHF2	Lysine-specific demethylase PHF2	PHF2_HUMAN	-0.522885	FALSE
Q96SB4	SRPK1	SRSF protein kinase 1	SRPK1_HUMAN	0.593728	FALSE
P32121	ARRB2	Beta-arrestin-2	ARRB2_HUMAN	-2.01023	FALSE
Q15311	RALBP1	RalA-binding protein 1	RBP1_HUMAN	-0.15334	FALSE
P14314	PRKCSH	Glucosidase 2 subunit beta	GLU2B_HUMAN	-0.757845	FALSE
O95835	LATS1	Serine/threonine-protein kinase LATS1	LATS1_HUMAN	-1.10784	FALSE
Q8TCJ2	STT3B	Dolichyl-diphosphooligosaccharide--protein glycosyltransferase subunit STT3B	STT3B_HUMAN	-0.880063	FALSE
Q13322	GRB10	Growth factor receptor-bound protein 10	GRB10_HUMAN	-0.344601	FALSE
Q9BQP7	MGME1	Mitochondrial genome maintenance exonuclease 1	MGME1_HUMAN	-2.64835	FALSE
P50749	RASSF2	Ras association domain-containing protein 2	RASF2_HUMAN	-0.380147	FALSE
Q8NI36	WDR36	WD repeat-containing protein 36	WDR36_HUMAN	-1.81004	FALSE
Q6NSI4	CXorf57	Uncharacterized protein CXorf57	CX057_HUMAN	-0.730404	FALSE
Q9Y266	NUDC	Nuclear migration protein nudC	NUDC_HUMAN	0.63269	FALSE
Q96RL1	UIMC1	BRCA1-A complex subunit RAP80	UIMC1_HUMAN	-2.08396	FALSE
Q9BZE9	ASPSCR1	Tether containing UBX domain for GLUT4	ASPC1_HUMAN	-0.25693	FALSE
Q9H8Y5	ANKZF1	Ankyrin repeat and zinc finger domain-containing protein 1	ANKZ1_HUMAN	-0.685846	FALSE
O95816	BAG2	BAG family molecular chaperone regulator 2	BAG2_HUMAN	-0.417015	FALSE
Q96KP1	EXOC2	Exocyst complex component 2	EXOC2_HUMAN	-1.92424	FALSE
P63027;Q15836	VAMP2;VAMP3	Vesicle-associated membrane protein 2;Vesicle-associated membrane protein 3	VAMP2_HUMAN;VAMP3_HUMAN	-0.755527	FALSE
Q9GZY8	MFF	Mitochondrial fission factor	MFF_HUMAN	-1.81463	FALSE
Q08211	DHX9	ATP-dependent RNA helicase A	DHX9_HUMAN	-0.871518	FALSE
Q4KWH8	PLCH1	1-phosphatidylinositol 4,5-bisphosphate phosphodiesterase eta-1	PLCH1_HUMAN	-0.131508	FALSE
O60645	EXOC3	Exocyst complex component 3	EXOC3_HUMAN	-0.434177	FALSE
P12270	TPR	Nucleoprotein TPR	TPR_HUMAN	2.36565	TRUE
P49321	NASP	Nuclear autoantigenic sperm protein	NASP_HUMAN	1.77688	TRUE
Q9H3U1	UNC45A	Protein unc-45 homolog A	UN45A_HUMAN	1.26855	TRUE
P40227	CCT6A	T-complex protein 1 subunit zeta	TCPZ_HUMAN	-0.804753	FALSE
Q8N3R9	MPP5	MAGUK p55 subfamily member 5	MPP5_HUMAN	-0.955561	FALSE
P50502;Q8NFI4	ST13;ST13P5	Hsc70-interacting protein;Putative protein FAM10A5	F10A1_HUMAN;F10A5_HUMAN	-0.551776	FALSE
Q96B97	SH3KBP1	SH3 domain-containing kinase-binding protein 1	SH3K1_HUMAN	-1.09466	FALSE
Q8TB61	SLC35B2	Adenosine 3'-phospho 5'-phosphosulfate transporter 1	S35B2_HUMAN	-1.11071	FALSE
Q9NPJ3	ACOT13	Acyl-coenzyme A thioesterase 13	ACO13_HUMAN	-1.03207	FALSE
Q9NR45	NANS	Sialic acid synthase	SIAS_HUMAN	-1.23563	FALSE
P84085	ARF5	ADP-ribosylation factor 5	ARF5_HUMAN	-0.44457	FALSE
Q9UNP9	PPIE	Peptidyl-prolyl cis-trans isomerase E	PPIE_HUMAN	-1.0064	FALSE
Q6AI08	HEATR6	HEAT repeat-containing protein 6	HEAT6_HUMAN	-0.549855	FALSE
Q92598	HSPH1	Heat shock protein 105 kDa	HS105_HUMAN	0.754627	TRUE
Q15773	MLF2	Myeloid leukemia factor 2	MLF2_HUMAN	-1.2227	FALSE
Q15036	SNX17	Sorting nexin-17	SNX17_HUMAN	-0.40076	FALSE
Q9NZM4	GLTSCR1	Glioma tumor suppressor candidate region gene 1 protein	GSCR1_HUMAN	-1.09202	FALSE
Q92888	ARHGEF1	Rho guanine nucleotide exchange factor 1	ARHG1_HUMAN	-0.637832	FALSE
Q9HCM1	KIAA1551	Uncharacterized protein KIAA1551	K1551_HUMAN	-0.399827	FALSE
Q96A33	CCDC47	Coiled-coil domain-containing protein 47	CCD47_HUMAN	-0.42319	FALSE
Q9Y2H1	STK38L	Serine/threonine-protein kinase 38-like	ST38L_HUMAN	-0.811255	FALSE
Q9P212	PLCE1	1-phosphatidylinositol 4,5-bisphosphate phosphodiesterase epsilon-1	PLCE1_HUMAN	-0.17279	FALSE
Q96I51	WBSCR16	Williams-Beuren syndrome chromosomal region 16 protein	WBS16_HUMAN	-1.64641	FALSE
Q9UBW8	COPS7A	COP9 signalosome complex subunit 7a	CSN7A_HUMAN	-1.78959	FALSE
Q8IZD4	DCP1B	mRNA-decapping enzyme 1B	DCP1B_HUMAN	1.30887	TRUE
O43148	RNMT	mRNA cap guanine-N7 methyltransferase	MCES_HUMAN	-0.683279	FALSE
Q9BWF3	RBM4	RNA-binding protein 4	RBM4_HUMAN	-0.592436	FALSE
Q96DT6	ATG4C	Cysteine protease ATG4C	ATG4C_HUMAN	-1.67613	FALSE
P11142	HSPA8	Heat shock cognate 71 kDa protein	HSP7C_HUMAN	-1.87493	FALSE
P00374	DHFR	Dihydrofolate reductase	DYR_HUMAN	-0.876459	FALSE
Q9Y5Z9	UBIAD1	UbiA prenyltransferase domain-containing protein 1	UBIA1_HUMAN	-0.809294	FALSE
Q56P03	EAPP	E2F-associated phosphoprotein	EAPP_HUMAN	-1.25189	FALSE
Q8N302	AGGF1	Angiogenic factor with G patch and FHA domains 1	AGGF1_HUMAN	-0.504312	FALSE
Q9BQI0	AIF1L	Allograft inflammatory factor 1-like	AIF1L_HUMAN	-0.833937	FALSE
O43592	XPOT	Exportin-T	XPOT_HUMAN	-0.996003	FALSE
Q96SN8	CDK5RAP2	CDK5 regulatory subunit-associated protein 2	CK5P2_HUMAN	1.33573	TRUE
P30048	PRDX3	Thioredoxin-dependent peroxide reductase, mitochondrial	PRDX3_HUMAN	-1.64253	FALSE
Q9Y6J9	TAF6L	TAF6-like RNA polymerase II p300/CBP-associated factor-associated factor 65 kDa subunit 6L	TAF6L_HUMAN	-0.570756	FALSE
P04040	CAT	Catalase	CATA_HUMAN	-1.36211	FALSE
Q96B01	RAD51AP1	RAD51-associated protein 1	R51A1_HUMAN	-1.24705	FALSE
Q96JM2	ZNF462	Zinc finger protein 462	ZN462_HUMAN	-0.407564	FALSE
Q8TE76	MORC4	MORC family CW-type zinc finger protein 4	MORC4_HUMAN	-0.92413	FALSE
Q9Y5K5	UCHL5	Ubiquitin carboxyl-terminal hydrolase isozyme L5	UCHL5_HUMAN	-1.57852	FALSE
Q6PCE3	PGM2L1	Glucose 1,6-bisphosphate synthase	PGM2L_HUMAN	-1.13223	FALSE
Q9UHI8	ADAMTS1	A disintegrin and metalloproteinase with thrombospondin motifs 1	ATS1_HUMAN	-1.77581	FALSE
P20337	RAB3B	Ras-related protein Rab-3B	RAB3B_HUMAN	-0.813797	FALSE
Q8IWI9	MGA	MAX gene-associated protein	MGAP_HUMAN	0.928088	TRUE
P23246	SFPQ	Splicing factor, proline- and glutamine-rich	SFPQ_HUMAN	-0.449327	FALSE
Q9Y3C8	UFC1	Ubiquitin-fold modifier-conjugating enzyme 1	UFC1_HUMAN	-1.04772	FALSE
Q96CP6	GRAMD1A	GRAM domain-containing protein 1A	GRM1A_HUMAN	-1.42194	FALSE
Q8N7H5	PAF1	RNA polymerase II-associated factor 1 homolog	PAF1_HUMAN	-1.18006	FALSE
Q9UPP1	PHF8	Histone lysine demethylase PHF8	PHF8_HUMAN	-1.58219	FALSE
Q9P270	SLAIN2	SLAIN motif-containing protein 2	SLAI2_HUMAN	-0.94726	FALSE
O95248	SBF1	Myotubularin-related protein 5	MTMR5_HUMAN	-0.656214	FALSE
Q8WZA1	POMGNT1	Protein O-linked-mannose beta-1,2-N-acetylglucosaminyltransferase 1	PMGT1_HUMAN	-1.45181	FALSE
P30414	NKTR	NK-tumor recognition protein	NKTR_HUMAN	-1.15098	FALSE
Q9P2K8	EIF2AK4	Eukaryotic translation initiation factor 2-alpha kinase 4	E2AK4_HUMAN	-1.91744	FALSE
O95721	SNAP29	Synaptosomal-associated protein 29	SNP29_HUMAN	1.07618	TRUE
Q9UJA5	TRMT6	tRNA (adenine(58)-N(1))-methyltransferase non-catalytic subunit TRM6	TRM6_HUMAN	-1.32378	FALSE
Q96QK1	VPS35	Vacuolar protein sorting-associated protein 35	VPS35_HUMAN	-0.976425	FALSE
Q9UHD8	2009-09-01	Septin-9	SEPT9_HUMAN	-0.842769	FALSE
P08865	RPSA	40S ribosomal protein SA	RSSA_HUMAN	-0.273347	FALSE
Q53LP3	SOWAHC	Ankyrin repeat domain-containing protein SOWAHC	SWAHC_HUMAN	-0.518885	FALSE
Q9Y3Z3	SAMHD1	Deoxynucleoside triphosphate triphosphohydrolase SAMHD1	SAMH1_HUMAN	-1.17048	FALSE
P13798	APEH	Acylamino-acid-releasing enzyme	ACPH_HUMAN	-2.1311	FALSE
Q99471	PFDN5	Prefoldin subunit 5	PFD5_HUMAN	-0.561403	FALSE
Q9Y6G3	MRPL42	39S ribosomal protein L42, mitochondrial	RM42_HUMAN	-0.984893	FALSE
Q14185	DOCK1	Dedicator of cytokinesis protein 1	DOCK1_HUMAN	-1.36203	FALSE
Q13596	SNX1	Sorting nexin-1	SNX1_HUMAN	1.1254	TRUE
P22307	SCP2	Non-specific lipid-transfer protein	NLTP_HUMAN	-0.915774	FALSE
P52597	HNRNPF	Heterogeneous nuclear ribonucleoprotein F	HNRPF_HUMAN	-0.422352	FALSE
P29144	TPP2	Tripeptidyl-peptidase 2	TPP2_HUMAN	-1.36867	FALSE
Q6NUM9	RETSAT	All-trans-retinol 13,14-reductase	RETST_HUMAN	-0.721407	FALSE
Q9Y4I1	MYO5A	Unconventional myosin-Va	MYO5A_HUMAN	-0.891921	FALSE
O75083	WDR1	WD repeat-containing protein 1	WDR1_HUMAN	-0.932452	FALSE
O15042	U2SURP	U2 snRNP-associated SURP motif-containing protein	SR140_HUMAN	-0.710315	FALSE
Q13574	DGKZ	Diacylglycerol kinase zeta	DGKZ_HUMAN	-1.27643	FALSE
Q9UBD5	ORC3	Origin recognition complex subunit 3	ORC3_HUMAN	-0.617049	FALSE
O14920	IKBKB	Inhibitor of nuclear factor kappa-B kinase subunit beta	IKKB_HUMAN	-1.38167	FALSE
Q5TH69	ARFGEF3	Brefeldin A-inhibited guanine nucleotide-exchange protein 3	BIG3_HUMAN	1.48081	TRUE
Q5VYK3	ECM29	Proteasome-associated protein ECM29 homolog	ECM29_HUMAN	-1.46126	FALSE
Q9H267	VPS33B	Vacuolar protein sorting-associated protein 33B	VP33B_HUMAN	-1.20813	FALSE
Q7Z3U7	MON2	Protein MON2 homolog	MON2_HUMAN	-0.618438	FALSE
Q92620	DHX38	Pre-mRNA-splicing factor ATP-dependent RNA helicase PRP16	PRP16_HUMAN	-1.23871	FALSE
Q9UBV2	SEL1L	Protein sel-1 homolog 1	SE1L1_HUMAN	-0.346479	FALSE
Q8WXI9	GATAD2B	Transcriptional repressor p66-beta	P66B_HUMAN	-0.943251	FALSE
O15111	CHUK	Inhibitor of nuclear factor kappa-B kinase subunit alpha	IKKA_HUMAN	-0.456288	FALSE
O60287	URB1	Nucleolar pre-ribosomal-associated protein 1	NPA1P_HUMAN	-1.23168	FALSE
Q9GZT4	SRR	Serine racemase	SRR_HUMAN	-0.812976	FALSE
Q9UNF1	MAGED2	Melanoma-associated antigen D2	MAGD2_HUMAN	-1.25208	FALSE
P51665	PSMD7	26S proteasome non-ATPase regulatory subunit 7	PSMD7_HUMAN	1.34503	TRUE
Q9UHR4	BAIAP2L1	Brain-specific angiogenesis inhibitor 1-associated protein 2-like protein 1	BI2L1_HUMAN	-0.894761	FALSE
P18206	VCL	Vinculin	VINC_HUMAN	-1.58534	FALSE
Q8IWV8	UBR2	E3 ubiquitin-protein ligase UBR2	UBR2_HUMAN	-1.65262	FALSE
Q9UQ84	EXO1	Exonuclease 1	EXO1_HUMAN	-0.837374	FALSE
Q3KNS6	ZNF829	Zinc finger protein 829	ZN829_HUMAN	-1.47713	FALSE
Q8IXK0	PHC2	Polyhomeotic-like protein 2	PHC2_HUMAN	-0.201434	FALSE
Q9ULH7	MKL2	MKL/myocardin-like protein 2	MKL2_HUMAN	-1.37311	FALSE
Q13620	CUL4B	Cullin-4B	CUL4B_HUMAN	-1.98413	FALSE
P18858	LIG1	DNA ligase 1	DNLI1_HUMAN	-1.02148	FALSE
P62875	POLR2L	DNA-directed RNA polymerases I, II, and III subunit RPABC5	RPAB5_HUMAN	-1.01136	FALSE
Q9UQR1	ZNF148	Zinc finger protein 148	ZN148_HUMAN	1.27636	TRUE
Q86UK7	ZNF598	Zinc finger protein 598	ZN598_HUMAN	-1.03784	FALSE
P56282	POLE2	DNA polymerase epsilon subunit 2	DPOE2_HUMAN	-1.01956	FALSE
Q86TX2	ACOT1	Acyl-coenzyme A thioesterase 1	ACOT1_HUMAN	-1.25985	FALSE
Q15361	TTF1	Transcription termination factor 1	TTF1_HUMAN	-0.640544	FALSE
Q9HAP2	MLXIP	MLX-interacting protein	MLXIP_HUMAN	-2.5901	FALSE
O60493	SNX3	Sorting nexin-3	SNX3_HUMAN	-0.835397	FALSE
O00401	WASL	Neural Wiskott-Aldrich syndrome protein	WASL_HUMAN	-1.44699	FALSE
Q9H6R4	NOL6	Nucleolar protein 6	NOL6_HUMAN	-1.33424	FALSE
Q8NFD5	ARID1B	AT-rich interactive domain-containing protein 1B	ARI1B_HUMAN	-0.812661	FALSE
O00178	GTPBP1	GTP-binding protein 1	GTPB1_HUMAN	-1.0144	FALSE
Q7Z4H7	HAUS6	HAUS augmin-like complex subunit 6	HAUS6_HUMAN	2.13614	TRUE
Q8IWJ2	GCC2	GRIP and coiled-coil domain-containing protein 2	GCC2_HUMAN	1.2349	TRUE
O43237	DYNC1LI2	Cytoplasmic dynein 1 light intermediate chain 2	DC1L2_HUMAN	-0.651749	FALSE
Q14139	UBE4A	Ubiquitin conjugation factor E4 A	UBE4A_HUMAN	-1.30526	FALSE
Q96II8	LRCH3	Leucine-rich repeat and calponin homology domain-containing protein 3	LRCH3_HUMAN	-1.44942	FALSE
Q6ZSZ5	ARHGEF18	Rho guanine nucleotide exchange factor 18	ARHGI_HUMAN	-1.16759	FALSE
P61326	MAGOH	Protein mago nashi homolog	MGN_HUMAN	-1.9907	FALSE
Q96LR5	UBE2E2	Ubiquitin-conjugating enzyme E2 E2	UB2E2_HUMAN	-0.466932	FALSE
Q8NBA8	DTWD2	DTW domain-containing protein 2	DTWD2_HUMAN	-0.537985	FALSE
P29353	SHC1	SHC-transforming protein 1	SHC1_HUMAN	-0.984754	FALSE
O95490	ADGRL2	Adhesion G protein-coupled receptor L2	AGRL2_HUMAN	-1.07609	FALSE
Q9Y5A7	NUB1	NEDD8 ultimate buster 1	NUB1_HUMAN	-2.80549	FALSE
Q9UKV3	ACIN1	Apoptotic chromatin condensation inducer in the nucleus	ACINU_HUMAN	0.77293	TRUE
P45984	MAPK9	Mitogen-activated protein kinase 9	MK09_HUMAN	-0.591456	FALSE
Q96S94	CCNL2	Cyclin-L2	CCNL2_HUMAN	-1.18453	FALSE
O75330	HMMR	Hyaluronan mediated motility receptor	HMMR_HUMAN	-0.909762	FALSE
Q2TAZ0	ATG2A	Autophagy-related protein 2 homolog A	ATG2A_HUMAN	-0.487646	FALSE
P56270	MAZ	Myc-associated zinc finger protein	MAZ_HUMAN	-0.116032	FALSE
NaN	NaN	SWISS-PROT:P05787 Tax_Id=9606 Gene_Symbol=KRT8 Keratin, type II cytoskeletal 8	P05787	-0.568347	FALSE
Q9Y5B8	NME7	Nucleoside diphosphate kinase 7	NDK7_HUMAN	-1.26037	FALSE
O94923	GLCE	D-glucuronyl C5-epimerase	GLCE_HUMAN	-0.681105	FALSE
O95983	MBD3	Methyl-CpG-binding domain protein 3	MBD3_HUMAN	-1.05566	FALSE
Q9UIV1	CNOT7	CCR4-NOT transcription complex subunit 7	CNOT7_HUMAN	-0.948456	FALSE
Q8NI08	NCOA7	Nuclear receptor coactivator 7	NCOA7_HUMAN	1.31148	TRUE
Q9BTE6	AARSD1	Alanyl-tRNA editing protein Aarsd1	AASD1_HUMAN	-1.12285	FALSE
Q86WX3	RPS19BP1	Active regulator of SIRT1	AROS_HUMAN	-0.899408	FALSE
Q9NVU7	SDAD1	Protein SDA1 homolog	SDA1_HUMAN	-1.13369	FALSE
P13010	XRCC5	X-ray repair cross-complementing protein 5	XRCC5_HUMAN	-1.26393	FALSE
P55011	SLC12A2	Solute carrier family 12 member 2	S12A2_HUMAN	-0.644937	FALSE
Q13542	EIF4EBP2	Eukaryotic translation initiation factor 4E-binding protein 2	4EBP2_HUMAN	-0.999378	FALSE
Q9Y6D9	MAD1L1	Mitotic spindle assembly checkpoint protein MAD1	MD1L1_HUMAN	-1.37331	FALSE
Q15424	SAFB	Scaffold attachment factor B1	SAFB1_HUMAN	-1.17693	FALSE
Q9NUU7	DDX19A	ATP-dependent RNA helicase DDX19A	DD19A_HUMAN	-0.63735	FALSE
O43502	RAD51C	DNA repair protein RAD51 homolog 3	RA51C_HUMAN	-1.2088	FALSE
Q96L93	KIF16B	Kinesin-like protein KIF16B	KI16B_HUMAN	1.39014	TRUE
P36871	PGM1	Phosphoglucomutase-1	PGM1_HUMAN	-1.96538	FALSE
P46019	PHKA2	Phosphorylase b kinase regulatory subunit alpha, liver isoform	KPB2_HUMAN	-1.57119	FALSE
P46934	NEDD4	E3 ubiquitin-protein ligase NEDD4	NEDD4_HUMAN	-0.941138	FALSE
Q9Y4B6	VPRBP	Protein VPRBP	VPRBP_HUMAN	-0.792894	FALSE
O43396	TXNL1	Thioredoxin-like protein 1	TXNL1_HUMAN	-1.12824	FALSE
Q9NRX2	MRPL17	39S ribosomal protein L17, mitochondrial	RM17_HUMAN	-0.107878	FALSE
O43395	PRPF3	U4/U6 small nuclear ribonucleoprotein Prp3	PRPF3_HUMAN	0.790631	TRUE
Q14004	CDK13	Cyclin-dependent kinase 13	CDK13_HUMAN	1.15418	TRUE
Q86UP2	KTN1	Kinectin	KTN1_HUMAN	0.939184	TRUE
Q9ULV4	CORO1C	Coronin-1C	COR1C_HUMAN	1.26293	TRUE
Q5T5U3	ARHGAP21	Rho GTPase-activating protein 21	RHG21_HUMAN	1.12066	TRUE
Q8TEK3	DOT1L	Histone-lysine N-methyltransferase, H3 lysine-79 specific	DOT1L_HUMAN	1.32283	TRUE
P25789	PSMA4	Proteasome subunit alpha type-4	PSA4_HUMAN	2.56422	TRUE
Q8TEQ6	GEMIN5	Gem-associated protein 5	GEMI5_HUMAN	0.684968	FALSE
Q9UNH7	SNX6	Sorting nexin-6	SNX6_HUMAN	1.0795	TRUE
Q12959	DLG1	Disks large homolog 1	DLG1_HUMAN	1.22301	TRUE
O75533	SF3B1	Splicing factor 3B subunit 1	SF3B1_HUMAN	0.476192	FALSE
Q9NYF8	BCLAF1	Bcl-2-associated transcription factor 1	BCLF1_HUMAN	0.785111	TRUE
Q9Y2W1	THRAP3	Thyroid hormone receptor-associated protein 3	TR150_HUMAN	0.342	FALSE
Q12802	AKAP13	A-kinase anchor protein 13	AKP13_HUMAN	1.23262	TRUE
O75113	N4BP1	NEDD4-binding protein 1	N4BP1_HUMAN	1.38711	TRUE
P16333	NCK1	Cytoplasmic protein NCK1	NCK1_HUMAN	1.11398	TRUE
P48643	CCT5	T-complex protein 1 subunit epsilon	TCPE_HUMAN	0.483147	FALSE
P49792	RANBP2	E3 SUMO-protein ligase RanBP2	RBP2_HUMAN	1.70082	TRUE
P39880	CUX1	Homeobox protein cut-like 1	CUX1_HUMAN	1.26584	TRUE
Q16630	CPSF6	Cleavage and polyadenylation specificity factor subunit 6	CPSF6_HUMAN	1.37138	TRUE
P45974	USP5	Ubiquitin carboxyl-terminal hydrolase 5	UBP5_HUMAN	0.945964	TRUE
Q9UMN6	KMT2B	Histone-lysine N-methyltransferase 2B	KMT2B_HUMAN	0.598673	FALSE
P98175	RBM10	RNA-binding protein 10	RBM10_HUMAN	1.12933	TRUE
Q7Z5K2	WAPL	Wings apart-like protein homolog	WAPL_HUMAN	0.837513	TRUE
P55327	TPD52	Tumor protein D52	TPD52_HUMAN	1.07886	TRUE
Q5T8P6	RBM26	RNA-binding protein 26	RBM26_HUMAN	0.800905	TRUE
O14776	TCERG1	Transcription elongation regulator 1	TCRG1_HUMAN	0.67991	FALSE
Q9P013	CWC15	Spliceosome-associated protein CWC15 homolog	CWC15_HUMAN	0.987724	TRUE
Q9Y5K6	CD2AP	CD2-associated protein	CD2AP_HUMAN	1.75148	TRUE
Q9UPW5	AGTPBP1	Cytosolic carboxypeptidase 1	CBPC1_HUMAN	0.852721	TRUE
Q9Y520	PRRC2C	Protein PRRC2C	PRC2C_HUMAN	0.748081	FALSE
Q6PJT7	ZC3H14	Zinc finger CCCH domain-containing protein 14	ZC3HE_HUMAN	1.00387	TRUE
Q9Y230	RUVBL2	RuvB-like 2	RUVB2_HUMAN	0.733313	FALSE
P40692	MLH1	DNA mismatch repair protein Mlh1	MLH1_HUMAN	0.902917	TRUE
O14686	KMT2D	Histone-lysine N-methyltransferase 2D	KMT2D_HUMAN	0.914628	TRUE
Q96HC4	PDLIM5	PDZ and LIM domain protein 5	PDLI5_HUMAN	0.818526	TRUE
P78318	IGBP1	Immunoglobulin-binding protein 1	IGBP1_HUMAN	1.046	TRUE
Q8WYP5	AHCTF1	Protein ELYS	ELYS_HUMAN	0.746333	FALSE
Q9NPI6	DCP1A	mRNA-decapping enzyme 1A	DCP1A_HUMAN	1.13526	TRUE
Q96BY7	ATG2B	Autophagy-related protein 2 homolog B	ATG2B_HUMAN	2.04237	TRUE
P38398	BRCA1	Breast cancer type 1 susceptibility protein	BRCA1_HUMAN	0.725518	FALSE
P35241	RDX	Radixin	RADI_HUMAN	1.0746	TRUE
P51648	ALDH3A2	Fatty aldehyde dehydrogenase	AL3A2_HUMAN	1.25598	TRUE
Q9UH65	SWAP70	Switch-associated protein 70	SWP70_HUMAN	1.17908	TRUE
Q9UKK9	NUDT5	ADP-sugar pyrophosphatase	NUDT5_HUMAN	1.0292	TRUE
P42166	TMPO	Lamina-associated polypeptide 2, isoform alpha	LAP2A_HUMAN	0.995048	TRUE
Q9UQR0	SCML2	Sex comb on midleg-like protein 2	SCML2_HUMAN	0.726464	FALSE
P55884	EIF3B	Eukaryotic translation initiation factor 3 subunit B	EIF3B_HUMAN	0.48693	FALSE
Q8N3C0	ASCC3	Activating signal cointegrator 1 complex subunit 3	ASCC3_HUMAN	0.199922	FALSE
O75717	WDHD1	WD repeat and HMG-box DNA-binding protein 1	WDHD1_HUMAN	0.874766	TRUE
Q9H307	PNN	Pinin	PININ_HUMAN	1.86883	TRUE
P15822	HIVEP1	Zinc finger protein 40	ZEP1_HUMAN	1.28995	TRUE
Q6PKG0	LARP1	La-related protein 1	LARP1_HUMAN	0.871308	TRUE
P29083	GTF2E1	General transcription factor IIE subunit 1	T2EA_HUMAN	1.06746	TRUE
O00151	PDLIM1	PDZ and LIM domain protein 1	PDLI1_HUMAN	0.647751	FALSE
O95759	TBC1D8	TBC1 domain family member 8	TBCD8_HUMAN	0.881557	TRUE
O43809	NUDT21	Cleavage and polyadenylation specificity factor subunit 5	CPSF5_HUMAN	1.15827	TRUE
Q9UDY2	TJP2	Tight junction protein ZO-2	ZO2_HUMAN	0.840077	TRUE
Q8TDM6	DLG5	Disks large homolog 5	DLG5_HUMAN	1.33936	TRUE
Q9UPS8	ANKRD26	Ankyrin repeat domain-containing protein 26	ANR26_HUMAN	1.3701	TRUE
Q9NYL9	TMOD3	Tropomodulin-3	TMOD3_HUMAN	1.05151	TRUE
P28066	PSMA5	Proteasome subunit alpha type-5	PSA5_HUMAN	2.21178	TRUE
Q96JQ2	CLMN	Calmin	CLMN_HUMAN	1.25227	TRUE
Q2NKX8	ERCC6L	DNA excision repair protein ERCC-6-like	ERC6L_HUMAN	0.873	TRUE
O75150	RNF40	E3 ubiquitin-protein ligase BRE1B	BRE1B_HUMAN	0.702769	FALSE
P46108	CRK	Adapter molecule crk	CRK_HUMAN	1.18791	TRUE
P51532	SMARCA4	Transcription activator BRG1	SMCA4_HUMAN	0.477519	FALSE
Q96K76	USP47	Ubiquitin carboxyl-terminal hydrolase 47	UBP47_HUMAN	0.881837	TRUE
Q9UMZ2	SYNRG	Synergin gamma	SYNRG_HUMAN	1.12255	TRUE
Q9Y2H2	INPP5F	Phosphatidylinositide phosphatase SAC2	SAC2_HUMAN	1.04483	TRUE
Q9ULL1	PLEKHG1	Pleckstrin homology domain-containing family G member 1	PKHG1_HUMAN	1.23037	TRUE
Q05682	CALD1	Caldesmon	CALD1_HUMAN	1.02113	TRUE
P25786	PSMA1	Proteasome subunit alpha type-1	PSA1_HUMAN	2.26266	TRUE
Q96M89	CCDC138	Coiled-coil domain-containing protein 138	CC138_HUMAN	1.29821	TRUE
Q6FI81	CIAPIN1	Anamorsin	CPIN1_HUMAN	0.748287	FALSE
P38432	COIL	Coilin	COIL_HUMAN	0.571061	FALSE
Q16204	CCDC6	Coiled-coil domain-containing protein 6	CCDC6_HUMAN	0.835118	TRUE
P09884	POLA1	DNA polymerase alpha catalytic subunit	DPOLA_HUMAN	0.633108	FALSE
Q15025	TNIP1	TNFAIP3-interacting protein 1	TNIP1_HUMAN	1.42924	TRUE
Q5VTR2	RNF20	E3 ubiquitin-protein ligase BRE1A	BRE1A_HUMAN	0.704521	FALSE
P55010	EIF5	Eukaryotic translation initiation factor 5	IF5_HUMAN	0.976253	TRUE
Q96RE7	NACC1	Nucleus accumbens-associated protein 1	NACC1_HUMAN	1.06847	TRUE
Q96JM3	CHAMP1	Chromosome alignment-maintaining phosphoprotein 1	CHAP1_HUMAN	0.604134	FALSE
P51587	BRCA2	Breast cancer type 2 susceptibility protein	BRCA2_HUMAN	1.95649	TRUE
Q96DF8	DGCR14	Protein DGCR14	DGC14_HUMAN	1.24177	TRUE
Q9UPT8	ZC3H4	Zinc finger CCCH domain-containing protein 4	ZC3H4_HUMAN	0.976939	TRUE
P98170	XIAP	E3 ubiquitin-protein ligase XIAP	XIAP_HUMAN	0.860726	TRUE
O95684	FGFR1OP	FGFR1 oncogene partner	FR1OP_HUMAN	1.28182	TRUE
Q15648	MED1	Mediator of RNA polymerase II transcription subunit 1	MED1_HUMAN	0.415902	FALSE
P0CG47;P0CG48;P62979;P62987	UBB;UBC;RPS27A;UBA52	Polyubiquitin-B;Polyubiquitin-C;Ubiquitin-40S ribosomal protein S27a;Ubiquitin-60S ribosomal protein L40	UBB_HUMAN;UBC_HUMAN;RS27A_HUMAN;RL40_HUMAN	0.879054	TRUE
O60315	ZEB2	Zinc finger E-box-binding homeobox 2	ZEB2_HUMAN	1.05018	TRUE
O75821	EIF3G	Eukaryotic translation initiation factor 3 subunit G	EIF3G_HUMAN	0.888104	TRUE
Q5VWN6	FAM208B	Protein FAM208B	F208B_HUMAN	1.01792	TRUE
Q9NRY5	FAM114A2	Protein FAM114A2	F1142_HUMAN	1.02104	TRUE
P21333	FLNA	Filamin-A	FLNA_HUMAN	2.14432	TRUE
O95613	PCNT	Pericentrin	PCNT_HUMAN	2.01323	TRUE
Q15596	NCOA2	Nuclear receptor coactivator 2	NCOA2_HUMAN	0.914564	TRUE
Q9H2Y7	ZNF106	Zinc finger protein 106	ZN106_HUMAN	1.18709	TRUE
P46109	CRKL	Crk-like protein	CRKL_HUMAN	1.03643	TRUE
P18615	NELFE	Negative elongation factor E	NELFE_HUMAN	0.942452	TRUE
Q8WWM7	ATXN2L	Ataxin-2-like protein	ATX2L_HUMAN	0.624167	FALSE
P46060	RANGAP1	Ran GTPase-activating protein 1	RAGP1_HUMAN	0.913532	TRUE
Q53HC0	CCDC92	Coiled-coil domain-containing protein 92	CCD92_HUMAN	1.46268	TRUE
Q63HK5	TSHZ3	Teashirt homolog 3	TSH3_HUMAN	1.20664	TRUE
Q14126	DSG2	Desmoglein-2	DSG2_HUMAN	0.782108	TRUE
Q9UJU6	DBNL	Drebrin-like protein	DBNL_HUMAN	0.709156	FALSE
Q12923	PTPN13	Tyrosine-protein phosphatase non-receptor type 13	PTN13_HUMAN	1.60253	TRUE
Q96C19	EFHD2	EF-hand domain-containing protein D2	EFHD2_HUMAN	1.03738	TRUE
O60566	BUB1B	Mitotic checkpoint serine/threonine-protein kinase BUB1 beta	BUB1B_HUMAN	0.735014	FALSE
O15014	ZNF609	Zinc finger protein 609	ZN609_HUMAN	1.08208	TRUE
Q9Y2D8	SSX2IP	Afadin- and alpha-actinin-binding protein	ADIP_HUMAN	1.24627	TRUE
P16949	STMN1	Stathmin	STMN1_HUMAN	0.898829	TRUE
Q9ULV3	CIZ1	Cip1-interacting zinc finger protein	CIZ1_HUMAN	0.969543	TRUE
Q9C0C2	TNKS1BP1	182 kDa tankyrase-1-binding protein	TB182_HUMAN	0.761561	TRUE
P48634	PRRC2A	Protein PRRC2A	PRC2A_HUMAN	0.808709	TRUE
Q14676	MDC1	Mediator of DNA damage checkpoint protein 1	MDC1_HUMAN	-0.0762093	FALSE
Q15208	STK38	Serine/threonine-protein kinase 38	STK38_HUMAN	1.0163	TRUE
Q8NG31	CASC5	Protein CASC5	CASC5_HUMAN	1.87509	TRUE
Q9H165	BCL11A	B-cell lymphoma/leukemia 11A	BC11A_HUMAN	1.34799	TRUE
Q8TCN5	ZNF507	Zinc finger protein 507	ZN507_HUMAN	1.3289	TRUE
Q96L91	EP400	E1A-binding protein p400	EP400_HUMAN	0.940814	TRUE
Q5VZL5	ZMYM4	Zinc finger MYM-type protein 4	ZMYM4_HUMAN	0.679246	FALSE
Q9P2D6	FAM135A	Protein FAM135A	F135A_HUMAN	1.40963	TRUE
Q8N9B5	JMY	Junction-mediating and -regulatory protein	JMY_HUMAN	1.1889	TRUE
Q8WUM0	NUP133	Nuclear pore complex protein Nup133	NU133_HUMAN	0.63273	FALSE
Q6IN85	PPP4R3A	Serine/threonine-protein phosphatase 4 regulatory subunit 3A	P4R3A_HUMAN	0.856715	TRUE
Q8WXW3	PIBF1	Progesterone-induced-blocking factor 1	PIBF1_HUMAN	1.2976	TRUE
Q9H0B6	KLC2	Kinesin light chain 2	KLC2_HUMAN	1.03283	TRUE
P25787	PSMA2	Proteasome subunit alpha type-2	PSA2_HUMAN	2.2976	TRUE
Q9HCK8	CHD8	Chromodomain-helicase-DNA-binding protein 8	CHD8_HUMAN	0.257609	FALSE
P0DMV8;P0DMV9	HSPA1A;HSPA1B	Heat shock 70 kDa protein 1A;Heat shock 70 kDa protein 1B	HS71A_HUMAN;HS71B_HUMAN	0.545589	FALSE
Q6ZU65	UBN2	Ubinuclein-2	UBN2_HUMAN	1.31773	TRUE
Q9C0F0	ASXL3	Putative Polycomb group protein ASXL3	ASXL3_HUMAN	1.15612	TRUE
Q08379	GOLGA2	Golgin subfamily A member 2	GOGA2_HUMAN	1.24243	TRUE
O14654	IRS4	Insulin receptor substrate 4	IRS4_HUMAN	0.55069	FALSE
P23526	AHCY	Adenosylhomocysteinase	SAHH_HUMAN	0.540478	FALSE
Q6MZP7	LIN54	Protein lin-54 homolog	LIN54_HUMAN	0.8857	TRUE
Q9Y265	RUVBL1	RuvB-like 1	RUVB1_HUMAN	0.444836	FALSE
Q8TEU7	RAPGEF6	Rap guanine nucleotide exchange factor 6	RPGF6_HUMAN	0.677042	FALSE
Q14157	UBAP2L	Ubiquitin-associated protein 2-like	UBP2L_HUMAN	1.7496	TRUE
P37840	SNCA	Alpha-synuclein	SYUA_HUMAN	0.857946	TRUE
Q96GX5	MASTL	Serine/threonine-protein kinase greatwall	GWL_HUMAN	0.838166	TRUE
O95602	POLR1A	DNA-directed RNA polymerase I subunit RPA1	RPA1_HUMAN	0.585695	FALSE
P33240	CSTF2	Cleavage stimulation factor subunit 2	CSTF2_HUMAN	1.37867	TRUE
P35611	ADD1	Alpha-adducin	ADDA_HUMAN	0.667845	FALSE
Q9H2U1	DHX36	ATP-dependent RNA helicase DHX36	DHX36_HUMAN	0.591869	FALSE
Q96AE4	FUBP1	Far upstream element-binding protein 1	FUBP1_HUMAN	0.998129	TRUE
O95817	BAG3	BAG family molecular chaperone regulator 3	BAG3_HUMAN	1.23728	TRUE
Q13613	MTMR1	Myotubularin-related protein 1	MTMR1_HUMAN	0.847454	TRUE
P78347	GTF2I	General transcription factor II-I	GTF2I_HUMAN	-0.295158	FALSE
P60900	PSMA6	Proteasome subunit alpha type-6	PSA6_HUMAN	2.22296	TRUE
Q2KHM9	KIAA0753	Protein moonraker	MOONR_HUMAN	1.28042	TRUE
Q9C0B7	TANGO6	Transport and Golgi organization protein 6 homolog	TNG6_HUMAN	0.831788	TRUE
P51003	PAPOLA	Poly(A) polymerase alpha	PAPOA_HUMAN	0.0363126	FALSE
P82094	TMF1	TATA element modulatory factor	TMF1_HUMAN	1.21928	TRUE
Q4G0J3	LARP7	La-related protein 7	LARP7_HUMAN	0.485523	FALSE
O94986	CEP152	Centrosomal protein of 152 kDa	CE152_HUMAN	1.44354	TRUE
Q9UHB6	LIMA1	LIM domain and actin-binding protein 1	LIMA1_HUMAN	0.518199	FALSE
P78371	CCT2	T-complex protein 1 subunit beta	TCPB_HUMAN	0.536314	FALSE
P13639	EEF2	Elongation factor 2	EF2_HUMAN	0.59902	FALSE
Q92597	NDRG1	Protein NDRG1	NDRG1_HUMAN	0.928613	TRUE
Q5SW79	CEP170	Centrosomal protein of 170 kDa	CE170_HUMAN	1.62421	TRUE
P13056	NR2C1	Nuclear receptor subfamily 2 group C member 1	NR2C1_HUMAN	1.01652	TRUE
P52732	KIF11	Kinesin-like protein KIF11	KIF11_HUMAN	0.446518	FALSE
Q8N954	GPATCH11	G patch domain-containing protein 11	GPT11_HUMAN	1.07111	TRUE
O95905	ECD	Protein ecdysoneless homolog	ECD_HUMAN	1.34761	TRUE
O60884	DNAJA2	DnaJ homolog subfamily A member 2	DNJA2_HUMAN	0.904671	TRUE
Q9Y450	HBS1L	HBS1-like protein	HBS1L_HUMAN	0.47094	FALSE
P15924	DSP	Desmoplakin	DESP_HUMAN	0.17292	FALSE
Q7Z2K8	GPRIN1	G protein-regulated inducer of neurite outgrowth 1	GRIN1_HUMAN	0.885235	TRUE
Q9NS87	KIF15	Kinesin-like protein KIF15	KIF15_HUMAN	0.905127	TRUE
Q9H0L4	CSTF2T	Cleavage stimulation factor subunit 2 tau variant	CSTFT_HUMAN	1.25701	TRUE
P62333	PSMC6	26S protease regulatory subunit 10B	PRS10_HUMAN	2.19893	TRUE
Q8NHQ8	RASSF8	Ras association domain-containing protein 8	RASF8_HUMAN	1.32881	TRUE
O60763	USO1	General vesicular transport factor p115	USO1_HUMAN	0.815971	TRUE
Q13325	IFIT5	Interferon-induced protein with tetratricopeptide repeats 5	IFIT5_HUMAN	0.814167	TRUE
Q9HCK1	ZDBF2	DBF4-type zinc finger-containing protein 2	ZDBF2_HUMAN	0.667493	FALSE
Q6ZWJ1	STXBP4	Syntaxin-binding protein 4	STXB4_HUMAN	1.22548	TRUE
O75153	CLUH	Clustered mitochondria protein homolog	CLU_HUMAN	0.364982	FALSE
Q659A1	ICE2	Little elongation complex subunit 2	ICE2_HUMAN	0.965926	TRUE
Q96F24	NRBF2	Nuclear receptor-binding factor 2	NRBF2_HUMAN	0.923074	TRUE
Q9NRZ9	HELLS	Lymphoid-specific helicase	HELLS_HUMAN	0.427069	FALSE
Q92547	TOPBP1	DNA topoisomerase 2-binding protein 1	TOPB1_HUMAN	0.654376	FALSE
Q96A65	EXOC4	Exocyst complex component 4	EXOC4_HUMAN	1.70497	TRUE
Q8NFP9	NBEA	Neurobeachin	NBEA_HUMAN	1.12995	TRUE
Q13330	MTA1	Metastasis-associated protein MTA1	MTA1_HUMAN	0.313487	FALSE
O75909	CCNK	Cyclin-K	CCNK_HUMAN	1.05692	TRUE
O95425	SVIL	Supervillin	SVIL_HUMAN	0.704572	FALSE
O94842	TOX4	TOX high mobility group box family member 4	TOX4_HUMAN	0.970978	TRUE
Q99933	BAG1	BAG family molecular chaperone regulator 1	BAG1_HUMAN	1.21102	TRUE
Q14527	HLTF	Helicase-like transcription factor	HLTF_HUMAN	0.917238	TRUE
P26038	MSN	Moesin	MOES_HUMAN	0.783726	TRUE
Q9UEE9	CFDP1	Craniofacial development protein 1	CFDP1_HUMAN	0.979801	TRUE
Q6I9Y2	THOC7	THO complex subunit 7 homolog	THOC7_HUMAN	1.3194	TRUE
Q9ULM3	YEATS2	YEATS domain-containing protein 2	YETS2_HUMAN	1.49591	TRUE
Q6P2C8	MED27	Mediator of RNA polymerase II transcription subunit 27	MED27_HUMAN	1.03723	TRUE
Q15051	IQCB1	IQ calmodulin-binding motif-containing protein 1	IQCB1_HUMAN	1.32637	TRUE
Q9UBW7	ZMYM2	Zinc finger MYM-type protein 2	ZMYM2_HUMAN	0.496654	FALSE
Q969G3	SMARCE1	SWI/SNF-related matrix-associated actin-dependent regulator of chromatin subfamily E member 1	SMCE1_HUMAN	1.04824	TRUE
Q8IXW5	RPAP2	Putative RNA polymerase II subunit B1 CTD phosphatase RPAP2	RPAP2_HUMAN	0.714512	FALSE
Q05209	PTPN12	Tyrosine-protein phosphatase non-receptor type 12	PTN12_HUMAN	0.948034	TRUE
P53396	ACLY	ATP-citrate synthase	ACLY_HUMAN	0.661106	FALSE
Q92667	AKAP1	A-kinase anchor protein 1, mitochondrial	AKAP1_HUMAN	0.711175	FALSE
Q6WCQ1	MPRIP	Myosin phosphatase Rho-interacting protein	MPRIP_HUMAN	0.7904	TRUE
Q08378	GOLGA3	Golgin subfamily A member 3	GOGA3_HUMAN	0.956056	TRUE
Q13200	PSMD2	26S proteasome non-ATPase regulatory subunit 2	PSMD2_HUMAN	2.71061	TRUE
Q9BT78	COPS4	COP9 signalosome complex subunit 4	CSN4_HUMAN	2.21089	TRUE
P78559	MAP1A	Microtubule-associated protein 1A	MAP1A_HUMAN	0.779329	TRUE
O43303	CCP110	Centriolar coiled-coil protein of 110 kDa	CP110_HUMAN	1.07217	TRUE
Q13416	ORC2	Origin recognition complex subunit 2	ORC2_HUMAN	0.756063	TRUE
Q1ED39	KNOP1	Lysine-rich nucleolar protein 1	KNOP1_HUMAN	-0.0647229	FALSE
O14867	BACH1	Transcription regulator protein BACH1	BACH1_HUMAN	0.978191	TRUE
Q96R06	SPAG5	Sperm-associated antigen 5	SPAG5_HUMAN	1.21537	TRUE
Q5THJ4	VPS13D	Vacuolar protein sorting-associated protein 13D	VP13D_HUMAN	0.875394	TRUE
Q9NXV6	CDKN2AIP	CDKN2A-interacting protein	CARF_HUMAN	0.773109	TRUE
Q9H0E3	SAP130	Histone deacetylase complex subunit SAP130	SP130_HUMAN	1.18724	TRUE
P54136	RARS	Arginine--tRNA ligase, cytoplasmic	SYRC_HUMAN	0.546699	FALSE
O60271	SPAG9	C-Jun-amino-terminal kinase-interacting protein 4	JIP4_HUMAN	1.46895	TRUE
Q9BRR8	GPATCH1	G patch domain-containing protein 1	GPTC1_HUMAN	0.822004	TRUE
Q9UEY8	ADD3	Gamma-adducin	ADDG_HUMAN	0.796151	TRUE
Q8IX01	SUGP2	SURP and G-patch domain-containing protein 2	SUGP2_HUMAN	0.531642	FALSE
Q9Y617	PSAT1	Phosphoserine aminotransferase	SERC_HUMAN	0.580516	FALSE
Q9HBD1	RC3H2	Roquin-2	RC3H2_HUMAN	1.1598	TRUE
Q9BTC0	DIDO1	Death-inducer obliterator 1	DIDO1_HUMAN	0.261572	FALSE
P20810	CAST	Calpastatin	ICAL_HUMAN	0.808624	TRUE
Q9H792	PEAK1	Pseudopodium-enriched atypical kinase 1	PEAK1_HUMAN	1.17384	TRUE
Q9UPY3	DICER1	Endoribonuclease Dicer	DICER_HUMAN	0.258573	FALSE
Q9Y2X9	ZNF281	Zinc finger protein 281	ZN281_HUMAN	0.798595	TRUE
Q9GZU8	FAM192A	Protein FAM192A	F192A_HUMAN	2.21901	TRUE
Q12955	ANK3	Ankyrin-3	ANK3_HUMAN	0.336091	FALSE
Q9NRY4	ARHGAP35	Rho GTPase-activating protein 35	RHG35_HUMAN	0.805362	TRUE
Q8TBC5	ZSCAN18	Zinc finger and SCAN domain-containing protein 18	ZSC18_HUMAN	0.974816	TRUE
Q8WXA9	SREK1	Splicing regulatory glutamine/lysine-rich protein 1	SREK1_HUMAN	1.12051	TRUE
Q6P4R8	NFRKB	Nuclear factor related to kappa-B-binding protein	NFRKB_HUMAN	1.08794	TRUE
Q9Y2I7	PIKFYVE	1-phosphatidylinositol 3-phosphate 5-kinase	FYV1_HUMAN	0.823734	TRUE
Q16352	INA	Alpha-internexin	AINX_HUMAN	0.752354	FALSE
Q99550	MPHOSPH9	M-phase phosphoprotein 9	MPP9_HUMAN	1.26312	TRUE
P07196	NEFL	Neurofilament light polypeptide	NFL_HUMAN	0.37101	FALSE
Q2KHR3	QSER1	Glutamine and serine-rich protein 1	QSER1_HUMAN	0.981072	TRUE
Q8NDI1	EHBP1	EH domain-binding protein 1	EHBP1_HUMAN	1.73685	TRUE
O43399	TPD52L2	Tumor protein D54	TPD54_HUMAN	0.630905	FALSE
Q9NYV4	CDK12	Cyclin-dependent kinase 12	CDK12_HUMAN	0.661921	FALSE
Q5VVJ2	MYSM1	Histone H2A deubiquitinase MYSM1	MYSM1_HUMAN	1.0534	TRUE
O60832	DKC1	H/ACA ribonucleoprotein complex subunit 4	DKC1_HUMAN	-0.622393	FALSE
Q13029	PRDM2	PR domain zinc finger protein 2	PRDM2_HUMAN	1.20432	TRUE
Q6PII3	CCDC174	Coiled-coil domain-containing protein 174	CC174_HUMAN	0.991011	TRUE
Q9UJX2	CDC23	Cell division cycle protein 23 homolog	CDC23_HUMAN	0.848617	TRUE
P14735	IDE	Insulin-degrading enzyme	IDE_HUMAN	0.81649	TRUE
Q9UK76	HN1	Hematological and neurological expressed 1 protein	HN1_HUMAN	0.894684	TRUE
Q8TBA6	GOLGA5	Golgin subfamily A member 5	GOGA5_HUMAN	0.69514	FALSE
Q6Y7W6	GIGYF2	PERQ amino acid-rich with GYF domain-containing protein 2	PERQ2_HUMAN	1.79525	TRUE
O95359	TACC2	Transforming acidic coiled-coil-containing protein 2	TACC2_HUMAN	1.05653	TRUE
Q9BT92	TCHP	Trichoplein keratin filament-binding protein	TCHP_HUMAN	1.01246	TRUE
Q6ZSR9	NaN	Uncharacterized protein FLJ45252	YJ005_HUMAN	0.904747	TRUE
Q12872	SFSWAP	Splicing factor, suppressor of white-apricot homolog	SFSWA_HUMAN	0.320422	FALSE
Q9UJC3	HOOK1	Protein Hook homolog 1	HOOK1_HUMAN	0.631953	FALSE
Q9H6R7	C2orf44	WD repeat and coiled-coil-containing protein C2orf44	CB044_HUMAN	1.08286	TRUE
Q9NSV4	DIAPH3	Protein diaphanous homolog 3	DIAP3_HUMAN	0.953326	TRUE
O43768	ENSA	Alpha-endosulfine	ENSA_HUMAN	0.752751	FALSE
Q9ULH0	KIDINS220	Kinase D-interacting substrate of 220 kDa	KDIS_HUMAN	1.01165	TRUE
P42224	STAT1	Signal transducer and activator of transcription 1-alpha/beta	STAT1_HUMAN	0.377371	FALSE
Q9P0K7	RAI14	Ankycorbin	RAI14_HUMAN	1.55658	TRUE
Q53EL6	PDCD4	Programmed cell death protein 4	PDCD4_HUMAN	0.312448	FALSE
P15311	EZR	Ezrin	EZRI_HUMAN	0.686064	FALSE
Q92609	TBC1D5	TBC1 domain family member 5	TBCD5_HUMAN	0.565158	FALSE
Q14BN4	SLMAP	Sarcolemmal membrane-associated protein	SLMAP_HUMAN	1.18705	TRUE
Q9P2F8	SIPA1L2	Signal-induced proliferation-associated 1-like protein 2	SI1L2_HUMAN	0.942266	TRUE
P49915	GMPS	GMP synthase [glutamine-hydrolyzing]	GUAA_HUMAN	0.478959	FALSE
Q8N1G2	CMTR1	Cap-specific mRNA (nucleoside-2'-O-)-methyltransferase 1	CMTR1_HUMAN	0.774058	TRUE
Q7Z5L9	IRF2BP2	Interferon regulatory factor 2-binding protein 2	I2BP2_HUMAN	0.568636	FALSE
Q8IVF2	AHNAK2	Protein AHNAK2	AHNK2_HUMAN	0.852708	TRUE
P25205	MCM3	DNA replication licensing factor MCM3	MCM3_HUMAN	-0.0949522	FALSE
Q14677	CLINT1	Clathrin interactor 1	EPN4_HUMAN	1.62768	TRUE
P08579	SNRPB2	U2 small nuclear ribonucleoprotein B''	RU2B_HUMAN	-0.745984	FALSE
Q5H9R7	PPP6R3	Serine/threonine-protein phosphatase 6 regulatory subunit 3	PP6R3_HUMAN	0.787997	TRUE
Q01130	SRSF2	Serine/arginine-rich splicing factor 2	SRSF2_HUMAN	0.502484	FALSE
Q9Y4P8	WIPI2	WD repeat domain phosphoinositide-interacting protein 2	WIPI2_HUMAN	0.60759	FALSE
Q96QC0	PPP1R10	Serine/threonine-protein phosphatase 1 regulatory subunit 10	PP1RA_HUMAN	0.519494	FALSE
Q16576	RBBP7	Histone-binding protein RBBP7	RBBP7_HUMAN	0.516817	FALSE
Q8IWR0	ZC3H7A	Zinc finger CCCH domain-containing protein 7A	Z3H7A_HUMAN	0.890996	TRUE
Q9NX31	OSER1	Oxidative stress-responsive serine-rich protein 1	OSER1_HUMAN	1.37105	TRUE
P55072	VCP	Transitional endoplasmic reticulum ATPase	TERA_HUMAN	0.489527	FALSE
P04150	NR3C1	Glucocorticoid receptor	GCR_HUMAN	0.304189	FALSE
P49959	MRE11A	Double-strand break repair protein MRE11A	MRE11_HUMAN	1.59693	TRUE
Q96AT1	KIAA1143	Uncharacterized protein KIAA1143	K1143_HUMAN	1.08593	TRUE
Q8WUA2	PPIL4	Peptidyl-prolyl cis-trans isomerase-like 4	PPIL4_HUMAN	0.392436	FALSE
Q6WKZ4	RAB11FIP1	Rab11 family-interacting protein 1	RFIP1_HUMAN	0.721073	FALSE
Q9C0D5	TANC1	Protein TANC1	TANC1_HUMAN	0.554895	FALSE
Q9BQ52	ELAC2	Zinc phosphodiesterase ELAC protein 2	RNZ2_HUMAN	0.191946	FALSE
P25054	APC	Adenomatous polyposis coli protein	APC_HUMAN	0.998526	TRUE
P49116	NR2C2	Nuclear receptor subfamily 2 group C member 2	NR2C2_HUMAN	0.850753	TRUE
Q9UPQ9	TNRC6B	Trinucleotide repeat-containing gene 6B protein	TNR6B_HUMAN	0.881919	TRUE
Q5T6F2	UBAP2	Ubiquitin-associated protein 2	UBAP2_HUMAN	0.929319	TRUE
P53367	ARFIP1	Arfaptin-1	ARFP1_HUMAN	0.745597	FALSE
P08670	VIM	Vimentin	VIME_HUMAN	1.40832	TRUE
Q12789	GTF3C1	General transcription factor 3C polypeptide 1	TF3C1_HUMAN	0.177668	FALSE
Q5MIZ7	PPP4R3B	Serine/threonine-protein phosphatase 4 regulatory subunit 3B	P4R3B_HUMAN	0.859336	TRUE
O43426	SYNJ1	Synaptojanin-1	SYNJ1_HUMAN	0.743502	FALSE
O75970	MPDZ	Multiple PDZ domain protein	MPDZ_HUMAN	0.976014	TRUE
Q9Y217	MTMR6	Myotubularin-related protein 6	MTMR6_HUMAN	0.869105	TRUE
Q9Y2F5	ICE1	Little elongation complex subunit 1	ICE1_HUMAN	0.937619	TRUE
Q5THK1	PRR14L	Protein PRR14L	PR14L_HUMAN	0.819898	TRUE
O94830	DDHD2	Phospholipase DDHD2	DDHD2_HUMAN	0.994042	TRUE
Q9H910	HN1L	Hematological and neurological expressed 1-like protein	HN1L_HUMAN	0.456906	FALSE
Q96C00	ZBTB9	Zinc finger and BTB domain-containing protein 9	ZBTB9_HUMAN	1.1826	TRUE
O14818	PSMA7	Proteasome subunit alpha type-7	PSA7_HUMAN	2.04498	TRUE
Q00341	HDLBP	Vigilin	VIGLN_HUMAN	-0.846046	FALSE
Q9H098	FAM107B	Protein FAM107B	F107B_HUMAN	0.930105	TRUE
Q15691	MAPRE1	Microtubule-associated protein RP/EB family member 1	MARE1_HUMAN	0.919207	TRUE
O15541	RNF113A	RING finger protein 113A	R113A_HUMAN	0.901508	TRUE
Q9Y485	DMXL1	DmX-like protein 1	DMXL1_HUMAN	0.789269	TRUE
Q9Y244	POMP	Proteasome maturation protein	POMP_HUMAN	1.24707	TRUE
Q5UIP0	RIF1	Telomere-associated protein RIF1	RIF1_HUMAN	0.331053	FALSE
Q96S55	WRNIP1	ATPase WRNIP1	WRIP1_HUMAN	0.405676	FALSE
P40855	PEX19	Peroxisomal biogenesis factor 19	PEX19_HUMAN	1.08341	TRUE
Q4V328	GRIPAP1	GRIP1-associated protein 1	GRAP1_HUMAN	0.697062	FALSE
P50990	CCT8	T-complex protein 1 subunit theta	TCPQ_HUMAN	2.19005	TRUE
P25788	PSMA3	Proteasome subunit alpha type-3	PSA3_HUMAN	2.1617	TRUE
Q9Y6W3	CAPN7	Calpain-7	CAN7_HUMAN	0.443448	FALSE
Q12830	BPTF	Nucleosome-remodeling factor subunit BPTF	BPTF_HUMAN	0.0162016	FALSE
P22234	PAICS	Multifunctional protein ADE2	PUR6_HUMAN	-0.260429	FALSE
Q9BWH6	RPAP1	RNA polymerase II-associated protein 1	RPAP1_HUMAN	0.587559	FALSE
Q6NZY4	ZCCHC8	Zinc finger CCHC domain-containing protein 8	ZCHC8_HUMAN	0.215602	FALSE
Q9BRK4	LZTS2	Leucine zipper putative tumor suppressor 2	LZTS2_HUMAN	1.24402	TRUE
O95347	SMC2	Structural maintenance of chromosomes protein 2	SMC2_HUMAN	-0.220057	FALSE
Q9Y4C1	KDM3A	Lysine-specific demethylase 3A	KDM3A_HUMAN	0.840502	TRUE
Q6UX04	CWC27	Peptidyl-prolyl cis-trans isomerase CWC27 homolog	CWC27_HUMAN	0.838501	TRUE
Q8N6V9	TEX9	Testis-expressed sequence 9 protein	TEX9_HUMAN	1.0235	TRUE
Q8WVY7	UBLCP1	Ubiquitin-like domain-containing CTD phosphatase 1	UBCP1_HUMAN	1.91044	TRUE
Q9H3P2	NELFA	Negative elongation factor A	NELFA_HUMAN	0.622387	FALSE
P28715	ERCC5	DNA repair protein complementing XP-G cells	ERCC5_HUMAN	0.839184	TRUE
P54278	PMS2	Mismatch repair endonuclease PMS2	PMS2_HUMAN	0.60891	FALSE
P12004	PCNA	Proliferating cell nuclear antigen	PCNA_HUMAN	0.892151	TRUE
Q9H425	C1orf198	Uncharacterized protein C1orf198	CA198_HUMAN	0.652555	FALSE
Q9H6U6	BCAS3	Breast carcinoma-amplified sequence 3	BCAS3_HUMAN	0.701262	FALSE
Q96DN5	TBC1D31	TBC1 domain family member 31	TBC31_HUMAN	1.21722	TRUE
Q8TEW0	PARD3	Partitioning defective 3 homolog	PARD3_HUMAN	-0.00786224	FALSE
Q9H2M9	RAB3GAP2	Rab3 GTPase-activating protein non-catalytic subunit	RBGPR_HUMAN	0.413382	FALSE
O95239	KIF4A	Chromosome-associated kinesin KIF4A	KIF4A_HUMAN	0.639641	FALSE
Q7L014	DDX46	Probable ATP-dependent RNA helicase DDX46	DDX46_HUMAN	1.54826	TRUE
Q96RU2	USP28	Ubiquitin carboxyl-terminal hydrolase 28	UBP28_HUMAN	0.839207	TRUE
Q9UQL6	HDAC5	Histone deacetylase 5	HDAC5_HUMAN	0.49345	FALSE
Q9BY12	SCAPER	S phase cyclin A-associated protein in the endoplasmic reticulum	SCAPE_HUMAN	0.742378	FALSE
P07900	HSP90AA1	Heat shock protein HSP 90-alpha	HS90A_HUMAN	0.469365	FALSE
Q8NE71	ABCF1	ATP-binding cassette sub-family F member 1	ABCF1_HUMAN	-0.597588	FALSE
Q86X02	CDR2L	Cerebellar degeneration-related protein 2-like	CDR2L_HUMAN	0.778447	TRUE
Q9BQ61	C19orf43	Uncharacterized protein C19orf43	CS043_HUMAN	0.29146	FALSE
Q5T011	SZT2	Protein SZT2	SZT2_HUMAN	1.18425	TRUE
Q70IA6	MOB2	MOB kinase activator 2	MOB2_HUMAN	0.653829	FALSE
Q09472	EP300	Histone acetyltransferase p300	EP300_HUMAN	0.905937	TRUE
Q99460	PSMD1	26S proteasome non-ATPase regulatory subunit 1	PSMD1_HUMAN	1.77313	TRUE
Q9UHI6	DDX20	Probable ATP-dependent RNA helicase DDX20	DDX20_HUMAN	0.147503	FALSE
O00418	EEF2K	Eukaryotic elongation factor 2 kinase	EF2K_HUMAN	0.607254	FALSE
Q9BUI4	POLR3C	DNA-directed RNA polymerase III subunit RPC3	RPC3_HUMAN	0.819595	TRUE
O60664	PLIN3	Perilipin-3	PLIN3_HUMAN	0.66088	FALSE
Q9P2D1	CHD7	Chromodomain-helicase-DNA-binding protein 7	CHD7_HUMAN	0.898582	TRUE
Q13371	PDCL	Phosducin-like protein	PHLP_HUMAN	1.2844	TRUE
P51617	IRAK1	Interleukin-1 receptor-associated kinase 1	IRAK1_HUMAN	0.672658	FALSE
Q8IW35	CEP97	Centrosomal protein of 97 kDa	CEP97_HUMAN	0.768593	TRUE
Q07864	POLE	DNA polymerase epsilon catalytic subunit A	DPOE1_HUMAN	0.350693	FALSE
Q14596	NBR1	Next to BRCA1 gene 1 protein	NBR1_HUMAN	0.986712	TRUE
O75665	OFD1	Oral-facial-digital syndrome 1 protein	OFD1_HUMAN	2.00842	TRUE
Q9ULD2	MTUS1	Microtubule-associated tumor suppressor 1	MTUS1_HUMAN	0.612704	FALSE
Q9UG63	ABCF2	ATP-binding cassette sub-family F member 2	ABCF2_HUMAN	-0.72899	FALSE
Q9NQS1	AVEN	Cell death regulator Aven	AVEN_HUMAN	0.869605	TRUE
Q9H3R5	CENPH	Centromere protein H	CENPH_HUMAN	0.805042	TRUE
Q5T1M5	FKBP15	FK506-binding protein 15	FKB15_HUMAN	0.872521	TRUE
Q7RTP6	MICAL3	Protein-methionine sulfoxide oxidase MICAL3	MICA3_HUMAN	0.665919	FALSE
Q9BRX9	WDR83	WD repeat domain-containing protein 83	WDR83_HUMAN	0.949836	TRUE
Q13573	SNW1	SNW domain-containing protein 1	SNW1_HUMAN	0.501128	FALSE
Q15021	NCAPD2	Condensin complex subunit 1	CND1_HUMAN	0.784509	TRUE
Q9NWV8	BABAM1	BRISC and BRCA1-A complex member 1	BABA1_HUMAN	0.943914	TRUE
Q9H6Z4	RANBP3	Ran-binding protein 3	RANB3_HUMAN	1.61565	TRUE
P11717	IGF2R	Cation-independent mannose-6-phosphate receptor	MPRI_HUMAN	0.554943	FALSE
O14929	HAT1	Histone acetyltransferase type B catalytic subunit	HAT1_HUMAN	0.845022	TRUE
O43719	HTATSF1	HIV Tat-specific factor 1	HTSF1_HUMAN	-0.983872	FALSE
P29590	PML	Protein PML	PML_HUMAN	0.665028	FALSE
O95630	STAMBP	STAM-binding protein	STABP_HUMAN	0.883805	TRUE
P07195	LDHB	L-lactate dehydrogenase B chain	LDHB_HUMAN	0.485904	FALSE
O95071	UBR5	E3 ubiquitin-protein ligase UBR5	UBR5_HUMAN	0.553987	FALSE
Q92530	PSMF1	Proteasome inhibitor PI31 subunit	PSMF1_HUMAN	0.823007	TRUE
O00213	APBB1	Amyloid beta A4 precursor protein-binding family B member 1	APBB1_HUMAN	0.611998	FALSE
Q12792	TWF1	Twinfilin-1	TWF1_HUMAN	0.550061	FALSE
O75369	FLNB	Filamin-B	FLNB_HUMAN	1.34597	TRUE
Q658Y4	FAM91A1	Protein FAM91A1	F91A1_HUMAN	0.477485	FALSE
Q9UKD2	MRTO4	mRNA turnover protein 4 homolog	MRT4_HUMAN	0.34093	FALSE
Q70E73	RAPH1	Ras-associated and pleckstrin homology domains-containing protein 1	RAPH1_HUMAN	0.0661416	FALSE
Q15417	CNN3	Calponin-3	CNN3_HUMAN	0.631236	FALSE
Q9H1H9	KIF13A	Kinesin-like protein KIF13A	KI13A_HUMAN	0.791435	TRUE
Q9NWS0	PIH1D1	PIH1 domain-containing protein 1	PIHD1_HUMAN	0.830296	TRUE
Q92997	DVL3	Segment polarity protein dishevelled homolog DVL-3	DVL3_HUMAN	0.223007	FALSE
Q14814	MEF2D	Myocyte-specific enhancer factor 2D	MEF2D_HUMAN	0.897394	TRUE
Q14686	NCOA6	Nuclear receptor coactivator 6	NCOA6_HUMAN	1.00292	TRUE
Q9NQX4	MYO5C	Unconventional myosin-Vc	MYO5C_HUMAN	0.9419	TRUE
Q96AY4	TTC28	Tetratricopeptide repeat protein 28	TTC28_HUMAN	1.69559	TRUE
Q15276	RABEP1	Rab GTPase-binding effector protein 1	RABE1_HUMAN	0.850553	TRUE
Q9P0M6	H2AFY2	Core histone macro-H2A.2	H2AW_HUMAN	-0.268653	FALSE
Q5JSH3	WDR44	WD repeat-containing protein 44	WDR44_HUMAN	0.205199	FALSE
Q96T23	RSF1	Remodeling and spacing factor 1	RSF1_HUMAN	0.717755	FALSE
Q9C026	TRIM9	E3 ubiquitin-protein ligase TRIM9	TRIM9_HUMAN	0.250475	FALSE
Q86Y37	CACUL1	CDK2-associated and cullin domain-containing protein 1	CACL1_HUMAN	0.813997	TRUE
Q96NB3	ZNF830	Zinc finger protein 830	ZN830_HUMAN	1.10307	TRUE
Q96A73	KIAA1191	Putative monooxygenase p33MONOX	P33MX_HUMAN	0.983445	TRUE
Q7Z333	SETX	Probable helicase senataxin	SETX_HUMAN	0.681412	FALSE
O95793	STAU1	Double-stranded RNA-binding protein Staufen homolog 1	STAU1_HUMAN	0.284093	FALSE
Q7LBC6	KDM3B	Lysine-specific demethylase 3B	KDM3B_HUMAN	1.56309	TRUE
Q9BWD1	ACAT2	Acetyl-CoA acetyltransferase, cytosolic	THIC_HUMAN	0.596259	FALSE
Q9C0B5	ZDHHC5	Palmitoyltransferase ZDHHC5	ZDHC5_HUMAN	0.98068	TRUE
Q12857	NFIA	Nuclear factor 1 A-type	NFIA_HUMAN	0.985881	TRUE
P04406	GAPDH	Glyceraldehyde-3-phosphate dehydrogenase	G3P_HUMAN	0.306798	FALSE
Q76FK4	NOL8	Nucleolar protein 8	NOL8_HUMAN	0.484195	FALSE
P54277	PMS1	PMS1 protein homolog 1	PMS1_HUMAN	0.627959	FALSE
Q9NU19	TBC1D22B	TBC1 domain family member 22B	TB22B_HUMAN	0.757416	TRUE
Q14145	KEAP1	Kelch-like ECH-associated protein 1	KEAP1_HUMAN	0.795433	TRUE
Q8IYB3	SRRM1	Serine/arginine repetitive matrix protein 1	SRRM1_HUMAN	-0.0764021	FALSE
Q04917	YWHAH	14-3-3 protein eta	1433F_HUMAN	0.546939	FALSE
P55196	MLLT4	Afadin	AFAD_HUMAN	1.25896	TRUE
Q63ZY3	KANK2	KN motif and ankyrin repeat domain-containing protein 2	KANK2_HUMAN	0.886468	TRUE
O15085	ARHGEF11	Rho guanine nucleotide exchange factor 11	ARHGB_HUMAN	0.818519	TRUE
Q14191	WRN	Werner syndrome ATP-dependent helicase	WRN_HUMAN	0.764147	TRUE
Q5JRA6	MIA3	Melanoma inhibitory activity protein 3	MIA3_HUMAN	0.296862	FALSE
Q14738	PPP2R5D	Serine/threonine-protein phosphatase 2A 56 kDa regulatory subunit delta isoform	2A5D_HUMAN	0.476793	FALSE
Q9Y484	WDR45	WD repeat domain phosphoinositide-interacting protein 4	WIPI4_HUMAN	0.771925	TRUE
Q53EZ4	CEP55	Centrosomal protein of 55 kDa	CEP55_HUMAN	0.807815	TRUE
Q6ZRV2	FAM83H	Protein FAM83H	FA83H_HUMAN	0.823257	TRUE
Q9H444	CHMP4B	Charged multivesicular body protein 4b	CHM4B_HUMAN	0.526195	FALSE
Q86WR0	CCDC25	Coiled-coil domain-containing protein 25	CCD25_HUMAN	-0.533881	FALSE
Q9Y4E8	USP15	Ubiquitin carboxyl-terminal hydrolase 15	UBP15_HUMAN	2.58376	TRUE
P62195	PSMC5	26S protease regulatory subunit 8	PRS8_HUMAN	1.63823	TRUE
P25685	DNAJB1	DnaJ homolog subfamily B member 1	DNJB1_HUMAN	0.450003	FALSE
Q8WUQ7	CACTIN	Cactin	CATIN_HUMAN	0.455218	FALSE
Q8NEY1	NAV1	Neuron navigator 1	NAV1_HUMAN	0.738664	FALSE
Q7Z417	NUFIP2	Nuclear fragile X mental retardation-interacting protein 2	NUFP2_HUMAN	0.613051	FALSE
Q13610	PWP1	Periodic tryptophan protein 1 homolog	PWP1_HUMAN	0.673929	FALSE
Q96DT7	ZBTB10	Zinc finger and BTB domain-containing protein 10	ZBT10_HUMAN	0.611128	FALSE
Q8NI27	THOC2	THO complex subunit 2	THOC2_HUMAN	0.187538	FALSE
Q9UGP4	LIMD1	LIM domain-containing protein 1	LIMD1_HUMAN	0.742966	FALSE
Q7Z3E2	CCDC186	Coiled-coil domain-containing protein 186	CC186_HUMAN	1.13794	TRUE
O75147	OBSL1	Obscurin-like protein 1	OBSL1_HUMAN	0.575909	FALSE
O43795	MYO1B	Unconventional myosin-Ib	MYO1B_HUMAN	1.62411	TRUE
P52701	MSH6	DNA mismatch repair protein Msh6	MSH6_HUMAN	0.230237	FALSE
O00139	KIF2A	Kinesin-like protein KIF2A	KIF2A_HUMAN	0.0835113	FALSE
O75179	ANKRD17	Ankyrin repeat domain-containing protein 17	ANR17_HUMAN	0.532413	FALSE
Q96C92	SDCCAG3	Serologically defined colon cancer antigen 3	SDCG3_HUMAN	0.860849	TRUE
P46776	RPL27A	60S ribosomal protein L27a	RL27A_HUMAN	-0.133233	FALSE
P52756	RBM5	RNA-binding protein 5	RBM5_HUMAN	0.676881	FALSE
O75955	FLOT1	Flotillin-1	FLOT1_HUMAN	-0.42268	FALSE
Q9NWB7	IFT57	Intraflagellar transport protein 57 homolog	IFT57_HUMAN	1.06125	TRUE
Q9NZJ4	SACS	Sacsin	SACS_HUMAN	0.250857	FALSE
P51957	NEK4	Serine/threonine-protein kinase Nek4	NEK4_HUMAN	0.682537	FALSE
P28070	PSMB4	Proteasome subunit beta type-4	PSB4_HUMAN	2.12282	TRUE
Q9Y6A5	TACC3	Transforming acidic coiled-coil-containing protein 3	TACC3_HUMAN	0.610512	FALSE
Q5VZK9	LRRC16A	Leucine-rich repeat-containing protein 16A	LR16A_HUMAN	0.549127	FALSE
P06400	RB1	Retinoblastoma-associated protein	RB_HUMAN	0.0850783	FALSE
Q8NFU5	IPMK	Inositol polyphosphate multikinase	IPMK_HUMAN	0.959875	TRUE
Q15723	ELF2	ETS-related transcription factor Elf-2	ELF2_HUMAN	0.969988	TRUE
Q5T481	RBM20	RNA-binding protein 20	RBM20_HUMAN	0.503054	FALSE
Q9BYT3	STK33	Serine/threonine-protein kinase 33	STK33_HUMAN	0.429266	FALSE
Q01484	ANK2	Ankyrin-2	ANK2_HUMAN	-0.150168	FALSE
Q9Y5Q8	GTF3C5	General transcription factor 3C polypeptide 5	TF3C5_HUMAN	0.187788	FALSE
P42566	EPS15	Epidermal growth factor receptor substrate 15	EPS15_HUMAN	0.289259	FALSE
Q7Z3T8	ZFYVE16	Zinc finger FYVE domain-containing protein 16	ZFY16_HUMAN	1.44431	TRUE
NaN	NaN	SWISS-PROT:Q3ZBD7 (Bos taurus) Glucose-6-phosphate isomerase	Q3ZBD7	1.06315	TRUE
Q9P2D0	IBTK	Inhibitor of Bruton tyrosine kinase	IBTK_HUMAN	0.420085	FALSE
Q16566	CAMK4	Calcium/calmodulin-dependent protein kinase type IV	KCC4_HUMAN	0.610302	FALSE
O43390	HNRNPR	Heterogeneous nuclear ribonucleoprotein R	HNRPR_HUMAN	-0.326329	FALSE
Q8TE02	ELP5	Elongator complex protein 5	ELP5_HUMAN	0.627916	FALSE
Q8N0Z3	SPICE1	Spindle and centriole-associated protein 1	SPICE_HUMAN	0.898417	TRUE
Q9NZ63	C9orf78	Uncharacterized protein C9orf78	CI078_HUMAN	0.505968	FALSE
O43933	PEX1	Peroxisome biogenesis factor 1	PEX1_HUMAN	0.373793	FALSE
P40763	STAT3	Signal transducer and activator of transcription 3	STAT3_HUMAN	-0.158331	FALSE
Q9C0F1	CEP44	Centrosomal protein of 44 kDa	CEP44_HUMAN	0.867068	TRUE
P20618	PSMB1	Proteasome subunit beta type-1	PSB1_HUMAN	2.21423	TRUE
P30520	ADSS	Adenylosuccinate synthetase isozyme 2	PURA2_HUMAN	0.265667	FALSE
Q99714	HSD17B10	3-hydroxyacyl-CoA dehydrogenase type-2	HCD2_HUMAN	-0.608514	FALSE
P05455	SSB	Lupus La protein	LA_HUMAN	0.17143	FALSE
Q8NI35	INADL	InaD-like protein	INADL_HUMAN	0.97121	TRUE
Q9Y285	FARSA	Phenylalanine--tRNA ligase alpha subunit	SYFA_HUMAN	-0.315881	FALSE
P34932	HSPA4	Heat shock 70 kDa protein 4	HSP74_HUMAN	0.0336377	FALSE
Q86X53	ERICH1	Glutamate-rich protein 1	ERIC1_HUMAN	0.857895	TRUE
Q7KZ85	SUPT6H	Transcription elongation factor SPT6	SPT6H_HUMAN	0.0858936	FALSE
Q6XZF7	DNMBP	Dynamin-binding protein	DNMBP_HUMAN	0.816028	TRUE
Q9NVR5	DNAAF2	Protein kintoun	KTU_HUMAN	0.960236	TRUE
Q8IWZ8	SUGP1	SURP and G-patch domain-containing protein 1	SUGP1_HUMAN	1.6385	TRUE
Q02218	OGDH	2-oxoglutarate dehydrogenase, mitochondrial	ODO1_HUMAN	0.778659	TRUE
A8MXV4	NUDT19	Nucleoside diphosphate-linked moiety X motif 19	NUD19_HUMAN	0.874965	TRUE
Q9Y2U8	LEMD3	Inner nuclear membrane protein Man1	MAN1_HUMAN	0.293202	FALSE
Q9Y6K9	IKBKG	NF-kappa-B essential modulator	NEMO_HUMAN	0.831925	TRUE
Q9UJF2	RASAL2	Ras GTPase-activating protein nGAP	NGAP_HUMAN	0.771429	TRUE
Q16134	ETFDH	Electron transfer flavoprotein-ubiquinone oxidoreductase, mitochondrial	ETFD_HUMAN	0.228131	FALSE
Q8WXG6	MADD	MAP kinase-activating death domain protein	MADD_HUMAN	0.926159	TRUE
Q9BYW2	SETD2	Histone-lysine N-methyltransferase SETD2	SETD2_HUMAN	0.42941	FALSE
Q9Y2W2	WBP11	WW domain-binding protein 11	WBP11_HUMAN	0.327351	FALSE
Q8IWB9	TEX2	Testis-expressed sequence 2 protein	TEX2_HUMAN	0.574794	FALSE
Q07157	TJP1	Tight junction protein ZO-1	ZO1_HUMAN	1.46539	TRUE
Q8N3X1	FNBP4	Formin-binding protein 4	FNBP4_HUMAN	1.01525	TRUE
Q9BRS2	RIOK1	Serine/threonine-protein kinase RIO1	RIOK1_HUMAN	0.0258555	FALSE
Q9ULT8	HECTD1	E3 ubiquitin-protein ligase HECTD1	HECD1_HUMAN	0.571524	FALSE
Q9BUP0	EFHD1	EF-hand domain-containing protein D1	EFHD1_HUMAN	1.16015	TRUE
Q15029	EFTUD2	116 kDa U5 small nuclear ribonucleoprotein component	U5S1_HUMAN	0.230145	FALSE
Q96KQ4	PPP1R13B	Apoptosis-stimulating of p53 protein 1	ASPP1_HUMAN	1.07081	TRUE
Q8IXS6	PALM2	Paralemmin-2	PALM2_HUMAN	0.746554	FALSE
P09661	SNRPA1	U2 small nuclear ribonucleoprotein A'	RU2A_HUMAN	0.597041	FALSE
Q9UNY4	TTF2	Transcription termination factor 2	TTF2_HUMAN	0.397669	FALSE
Q9BZF1	OSBPL8	Oxysterol-binding protein-related protein 8	OSBL8_HUMAN	0.24255	FALSE
Q15459	SF3A1	Splicing factor 3A subunit 1	SF3A1_HUMAN	1.37812	TRUE
O95232	LUC7L3	Luc7-like protein 3	LC7L3_HUMAN	-0.14295	FALSE
A7MCY6	TBKBP1	TANK-binding kinase 1-binding protein 1	TBKB1_HUMAN	0.819311	TRUE
Q9BV44	THUMPD3	THUMP domain-containing protein 3	THUM3_HUMAN	0.300576	FALSE
O94964	SOGA1	Protein SOGA1	SOGA1_HUMAN	0.820219	TRUE
Q9UBT2	UBA2	SUMO-activating enzyme subunit 2	SAE2_HUMAN	0.159851	FALSE
O60264	SMARCA5	SWI/SNF-related matrix-associated actin-dependent regulator of chromatin subfamily A member 5	SMCA5_HUMAN	-0.126651	FALSE
Q8IWZ3	ANKHD1	Ankyrin repeat and KH domain-containing protein 1	ANKH1_HUMAN	0.343086	FALSE
Q9NQ48	LZTFL1	Leucine zipper transcription factor-like protein 1	LZTL1_HUMAN	0.645397	FALSE
O95801	TTC4	Tetratricopeptide repeat protein 4	TTC4_HUMAN	0.952448	TRUE
Q9HB21	PLEKHA1	Pleckstrin homology domain-containing family A member 1	PKHA1_HUMAN	0.594066	FALSE
P46939	UTRN	Utrophin	UTRO_HUMAN	1.31641	TRUE
Q8WWI1	LMO7	LIM domain only protein 7	LMO7_HUMAN	0.800908	TRUE
O15027	SEC16A	Protein transport protein Sec16A	SC16A_HUMAN	0.0328041	FALSE
Q9ULJ3	ZBTB21	Zinc finger and BTB domain-containing protein 21	ZBT21_HUMAN	0.647867	FALSE
O94788	ALDH1A2	Retinal dehydrogenase 2	AL1A2_HUMAN	0.031857	FALSE
P53999	SUB1	Activated RNA polymerase II transcriptional coactivator p15	TCP4_HUMAN	0.554085	FALSE
O43707	ACTN4	Alpha-actinin-4	ACTN4_HUMAN	-0.00504774	FALSE
Q13177	PAK2	Serine/threonine-protein kinase PAK 2	PAK2_HUMAN	0.287286	FALSE
O95197	RTN3	Reticulon-3	RTN3_HUMAN	1.05146	TRUE
Q13561	DCTN2	Dynactin subunit 2	DCTN2_HUMAN	0.326989	FALSE
P33991	MCM4	DNA replication licensing factor MCM4	MCM4_HUMAN	0.0220312	FALSE
Q99436	PSMB7	Proteasome subunit beta type-7	PSB7_HUMAN	2.08198	TRUE
O75152	ZC3H11A	Zinc finger CCCH domain-containing protein 11A	ZC11A_HUMAN	0.0245031	FALSE
Q9H6D7	HAUS4	HAUS augmin-like complex subunit 4	HAUS4_HUMAN	0.950984	TRUE
Q13409	DYNC1I2	Cytoplasmic dynein 1 intermediate chain 2	DC1I2_HUMAN	0.33173	FALSE
P50748	KNTC1	Kinetochore-associated protein 1	KNTC1_HUMAN	0.135234	FALSE
Q96ST3	SIN3A	Paired amphipathic helix protein Sin3a	SIN3A_HUMAN	0.531627	FALSE
P10244	MYBL2	Myb-related protein B	MYBB_HUMAN	0.720175	FALSE
Q9Y4E5	ZNF451	Zinc finger protein 451	ZN451_HUMAN	0.377871	FALSE
Q2M2I8	AAK1	AP2-associated protein kinase 1	AAK1_HUMAN	0.670182	FALSE
Q13043	STK4	Serine/threonine-protein kinase 4	STK4_HUMAN	0.545719	FALSE
P48147	PREP	Prolyl endopeptidase	PPCE_HUMAN	0.796336	TRUE
Q8TCU4	ALMS1	Alstrom syndrome protein 1	ALMS1_HUMAN	2.40721	TRUE
Q14997	PSME4	Proteasome activator complex subunit 4	PSME4_HUMAN	1.9295	TRUE
O14497	ARID1A	AT-rich interactive domain-containing protein 1A	ARI1A_HUMAN	0.751373	FALSE
Q8IZT6	ASPM	Abnormal spindle-like microcephaly-associated protein	ASPM_HUMAN	0.404216	FALSE
Q16513	PKN2	Serine/threonine-protein kinase N2	PKN2_HUMAN	-0.0920745	FALSE
Q9BSJ8	ESYT1	Extended synaptotagmin-1	ESYT1_HUMAN	-1.66797	FALSE
P48382	RFX5	DNA-binding protein RFX5	RFX5_HUMAN	0.449689	FALSE
Q8TBC4	UBA3	NEDD8-activating enzyme E1 catalytic subunit	UBA3_HUMAN	0.49518	FALSE
Q92733	PRCC	Proline-rich protein PRCC	PRCC_HUMAN	0.309089	FALSE
Q8ND24	RNF214	RING finger protein 214	RN214_HUMAN	0.423539	FALSE
P07910	HNRNPC	Heterogeneous nuclear ribonucleoproteins C1/C2	HNRPC_HUMAN	0.181464	FALSE
Q9Y4K4	MAP4K5	Mitogen-activated protein kinase kinase kinase kinase 5	M4K5_HUMAN	-0.21351	FALSE
O95456	PSMG1	Proteasome assembly chaperone 1	PSMG1_HUMAN	1.98248	TRUE
Q7Z4H3	HDDC2	HD domain-containing protein 2	HDDC2_HUMAN	0.316947	FALSE
Q13442	PDAP1	28 kDa heat- and acid-stable phosphoprotein	HAP28_HUMAN	0.346765	FALSE
O15090	ZNF536	Zinc finger protein 536	ZN536_HUMAN	0.723021	FALSE
P52739	ZNF131	Zinc finger protein 131	ZN131_HUMAN	0.480585	FALSE
Q7Z6Z7	HUWE1	E3 ubiquitin-protein ligase HUWE1	HUWE1_HUMAN	-0.123352	FALSE
O75182	SIN3B	Paired amphipathic helix protein Sin3b	SIN3B_HUMAN	0.429322	FALSE
Q69YH5	CDCA2	Cell division cycle-associated protein 2	CDCA2_HUMAN	0.498025	FALSE
Q7L8J4	SH3BP5L	SH3 domain-binding protein 5-like	3BP5L_HUMAN	0.894882	TRUE
Q5MNZ9	WIPI1	WD repeat domain phosphoinositide-interacting protein 1	WIPI1_HUMAN	0.418678	FALSE
P27708	CAD	CAD protein	PYR1_HUMAN	0.0727059	FALSE
Q9Y2J2	EPB41L3	Band 4.1-like protein 3	E41L3_HUMAN	1.12941	TRUE
Q7Z3K3	POGZ	Pogo transposable element with ZNF domain	POGZ_HUMAN	-0.357248	FALSE
Q13347	EIF3I	Eukaryotic translation initiation factor 3 subunit I	EIF3I_HUMAN	-0.333036	FALSE
Q9Y5B6	PAXBP1	PAX3- and PAX7-binding protein 1	PAXB1_HUMAN	0.797963	TRUE
Q9Y496	KIF3A	Kinesin-like protein KIF3A	KIF3A_HUMAN	0.290843	FALSE
O75663	TIPRL	TIP41-like protein	TIPRL_HUMAN	0.492794	FALSE
Q8NHV4	NEDD1	Protein NEDD1	NEDD1_HUMAN	-0.230555	FALSE
P23588	EIF4B	Eukaryotic translation initiation factor 4B	IF4B_HUMAN	0.49129	FALSE
P49458	SRP9	Signal recognition particle 9 kDa protein	SRP09_HUMAN	0.707259	FALSE
O60506	SYNCRIP	Heterogeneous nuclear ribonucleoprotein Q	HNRPQ_HUMAN	-0.0290668	FALSE
Q15811	ITSN1	Intersectin-1	ITSN1_HUMAN	0.72139	FALSE
Q14247	CTTN	Src substrate cortactin	SRC8_HUMAN	1.32494	TRUE
Q9BT73	PSMG3	Proteasome assembly chaperone 3	PSMG3_HUMAN	0.52302	FALSE
Q9H2H9	SLC38A1	Sodium-coupled neutral amino acid transporter 1	S38A1_HUMAN	0.415457	FALSE
P30566	ADSL	Adenylosuccinate lyase	PUR8_HUMAN	0.48837	FALSE
O95400	CD2BP2	CD2 antigen cytoplasmic tail-binding protein 2	CD2B2_HUMAN	0.711546	FALSE
Q8WUB8	PHF10	PHD finger protein 10	PHF10_HUMAN	0.257778	FALSE
Q9UPN7	PPP6R1	Serine/threonine-protein phosphatase 6 regulatory subunit 1	PP6R1_HUMAN	0.774465	TRUE
Q86UW6	N4BP2	NEDD4-binding protein 2	N4BP2_HUMAN	0.749893	FALSE
Q8NFU7	TET1	Methylcytosine dioxygenase TET1	TET1_HUMAN	0.656235	FALSE
P10606	COX5B	Cytochrome c oxidase subunit 5B, mitochondrial	COX5B_HUMAN	0.28425	FALSE
P25705	ATP5A1	ATP synthase subunit alpha, mitochondrial	ATPA_HUMAN	0.0655951	FALSE
Q8TEP8	CEP192	Centrosomal protein of 192 kDa	CE192_HUMAN	1.8296	TRUE
Q9Y3P9	RABGAP1	Rab GTPase-activating protein 1	RBGP1_HUMAN	0.391755	FALSE
Q96D71	REPS1	RalBP1-associated Eps domain-containing protein 1	REPS1_HUMAN	0.54872	FALSE
A1X283	SH3PXD2B	SH3 and PX domain-containing protein 2B	SPD2B_HUMAN	0.507246	FALSE
P29317	EPHA2	Ephrin type-A receptor 2	EPHA2_HUMAN	0.42792	FALSE
O14737	PDCD5	Programmed cell death protein 5	PDCD5_HUMAN	0.469829	FALSE
O15160	POLR1C	DNA-directed RNA polymerases I and III subunit RPAC1	RPAC1_HUMAN	-0.532194	FALSE
P35612	ADD2	Beta-adducin	ADDB_HUMAN	0.442644	FALSE
Q9H2J7	SLC6A15	Sodium-dependent neutral amino acid transporter B(0)AT2	S6A15_HUMAN	0.452664	FALSE
Q9NW82	WDR70	WD repeat-containing protein 70	WDR70_HUMAN	0.231633	FALSE
Q92917	GPKOW	G patch domain and KOW motifs-containing protein	GPKOW_HUMAN	0.323645	FALSE
Q9BY89	KIAA1671	Uncharacterized protein KIAA1671	K1671_HUMAN	1.57979	TRUE
Q9H6S0	YTHDC2	Probable ATP-dependent RNA helicase YTHDC2	YTDC2_HUMAN	0.175268	FALSE
P35606	COPB2	Coatomer subunit beta'	COPB2_HUMAN	-0.89257	FALSE
P30046	DDT	D-dopachrome decarboxylase	DOPD_HUMAN	0.975148	TRUE
Q92574	TSC1	Hamartin	TSC1_HUMAN	0.575848	FALSE
P07814	EPRS	Bifunctional glutamate/proline--tRNA ligase	SYEP_HUMAN	-0.717692	FALSE
Q5W0B1	RNF219	RING finger protein 219	RN219_HUMAN	0.735562	FALSE
Q9BW85	CCDC94	Coiled-coil domain-containing protein 94	CCD94_HUMAN	0.563048	FALSE
O15212	PFDN6	Prefoldin subunit 6	PFD6_HUMAN	-1.35006	FALSE
Q9NVM4	PRMT7	Protein arginine N-methyltransferase 7	ANM7_HUMAN	0.517579	FALSE
Q92889	ERCC4	DNA repair endonuclease XPF	XPF_HUMAN	0.727955	FALSE
Q96LB3	IFT74	Intraflagellar transport protein 74 homolog	IFT74_HUMAN	1.82571	TRUE
Q69YN2	CWF19L1	CWF19-like protein 1	C19L1_HUMAN	0.236458	FALSE
Q13615	MTMR3	Myotubularin-related protein 3	MTMR3_HUMAN	0.663791	FALSE
Q13439	GOLGA4	Golgin subfamily A member 4	GOGA4_HUMAN	0.830032	TRUE
Q9Y2W6	TDRKH	Tudor and KH domain-containing protein	TDRKH_HUMAN	0.159915	FALSE
Q9UKT4	FBXO5	F-box only protein 5	FBX5_HUMAN	0.831461	TRUE
Q9UBQ0	VPS29	Vacuolar protein sorting-associated protein 29	VPS29_HUMAN	0.329587	FALSE
Q9BZJ0	CRNKL1	Crooked neck-like protein 1	CRNL1_HUMAN	-0.206462	FALSE
O94992	HEXIM1	Protein HEXIM1	HEXI1_HUMAN	0.610214	FALSE
Q00534	CDK6	Cyclin-dependent kinase 6	CDK6_HUMAN	-0.16951	FALSE
Q96KB5	PBK	Lymphokine-activated killer T-cell-originated protein kinase	TOPK_HUMAN	0.367107	FALSE
P49720	PSMB3	Proteasome subunit beta type-3	PSB3_HUMAN	2.09877	TRUE
Q9H7N4	SCAF1	Splicing factor, arginine/serine-rich 19	SFR19_HUMAN	0.615068	FALSE
Q96EB1	ELP4	Elongator complex protein 4	ELP4_HUMAN	0.734773	FALSE
Q8TD19	NEK9	Serine/threonine-protein kinase Nek9	NEK9_HUMAN	-0.776541	FALSE
P48506	GCLC	Glutamate--cysteine ligase catalytic subunit	GSH1_HUMAN	0.631567	FALSE
Q13546	RIPK1	Receptor-interacting serine/threonine-protein kinase 1	RIPK1_HUMAN	0.277281	FALSE
A3KN83	SBNO1	Protein strawberry notch homolog 1	SBNO1_HUMAN	-0.800337	FALSE
Q86XP1	DGKH	Diacylglycerol kinase eta	DGKH_HUMAN	0.408181	FALSE
Q1MSJ5	CSPP1	Centrosome and spindle pole-associated protein 1	CSPP1_HUMAN	0.394538	FALSE
Q9NP61	ARFGAP3	ADP-ribosylation factor GTPase-activating protein 3	ARFG3_HUMAN	0.299299	FALSE
P78362	SRPK2	SRSF protein kinase 2	SRPK2_HUMAN	0.318966	FALSE
O43432	EIF4G3	Eukaryotic translation initiation factor 4 gamma 3	IF4G3_HUMAN	1.46609	TRUE
Q9NVX2	NLE1	Notchless protein homolog 1	NLE1_HUMAN	0.682095	FALSE
Q9NQC3	RTN4	Reticulon-4	RTN4_HUMAN	0.513342	FALSE
O14562	UBFD1	Ubiquitin domain-containing protein UBFD1	UBFD1_HUMAN	0.376574	FALSE
Q9Y6G9	DYNC1LI1	Cytoplasmic dynein 1 light intermediate chain 1	DC1L1_HUMAN	-0.344808	FALSE
Q15631	TSN	Translin	TSN_HUMAN	0.338781	FALSE
P22681	CBL	E3 ubiquitin-protein ligase CBL	CBL_HUMAN	0.743093	FALSE
Q9NQC7	CYLD	Ubiquitin carboxyl-terminal hydrolase CYLD	CYLD_HUMAN	0.591728	FALSE
P63208	SKP1	S-phase kinase-associated protein 1	SKP1_HUMAN	-0.0278915	FALSE
Q86YC2	PALB2	Partner and localizer of BRCA2	PALB2_HUMAN	0.64031	FALSE
Q9Y3R0	GRIP1	Glutamate receptor-interacting protein 1	GRIP1_HUMAN	0.608092	FALSE
P28074	PSMB5	Proteasome subunit beta type-5	PSB5_HUMAN	2.14589	TRUE
Q86TI2	DPP9	Dipeptidyl peptidase 9	DPP9_HUMAN	0.399809	FALSE
Q13823	GNL2	Nucleolar GTP-binding protein 2	NOG2_HUMAN	-0.0992642	FALSE
Q8TAT6	NPLOC4	Nuclear protein localization protein 4 homolog	NPL4_HUMAN	-0.0698319	FALSE
P35580	MYH10	Myosin-10	MYH10_HUMAN	-0.503217	FALSE
Q8N573	OXR1	Oxidation resistance protein 1	OXR1_HUMAN	0.193802	FALSE
Q9BXB4	OSBPL11	Oxysterol-binding protein-related protein 11	OSB11_HUMAN	0.291572	FALSE
Q15555	MAPRE2	Microtubule-associated protein RP/EB family member 2	MARE2_HUMAN	0.513036	FALSE
Q15678	PTPN14	Tyrosine-protein phosphatase non-receptor type 14	PTN14_HUMAN	0.0788828	FALSE
Q9BVW5	TIPIN	TIMELESS-interacting protein	TIPIN_HUMAN	0.913496	TRUE
Q3YEC7	RABL6	Rab-like protein 6	RABL6_HUMAN	0.210765	FALSE
P62191	PSMC1	26S protease regulatory subunit 4	PRS4_HUMAN	2.43526	TRUE
Q96PY6	NEK1	Serine/threonine-protein kinase Nek1	NEK1_HUMAN	1.59178	TRUE
Q9Y4F5	CEP170B	Centrosomal protein of 170 kDa protein B	C170B_HUMAN	0.504947	FALSE
O00231	PSMD11	26S proteasome non-ATPase regulatory subunit 11	PSD11_HUMAN	0.22906	FALSE
Q99707	MTR	Methionine synthase	METH_HUMAN	-0.464812	FALSE
Q96BK5	PINX1	PIN2/TERF1-interacting telomerase inhibitor 1	PINX1_HUMAN	0.183275	FALSE
Q96IZ5	RBM41	RNA-binding protein 41	RBM41_HUMAN	-0.0082277	FALSE
O75937	DNAJC8	DnaJ homolog subfamily C member 8	DNJC8_HUMAN	-0.20703	FALSE
Q8IYB1	MB21D2	Protein MB21D2	M21D2_HUMAN	0.198104	FALSE
O60333	KIF1B	Kinesin-like protein KIF1B	KIF1B_HUMAN	0.689948	FALSE
Q96L73	NSD1	Histone-lysine N-methyltransferase, H3 lysine-36 and H4 lysine-20 specific	NSD1_HUMAN	0.4426	FALSE
Q9BX66	SORBS1	Sorbin and SH3 domain-containing protein 1	SRBS1_HUMAN	0.789262	TRUE
Q02952	AKAP12	A-kinase anchor protein 12	AKA12_HUMAN	1.29799	TRUE
Q3V6T2	CCDC88A	Girdin	GRDN_HUMAN	0.934956	TRUE
Q6VMQ6	ATF7IP	Activating transcription factor 7-interacting protein 1	MCAF1_HUMAN	0.614305	FALSE
Q15020	SART3	Squamous cell carcinoma antigen recognized by T-cells 3	SART3_HUMAN	-0.609086	FALSE
Q6PIW4	FIGNL1	Fidgetin-like protein 1	FIGL1_HUMAN	0.631616	FALSE
Q9P265	DIP2B	Disco-interacting protein 2 homolog B	DIP2B_HUMAN	0.47365	FALSE
Q9UGK8	SERGEF	Secretion-regulating guanine nucleotide exchange factor	SRGEF_HUMAN	0.732303	FALSE
Q86V15	CASZ1	Zinc finger protein castor homolog 1	CASZ1_HUMAN	0.806379	TRUE
P07942	LAMB1	Laminin subunit beta-1	LAMB1_HUMAN	0.399032	FALSE
Q9Y467	SALL2	Sal-like protein 2	SALL2_HUMAN	0.40122	FALSE
Q9UKE5	TNIK	TRAF2 and NCK-interacting protein kinase	TNIK_HUMAN	0.200803	FALSE
Q9UBF2	COPG2	Coatomer subunit gamma-2	COPG2_HUMAN	1.35662	TRUE
Q9HAW4	CLSPN	Claspin	CLSPN_HUMAN	0.869478	TRUE
Q53GG5	PDLIM3	PDZ and LIM domain protein 3	PDLI3_HUMAN	0.938073	TRUE
Q16531	DDB1	DNA damage-binding protein 1	DDB1_HUMAN	0.0470368	FALSE
Q6P996	PDXDC1	Pyridoxal-dependent decarboxylase domain-containing protein 1	PDXD1_HUMAN	0.188634	FALSE
Q8TCY9	URGCP	Up-regulator of cell proliferation	URGCP_HUMAN	0.545909	FALSE
P52655	GTF2A1	Transcription initiation factor IIA subunit 1	TF2AA_HUMAN	0.0245915	FALSE
Q9NV79	PCMTD2	Protein-L-isoaspartate O-methyltransferase domain-containing protein 2	PCMD2_HUMAN	0.337449	FALSE
Q9UNS2	COPS3	COP9 signalosome complex subunit 3	CSN3_HUMAN	0.491207	FALSE
Q86V97	KBTBD6	Kelch repeat and BTB domain-containing protein 6	KBTB6_HUMAN	0.412147	FALSE
Q9GZT8	NIF3L1	NIF3-like protein 1	NIF3L_HUMAN	0.645446	FALSE
Q5VZ89	DENND4C	DENN domain-containing protein 4C	DEN4C_HUMAN	1.63388	TRUE
P42696	RBM34	RNA-binding protein 34	RBM34_HUMAN	-0.714673	FALSE
O95155	UBE4B	Ubiquitin conjugation factor E4 B	UBE4B_HUMAN	0.464015	FALSE
Q8NG08	HELB	DNA helicase B	HELB_HUMAN	0.238901	FALSE
Q8WVZ9	KBTBD7	Kelch repeat and BTB domain-containing protein 7	KBTB7_HUMAN	0.680294	FALSE
Q13136	PPFIA1	Liprin-alpha-1	LIPA1_HUMAN	0.328149	FALSE
Q8WXX5	DNAJC9	DnaJ homolog subfamily C member 9	DNJC9_HUMAN	0.0411196	FALSE
Q9NVR0	KLHL11	Kelch-like protein 11	KLH11_HUMAN	0.452814	FALSE
P11274	BCR	Breakpoint cluster region protein	BCR_HUMAN	-0.0187756	FALSE
O95235	KIF20A	Kinesin-like protein KIF20A	KI20A_HUMAN	0.233159	FALSE
P78344	EIF4G2	Eukaryotic translation initiation factor 4 gamma 2	IF4G2_HUMAN	-0.494596	FALSE
Q9UK61	FAM208A	Protein TASOR	TASOR_HUMAN	1.58971	TRUE
Q96RL7	VPS13A	Vacuolar protein sorting-associated protein 13A	VP13A_HUMAN	-0.0417085	FALSE
O95789	ZMYM6	Zinc finger MYM-type protein 6	ZMYM6_HUMAN	1.08438	TRUE
P27694	RPA1	Replication protein A 70 kDa DNA-binding subunit	RFA1_HUMAN	-0.14484	FALSE
Q7Z5L2	R3HCC1L	Coiled-coil domain-containing protein R3HCC1L	R3HCL_HUMAN	0.7456	FALSE
Q8NCM8	DYNC2H1	Cytoplasmic dynein 2 heavy chain 1	DYHC2_HUMAN	0.284833	FALSE
P28290	SSFA2	Sperm-specific antigen 2	SSFA2_HUMAN	0.669679	FALSE
O14656	TOR1A	Torsin-1A	TOR1A_HUMAN	0.687091	FALSE
Q96DI7	SNRNP40	U5 small nuclear ribonucleoprotein 40 kDa protein	SNR40_HUMAN	0.294574	FALSE
Q16799	RTN1	Reticulon-1	RTN1_HUMAN	0.68282	FALSE
Q07955	SRSF1	Serine/arginine-rich splicing factor 1	SRSF1_HUMAN	-0.384083	FALSE
P06744	GPI	Glucose-6-phosphate isomerase	G6PI_HUMAN	1.72791	TRUE
Q6PD74	AAGAB	Alpha- and gamma-adaptin-binding protein p34	AAGAB_HUMAN	0.414245	FALSE
Q147X3	NAA30	N-alpha-acetyltransferase 30	NAA30_HUMAN	0.22447	FALSE
Q5T5P2	KIAA1217	Sickle tail protein homolog	SKT_HUMAN	0.627275	FALSE
Q6P2E9	EDC4	Enhancer of mRNA-decapping protein 4	EDC4_HUMAN	0.298195	FALSE
Q8IU81	IRF2BP1	Interferon regulatory factor 2-binding protein 1	I2BP1_HUMAN	0.857876	TRUE
Q5VWZ2	LYPLAL1	Lysophospholipase-like protein 1	LYPL1_HUMAN	0.476125	FALSE
Q9NZC9	SMARCAL1	SWI/SNF-related matrix-associated actin-dependent regulator of chromatin subfamily A-like protein 1	SMAL1_HUMAN	0.660559	FALSE
Q9H892	TTC12	Tetratricopeptide repeat protein 12	TTC12_HUMAN	0.648119	FALSE
P10586	PTPRF	Receptor-type tyrosine-protein phosphatase F	PTPRF_HUMAN	0.175311	FALSE
P20020	ATP2B1	Plasma membrane calcium-transporting ATPase 1	AT2B1_HUMAN	0.0780255	FALSE
A0JNW5	UHRF1BP1L	UHRF1-binding protein 1-like	UH1BL_HUMAN	1.51338	TRUE
Q15008	PSMD6	26S proteasome non-ATPase regulatory subunit 6	PSMD6_HUMAN	-0.1479	FALSE
Q659C4	LARP1B	La-related protein 1B	LAR1B_HUMAN	0.657602	FALSE
P32019	INPP5B	Type II inositol 1,4,5-trisphosphate 5-phosphatase	I5P2_HUMAN	0.731886	FALSE
Q92995	USP13	Ubiquitin carboxyl-terminal hydrolase 13	UBP13_HUMAN	0.725065	FALSE
Q9P2E9	RRBP1	Ribosome-binding protein 1	RRBP1_HUMAN	-0.237211	FALSE
Q96HW7	INTS4	Integrator complex subunit 4	INT4_HUMAN	0.606097	FALSE
Q9HCJ0	TNRC6C	Trinucleotide repeat-containing gene 6C protein	TNR6C_HUMAN	0.760859	TRUE
P31689	DNAJA1	DnaJ homolog subfamily A member 1	DNJA1_HUMAN	-0.0506458	FALSE
Q9NQX3	GPHN	Gephyrin	GEPH_HUMAN	-0.291496	FALSE
P49736	MCM2	DNA replication licensing factor MCM2	MCM2_HUMAN	0.3826	FALSE
P33176	KIF5B	Kinesin-1 heavy chain	KINH_HUMAN	1.14656	TRUE
O00233	PSMD9	26S proteasome non-ATPase regulatory subunit 9	PSMD9_HUMAN	0.0871492	FALSE
P08240	SRPR	Signal recognition particle receptor subunit alpha	SRPR_HUMAN	-0.105771	FALSE
O75381	PEX14	Peroxisomal membrane protein PEX14	PEX14_HUMAN	0.427125	FALSE
Q5T3I0	GPATCH4	G patch domain-containing protein 4	GPTC4_HUMAN	0.647743	FALSE
Q9NX55	HYPK	Huntingtin-interacting protein K	HYPK_HUMAN	0.636447	FALSE
Q9H3P7	ACBD3	Golgi resident protein GCP60	GCP60_HUMAN	-1.13927	FALSE
[truncated: 137 more rows]

## Sheet: Automated_4mio_90min
List of potential candidates using the classifier and the automated workflow with 4 Mio cells as input and running a 90 min LC gradient.
UniProtIds	Genes	ProteinDescriptions	rank.sum	enriched
Q09666	AHNAK	Neuroblast differentiation-associated protein AHNAK	2.22611	TRUE
P50990	CCT8	T-complex protein 1 subunit theta	1.96839	TRUE
Q96JH7	VCPIP1	Deubiquitinating protein VCIP135	1.36449	TRUE
P48382	RFX5	DNA-binding protein RFX5	0.646054	TRUE
Q15596	NCOA2	Nuclear receptor coactivator 2	0.343814	FALSE
Q9NQ86	TRIM36	E3 ubiquitin-protein ligase TRIM36	0.770127	TRUE
Q8NFU5	IPMK	Inositol polyphosphate multikinase	0.990412	TRUE
A6NDU8	C5orf51	UPF0600 protein C5orf51	0.728224	TRUE
Q9P2M7	CGN	Cingulin	0.881386	TRUE
P50219	MNX1	Motor neuron and pancreas homeobox protein 1	0.195529	FALSE
Q9Y4E5	ZNF451	Zinc finger protein 451	0.327333	FALSE
Q7Z6K5	ARPIN	Arpin	0.607059	TRUE
Q99622	C12orf57	Protein C10	0.606003	TRUE
Q9BX63	BRIP1	Fanconi anemia group J protein	1.49096	TRUE
Q13405	MRPL49	39S ribosomal protein L49, mitochondrial	0.411407	FALSE
P12955	PEPD	Xaa-Pro dipeptidase	0.701679	TRUE
Q8N4C6	NIN	Ninein	1.0475	TRUE
Q9ULV3	CIZ1	Cip1-interacting zinc finger protein	0.615597	TRUE
P82675	MRPS5	28S ribosomal protein S5, mitochondrial	-0.294935	FALSE
Q9NRM7	LATS2	Serine/threonine-protein kinase LATS2	0.869364	TRUE
A1L390	PLEKHG3	Pleckstrin homology domain-containing family G member 3	0.834413	TRUE
Q92628	KIAA0232	Uncharacterized protein KIAA0232	0.643894	TRUE
P42696	RBM34	RNA-binding protein 34	0.316254	FALSE
O15143	ARPC1B	Actin-related protein 2/3 complex subunit 1B	0.0195218	FALSE
P49959	MRE11A	Double-strand break repair protein MRE11A	1.21365	TRUE
Q5W0B1	RNF219	RING finger protein 219	0.498603	FALSE
P63165	SUMO1	Small ubiquitin-related modifier 1	0.858202	TRUE
P06753	TPM3	Tropomyosin alpha-3 chain	0.268601	FALSE
Q9UKV3	ACIN1	Apoptotic chromatin condensation inducer in the nucleus	-0.0642791	FALSE
Q9P0U4	CXXC1	CXXC-type zinc finger protein 1	0.52142	FALSE
Q01804	OTUD4	OTU domain-containing protein 4	0.374348	FALSE
Q96FV9	THOC1	THO complex subunit 1	0.17571	FALSE
Q9H8G2	CAAP1	Caspase activity and apoptosis inhibitor 1	0.44327	FALSE
Q92733	PRCC	Proline-rich protein PRCC	0.580948	TRUE
Q96C90	PPP1R14B	Protein phosphatase 1 regulatory subunit 14B	0.633548	TRUE
O14818	PSMA7	Proteasome subunit alpha type-7	1.75933	TRUE
O95544	NADK	NAD kinase	0.414239	FALSE
P14866	HNRNPL	Heterogeneous nuclear ribonucleoprotein L	-0.019547	FALSE
O15021	MAST4	Microtubule-associated serine/threonine-protein kinase 4	0.618943	TRUE
Q9Y3R5	DOPEY2	Protein dopey-2	0.580305	TRUE
P32119	PRDX2	Peroxiredoxin-2	0.104242	FALSE
P29084	GTF2E2	Transcription initiation factor IIE subunit beta	-0.165995	FALSE
Q3B7T1	EDRF1	Erythroid differentiation-related factor 1	0.181305	FALSE
Q8ND82	ZNF280C	Zinc finger protein 280C	0.228186	FALSE
P26038	MSN	Moesin	0.00974266	FALSE
Q02487	DSC2	Desmocollin-2	0.634131	TRUE
Q9UKX7	NUP50	Nuclear pore complex protein Nup50	1.4606	TRUE
Q15464	SHB	SH2 domain-containing adapter protein B	0.732536	TRUE
Q14202	ZMYM3	Zinc finger MYM-type protein 3	0.385131	FALSE
O75330	HMMR	Hyaluronan mediated motility receptor	0.244902	FALSE
P78417	GSTO1	Glutathione S-transferase omega-1	0.749685	TRUE
Q08AD1	CAMSAP2	Calmodulin-regulated spectrin-associated protein 2	0.3797	FALSE
Q5VWQ0	RSBN1	Round spermatid basic protein 1	0.566547	FALSE
Q9BPZ3	PAIP2	Polyadenylate-binding protein-interacting protein 2	0.548311	FALSE
Q5VTE6	ANGEL2	Protein angel homolog 2	0.191463	FALSE
Q86XL3	ANKLE2	Ankyrin repeat and LEM domain-containing protein 2	-0.22297	FALSE
P62753	RPS6	40S ribosomal protein S6	0.728161	TRUE
O95721	SNAP29	Synaptosomal-associated protein 29	1.35556	TRUE
Q9NWB7	IFT57	Intraflagellar transport protein 57 homolog	0.621851	TRUE
Q96DR7	ARHGEF26	Rho guanine nucleotide exchange factor 26	0.447681	FALSE
Q86YS7	C2CD5	C2 domain-containing protein 5	0.462917	FALSE
Q9P2S5	WRAP73	WD repeat-containing protein WRAP73	0.386398	FALSE
Q9P2B4	CTTNBP2NL	CTTNBP2 N-terminal-like protein	0.735152	TRUE
Q8N4Q1	CHCHD4	Mitochondrial intermembrane space import and assembly protein 40	0.476089	FALSE
Q9H869	YY1AP1	YY1-associated protein 1	0.914061	TRUE
O60293	ZFC3H1	Zinc finger C3H1 domain-containing protein	0.079654	FALSE
Q9UMY4	SNX12	Sorting nexin-12	0.764167	TRUE
Q9ULP9	TBC1D24	TBC1 domain family member 24	0.752897	TRUE
O43379	WDR62	WD repeat-containing protein 62	1.22758	TRUE
Q9H6D7	HAUS4	HAUS augmin-like complex subunit 4	0.539228	FALSE
Q659C4	LARP1B	La-related protein 1B	0.00176269	FALSE
Q99963	SH3GL3	Endophilin-A3	0.815566	TRUE
Q15814	TBCC	Tubulin-specific chaperone C	0.321963	FALSE
Q9BVA0	KATNB1	Katanin p80 WD40 repeat-containing subunit B1	0.589683	TRUE
Q99471	PFDN5	Prefoldin subunit 5	0.0508783	FALSE
P13667	PDIA4	Protein disulfide-isomerase A4	-0.253867	FALSE
O00221	NFKBIE	NF-kappa-B inhibitor epsilon	0.413537	FALSE
Q9UL46	PSME2	Proteasome activator complex subunit 2	0.63532	TRUE
P45973	CBX5	Chromobox protein homolog 5	0.307334	FALSE
Q13596	SNX1	Sorting nexin-1	1.39561	TRUE
O43660	PLRG1	Pleiotropic regulator 1	0.163439	FALSE
Q15121	PEA15	Astrocytic phosphoprotein PEA-15	0.638323	TRUE
Q9ULJ3	ZBTB21	Zinc finger and BTB domain-containing protein 21	0.371097	FALSE
Q86W54	SPATA24	Spermatogenesis-associated protein 24	0.766601	TRUE
P56211	ARPP19	cAMP-regulated phosphoprotein 19	0.491421	FALSE
Q9Y3C6	PPIL1	Peptidyl-prolyl cis-trans isomerase-like 1	0.321138	FALSE
O95490	ADGRL2	Adhesion G protein-coupled receptor L2	0.535052	FALSE
Q06330	RBPJ	Recombining binding protein suppressor of hairless	0.381918	FALSE
Q53H80	AKIRIN2	Akirin-2	0.683339	TRUE
Q92598	HSPH1	Heat shock protein 105 kDa	0.0328274	FALSE
Q03001	DST	Dystonin	1.41777	TRUE
Q14181	POLA2	DNA polymerase alpha subunit B	0.266294	FALSE
Q9NVM4	PRMT7	Protein arginine N-methyltransferase 7	0.473213	FALSE
P52788	SMS	Spermine synthase	0.465403	FALSE
Q15555	MAPRE2	Microtubule-associated protein RP/EB family member 2	-0.503977	FALSE
Q9BUI4	POLR3C	DNA-directed RNA polymerase III subunit RPC3	0.438158	FALSE
O15318	POLR3G	DNA-directed RNA polymerase III subunit RPC7	0.401715	FALSE
Q96SU4	OSBPL9	Oxysterol-binding protein-related protein 9	0.453885	FALSE
P54136	RARS	Arginine--tRNA ligase, cytoplasmic	0.0709565	FALSE
Q9BXC9	BBS2	Bardet-Biedl syndrome 2 protein	0.471026	FALSE
P35711	SOX5	Transcription factor SOX-5	0.682703	TRUE
Q9UKK9	NUDT5	ADP-sugar pyrophosphatase	1.45386	TRUE
P98174	FGD1	FYVE, RhoGEF and PH domain-containing protein 1	0.29308	FALSE
P55884	EIF3B	Eukaryotic translation initiation factor 3 subunit B	-0.576008	FALSE
Q0PNE2	ELP6	Elongator complex protein 6	0.328173	FALSE
O95478	NSA2	Ribosome biogenesis protein NSA2 homolog	0.190493	FALSE
Q96K83	ZNF521	Zinc finger protein 521	0.603306	TRUE
O75390	CS	Citrate synthase, mitochondrial	0.371823	FALSE
O14976	GAK	Cyclin-G-associated kinase	0.034263	FALSE
Q6F5E8	RLTPR	Leucine-rich repeat-containing protein 16C	0.922692	TRUE
O00429	DNM1L	Dynamin-1-like protein	-0.583716	FALSE
Q9Y6K9	IKBKG	NF-kappa-B essential modulator	0.328461	FALSE
Q8NG31	CASC5	Protein CASC5	2.09098	TRUE
Q96EA4	SPDL1	Protein Spindly	1.49186	TRUE
Q13043	STK4	Serine/threonine-protein kinase 4	0.0730471	FALSE
O95425	SVIL	Supervillin	-0.0843367	FALSE
Q9UJA5	TRMT6	tRNA (adenine(58)-N(1))-methyltransferase non-catalytic subunit TRM6	-0.0306547	FALSE
P61758	VBP1	Prefoldin subunit 3	0.338703	FALSE
O60879	DIAPH2	Protein diaphanous homolog 2	0.0915079	FALSE
Q8TEW0	PARD3	Partitioning defective 3 homolog	0.404831	FALSE
O95229	ZWINT	ZW10 interactor	0.846469	TRUE
P62158	CALM1	Calmodulin	0.800703	TRUE
Q9Y2I7	PIKFYVE	1-phosphatidylinositol 3-phosphate 5-kinase	0.482211	FALSE
O60673	REV3L	DNA polymerase zeta catalytic subunit	0.536544	FALSE
Q9NS87	KIF15	Kinesin-like protein KIF15	1.48993	TRUE
Q6ZUJ8	PIK3AP1	Phosphoinositide 3-kinase adapter protein 1	0.516588	FALSE
Q5W0V3	FAM160B1	Protein FAM160B1	0.581082	TRUE
Q01831	XPC	DNA repair protein complementing XP-C cells	-0.163319	FALSE
Q8WY91	THAP4	THAP domain-containing protein 4	0.695494	TRUE
P41229	KDM5C	Lysine-specific demethylase 5C	0.377365	FALSE
Q9NRY4	ARHGAP35	Rho GTPase-activating protein 35	0.342204	FALSE
Q9BY42	RTFDC1	Protein RTF2 homolog	-0.0565883	FALSE
Q58WW2	DCAF6	DDB1- and CUL4-associated factor 6	0.379017	FALSE
P26374	CHML	Rab proteins geranylgeranyltransferase component A 2	0.429368	FALSE
P23921	RRM1	Ribonucleoside-diphosphate reductase large subunit	-0.0662518	FALSE
P33176	KIF5B	Kinesin-1 heavy chain	0.985376	TRUE
Q53GG5	PDLIM3	PDZ and LIM domain protein 3	0.819263	TRUE
P14735	IDE	Insulin-degrading enzyme	-0.0685082	FALSE
P55327	TPD52	Tumor protein D52	0.408046	FALSE
Q9Y6Q2	STON1	Stonin-1	0.349493	FALSE
Q9UL18	AGO1	Protein argonaute-1	0.673312	TRUE
Q2M2Z5	KIZ	Centrosomal protein kizuna	0.661269	TRUE
O95271	TNKS	Tankyrase-1	0.553703	FALSE
Q9UIF9	BAZ2A	Bromodomain adjacent to zinc finger domain protein 2A	-0.466981	FALSE
O95071	UBR5	E3 ubiquitin-protein ligase UBR5	-0.573845	FALSE
P52732	KIF11	Kinesin-like protein KIF11	-0.137803	FALSE
P55081	MFAP1	Microfibrillar-associated protein 1	1.28333	TRUE
Q12968	NFATC3	Nuclear factor of activated T-cells, cytoplasmic 3	0.685304	TRUE
Q7Z5J4	RAI1	Retinoic acid-induced protein 1	0.453408	FALSE
Q92551	IP6K1	Inositol hexakisphosphate kinase 1	0.533113	FALSE
Q9UHQ1	NARF	Nuclear prelamin A recognition factor	0.800676	TRUE
Q9H3P7	ACBD3	Golgi resident protein GCP60	-0.0255782	FALSE
Q9Y5Z7	HCFC2	Host cell factor 2	0.702828	TRUE
Q9HAU0	PLEKHA5	Pleckstrin homology domain-containing family A member 5	-0.715909	FALSE
Q6ICG6	KIAA0930	Uncharacterized protein KIAA0930	0.541148	FALSE
Q9UJY4	GGA2	ADP-ribosylation factor-binding protein GGA2	0.415427	FALSE
Q7Z4H3	HDDC2	HD domain-containing protein 2	-0.0733067	FALSE
P27816	MAP4	Microtubule-associated protein 4	0.277242	FALSE
Q86XP1	DGKH	Diacylglycerol kinase eta	0.319703	FALSE
Q9UKA4	AKAP11	A-kinase anchor protein 11	0.279244	FALSE
O96019	ACTL6A	Actin-like protein 6A	0.521076	FALSE
P19532	TFE3	Transcription factor E3	0.985651	TRUE
NaN	NaN	TREMBL:Q6IME9 Tax_Id=10090 Gene_Symbol=Krt72 Type-II keratin Kb35	1.03661	TRUE
Q5VSY0	GKAP1	G kinase-anchoring protein 1	0.27203	FALSE
O75909	CCNK	Cyclin-K	0.58713	TRUE
Q9UBT6	POLK	DNA polymerase kappa	0.45263	FALSE
P07737	PFN1	Profilin-1	0.359363	FALSE
P35611	ADD1	Alpha-adducin	0.296903	FALSE
Q9C0C9	UBE2O	(E3-independent) E2 ubiquitin-conjugating enzyme	1.04293	TRUE
Q01850	CDR2	Cerebellar degeneration-related protein 2	0.749922	TRUE
Q9H4G0	EPB41L1	Band 4.1-like protein 1	0.484072	FALSE
Q9NZ32	ACTR10	Actin-related protein 10	0.441062	FALSE
Q96IZ0	PAWR	PRKC apoptosis WT1 regulator protein	0.229534	FALSE
Q12972	PPP1R8	Nuclear inhibitor of protein phosphatase 1	0.159074	FALSE
Q07020	RPL18	60S ribosomal protein L18	0.370196	FALSE
Q96BK5	PINX1	PIN2/TERF1-interacting telomerase inhibitor 1	0.143901	FALSE
Q9HBM0	VEZT	Vezatin	0.519038	FALSE
P54727	RAD23B	UV excision repair protein RAD23 homolog B	0.767993	TRUE
Q9NTZ6	RBM12	RNA-binding protein 12	0.459249	FALSE
Q7Z333	SETX	Probable helicase senataxin	1.38303	TRUE
Q13506	NAB1	NGFI-A-binding protein 1	0.709367	TRUE
Q5JRA6	MIA3	Melanoma inhibitory activity protein 3	0.000458056	FALSE
Q13426	XRCC4	DNA repair protein XRCC4	0.115873	FALSE
Q13009	TIAM1	T-lymphoma invasion and metastasis-inducing protein 1	0.384368	FALSE
Q8TDN6	BRIX1	Ribosome biogenesis protein BRX1 homolog	0.199139	FALSE
Q15361	TTF1	Transcription termination factor 1	0.365976	FALSE
Q9Y462	ZNF711	Zinc finger protein 711	0.217257	FALSE
Q9ULT8	HECTD1	E3 ubiquitin-protein ligase HECTD1	-0.147866	FALSE
Q13615	MTMR3	Myotubularin-related protein 3	0.563582	FALSE
Q86YM7	HOMER1	Homer protein homolog 1	0.546031	FALSE
Q8TC07	TBC1D15	TBC1 domain family member 15	1.27503	TRUE
Q6P158	DHX57	Putative ATP-dependent RNA helicase DHX57	-0.308472	FALSE
O95999	BCL10	B-cell lymphoma/leukemia 10	0.52586	FALSE
Q8WU90	ZC3H15	Zinc finger CCCH domain-containing protein 15	-0.0781781	FALSE
O60292	SIPA1L3	Signal-induced proliferation-associated 1-like protein 3	0.366699	FALSE
Q8N9T8	KRI1	Protein KRI1 homolog	-0.355482	FALSE
O43166	SIPA1L1	Signal-induced proliferation-associated 1-like protein 1	0.667547	TRUE
P43034	PAFAH1B1	Platelet-activating factor acetylhydrolase IB subunit alpha	0.164693	FALSE
Q8IUX4	APOBEC3F	DNA dC->dU-editing enzyme APOBEC-3F	0.417039	FALSE
Q9C0C2	TNKS1BP1	182 kDa tankyrase-1-binding protein	0.295766	FALSE
Q9NX55	HYPK	Huntingtin-interacting protein K	0.632681	TRUE
Q9H4I2	ZHX3	Zinc fingers and homeoboxes protein 3	1.5086	TRUE
Q8NA72	POC5	Centrosomal protein POC5	0.607286	TRUE
Q8WU20	FRS2	Fibroblast growth factor receptor substrate 2	0.875215	TRUE
Q5VSL9	STRIP1	Striatin-interacting protein 1	0.275753	FALSE
O15085	ARHGEF11	Rho guanine nucleotide exchange factor 11	0.373256	FALSE
Q9NZC7	WWOX	WW domain-containing oxidoreductase	-0.367209	FALSE
Q1KMD3	HNRNPUL2	Heterogeneous nuclear ribonucleoprotein U-like protein 2	-0.133827	FALSE
Q92945	KHSRP	Far upstream element-binding protein 2	0.194591	FALSE
P49773	HINT1	Histidine triad nucleotide-binding protein 1	0.205453	FALSE
Q8IWQ3	BRSK2	Serine/threonine-protein kinase BRSK2	-0.320398	FALSE
Q6ZSR9	NaN	Uncharacterized protein FLJ45252	0.235785	FALSE
O60271	SPAG9	C-Jun-amino-terminal kinase-interacting protein 4	1.03775	TRUE
Q8TBC5	ZSCAN18	Zinc finger and SCAN domain-containing protein 18	0.873218	TRUE
P35573	AGL	Glycogen debranching enzyme	0.25938	FALSE
Q8NC54	KCT2	Keratinocyte-associated transmembrane protein 2	0.613225	TRUE
Q8TDJ6	DMXL2	DmX-like protein 2	0.183793	FALSE
Q15021	NCAPD2	Condensin complex subunit 1	0.0708043	FALSE
Q13185	CBX3	Chromobox protein homolog 3	0.0372063	FALSE
Q9NVP2	ASF1B	Histone chaperone ASF1B	0.59864	TRUE
Q8N720	ZNF655	Zinc finger protein 655	0.487561	FALSE
P51948	MNAT1	CDK-activating kinase assembly factor MAT1	0.447895	FALSE
P19338	NCL	Nucleolin	-0.230519	FALSE
Q9UHX1	PUF60	Poly(U)-binding-splicing factor PUF60	2.13767	TRUE
Q9H3U1	UNC45A	Protein unc-45 homolog A	1.32362	TRUE
Q9BYB4	GNB1L	Guanine nucleotide-binding protein subunit beta-like protein 1	0.367842	FALSE
Q86TU7	SETD3	Histone-lysine N-methyltransferase setd3	0.299505	FALSE
Q5T3I0	GPATCH4	G patch domain-containing protein 4	0.0313196	FALSE
Q1MSJ5	CSPP1	Centrosome and spindle pole-associated protein 1	0.286857	FALSE
Q14241	TCEB3	Transcription elongation factor B polypeptide 3	-0.0267929	FALSE
Q7L3B6	CDC37L1	Hsp90 co-chaperone Cdc37-like 1	0.748822	TRUE
Q7Z3E2	CCDC186	Coiled-coil domain-containing protein 186	0.777736	TRUE
Q8ND24	RNF214	RING finger protein 214	-0.00318058	FALSE
P06454	PTMA	Prothymosin alpha	0.722387	TRUE
P35606	COPB2	Coatomer subunit beta'	-0.194266	FALSE
Q02952	AKAP12	A-kinase anchor protein 12	0.808798	TRUE
Q15311	RALBP1	RalA-binding protein 1	0.0336769	FALSE
Q8NFH3	NUP43	Nucleoporin Nup43	0.0559231	FALSE
Q9NVX2	NLE1	Notchless protein homolog 1	0.522808	FALSE
P09884	POLA1	DNA polymerase alpha catalytic subunit	0.0343992	FALSE
P11166	SLC2A1	Solute carrier family 2, facilitated glucose transporter member 1	-0.0665476	FALSE
O95861	BPNT1	3'(2'),5'-bisphosphate nucleotidase 1	-0.554377	FALSE
Q9H0E9	BRD8	Bromodomain-containing protein 8	0.47567	FALSE
P30414	NKTR	NK-tumor recognition protein	0.250464	FALSE
P78362	SRPK2	SRSF protein kinase 2	0.38879	FALSE
Q9Y6D5	ARFGEF2	Brefeldin A-inhibited guanine nucleotide-exchange protein 2	0.396981	FALSE
O43303	CCP110	Centriolar coiled-coil protein of 110 kDa	1.53721	TRUE
Q9NYA4	MTMR4	Myotubularin-related protein 4	0.558392	FALSE
Q96PV7	FAM193B	Protein FAM193B	0.643274	TRUE
O95235	KIF20A	Kinesin-like protein KIF20A	-0.127328	FALSE
Q96DY7	MTBP	Mdm2-binding protein	-0.0356098	FALSE
Q8IU81	IRF2BP1	Interferon regulatory factor 2-binding protein 1	0.611769	TRUE
Q9Y6I3	EPN1	Epsin-1	0.392431	FALSE
Q6NSJ2	PHLDB3	Pleckstrin homology-like domain family B member 3	0.279479	FALSE
P10768	ESD	S-formylglutathione hydrolase	0.590605	TRUE
O14964	HGS	Hepatocyte growth factor-regulated tyrosine kinase substrate	0.00243353	FALSE
Q5H9F3	BCORL1	BCL-6 corepressor-like protein 1	0.456912	FALSE
Q8WYP5	AHCTF1	Protein ELYS	0.819786	TRUE
O43768	ENSA	Alpha-endosulfine	0.744142	TRUE
Q9Y6X4	FAM169A	Soluble lamin-associated protein of 75 kDa	0.12995	FALSE
P46776	RPL27A	60S ribosomal protein L27a	-0.255142	FALSE
P53804	TTC3	E3 ubiquitin-protein ligase TTC3	0.354864	FALSE
Q15370	TCEB2	Transcription elongation factor B polypeptide 2	-0.0539771	FALSE
P17098	ZNF8	Zinc finger protein 8	0.140405	FALSE
Q15813	TBCE	Tubulin-specific chaperone E	0.0387074	FALSE
Q9UQR1	ZNF148	Zinc finger protein 148	0.320904	FALSE
Q9Y520	PRRC2C	Protein PRRC2C	0.182073	FALSE
Q86Y07	VRK2	Serine/threonine-protein kinase VRK2	0.106086	FALSE
Q96DF8	DGCR14	Protein DGCR14	1.54707	TRUE
Q15788	NCOA1	Nuclear receptor coactivator 1	0.437676	FALSE
P49643	PRIM2	DNA primase large subunit	0.0435008	FALSE
O60308	CEP104	Centrosomal protein of 104 kDa	0.58117	TRUE
P21675	TAF1	Transcription initiation factor TFIID subunit 1	0.487512	FALSE
Q9NVM6	DNAJC17	DnaJ homolog subfamily C member 17	0.439585	FALSE
Q69YQ0	SPECC1L	Cytospin-A	0.618672	TRUE
Q04323	UBXN1	UBX domain-containing protein 1	-0.196271	FALSE
Q96KQ7	EHMT2	Histone-lysine N-methyltransferase EHMT2	0.214606	FALSE
Q9BYV8	CEP41	Centrosomal protein of 41 kDa	-0.0106802	FALSE
P46976	GYG1	Glycogenin-1	0.381764	FALSE
Q9BRR8	GPATCH1	G patch domain-containing protein 1	1.4022	TRUE
Q99707	MTR	Methionine synthase	-0.101116	FALSE
P47914	RPL29	60S ribosomal protein L29	-0.0710307	FALSE
O94854	KIAA0754	Uncharacterized protein KIAA0754	0.565997	FALSE
Q9UPM8	AP4E1	AP-4 complex subunit epsilon-1	-0.038671	FALSE
Q92766	RREB1	Ras-responsive element-binding protein 1	0.338765	FALSE
P57071	PRDM15	PR domain zinc finger protein 15	0.240478	FALSE
Q13111	CHAF1A	Chromatin assembly factor 1 subunit A	0.372795	FALSE
Q9BQI0	AIF1L	Allograft inflammatory factor 1-like	0.655954	TRUE
Q01484	ANK2	Ankyrin-2	-0.228198	FALSE
P49588	AARS	Alanine--tRNA ligase, cytoplasmic	-0.417031	FALSE
Q8IX90	SKA3	Spindle and kinetochore-associated protein 3	1.52013	TRUE
O75528	TADA3	Transcriptional adapter 3	0.385159	FALSE
Q9HD26	GOPC	Golgi-associated PDZ and coiled-coil motif-containing protein	-0.714629	FALSE
P42771	CDKN2A	Cyclin-dependent kinase inhibitor 2A	0.662965	TRUE
Q9UNS1	TIMELESS	Protein timeless homolog	0.294741	FALSE
Q96GA3	LTV1	Protein LTV1 homolog	-0.654063	FALSE
Q9UII4	HERC5	E3 ISG15--protein ligase HERC5	-0.171965	FALSE
O75131	CPNE3	Copine-3	-0.1698	FALSE
Q6VY07	PACS1	Phosphofurin acidic cluster sorting protein 1	-0.202949	FALSE
Q6R327	RICTOR	Rapamycin-insensitive companion of mTOR	-0.329525	FALSE
Q13356	PPIL2	Peptidyl-prolyl cis-trans isomerase-like 2	-0.355286	FALSE
Q14980	NUMA1	Nuclear mitotic apparatus protein 1	0.831856	TRUE
O14524	NEMP1	Nuclear envelope integral membrane protein 1	-0.00234425	FALSE
Q7Z2Z2	EFTUD1	Elongation factor Tu GTP-binding domain-containing protein 1	0.0300631	FALSE
Q5T5X7	BEND3	BEN domain-containing protein 3	0.722784	TRUE
Q9H7N4	SCAF1	Splicing factor, arginine/serine-rich 19	-0.0133324	FALSE
P50395	GDI2	Rab GDP dissociation inhibitor beta	0.192252	FALSE
P40222	TXLNA	Alpha-taxilin	0.0214689	FALSE
Q13868	EXOSC2	Exosome complex component RRP4	-0.273746	FALSE
Q5VYS8	ZCCHC6	Terminal uridylyltransferase 7	-0.00316462	FALSE
Q92769	HDAC2	Histone deacetylase 2	-0.106871	FALSE
Q14498	RBM39	RNA-binding protein 39	-0.00691831	FALSE
Q96T58	SPEN	Msx2-interacting protein	1.06011	TRUE
Q5SYE7	NHSL1	NHS-like protein 1	0.426438	FALSE
O75170	PPP6R2	Serine/threonine-protein phosphatase 6 regulatory subunit 2	0.565437	FALSE
O75821	EIF3G	Eukaryotic translation initiation factor 3 subunit G	-0.118909	FALSE
O95819	MAP4K4	Mitogen-activated protein kinase kinase kinase kinase 4	0.190074	FALSE
Q6P2P2	PRMT9	Putative protein arginine N-methyltransferase 9	0.201497	FALSE
Q9H2M9	RAB3GAP2	Rab3 GTPase-activating protein non-catalytic subunit	0.188566	FALSE
Q9NY74	ETAA1	Ewing's tumor-associated antigen 1	0.610681	TRUE
O60927	PPP1R11	Protein phosphatase 1 regulatory subunit 11	0.375347	FALSE
Q9GZT8	NIF3L1	NIF3-like protein 1	0.195535	FALSE
Q9Y512	SAMM50	Sorting and assembly machinery component 50 homolog	-0.0235188	FALSE
Q99550	MPHOSPH9	M-phase phosphoprotein 9	1.57401	TRUE
Q00403	GTF2B	Transcription initiation factor IIB	0.346201	FALSE
P42224	STAT1	Signal transducer and activator of transcription 1-alpha/beta	-0.667895	FALSE
Q86W56	PARG	Poly(ADP-ribose) glycohydrolase	0.349603	FALSE
Q14320	FAM50A	Protein FAM50A	0.341601	FALSE
Q9P219	CCDC88C	Protein Daple	0.542631	FALSE
Q9UHD1	CHORDC1	Cysteine and histidine-rich domain-containing protein 1	-0.182942	FALSE
O75461	E2F6	Transcription factor E2F6	0.306089	FALSE
P26378;Q12926	ELAVL4;ELAVL2	ELAV-like protein 4;ELAV-like protein 2	0.624182	TRUE
Q15942	ZYX	Zyxin	0.0614258	FALSE
Q12955	ANK3	Ankyrin-3	-0.639096	FALSE
O95613	PCNT	Pericentrin	2.0502	TRUE
Q9H0B6	KLC2	Kinesin light chain 2	1.47614	TRUE
O75128	COBL	Protein cordon-bleu	0.144141	FALSE
P62314	SNRPD1	Small nuclear ribonucleoprotein Sm D1	0.12552	FALSE
Q8N999	C12orf29	Uncharacterized protein C12orf29	0.476338	FALSE
Q9NT62	ATG3	Ubiquitin-like-conjugating enzyme ATG3	-0.398412	FALSE
P61024	CKS1B	Cyclin-dependent kinases regulatory subunit 1	0.720608	TRUE
O14497	ARID1A	AT-rich interactive domain-containing protein 1A	0.194253	FALSE
Q16594	TAF9	Transcription initiation factor TFIID subunit 9	0.368322	FALSE
O15381	NVL	Nuclear valosin-containing protein-like	-0.329558	FALSE
Q9Y448	KNSTRN	Small kinetochore-associated protein	0.0605795	FALSE
Q16143	SNCB	Beta-synuclein	0.522218	FALSE
Q13123	IK	Protein Red	1.27044	TRUE
Q14207	NPAT	Protein NPAT	0.367828	FALSE
O43805	SSNA1	Sjoegren syndrome nuclear autoantigen 1	0.291365	FALSE
Q8N1W1	ARHGEF28	Rho guanine nucleotide exchange factor 28	0.234066	FALSE
Q86YA3	ZGRF1	Protein ZGRF1	0.604064	TRUE
Q9BRP8	WIBG	Partner of Y14 and mago	-0.416092	FALSE
Q96HW7	INTS4	Integrator complex subunit 4	0.578747	TRUE
Q6AI12	ANKRD40	Ankyrin repeat domain-containing protein 40	0.533671	FALSE
P40818	USP8	Ubiquitin carboxyl-terminal hydrolase 8	-0.0759171	FALSE
Q15345	LRRC41	Leucine-rich repeat-containing protein 41	-0.741486	FALSE
Q15417	CNN3	Calponin-3	0.152787	FALSE
Q14008	CKAP5	Cytoskeleton-associated protein 5	1.01846	TRUE
O43776	NARS	Asparagine--tRNA ligase, cytoplasmic	-0.196378	FALSE
Q8WUF8	FAM172A	Protein FAM172A	0.320674	FALSE
Q9H0G5	NSRP1	Nuclear speckle splicing regulatory protein 1	0.230601	FALSE
NaN	NaN	SWISS-PROT:P12763 (Bos taurus) Alpha-2-HS-glycoprotein precursor	0.0442914	FALSE
O14974	PPP1R12A	Protein phosphatase 1 regulatory subunit 12A	-0.0909822	FALSE
O00268	TAF4	Transcription initiation factor TFIID subunit 4	0.396294	FALSE
Q9H0K6	PUS7L	Pseudouridylate synthase 7 homolog-like protein	0.201606	FALSE
Q9UPN7	PPP6R1	Serine/threonine-protein phosphatase 6 regulatory subunit 1	-0.00560977	FALSE
P31323	PRKAR2B	cAMP-dependent protein kinase type II-beta regulatory subunit	-0.803504	FALSE
Q8NEZ4	KMT2C	Histone-lysine N-methyltransferase 2C	0.427417	FALSE
Q9UBB9	TFIP11	Tuftelin-interacting protein 11	1.33509	TRUE
Q5T2D3	OTUD3	OTU domain-containing protein 3	0.661718	TRUE
Q9NP61	ARFGAP3	ADP-ribosylation factor GTPase-activating protein 3	0.405041	FALSE
Q15631	TSN	Translin	0.301099	FALSE
Q9BRX9	WDR83	WD repeat domain-containing protein 83	0.0771477	FALSE
Q8TD16	BICD2	Protein bicaudal D homolog 2	0.454315	FALSE
O95644	NFATC1	Nuclear factor of activated T-cells, cytoplasmic 1	0.176342	FALSE
Q9UPS6	SETD1B	Histone-lysine N-methyltransferase SETD1B	0.342741	FALSE
Q13017	ARHGAP5	Rho GTPase-activating protein 5	-0.180035	FALSE
P40123	CAP2	Adenylyl cyclase-associated protein 2	-0.0924029	FALSE
Q9NY93	DDX56	Probable ATP-dependent RNA helicase DDX56	0.0942255	FALSE
Q9UNH7	SNX6	Sorting nexin-6	1.23187	TRUE
Q15007	WTAP	Pre-mRNA-splicing regulator WTAP	0.287053	FALSE
A5YKK6	CNOT1	CCR4-NOT transcription complex subunit 1	-0.286101	FALSE
Q9UKZ1	CNOT11	CCR4-NOT transcription complex subunit 11	-0.196821	FALSE
C4AMC7;Q6VEQ5	WASH3P;WASH2P	Putative WAS protein family homolog 3;WAS protein family homolog 2	0.833036	TRUE
P14550	AKR1A1	Alcohol dehydrogenase [NADP(+)]	0.676882	TRUE
P23677	ITPKA	Inositol-trisphosphate 3-kinase A	0.437068	FALSE
O94923	GLCE	D-glucuronyl C5-epimerase	0.302958	FALSE
Q7Z6L1	TECPR1	Tectonin beta-propeller repeat-containing protein 1	0.496745	FALSE
Q9NSC2	SALL1	Sal-like protein 1	0.657074	TRUE
P62854	RPS26	40S ribosomal protein S26	-0.0898109	FALSE
Q9H2U1	DHX36	ATP-dependent RNA helicase DHX36	1.27918	TRUE
O75147	OBSL1	Obscurin-like protein 1	0.169432	FALSE
Q9H7C9	AAMDC	Mth938 domain-containing protein	0.143232	FALSE
Q9H3G5	CPVL	Probable serine carboxypeptidase CPVL	0.525712	FALSE
Q5SXM2	SNAPC4	snRNA-activating protein complex subunit 4	0.534887	FALSE
Q9NS91	RAD18	E3 ubiquitin-protein ligase RAD18	-0.317535	FALSE
Q15714	TSC22D1	TSC22 domain family protein 1	0.274397	FALSE
Q9Y3Z3	SAMHD1	Deoxynucleoside triphosphate triphosphohydrolase SAMHD1	-0.613044	FALSE
P11441	UBL4A	Ubiquitin-like protein 4A	0.261182	FALSE
Q8TF74	WIPF2	WAS/WASL-interacting protein family member 2	0.494438	FALSE
Q03468	ERCC6	DNA excision repair protein ERCC-6	0.125766	FALSE
Q04637	EIF4G1	Eukaryotic translation initiation factor 4 gamma 1	1.00915	TRUE
P29144	TPP2	Tripeptidyl-peptidase 2	-0.395579	FALSE
Q15043	SLC39A14	Zinc transporter ZIP14	0.108958	FALSE
P16383	GCFC2	GC-rich sequence DNA-binding factor 2	0.238612	FALSE
Q9UK97	FBXO9	F-box only protein 9	0.554212	FALSE
P55060	CSE1L	Exportin-2	0.0176673	FALSE
Q8N141	ZFP82	Zinc finger protein 82 homolog	-0.157787	FALSE
Q5TBB1	RNASEH2B	Ribonuclease H2 subunit B	0.349576	FALSE
Q7Z6J0	SH3RF1	E3 ubiquitin-protein ligase SH3RF1	0.415384	FALSE
Q15287	RNPS1	RNA-binding protein with serine-rich domain 1	-0.133836	FALSE
Q9BZE9	ASPSCR1	Tether containing UBX domain for GLUT4	-0.17666	FALSE
Q14677	CLINT1	Clathrin interactor 1	1.27864	TRUE
O96028	WHSC1	Histone-lysine N-methyltransferase NSD2	-0.403345	FALSE
Q99633	PRPF18	Pre-mRNA-splicing factor 18	0.399154	FALSE
Q96GQ7	DDX27	Probable ATP-dependent RNA helicase DDX27	-0.138983	FALSE
Q14151	SAFB2	Scaffold attachment factor B2	0.284148	FALSE
O95825	CRYZL1	Quinone oxidoreductase-like protein 1	0.669526	TRUE
O00231	PSMD11	26S proteasome non-ATPase regulatory subunit 11	-0.773929	FALSE
Q5T280	C9orf114	Putative methyltransferase C9orf114	0.170014	FALSE
Q8N960	CEP120	Centrosomal protein of 120 kDa	0.24906	FALSE
Q5T011	SZT2	Protein SZT2	0.494322	FALSE
Q9H8Y8	GORASP2	Golgi reassembly-stacking protein 2	0.160853	FALSE
Q8N6T3	ARFGAP1	ADP-ribosylation factor GTPase-activating protein 1	1.26031	TRUE
Q9BVP2	GNL3	Guanine nucleotide-binding protein-like 3	-1.24165	FALSE
Q8IXT5	RBM12B	RNA-binding protein 12B	0.349448	FALSE
Q9Y6E2	BZW2	Basic leucine zipper and W2 domain-containing protein 2	-0.0100625	FALSE
O75417	POLQ	DNA polymerase theta	0.600307	TRUE
Q86UK7	ZNF598	Zinc finger protein 598	-0.278524	FALSE
Q7Z7F0	KIAA0907	UPF0469 protein KIAA0907	0.272948	FALSE
Q9NUQ8	ABCF3	ATP-binding cassette sub-family F member 3	-0.235651	FALSE
Q9Y5P3	RAI2	Retinoic acid-induced protein 2	0.336844	FALSE
Q96MX6	WDR92	WD repeat-containing protein 92	0.155403	FALSE
P63241	EIF5A	Eukaryotic translation initiation factor 5A-1	0.187216	FALSE
Q6I9Y2	THOC7	THO complex subunit 7 homolog	1.64321	TRUE
Q96BT3	CENPT	Centromere protein T	0.293181	FALSE
Q9UH92	MLX	Max-like protein X	0.515772	FALSE
Q5R372	RABGAP1L	Rab GTPase-activating protein 1-like	-0.0647794	FALSE
P35249	RFC4	Replication factor C subunit 4	0.0198507	FALSE
Q15369	TCEB1	Transcription elongation factor B polypeptide 1	0.00175619	FALSE
Q8IVM0	CCDC50	Coiled-coil domain-containing protein 50	0.45021	FALSE
Q96N46	TTC14	Tetratricopeptide repeat protein 14	0.204454	FALSE
Q9H9E3	COG4	Conserved oligomeric Golgi complex subunit 4	0.41681	FALSE
P30086	PEBP1	Phosphatidylethanolamine-binding protein 1	0.621339	TRUE
O14492	SH2B2	SH2B adapter protein 2	0.581154	TRUE
P61289	PSME3	Proteasome activator complex subunit 3	2.35295	TRUE
Q8N0X7	SPG20	Spartin	1.25605	TRUE
Q9UNF0	PACSIN2	Protein kinase C and casein kinase substrate in neurons protein 2	0.40019	FALSE
Q7RTP6	MICAL3	Protein-methionine sulfoxide oxidase MICAL3	-0.153205	FALSE
P63151	PPP2R2A	Serine/threonine-protein phosphatase 2A 55 kDa regulatory subunit B alpha isoform	0.24511	FALSE
Q9P0U3	SENP1	Sentrin-specific protease 1	0.18119	FALSE
Q96B01	RAD51AP1	RAD51-associated protein 1	0.0574353	FALSE
Q9NWV8	BABAM1	BRISC and BRCA1-A complex member 1	0.148736	FALSE
O43464	HTRA2	Serine protease HTRA2, mitochondrial	0.457228	FALSE
P52630	STAT2	Signal transducer and activator of transcription 2	-0.457891	FALSE
O60447	EVI5	Ecotropic viral integration site 5 protein homolog	-0.0519153	FALSE
Q9H2H8	PPIL3	Peptidyl-prolyl cis-trans isomerase-like 3	0.157473	FALSE
Q9UBW7	ZMYM2	Zinc finger MYM-type protein 2	1.068	TRUE
Q96CW1	AP2M1	AP-2 complex subunit mu	-0.159593	FALSE
Q13148	TARDBP	TAR DNA-binding protein 43	0.192836	FALSE
Q9P2E9	RRBP1	Ribosome-binding protein 1	-0.256138	FALSE
Q6P4R8	NFRKB	Nuclear factor related to kappa-B-binding protein	0.265638	FALSE
P30307	CDC25C	M-phase inducer phosphatase 3	0.220491	FALSE
Q5VU43	PDE4DIP	Myomegalin	0.234845	FALSE
Q13242	SRSF9	Serine/arginine-rich splicing factor 9	0.191822	FALSE
Q8NDX5	PHC3	Polyhomeotic-like protein 3	0.425406	FALSE
Q5TCQ9	MAGI3	Membrane-associated guanylate kinase, WW and PDZ domain-containing protein 3	0.394423	FALSE
P09493	TPM1	Tropomyosin alpha-1 chain	0.337278	FALSE
Q9UPS8	ANKRD26	Ankyrin repeat domain-containing protein 26	1.43581	TRUE
P62304	SNRPE	Small nuclear ribonucleoprotein E	0.165803	FALSE
A4D161	FAM221A	Protein FAM221A	0.189923	FALSE
P14314	PRKCSH	Glucosidase 2 subunit beta	0.0472341	FALSE
Q9Y5P4	COL4A3BP	Collagen type IV alpha-3-binding protein	-0.392411	FALSE
Q8N9N2	ASCC1	Activating signal cointegrator 1 complex subunit 1	0.334824	FALSE
P08651	NFIC	Nuclear factor 1 C-type	0.010282	FALSE
P83731	RPL24	60S ribosomal protein L24	-1.68667	FALSE
Q9Y294	ASF1A	Histone chaperone ASF1A	0.475035	FALSE
Q06203	PPAT	Amidophosphoribosyltransferase	0.0314066	FALSE
Q92882	OSTF1	Osteoclast-stimulating factor 1	0.48732	FALSE
P42166	TMPO	Lamina-associated polypeptide 2, isoform alpha	1.10816	TRUE
Q15468	STIL	SCL-interrupting locus protein	0.160061	FALSE
Q86SQ7	SDCCAG8	Serologically defined colon cancer antigen 8	0.536967	FALSE
Q9NWT6	HIF1AN	Hypoxia-inducible factor 1-alpha inhibitor	0.291668	FALSE
Q6DKJ4	NXN	Nucleoredoxin	-0.116138	FALSE
Q96K58	ZNF668	Zinc finger protein 668	-0.0355107	FALSE
O96007	MOCS2	Molybdopterin synthase catalytic subunit	0.330489	FALSE
Q9UJ41	RABGEF1	Rab5 GDP/GTP exchange factor	0.564269	FALSE
Q5F1R6	DNAJC21	DnaJ homolog subfamily C member 21	-0.394002	FALSE
Q9BZJ0	CRNKL1	Crooked neck-like protein 1	-0.308888	FALSE
Q03111	MLLT1	Protein ENL	0.701621	TRUE
Q969G3	SMARCE1	SWI/SNF-related matrix-associated actin-dependent regulator of chromatin subfamily E member 1	1.36884	TRUE
P60983	GMFB	Glia maturation factor beta	0.653288	TRUE
Q7L266	ASRGL1	Isoaspartyl peptidase/L-asparaginase	0.430753	FALSE
Q9NP72	RAB18	Ras-related protein Rab-18	-0.146832	FALSE
Q9NQC3	RTN4	Reticulon-4	0.135842	FALSE
Q9H8K7	C10orf88	Uncharacterized protein C10orf88	0.427915	FALSE
Q9NR45	NANS	Sialic acid synthase	-0.60997	FALSE
P52756	RBM5	RNA-binding protein 5	0.132624	FALSE
O43896	KIF1C	Kinesin-like protein KIF1C	0.3021	FALSE
Q8N5L8	RPP25L	Ribonuclease P protein subunit p25-like protein	0.0962793	FALSE
Q9Y5V3	MAGED1	Melanoma-associated antigen D1	0.343639	FALSE
O95456	PSMG1	Proteasome assembly chaperone 1	1.38788	TRUE
Q9BUK6	MSTO1	Protein misato homolog 1	0.201434	FALSE
Q9UPU5	USP24	Ubiquitin carboxyl-terminal hydrolase 24	-0.212093	FALSE
Q16513	PKN2	Serine/threonine-protein kinase N2	-0.445105	FALSE
O75347	TBCA	Tubulin-specific chaperone A	0.657219	TRUE
Q9Y3R0	GRIP1	Glutamate receptor-interacting protein 1	-0.152128	FALSE
Q13153	PAK1	Serine/threonine-protein kinase PAK 1	0.00976258	FALSE
Q96RS6	NUDCD1	NudC domain-containing protein 1	0.314768	FALSE
P61081	UBE2M	NEDD8-conjugating enzyme Ubc12	0.210171	FALSE
Q96BR5	COA7	Cytochrome c oxidase assembly factor 7	0.588235	TRUE
O43707	ACTN4	Alpha-actinin-4	-0.656281	FALSE
Q8IWC1	MAP7D3	MAP7 domain-containing protein 3	1.21645	TRUE
O15116	LSM1	U6 snRNA-associated Sm-like protein LSm1	0.794233	TRUE
Q86TP1	PRUNE	Protein prune homolog	0.0138458	FALSE
P49815	TSC2	Tuberin	-0.518541	FALSE
Q8IYB1	MB21D2	Protein MB21D2	0.281405	FALSE
Q9H2P0	ADNP	Activity-dependent neuroprotector homeobox protein	-0.365758	FALSE
Q05048	CSTF1	Cleavage stimulation factor subunit 1	0.367552	FALSE
P00367	GLUD1	Glutamate dehydrogenase 1, mitochondrial	-1.50777	FALSE
Q96M27	PRRC1	Protein PRRC1	0.0280029	FALSE
P49419	ALDH7A1	Alpha-aminoadipic semialdehyde dehydrogenase	-0.0314525	FALSE
Q9C091	GREB1L	GREB1-like protein	0.394144	FALSE
Q14145	KEAP1	Kelch-like ECH-associated protein 1	1.41636	TRUE
Q8IZL8	PELP1	Proline-, glutamic acid- and leucine-rich protein 1	0.53316	FALSE
Q96EK7	FAM120B	Constitutive coactivator of peroxisome proliferator-activated receptor gamma	-0.991919	FALSE
P11940	PABPC1	Polyadenylate-binding protein 1	0.478417	FALSE
Q12840	KIF5A	Kinesin heavy chain isoform 5A	0.295034	FALSE
Q07617	SPAG1	Sperm-associated antigen 1	0.370141	FALSE
O15231	ZNF185	Zinc finger protein 185	0.238796	FALSE
O15014	ZNF609	Zinc finger protein 609	-0.415765	FALSE
Q8NI36	WDR36	WD repeat-containing protein 36	-0.493804	FALSE
Q99575	POP1	Ribonucleases P/MRP protein subunit POP1	-0.950069	FALSE
P05412	JUN	Transcription factor AP-1	0.257612	FALSE
Q9UKY7	CDV3	Protein CDV3 homolog	1.32864	TRUE
Q8NB91	FANCB	Fanconi anemia group B protein	0.164149	FALSE
Q96T23	RSF1	Remodeling and spacing factor 1	0.121773	FALSE
Q9P258	RCC2	Protein RCC2	-0.833997	FALSE
Q567U6	CCDC93	Coiled-coil domain-containing protein 93	-0.131021	FALSE
P50749	RASSF2	Ras association domain-containing protein 2	0.183161	FALSE
P80303	NUCB2	Nucleobindin-2	0.784948	TRUE
Q9H8H0	NOL11	Nucleolar protein 11	-0.240528	FALSE
Q9UJU2	LEF1	Lymphoid enhancer-binding factor 1	0.357504	FALSE
Q9UBS8	RNF14	E3 ubiquitin-protein ligase RNF14	0.440322	FALSE
Q8WW38	ZFPM2	Zinc finger protein ZFPM2	0.575869	FALSE
Q9H2Y7	ZNF106	Zinc finger protein 106	1.47076	TRUE
P61313	RPL15	60S ribosomal protein L15	-0.33172	FALSE
Q03188	CENPC	Centromere protein C	-0.137821	FALSE
Q9C0F0	ASXL3	Putative Polycomb group protein ASXL3	0.311763	FALSE
P60174	TPI1	Triosephosphate isomerase	0.166732	FALSE
P51530	DNA2	DNA replication ATP-dependent helicase/nuclease DNA2	-0.177946	FALSE
Q92797	SYMPK	Symplekin	0.462711	FALSE
Q9NSV4	DIAPH3	Protein diaphanous homolog 3	-0.264742	FALSE
Q5BJF6	ODF2	Outer dense fiber protein 2	0.0894308	FALSE
O60333	KIF1B	Kinesin-like protein KIF1B	-0.194556	FALSE
P55209	NAP1L1	Nucleosome assembly protein 1-like 1	0.0465378	FALSE
Q96BY7	ATG2B	Autophagy-related protein 2 homolog B	2.02457	TRUE
Q12789	GTF3C1	General transcription factor 3C polypeptide 1	1.1213	TRUE
Q9BWD1	ACAT2	Acetyl-CoA acetyltransferase, cytosolic	-0.82365	FALSE
Q9UBN7	HDAC6	Histone deacetylase 6	0.197368	FALSE
O14531	DPYSL4	Dihydropyrimidinase-related protein 4	-0.711907	FALSE
P57076	C21orf59	UPF0769 protein C21orf59	0.0152708	FALSE
O96017	CHEK2	Serine/threonine-protein kinase Chk2	-0.278533	FALSE
Q9BT25	HAUS8	HAUS augmin-like complex subunit 8	0.0996442	FALSE
Q96S66	CLCC1	Chloride channel CLIC-like protein 1	0.0548389	FALSE
P46019	PHKA2	Phosphorylase b kinase regulatory subunit alpha, liver isoform	-0.486005	FALSE
Q16576	RBBP7	Histone-binding protein RBBP7	-1.17026	FALSE
B7ZAP0	RABGAP1L	Rab GTPase-activating protein 1-like, isoform 10	0.42774	FALSE
Q92625	ANKS1A	Ankyrin repeat and SAM domain-containing protein 1A	1.36196	TRUE
Q9H7P9	PLEKHG2	Pleckstrin homology domain-containing family G member 2	0.375399	FALSE
P14854	COX6B1	Cytochrome c oxidase subunit 6B1	0.587126	TRUE
Q86V15	CASZ1	Zinc finger protein castor homolog 1	0.353916	FALSE
O95789	ZMYM6	Zinc finger MYM-type protein 6	-0.660127	FALSE
Q15056	EIF4H	Eukaryotic translation initiation factor 4H	0.108734	FALSE
O15042	U2SURP	U2 snRNP-associated SURP motif-containing protein	-0.412841	FALSE
Q9BXK1	KLF16	Krueppel-like factor 16	0.0147915	FALSE
P05556	ITGB1	Integrin beta-1	-0.0314022	FALSE
Q9P1Z2	CALCOCO1	Calcium-binding and coiled-coil domain-containing protein 1	0.316057	FALSE
O75052	NOS1AP	Carboxyl-terminal PDZ ligand of neuronal nitric oxide synthase protein	0.0371867	FALSE
Q9UMN6	KMT2B	Histone-lysine N-methyltransferase 2B	1.12367	TRUE
Q6Q0C0	TRAF7	E3 ubiquitin-protein ligase TRAF7	0.277291	FALSE
Q8N5G2	TMEM57	Macoilin	0.0947946	FALSE
Q9GZP4	PITHD1	PITH domain-containing protein 1	0.291692	FALSE
Q9UGU5	HMGXB4	HMG domain-containing protein 4	-0.112072	FALSE
Q96C86	DCPS	m7GpppX diphosphatase	0.0241477	FALSE
O60508	CDC40	Pre-mRNA-processing factor 17	-0.203187	FALSE
Q9Y6R4	MAP3K4	Mitogen-activated protein kinase kinase kinase 4	0.306325	FALSE
P06730	EIF4E	Eukaryotic translation initiation factor 4E	-0.094559	FALSE
Q92782	DPF1	Zinc finger protein neuro-d4	0.454578	FALSE
Q9BSC4	NOL10	Nucleolar protein 10	-0.170997	FALSE
P49721	PSMB2	Proteasome subunit beta type-2	1.76567	TRUE
Q9H410	DSN1	Kinetochore-associated protein DSN1 homolog	0.129028	FALSE
Q9Y2U8	LEMD3	Inner nuclear membrane protein Man1	0.104353	FALSE
Q8TBC3	SHKBP1	SH3KBP1-binding protein 1	0.504486	FALSE
O60493	SNX3	Sorting nexin-3	0.250766	FALSE
O75925	PIAS1	E3 SUMO-protein ligase PIAS1	0.50656	FALSE
O15027	SEC16A	Protein transport protein Sec16A	-0.503779	FALSE
Q5JTD0	TJAP1	Tight junction-associated protein 1	0.326114	FALSE
Q8TAF3	WDR48	WD repeat-containing protein 48	0.290598	FALSE
Q9UKT5	FBXO4	F-box only protein 4	0.109139	FALSE
O75251	NDUFS7	NADH dehydrogenase [ubiquinone] iron-sulfur protein 7, mitochondrial	0.00872408	FALSE
O14867	BACH1	Transcription regulator protein BACH1	1.55198	TRUE
Q14667	KIAA0100	Protein KIAA0100	-0.426622	FALSE
Q8IVD9	NUDCD3	NudC domain-containing protein 3	-0.427611	FALSE
Q6PD74	AAGAB	Alpha- and gamma-adaptin-binding protein p34	-0.0605371	FALSE
Q9NZM4	GLTSCR1	Glioma tumor suppressor candidate region gene 1 protein	0.124559	FALSE
Q5PRF9	SAMD4B	Protein Smaug homolog 2	0.367761	FALSE
P46926	GNPDA1	Glucosamine-6-phosphate isomerase 1	0.376714	FALSE
Q9UJV9	DDX41	Probable ATP-dependent RNA helicase DDX41	-0.278123	FALSE
Q5VTB9	RNF220	E3 ubiquitin-protein ligase RNF220	0.0152529	FALSE
Q8TF76	GSG2	Serine/threonine-protein kinase haspin	0.470582	FALSE
Q9Y421	FAM32A	Protein FAM32A	0.293637	FALSE
Q96Q89	KIF20B	Kinesin-like protein KIF20B	1.10975	TRUE
Q9NR46	SH3GLB2	Endophilin-B2	0.00858819	FALSE
Q7Z6K3	PTAR1	Protein prenyltransferase alpha subunit repeat-containing protein 1	-0.256082	FALSE
O14646	CHD1	Chromodomain-helicase-DNA-binding protein 1	-0.837718	FALSE
Q9P275	USP36	Ubiquitin carboxyl-terminal hydrolase 36	-0.12562	FALSE
Q9BQA1	WDR77	Methylosome protein 50	-0.278278	FALSE
O14617	AP3D1	AP-3 complex subunit delta-1	-0.504198	FALSE
Q9Y2G7	ZFP30	Zinc finger protein 30 homolog	0.00327464	FALSE
Q96A72	MAGOHB	Protein mago nashi homolog 2	0.00474943	FALSE
Q14240	EIF4A2	Eukaryotic initiation factor 4A-II	-0.523721	FALSE
Q9NV79	PCMTD2	Protein-L-isoaspartate O-methyltransferase domain-containing protein 2	0.531347	FALSE
Q8TEQ6	GEMIN5	Gem-associated protein 5	1.01102	TRUE
O43264	ZW10	Centromere/kinetochore protein zw10 homolog	-0.149511	FALSE
P09496	CLTA	Clathrin light chain A	-0.349818	FALSE
O75419	CDC45	Cell division control protein 45 homolog	0.10132	FALSE
Q8TBX8	PIP4K2C	Phosphatidylinositol 5-phosphate 4-kinase type-2 gamma	0.0604318	FALSE
P31946	YWHAB	14-3-3 protein beta/alpha	0.0449755	FALSE
O95149	SNUPN	Snurportin-1	-0.0148039	FALSE
Q6P996	PDXDC1	Pyridoxal-dependent decarboxylase domain-containing protein 1	-0.739447	FALSE
Q9UNA4	POLI	DNA polymerase iota	0.318967	FALSE
Q9H7U1	CCSER2	Serine-rich coiled-coil domain-containing protein 2	0.573084	FALSE
Q96QG7	MTMR9	Myotubularin-related protein 9	-0.0823867	FALSE
P37840	SNCA	Alpha-synuclein	1.30185	TRUE
P52306	RAP1GDS1	Rap1 GTPase-GDP dissociation stimulator 1	0.199839	FALSE
Q96PU8	QKI	Protein quaking	-0.478182	FALSE
P42568	MLLT3	Protein AF-9	-0.0908086	FALSE
Q8NEF9	SRFBP1	Serum response factor-binding protein 1	0.0278496	FALSE
Q9Y4G8	RAPGEF2	Rap guanine nucleotide exchange factor 2	0.128488	FALSE
O00522	KRIT1	Krev interaction trapped protein 1	-0.19464	FALSE
P67936	TPM4	Tropomyosin alpha-4 chain	0.234087	FALSE
O00232	PSMD12	26S proteasome non-ATPase regulatory subunit 12	-0.184937	FALSE
P05771	PRKCB	Protein kinase C beta type	0.58379	TRUE
Q9BW62	KATNAL1	Katanin p60 ATPase-containing subunit A-like 1	0.415841	FALSE
A6NKD9	CCDC85C	Coiled-coil domain-containing protein 85C	1.44483	TRUE
P18077	RPL35A	60S ribosomal protein L35a	-0.17235	FALSE
O94806	PRKD3	Serine/threonine-protein kinase D3	-0.0899796	FALSE
Q9BWH6	RPAP1	RNA polymerase II-associated protein 1	0.121373	FALSE
Q86SX6	GLRX5	Glutaredoxin-related protein 5, mitochondrial	-0.0200088	FALSE
P62316	SNRPD2	Small nuclear ribonucleoprotein Sm D2	-0.0372692	FALSE
Q4KWH8	PLCH1	1-phosphatidylinositol 4,5-bisphosphate phosphodiesterase eta-1	0.410128	FALSE
Q9BRD0	BUD13	BUD13 homolog	-0.137612	FALSE
Q3MII6	TBC1D25	TBC1 domain family member 25	0.531838	FALSE
Q8N1G4	LRRC47	Leucine-rich repeat-containing protein 47	-1.36455	FALSE
Q9NZZ3	CHMP5	Charged multivesicular body protein 5	0.532738	FALSE
Q9UPY3	DICER1	Endoribonuclease Dicer	1.03893	TRUE
P40616	ARL1	ADP-ribosylation factor-like protein 1	-0.479972	FALSE
P52565	ARHGDIA	Rho GDP-dissociation inhibitor 1	-0.408515	FALSE
O60832	DKC1	H/ACA ribonucleoprotein complex subunit 4	-1.09484	FALSE
Q9C086	INO80B	INO80 complex subunit B	-0.154045	FALSE
Q8WUZ0	BCL7C	B-cell CLL/lymphoma 7 protein family member C	0.483962	FALSE
Q9HCJ0	TNRC6C	Trinucleotide repeat-containing gene 6C protein	-0.174993	FALSE
Q02040	AKAP17A	A-kinase anchor protein 17A	-0.255646	FALSE
Q15032	R3HDM1	R3H domain-containing protein 1	0.384665	FALSE
Q9Y547	HSPB11	Intraflagellar transport protein 25 homolog	0.454033	FALSE
Q9UQB8	BAIAP2	Brain-specific angiogenesis inhibitor 1-associated protein 2	0.167845	FALSE
P49321	NASP	Nuclear autoantigenic sperm protein	1.80218	TRUE
P54277	PMS1	PMS1 protein homolog 1	0.987624	TRUE
Q8TF71	SLC16A10	Monocarboxylate transporter 10	-0.178457	FALSE
Q9NZC9	SMARCAL1	SWI/SNF-related matrix-associated actin-dependent regulator of chromatin subfamily A-like protein 1	0.136512	FALSE
Q4G0N4	NADK2	NAD kinase 2, mitochondrial	-0.0461497	FALSE
Q9UNY4	TTF2	Transcription termination factor 2	-0.135191	FALSE
Q9BRZ2	TRIM56	E3 ubiquitin-protein ligase TRIM56	0.20922	FALSE
Q147X3	NAA30	N-alpha-acetyltransferase 30	0.356352	FALSE
P46777	RPL5	60S ribosomal protein L5	-0.253833	FALSE
Q9BQS8	FYCO1	FYVE and coiled-coil domain-containing protein 1	-0.999626	FALSE
Q9BYJ9	YTHDF1	YTH domain-containing family protein 1	-0.472718	FALSE
Q8N8E3	CEP112	Centrosomal protein of 112 kDa	0.329814	FALSE
O95684	FGFR1OP	FGFR1 oncogene partner	1.36557	TRUE
Q9HD15	SRA1	Steroid receptor RNA activator 1	0.299835	FALSE
Q96QT4	TRPM7	Transient receptor potential cation channel subfamily M member 7	0.494239	FALSE
O75165	DNAJC13	DnaJ homolog subfamily C member 13	-0.0006249	FALSE
Q9BV86	NTMT1	N-terminal Xaa-Pro-Lys N-methyltransferase 1	0.0521816	FALSE
P19404	NDUFV2	NADH dehydrogenase [ubiquinone] flavoprotein 2, mitochondrial	-0.0369639	FALSE
P68036	UBE2L3	Ubiquitin-conjugating enzyme E2 L3	-0.211124	FALSE
Q9BSH4	TACO1	Translational activator of cytochrome c oxidase 1	0.458808	FALSE
Q9NQP4	PFDN4	Prefoldin subunit 4	0.149252	FALSE
Q5HYJ3	FAM76B	Protein FAM76B	-0.11411	FALSE
Q07666	KHDRBS1	KH domain-containing, RNA-binding, signal transduction-associated protein 1	-0.710239	FALSE
Q9Y2X9	ZNF281	Zinc finger protein 281	1.26283	TRUE
P51784	USP11	Ubiquitin carboxyl-terminal hydrolase 11	-0.0718251	FALSE
Q8WW59	SPRYD4	SPRY domain-containing protein 4	0.574372	FALSE
Q9H9Q2	COPS7B	COP9 signalosome complex subunit 7b	-1.30352	FALSE
Q96CP2	FLYWCH2	FLYWCH family member 2	-1.24299	FALSE
Q9Y620	RAD54B	DNA repair and recombination protein RAD54B	-0.0789645	FALSE
P41236	PPP1R2	Protein phosphatase inhibitor 2	0.194225	FALSE
Q8N5K1	CISD2	CDGSH iron-sulfur domain-containing protein 2	-0.135272	FALSE
Q9H0E2	TOLLIP	Toll-interacting protein	0.174829	FALSE
O94842	TOX4	TOX high mobility group box family member 4	0.286654	FALSE
Q13057	COASY	Bifunctional coenzyme A synthase	-0.311607	FALSE
Q63HK5	TSHZ3	Teashirt homolog 3	1.4614	TRUE
O00287	RFXAP	Regulatory factor X-associated protein	0.351606	FALSE
Q9Y6Y0	IVNS1ABP	Influenza virus NS1A-binding protein	0.430441	FALSE
Q96QF0	RAB3IP	Rab-3A-interacting protein	-0.168832	FALSE
A2RUS2	DENND3	DENN domain-containing protein 3	-0.116011	FALSE
P35221	CTNNA1	Catenin alpha-1	0.00987673	FALSE
P08758	ANXA5	Annexin A5	-0.0409841	FALSE
O43933	PEX1	Peroxisome biogenesis factor 1	-0.461441	FALSE
O43617	TRAPPC3	Trafficking protein particle complex subunit 3	-0.0484205	FALSE
O75143	ATG13	Autophagy-related protein 13	0.166875	FALSE
Q9HCD5	NCOA5	Nuclear receptor coactivator 5	0.131994	FALSE
Q8N3C0	ASCC3	Activating signal cointegrator 1 complex subunit 3	0.885142	TRUE
P43003	SLC1A3	Excitatory amino acid transporter 1	0.440208	FALSE
Q6AHZ1	ZNF518A	Zinc finger protein 518A	0.142376	FALSE
Q8NE01	CNNM3	Metal transporter CNNM3	0.260787	FALSE
Q8IY37	DHX37	Probable ATP-dependent RNA helicase DHX37	-0.311689	FALSE
Q6P1X5	TAF2	Transcription initiation factor TFIID subunit 2	0.228552	FALSE
P48556	PSMD8	26S proteasome non-ATPase regulatory subunit 8	-0.273671	FALSE
Q0VDG4	SCRN3	Secernin-3	-0.0934834	FALSE
Q8WXX5	DNAJC9	DnaJ homolog subfamily C member 9	-0.457491	FALSE
Q8N1G2	CMTR1	Cap-specific mRNA (nucleoside-2'-O-)-methyltransferase 1	-0.565449	FALSE
Q6FIF0	ZFAND6	AN1-type zinc finger protein 6	-0.279388	FALSE
Q9Y2H2	INPP5F	Phosphatidylinositide phosphatase SAC2	1.25498	TRUE
P61604	HSPE1	10 kDa heat shock protein, mitochondrial	0.211175	FALSE
P83369	LSM11	U7 snRNA-associated Sm-like protein LSm11	-0.325412	FALSE
Q01081	U2AF1	Splicing factor U2AF 35 kDa subunit	-0.65498	FALSE
A4D1P6	WDR91	WD repeat-containing protein 91	-0.0786036	FALSE
P16220	CREB1	Cyclic AMP-responsive element-binding protein 1	-0.0834428	FALSE
Q9NPD8	UBE2T	Ubiquitin-conjugating enzyme E2 T	0.392908	FALSE
P00558	PGK1	Phosphoglycerate kinase 1	-0.0917766	FALSE
Q6P1J9	CDC73	Parafibromin	-0.452961	FALSE
Q9Y485	DMXL1	DmX-like protein 1	-0.188669	FALSE
O75781	PALM	Paralemmin-1	0.00316148	FALSE
Q9Y265	RUVBL1	RuvB-like 1	1.00039	TRUE
Q96T51	RUFY1	RUN and FYVE domain-containing protein 1	0.126535	FALSE
Q14566	MCM6	DNA replication licensing factor MCM6	-0.14381	FALSE
Q2M2I8	AAK1	AP2-associated protein kinase 1	-0.250553	FALSE
Q9Y6R0	NUMBL	Numb-like protein	0.17587	FALSE
Q49MG5	MAP9	Microtubule-associated protein 9	0.259057	FALSE
Q8N5S9	CAMKK1	Calcium/calmodulin-dependent protein kinase kinase 1	0.339946	FALSE
Q9BX68	HINT2	Histidine triad nucleotide-binding protein 2, mitochondrial	0.464288	FALSE
Q53SF7	COBLL1	Cordon-bleu protein-like 1	-0.58378	FALSE
Q68EM7	ARHGAP17	Rho GTPase-activating protein 17	-0.403439	FALSE
Q15386	UBE3C	Ubiquitin-protein ligase E3C	-0.964526	FALSE
P35241	RDX	Radixin	1.28348	TRUE
P62750	RPL23A	60S ribosomal protein L23a	-0.841428	FALSE
Q96QT6	PHF12	PHD finger protein 12	0.0539595	FALSE
Q16186	ADRM1	Proteasomal ubiquitin receptor ADRM1	-0.130015	FALSE
O43665	RGS10	Regulator of G-protein signaling 10	-0.22219	FALSE
P55197	MLLT10	Protein AF-10	-0.0591772	FALSE
P04150	NR3C1	Glucocorticoid receptor	0.0809645	FALSE
Q7Z460	CLASP1	CLIP-associating protein 1	0.00676191	FALSE
P47755	CAPZA2	F-actin-capping protein subunit alpha-2	-0.947507	FALSE
Q99697	PITX2	Pituitary homeobox 2	-0.0101907	FALSE
O43148	RNMT	mRNA cap guanine-N7 methyltransferase	-0.913418	FALSE
P39880	CUX1	Homeobox protein cut-like 1	1.22302	TRUE
Q3YEC7	RABL6	Rab-like protein 6	-0.833393	FALSE
P14649	MYL6B	Myosin light chain 6B	-0.071854	FALSE
P08195	SLC3A2	4F2 cell-surface antigen heavy chain	-1.42892	FALSE
Q8N3R9	MPP5	MAGUK p55 subfamily member 5	-0.0021084	FALSE
Q8NCF5	NFATC2IP	NFATC2-interacting protein	-0.322442	FALSE
Q9NTK5	OLA1	Obg-like ATPase 1	0.150336	FALSE
P42574	CASP3	Caspase-3	0.122566	FALSE
Q9Y592	CEP83	Centrosomal protein of 83 kDa	0.27172	FALSE
Q9UJY5	GGA1	ADP-ribosylation factor-binding protein GGA1	-0.0470337	FALSE
Q02790	FKBP4	Peptidyl-prolyl cis-trans isomerase FKBP4	-1.58812	FALSE
Q15643	TRIP11	Thyroid receptor-interacting protein 11	1.26566	TRUE
Q86UV5	USP48	Ubiquitin carboxyl-terminal hydrolase 48	-0.270072	FALSE
P62140	PPP1CB	Serine/threonine-protein phosphatase PP1-beta catalytic subunit	-0.305904	FALSE
O14640	DVL1	Segment polarity protein dishevelled homolog DVL-1	0.160445	FALSE
Q96LT9	RNPC3	RNA-binding protein 40	0.0215835	FALSE
P31749	AKT1	RAC-alpha serine/threonine-protein kinase	-0.860977	FALSE
O75794	CDC123	Cell division cycle protein 123 homolog	-0.400898	FALSE
P54819	AK2	Adenylate kinase 2, mitochondrial	0.290943	FALSE
P08069	IGF1R	Insulin-like growth factor 1 receptor	0.371243	FALSE
Q6P1M9	ARMCX5	Armadillo repeat-containing X-linked protein 5	-0.236591	FALSE
Q86UE4	MTDH	Protein LYRIC	-1.49735	FALSE
Q68DQ2	CRYBG3	Very large A-kinase anchor protein	2.09178	TRUE
Q9BR76	CORO1B	Coronin-1B	1.2216	TRUE
Q8IZE3	SCYL3	Protein-associating with the carboxyl-terminal domain of ezrin	0.0671568	FALSE
O15226	NKRF	NF-kappa-B-repressing factor	-0.512419	FALSE
Q9BZE4	GTPBP4	Nucleolar GTP-binding protein 1	-1.40937	FALSE
Q6P6C2	ALKBH5	RNA demethylase ALKBH5	-0.87962	FALSE
P52907	CAPZA1	F-actin-capping protein subunit alpha-1	-0.374076	FALSE
P38919	EIF4A3	Eukaryotic initiation factor 4A-III	-0.626329	FALSE
O00463	TRAF5	TNF receptor-associated factor 5	0.201534	FALSE
Q13247	SRSF6	Serine/arginine-rich splicing factor 6	-0.632898	FALSE
Q9NYP9	MIS18A	Protein Mis18-alpha	0.156483	FALSE
P32121	ARRB2	Beta-arrestin-2	-0.0182705	FALSE
O60664	PLIN3	Perilipin-3	1.20488	TRUE
Q9BYT3	STK33	Serine/threonine-protein kinase 33	-0.454139	FALSE
Q9HDC5	JPH1	Junctophilin-1	-0.139455	FALSE
Q9C0B0	UNK	RING finger protein unkempt homolog	-0.0891013	FALSE
Q92995	USP13	Ubiquitin carboxyl-terminal hydrolase 13	0.116671	FALSE
O94804	STK10	Serine/threonine-protein kinase 10	-0.284742	FALSE
O75494	SRSF10	Serine/arginine-rich splicing factor 10	0.0724023	FALSE
P38935	IGHMBP2	DNA-binding protein SMUBP-2	0.107368	FALSE
P04637	TP53	Cellular tumor antigen p53	-0.933465	FALSE
O95625	ZBTB11	Zinc finger and BTB domain-containing protein 11	-0.105517	FALSE
P54252	ATXN3	Ataxin-3	-0.156203	FALSE
Q5THK1	PRR14L	Protein PRR14L	1.26377	TRUE
Q8IXM2	BAP18	Chromatin complexes subunit BAP18	0.0214457	FALSE
O96033	MOCS2	Molybdopterin synthase sulfur carrier subunit	0.00646703	FALSE
P27544	CERS1	Ceramide synthase 1	-0.364135	FALSE
Q13838	DDX39B	Spliceosome RNA helicase DDX39B	-0.635517	FALSE
Q9NR33	POLE4	DNA polymerase epsilon subunit 4	0.244173	FALSE
Q9UHC1	MLH3	DNA mismatch repair protein Mlh3	-0.143674	FALSE
P48426	PIP4K2A	Phosphatidylinositol 5-phosphate 4-kinase type-2 alpha	-0.0972514	FALSE
Q13098	GPS1	COP9 signalosome complex subunit 1	-0.448385	FALSE
Q8TEA8	DTD1	D-tyrosyl-tRNA(Tyr) deacylase 1	-0.0840598	FALSE
Q53T59	HS1BP3	HCLS1-binding protein 3	0.168768	FALSE
Q9UH65	SWAP70	Switch-associated protein 70	1.2929	TRUE
Q9Y666	SLC12A7	Solute carrier family 12 member 7	-0.115809	FALSE
Q9P1Y6	PHRF1	PHD and RING finger domain-containing protein 1	-0.277986	FALSE
Q96C57	C12orf43	Uncharacterized protein C12orf43	-0.155459	FALSE
Q6ZV73	FGD6	FYVE, RhoGEF and PH domain-containing protein 6	0.376267	FALSE
Q15750	TAB1	TGF-beta-activated kinase 1 and MAP3K7-binding protein 1	-0.140797	FALSE
Q01105	SET	Protein SET	0.0452429	FALSE
Q9Y388	RBMX2	RNA-binding motif protein, X-linked 2	-0.368542	FALSE
O75496	GMNN	Geminin	0.239127	FALSE
Q15269	PWP2	Periodic tryptophan protein 2 homolog	-0.260134	FALSE
Q15906	VPS72	Vacuolar protein sorting-associated protein 72 homolog	0.10083	FALSE
Q9P2D6	FAM135A	Protein FAM135A	1.5479	TRUE
O75817	POP7	Ribonuclease P protein subunit p20	-0.566154	FALSE
O14777	NDC80	Kinetochore protein NDC80 homolog	-0.555069	FALSE
P27797	CALR	Calreticulin	0.104494	FALSE
P22087	FBL	rRNA 2'-O-methyltransferase fibrillarin	-0.592307	FALSE
Q8WVS4	WDR60	WD repeat-containing protein 60	-0.466499	FALSE
Q14186	TFDP1	Transcription factor Dp-1	0.014532	FALSE
O75962	TRIO	Triple functional domain protein	-0.00724248	FALSE
Q8IUI8	CRLF3	Cytokine receptor-like factor 3	-0.421494	FALSE
P52739	ZNF131	Zinc finger protein 131	-0.153804	FALSE
Q6P4E1	CASC4	Protein CASC4	-0.153981	FALSE
Q15276	RABEP1	Rab GTPase-binding effector protein 1	1.2999	TRUE
Q13501	SQSTM1	Sequestosome-1	-0.0144575	FALSE
Q04721	NOTCH2	Neurogenic locus notch homolog protein 2	-0.0687383	FALSE
P12277	CKB	Creatine kinase B-type	-1.07253	FALSE
Q86X27	RALGPS2	Ras-specific guanine nucleotide-releasing factor RalGPS2	-0.108436	FALSE
Q68CP9	ARID2	AT-rich interactive domain-containing protein 2	-1.66611	FALSE
Q9GZN8	C20orf27	UPF0687 protein C20orf27	-0.43618	FALSE
Q6PJP8	DCLRE1A	DNA cross-link repair 1A protein	-0.342255	FALSE
Q14527	HLTF	Helicase-like transcription factor	-0.762006	FALSE
Q13614	MTMR2	Myotubularin-related protein 2	-0.225154	FALSE
Q9NRR4	DROSHA	Ribonuclease 3	-0.345728	FALSE
Q9BTC0	DIDO1	Death-inducer obliterator 1	1.10825	TRUE
Q8NC96	NECAP1	Adaptin ear-binding coat-associated protein 1	0.165591	FALSE
O75940	SMNDC1	Survival of motor neuron-related-splicing factor 30	-0.192318	FALSE
P55199	ELL	RNA polymerase II elongation factor ELL	-0.0824262	FALSE
Q92540	SMG7	Protein SMG7	-0.297154	FALSE
Q8IXZ2	ZC3H3	Zinc finger CCCH domain-containing protein 3	0.22512	FALSE
P54725	RAD23A	UV excision repair protein RAD23 homolog A	0.385584	FALSE
Q96B23	C18orf25	Uncharacterized protein C18orf25	-0.0420253	FALSE
Q9NVX0	HAUS2	HAUS augmin-like complex subunit 2	-0.694703	FALSE
Q13459	MYO9B	Unconventional myosin-IXb	-0.222833	FALSE
Q6P1R4	DUS1L	tRNA-dihydrouridine(16/17) synthase [NAD(P)(+)]-like	-0.12296	FALSE
Q8TEV9	SMCR8	Smith-Magenis syndrome chromosomal region candidate gene 8 protein	1.32998	TRUE
Q6P1Q9	METTL2B	Methyltransferase-like protein 2B	-0.255965	FALSE
Q15773	MLF2	Myeloid leukemia factor 2	-0.435751	FALSE
Q92556	ELMO1	Engulfment and cell motility protein 1	0.0751704	FALSE
Q9Y3T6	R3HCC1	R3H and coiled-coil domain-containing protein 1	-0.0298309	FALSE
Q6NYC1	JMJD6	Bifunctional arginine demethylase and lysyl-hydroxylase JMJD6	-0.218668	FALSE
Q3KQU3	MAP7D1	MAP7 domain-containing protein 1	-0.500469	FALSE
Q7Z434	MAVS	Mitochondrial antiviral-signaling protein	-0.36722	FALSE
Q8N138	ORMDL3	ORM1-like protein 3	0.0697869	FALSE
Q76I76	SSH2	Protein phosphatase Slingshot homolog 2	0.106533	FALSE
P10412	HIST1H1E	Histone H1.4	-0.218228	FALSE
Q8WUQ7	CACTIN	Cactin	1.31774	TRUE
P55036	PSMD4	26S proteasome non-ATPase regulatory subunit 4	-0.767909	FALSE
Q9Y6E0	STK24	Serine/threonine-protein kinase 24	-0.17966	FALSE
Q9Y3S1	WNK2	Serine/threonine-protein kinase WNK2	-1.51538	FALSE
O43447	PPIH	Peptidyl-prolyl cis-trans isomerase H	-0.0154526	FALSE
Q6ZUT1	C11orf57	Uncharacterized protein C11orf57	0.255472	FALSE
A6NFI3	ZNF316	Zinc finger protein 316	-0.606557	FALSE
Q3T8J9	GON4L	GON-4-like protein	-0.0106779	FALSE
P07942	LAMB1	Laminin subunit beta-1	-0.419726	FALSE
P29353	SHC1	SHC-transforming protein 1	-0.667336	FALSE
Q03164	KMT2A	Histone-lysine N-methyltransferase 2A	-0.214126	FALSE
Q8TDM6	DLG5	Disks large homolog 5	1.55158	TRUE
Q96MU7	YTHDC1	YTH domain-containing protein 1	-0.0402457	FALSE
Q9Y6G5	COMMD10	COMM domain-containing protein 10	0.0191263	FALSE
Q9UKB1;Q9Y297	FBXW11;BTRC	F-box/WD repeat-containing protein 11;F-box/WD repeat-containing protein 1A	0.0911652	FALSE
Q8TEQ0	SNX29	Sorting nexin-29	0.130977	FALSE
Q7Z2Z1	TICRR	Treslin	0.0121558	FALSE
Q96EY8	MMAB	Cob(I)yrinic acid a,c-diamide adenosyltransferase, mitochondrial	0.159144	FALSE
Q99962	SH3GL2	Endophilin-A1	0.169931	FALSE
O00423	EML1	Echinoderm microtubule-associated protein-like 1	-0.347204	FALSE
Q6NXE6	ARMC6	Armadillo repeat-containing protein 6	-0.03947	FALSE
O95985	TOP3B	DNA topoisomerase 3-beta-1	-0.16572	FALSE
P62191	PSMC1	26S protease regulatory subunit 4	2.05927	TRUE
Q9H2G2	SLK	STE20-like serine/threonine-protein kinase	0.531553	FALSE
Q13490	BIRC2	Baculoviral IAP repeat-containing protein 2	-0.319047	FALSE
Q86YQ8	CPNE8	Copine-8	-0.0576997	FALSE
Q9H8M7	FAM188A	Protein FAM188A	-0.477548	FALSE
Q9H9L3	ISG20L2	Interferon-stimulated 20 kDa exonuclease-like 2	-0.211943	FALSE
P54105	CLNS1A	Methylosome subunit pICln	-1.09105	FALSE
Q969V6	MKL1	MKL/myocardin-like protein 1	0.158439	FALSE
Q9UBD5	ORC3	Origin recognition complex subunit 3	-0.0179059	FALSE
Q7L1T6	CYB5R4	Cytochrome b5 reductase 4	-0.3937	FALSE
Q6ZNB6	NFXL1	NF-X1-type zinc finger protein NFXL1	-0.941776	FALSE
O60869	EDF1	Endothelial differentiation-related factor 1	-0.156491	FALSE
O15056	SYNJ2	Synaptojanin-2	1.29957	TRUE
P62136	PPP1CA	Serine/threonine-protein phosphatase PP1-alpha catalytic subunit	-1.24611	FALSE
Q13546	RIPK1	Receptor-interacting serine/threonine-protein kinase 1	-0.0612897	FALSE
P23381	WARS	Tryptophan--tRNA ligase, cytoplasmic	-0.321577	FALSE
O60583	CCNT2	Cyclin-T2	-0.494248	FALSE
Q8NEL9	DDHD1	Phospholipase DDHD1	-0.302878	FALSE
Q93052	LPP	Lipoma-preferred partner	-0.246025	FALSE
Q92896	GLG1	Golgi apparatus protein 1	-0.482382	FALSE
O75582	RPS6KA5	Ribosomal protein S6 kinase alpha-5	-0.0527971	FALSE
Q9NV70	EXOC1	Exocyst complex component 1	-0.325991	FALSE
Q9BUR4	WRAP53	Telomerase Cajal body protein 1	-0.234022	FALSE
Q14839	CHD4	Chromodomain-helicase-DNA-binding protein 4	1.10433	TRUE
P46379	BAG6	Large proline-rich protein BAG6	-0.33683	FALSE
Q92585	MAML1	Mastermind-like protein 1	0.4252	FALSE
P26639	TARS	Threonine--tRNA ligase, cytoplasmic	-0.881215	FALSE
Q96AC1	FERMT2	Fermitin family homolog 2	-0.513151	FALSE
Q9C040	TRIM2	Tripartite motif-containing protein 2	-0.692315	FALSE
Q9H269	VPS16	Vacuolar protein sorting-associated protein 16 homolog	-0.883825	FALSE
Q96BH1	RNF25	E3 ubiquitin-protein ligase RNF25	0.164739	FALSE
A8MQ14	ZNF850	Zinc finger protein 850	0.192527	FALSE
O60503	ADCY9	Adenylate cyclase type 9	0.0464239	FALSE
Q9P2B2	PTGFRN	Prostaglandin F2 receptor negative regulator	-1.27796	FALSE
Q8NI08	NCOA7	Nuclear receptor coactivator 7	1.13183	TRUE
Q9Y2G0	EFR3B	Protein EFR3 homolog B	-0.0316408	FALSE
Q9H583	HEATR1	HEAT repeat-containing protein 1	-1.4034	FALSE
Q8IWS0	PHF6	PHD finger protein 6	0.173312	FALSE
Q96S59	RANBP9	Ran-binding protein 9	-0.650284	FALSE
O95777	LSM8	U6 snRNA-associated Sm-like protein LSm8	-0.543178	FALSE
Q02878	RPL6	60S ribosomal protein L6	-0.0273534	FALSE
Q8NCN4	RNF169	E3 ubiquitin-protein ligase RNF169	-0.35273	FALSE
Q8N511	TMEM199	Transmembrane protein 199	-0.223743	FALSE
P99999	CYCS	Cytochrome c	0.0989134	FALSE
Q9H4A5	GOLPH3L	Golgi phosphoprotein 3-like	-0.308099	FALSE
Q8WUA2	PPIL4	Peptidyl-prolyl cis-trans isomerase-like 4	1.03541	TRUE
Q9UNN5	FAF1	FAS-associated factor 1	-1.02752	FALSE
Q86YL5	TDRP	Testis development-related protein	-0.0434088	FALSE
Q8N5H7	SH2D3C	SH2 domain-containing protein 3C	-0.0237069	FALSE
Q8WXA3	RUFY2	RUN and FYVE domain-containing protein 2	-0.253539	FALSE
Q9H8T0	AKTIP	AKT-interacting protein	-0.39457	FALSE
Q9NZJ5	EIF2AK3	Eukaryotic translation initiation factor 2-alpha kinase 3	-0.163068	FALSE
Q5JTV8	TOR1AIP1	Torsin-1A-interacting protein 1	-3.27764	FALSE
Q6IE81	JADE1	Protein Jade-1	-0.307907	FALSE
Q8WY54	PPM1E	Protein phosphatase 1E	-1.78608	FALSE
Q9Y2K7	KDM2A	Lysine-specific demethylase 2A	-0.546854	FALSE
P13056	NR2C1	Nuclear receptor subfamily 2 group C member 1	1.30806	TRUE
Q9BPX3	NCAPG	Condensin complex subunit 3	-0.686827	FALSE
Q5T1V6	DDX59	Probable ATP-dependent RNA helicase DDX59	-0.345064	FALSE
Q52LW3	ARHGAP29	Rho GTPase-activating protein 29	0.295065	FALSE
Q9P2N5	RBM27	RNA-binding protein 27	-0.546281	FALSE
Q9NXF1	TEX10	Testis-expressed sequence 10 protein	-0.454788	FALSE
O43310	CTIF	CBP80/20-dependent translation initiation factor	-0.100513	FALSE
P06756	ITGAV	Integrin alpha-V	0.0603333	FALSE
Q8NB46	ANKRD52	Serine/threonine-protein phosphatase 6 regulatory ankyrin repeat subunit C	-0.483113	FALSE
Q9UMX1	SUFU	Suppressor of fused homolog	-0.909196	FALSE
Q969T4	UBE2E3	Ubiquitin-conjugating enzyme E2 E3	-0.090531	FALSE
Q14651	PLS1	Plastin-1	0.988981	TRUE
Q96RT7	TUBGCP6	Gamma-tubulin complex component 6	-0.272421	FALSE
O75164	KDM4A	Lysine-specific demethylase 4A	-0.211471	FALSE
P22392	NME2	Nucleoside diphosphate kinase B	0.175271	FALSE
Q92993	KAT5	Histone acetyltransferase KAT5	-0.206286	FALSE
Q15758	SLC1A5	Neutral amino acid transporter B(0)	-1.17074	FALSE
Q9Y3E7	CHMP3	Charged multivesicular body protein 3	0.138552	FALSE
P12268	IMPDH2	Inosine-5'-monophosphate dehydrogenase 2	-0.338514	FALSE
Q9UPW0	FOXJ3	Forkhead box protein J3	-0.0848506	FALSE
Q96ME7	ZNF512	Zinc finger protein 512	-0.392825	FALSE
Q6NYC8	PPP1R18	Phostensin	-0.0351773	FALSE
Q9H792	PEAK1	Pseudopodium-enriched atypical kinase 1	1.37841	TRUE
O14795	UNC13B	Protein unc-13 homolog B	-0.71494	FALSE
Q02447	SP3	Transcription factor Sp3	-0.655771	FALSE
Q99873	PRMT1	Protein arginine N-methyltransferase 1	0.0104451	FALSE
Q9BRL6	SRSF8	Serine/arginine-rich splicing factor 8	-0.459545	FALSE
Q8NBS9	TXNDC5	Thioredoxin domain-containing protein 5	-0.497404	FALSE
Q9BVG4	PBDC1	Protein PBDC1	-0.540654	FALSE
Q9H9Y6	POLR1B	DNA-directed RNA polymerase I subunit RPA2	-0.162264	FALSE
Q5SZL2	CEP85L	Centrosomal protein of 85 kDa-like	0.0430574	FALSE
Q9NVN8	GNL3L	Guanine nucleotide-binding protein-like 3-like protein	-0.50412	FALSE
[truncated: 1,750 more rows]

## Sheet: Automated_20mio_44min
List of potential candidates using the classifier and the automated workflow with 20 Mio cells as input and running a 44 min LC gradient.
[truncated: 1,277 more rows]

[truncated: 1 more sheets: Automated_20mio_21min]
