# Supplementary material for: Optimized Automated Workflow for BioID Improves Reproducibility and Identification of Protein–Protein Interactions
Source: J Proteome Res. 2024 Sep 4;23(10):4359–68. doi: 10.1021/acs.jproteome.4c00308 (PMC11460324; doi:10.1021/acs.jproteome.4c00308)
Supplement: Supplementary file 5 — pr4c00308_si_005.xlsx [file pr4c00308_si_005.xlsx]

## Sheet: column key
Description of the column names used in the two other tabs
Column Header	Meaning
PTM.site	localisatino of modification
log2 FC	log2 (fold change) transformed ratios of averaged replicates
Qvalue	P value adjusted for multiple testing
UniProtIds	UniProt ID
Genes	Gene name
ProteinDescriptions	Description of the protein

## Sheet: Manual
Comparison of biotinylation sites after BioID of cell lines expressing either PSMA4-BirA* or BirA* using the manual workflow.
PTM.site	log2 FC	Qvalue	UniProtIds	Genes	ProteinDescriptions
P25789_K210_M1	12.1159	4.26313e-10	P25789	PSMA4	Proteasome subunit alpha type-4
O14818_M211_M1	10.6222	3.20817e-07	O14818	PSMA7	Proteasome subunit alpha type-7
Q13200_K8_M1	9.08349	3.20817e-07	Q13200	PSMD2	26S proteasome non-ATPase regulatory subunit 2
P49720_M88_M1	8.38367	4.30307e-07	P49720	PSMB3	Proteasome subunit beta type-3
O43242_K2_M1	7.54523	5.43241e-07	O43242	PSMD3	26S proteasome non-ATPase regulatory subunit 3
O43242_M1_M1	7.39154	6.34671e-07	O43242	PSMD3	26S proteasome non-ATPase regulatory subunit 3
P25786_M88_M1	6.17851	6.34671e-07	P25786	PSMA1	Proteasome subunit alpha type-1
P28070_M115_M1	9.03759	6.34671e-07	P28070	PSMB4	Proteasome subunit beta type-4
P49720_M90_M1	8.87014	6.34671e-07	P49720	PSMB3	Proteasome subunit beta type-3
P62191_M385_M1	7.68875	6.34671e-07	P62191	PSMC1	26S protease regulatory subunit 4
P62333_M102_M1	9.49658	6.34671e-07	P62333	PSMC6	26S protease regulatory subunit 10B
Q9BT78_K137_M1	5.53112	6.34671e-07	Q9BT78	COPS4	COP9 signalosome complex subunit 4
P25788_M76_M1	10.3704	8.89999e-07	P25788	PSMA3	Proteasome subunit alpha type-3
P25789_K222_M1	10.9316	9.39445e-07	P25789	PSMA4	Proteasome subunit alpha type-4
P25789_K54_M1	8.80521	9.39445e-07	P25789	PSMA4	Proteasome subunit alpha type-4
P62191_M164_M1	7.78196	9.39445e-07	P62191	PSMC1	26S protease regulatory subunit 4
P28070_M259_M1	7.69742	1.0596e-06	P28070	PSMB4	Proteasome subunit beta type-4
P25786_M261_M1	8.64832	1.72516e-06	P25786	PSMA1	Proteasome subunit alpha type-1
Q13200_M294_M1	8.32927	2.08783e-06	Q13200	PSMD2	26S proteasome non-ATPase regulatory subunit 2
P25789_M184_M1	7.00704	2.51131e-06	P25789	PSMA4	Proteasome subunit alpha type-4
P62195_M273_M1	7.21132	2.65769e-06	P62195	PSMC5	26S protease regulatory subunit 8
P49720_M90_M2	6.82918	3.56102e-06	P49720	PSMB3	Proteasome subunit beta type-3
P49720_M88_M2	6.82918	3.56102e-06	P49720	PSMB3	Proteasome subunit beta type-3
Q9BT78_M245_M1	4.11857	4.38373e-06	Q9BT78	COPS4	COP9 signalosome complex subunit 4
Q13085_M1659_M1	-3.06866	4.59281e-06	Q13085	ACACA	Acetyl-CoA carboxylase 1
P49720_M34_M1	9.26862	4.91743e-06	P49720	PSMB3	Proteasome subunit beta type-3
P62191_M85_M1	3.66102	4.91743e-06	P62191	PSMC1	26S protease regulatory subunit 4
P62333_M122_M1	7.60395	4.96149e-06	P62333	PSMC6	26S protease regulatory subunit 10B
Q96AY4_M1764_M1	2.36383	5.84818e-06	Q96AY4	TTC28	Tetratricopeptide repeat protein 28
P49721_M69_M1	6.37336	6.00805e-06	P49721	PSMB2	Proteasome subunit beta type-2
P35580_M948_M1	7.27166	6.17329e-06	P35580	MYH10	Myosin-10
P49720_M12_M2	5.44099	6.42354e-06	P49720	PSMB3	Proteasome subunit beta type-3
P60900_M131_M1	5.64266	6.42354e-06	P60900	PSMA6	Proteasome subunit alpha type-6
Q13085_M1937_M1	-2.75891	6.42354e-06	Q13085	ACACA	Acetyl-CoA carboxylase 1
Q13200_K31_M1	6.47349	6.42354e-06	Q13200	PSMD2	26S proteasome non-ATPase regulatory subunit 2
P30622_K1150_M1	5.80828	6.57384e-06	P30622	CLIP1	CAP-Gly domain-containing linker protein 1
P50990_M276_M2	6.94776	6.89733e-06	P50990	CCT8	T-complex protein 1 subunit theta
P50990_M266_M2	6.94776	6.89733e-06	P50990	CCT8	T-complex protein 1 subunit theta
Q9Y4E8_M520_M1	7.01375	6.89733e-06	Q9Y4E8	USP15	Ubiquitin carboxyl-terminal hydrolase 15
P43686_M1_M1	8.12522	7.18489e-06	P43686	PSMC4	26S protease regulatory subunit 6B
Q9Y4E8_M536_M1	6.64445	7.18489e-06	Q9Y4E8	USP15	Ubiquitin carboxyl-terminal hydrolase 15
P49720_M12_M1	7.65648	7.42785e-06	P49720	PSMB3	Proteasome subunit beta type-3
P25789_K231_M2	6.90139	7.62124e-06	P25789	PSMA4	Proteasome subunit alpha type-4
P25789_K229_M2	6.90139	7.62124e-06	P25789	PSMA4	Proteasome subunit alpha type-4
Q15417_K256_M1	4.80882	7.62124e-06	Q15417	CNN3	Calponin-3
Q99436_M189_M1	9.55026	7.63759e-06	Q99436	PSMB7	Proteasome subunit beta type-7
P25705_M105_M1	-2.47244	8.22647e-06	P25705	ATP5A1	ATP synthase subunit alpha, mitochondrial
P49720_M4_M1	6.43303	8.61652e-06	P49720	PSMB3	Proteasome subunit beta type-3
Q9UNS2_M357_M1	4.09702	8.61652e-06	Q9UNS2	COPS3	COP9 signalosome complex subunit 3
P62195_M351_M1	7.77163	8.67187e-06	P62195	PSMC5	26S protease regulatory subunit 8
P25789_K231_M1	7.52631	9.41717e-06	P25789	PSMA4	Proteasome subunit alpha type-4
P09651_K3_M1	4.9028	9.62431e-06	P09651	HNRNPA1	Heterogeneous nuclear ribonucleoprotein A1
Q9NYF8_K550_M1	5.78138	9.62431e-06	Q9NYF8	BCLAF1	Bcl-2-associated transcription factor 1
P62191_M174_M1	7.26526	1.07781e-05	P62191	PSMC1	26S protease regulatory subunit 4
O43242_M37_M1	5.10057	1.08716e-05	O43242	PSMD3	26S proteasome non-ATPase regulatory subunit 3
Q9BT78_M348_M1	7.00796	1.10954e-05	Q9BT78	COPS4	COP9 signalosome complex subunit 4
Q9Y244_M62_M1	4.35007	1.23029e-05	Q9Y244	POMP	Proteasome maturation protein
P28066_M59_M1	8.60888	1.28698e-05	P28066	PSMA5	Proteasome subunit alpha type-5
Q14247_K124_M1	6.28925	1.29065e-05	Q14247	CTTN	Src substrate cortactin
Q9C026_M106_M1	4.94078	1.29065e-05	Q9C026	TRIM9	E3 ubiquitin-protein ligase TRIM9
O43242_K54_M1	8.05109	1.39782e-05	O43242	PSMD3	26S proteasome non-ATPase regulatory subunit 3
Q1ED39_K442_M1	5.75545	1.4288e-05	Q1ED39	KNOP1	Lysine-rich nucleolar protein 1
Q9GZU8_K151_M1	6.27151	1.59789e-05	Q9GZU8	FAM192A	Protein FAM192A
P62333_M264_M1	6.8636	1.68216e-05	P62333	PSMC6	26S protease regulatory subunit 10B
Q685J3_K4480_M1	6.48666	1.69275e-05	Q685J3	MUC17	Mucin-17
Q13098_M90_M1	2.75533	1.71079e-05	Q13098	GPS1	COP9 signalosome complex subunit 1
Q13085_M1733_M1	-2.52676	1.80148e-05	Q13085	ACACA	Acetyl-CoA carboxylase 1
P49327_M9_M1	5.9325	1.86672e-05	P49327	FASN	Fatty acid synthase
O14654_M746_M1	6.23797	1.92981e-05	O14654	IRS4	Insulin receptor substrate 4
Q9BT78_M286_M1	7.28639	1.92981e-05	Q9BT78	COPS4	COP9 signalosome complex subunit 4
O75533_K141_M1	4.24479	1.96395e-05	O75533	SF3B1	Splicing factor 3B subunit 1
Q14155_M531_M1	3.86219	1.96395e-05	Q14155	ARHGEF7	Rho guanine nucleotide exchange factor 7
Q96M89_K19_M1	4.90863	1.9648e-05	Q96M89	CCDC138	Coiled-coil domain-containing protein 138
P23588_K395_M1	6.02511	2.00958e-05	P23588	EIF4B	Eukaryotic translation initiation factor 4B
Q13200_M297_M1	6.72586	2.00958e-05	Q13200	PSMD2	26S proteasome non-ATPase regulatory subunit 2
P05165_M128_M1	-3.56381	2.03703e-05	P05165	PCCA	Propionyl-CoA carboxylase alpha chain, mitochondrial
P28074_M145_M1	7.25593	2.06707e-05	P28074	PSMB5	Proteasome subunit beta type-5
P43243_K3_M1	4.65071	2.12631e-05	P43243	MATR3	Matrin-3
P13639_M395_M1	5.203	2.26943e-05	P13639	EEF2	Elongation factor 2
O94913_K1278_M1	4.79273	2.27797e-05	O94913	PCF11	Pre-mRNA cleavage complex 2 protein Pcf11
Q7L014_M544_M1	5.40552	2.27797e-05	Q7L014	DDX46	Probable ATP-dependent RNA helicase DDX46
P17980_M356_M1	7.49528	2.37722e-05	P17980	PSMC3	26S protease regulatory subunit 6A
P62333_M258_M1	7.39791	2.57591e-05	P62333	PSMC6	26S protease regulatory subunit 10B
P49720_M45_M1	9.24339	3.17126e-05	P49720	PSMB3	Proteasome subunit beta type-3
Q13263_M303_M1	5.08746	3.25961e-05	Q13263	TRIM28	Transcription intermediary factor 1-beta
O43432_M949_M1	5.47268	3.48177e-05	O43432	EIF4G3	Eukaryotic translation initiation factor 4 gamma 3
P17980_M259_M1	8.21582	3.54001e-05	P17980	PSMC3	26S protease regulatory subunit 6A
O75400_M649_M1	6.03744	3.71892e-05	O75400	PRPF40A	Pre-mRNA-processing factor 40 homolog A
Q9UHX1_M167_M1	5.32226	3.71892e-05	Q9UHX1	PUF60	Poly(U)-binding-splicing factor PUF60
P62191_M372_M1	5.86736	3.72109e-05	P62191	PSMC1	26S protease regulatory subunit 4
O00763_M2452_M1	-3.25454	3.82709e-05	O00763	ACACB	Acetyl-CoA carboxylase 2
P17980_M17_M1	5.41433	3.87993e-05	P17980	PSMC3	26S protease regulatory subunit 6A
Q13200_M297_M2	6.9413	3.87993e-05	Q13200	PSMD2	26S proteasome non-ATPase regulatory subunit 2
Q13200_M294_M2	6.9413	3.87993e-05	Q13200	PSMD2	26S proteasome non-ATPase regulatory subunit 2
Q9NZI8_K26_M1	3.0149	3.87993e-05	Q9NZI8	IGF2BP1	Insulin-like growth factor 2 mRNA-binding protein 1
P17980_M373_M1	6.87485	4.05798e-05	P17980	PSMC3	26S protease regulatory subunit 6A
P21333_M1403_M1	6.40132	4.05798e-05	P21333	FLNA	Filamin-A
P62333_M108_M1	8.03568	4.05798e-05	P62333	PSMC6	26S protease regulatory subunit 10B
Q969U7_M147_M1	5.9152	4.05798e-05	Q969U7	PSMG2	Proteasome assembly chaperone 2
Q9H2G2_K1223_M1	5.66558	4.05798e-05	Q9H2G2	SLK	STE20-like serine/threonine-protein kinase
Q9UHX1_M452_M1	5.90303	4.05798e-05	Q9UHX1	PUF60	Poly(U)-binding-splicing factor PUF60
Q969U7_M201_M1	4.43619	4.06029e-05	Q969U7	PSMG2	Proteasome assembly chaperone 2
O00193_M175_M1	3.53728	4.39063e-05	O00193	SMAP	Small acidic protein
Q9Y4E8_M490_M1	5.83428	4.53014e-05	Q9Y4E8	USP15	Ubiquitin carboxyl-terminal hydrolase 15
P05165_M549_M1	-3.82839	4.60929e-05	P05165	PCCA	Propionyl-CoA carboxylase alpha chain, mitochondrial
Q7L014_M534_M1	6.38802	4.85109e-05	Q7L014	DDX46	Probable ATP-dependent RNA helicase DDX46
Q99436_M97_M1	10.4021	4.85109e-05	Q99436	PSMB7	Proteasome subunit beta type-7
P20618_M186_M1	9.70624	5.06e-05	P20618	PSMB1	Proteasome subunit beta type-1
Q15233_K243_M1	3.37937	5.19851e-05	Q15233	NONO	Non-POU domain-containing octamer-binding protein
Q13200_M133_M2	5.79233	5.20586e-05	Q13200	PSMD2	26S proteasome non-ATPase regulatory subunit 2
Q13200_M131_M2	5.79233	5.20586e-05	Q13200	PSMD2	26S proteasome non-ATPase regulatory subunit 2
Q5UIP0_K884_M2	3.5224	5.20586e-05	Q5UIP0	RIF1	Telomere-associated protein RIF1
Q5UIP0_K876_M2	3.5224	5.20586e-05	Q5UIP0	RIF1	Telomere-associated protein RIF1
Q13435_K486_M1	3.22829	5.28929e-05	Q13435	SF3B2	Splicing factor 3B subunit 2
Q9P2D1_K79_M1	4.8852	5.28929e-05	Q9P2D1	CHD7	Chromodomain-helicase-DNA-binding protein 7
P05166_M145_M1	-3.52527	5.35541e-05	P05166	PCCB	Propionyl-CoA carboxylase beta chain, mitochondrial
P49773_K21_M1	4.75274	5.4331e-05	P49773	HINT1	Histidine triad nucleotide-binding protein 1
Q9Y4E8_M55_M1	4.22463	5.64485e-05	Q9Y4E8	USP15	Ubiquitin carboxyl-terminal hydrolase 15
P35998_M332_M1	5.64767	5.87063e-05	P35998	PSMC2	26S protease regulatory subunit 7
Q9UHX1_M167_M2	4.44596	5.87063e-05	Q9UHX1	PUF60	Poly(U)-binding-splicing factor PUF60
Q9UHX1_M160_M2	4.44596	5.87063e-05	Q9UHX1	PUF60	Poly(U)-binding-splicing factor PUF60
Q9UHX1_M160_M1	5.89089	5.97192e-05	Q9UHX1	PUF60	Poly(U)-binding-splicing factor PUF60
O75832_M154_M1	5.54802	6.04964e-05	O75832	PSMD10	26S proteasome non-ATPase regulatory subunit 10
Q92917_M175_M1	3.40844	6.63535e-05	Q92917	GPKOW	G patch domain and KOW motifs-containing protein
O75909_M141_M1	4.46751	7.0689e-05	O75909	CCNK	Cyclin-K
Q6XZF7_K572_M1	4.8542	7.0689e-05	Q6XZF7	DNMBP	Dynamin-binding protein
Q9Y2W1_K455_M1	6.18154	7.84414e-05	Q9Y2W1	THRAP3	Thyroid hormone receptor-associated protein 3
P51610_K813_M1	3.65623	7.96767e-05	P51610	HCFC1	Host cell factor 1
P49720_M183_M1	6.8847	8.11672e-05	P49720	PSMB3	Proteasome subunit beta type-3
P11498_M566_M1	-3.0165	8.60562e-05	P11498	PC	Pyruvate carboxylase, mitochondrial
Q15233_M393_M1	4.94053	8.61327e-05	Q15233	NONO	Non-POU domain-containing octamer-binding protein
P62191_M174_M2	6.53334	8.64278e-05	P62191	PSMC1	26S protease regulatory subunit 4
P62191_M164_M2	6.53334	8.64278e-05	P62191	PSMC1	26S protease regulatory subunit 4
P25789_K199_M1	3.59427	9.50449e-05	P25789	PSMA4	Proteasome subunit alpha type-4
O14654_K835_M1	7.10281	9.52565e-05	O14654	IRS4	Insulin receptor substrate 4
O75179_M505_M1	2.67252	9.52565e-05	O75179	ANKRD17	Ankyrin repeat domain-containing protein 17
P11498_M1116_M1	-3.80284	9.52565e-05	P11498	PC	Pyruvate carboxylase, mitochondrial
O75832_M143_M1	3.63326	0.000100309	O75832	PSMD10	26S proteasome non-ATPase regulatory subunit 10
Q13200_M825_M1	6.28831	0.000101397	Q13200	PSMD2	26S proteasome non-ATPase regulatory subunit 2
Q969U7_M163_M1	4.73879	0.000101397	Q969U7	PSMG2	Proteasome assembly chaperone 2
Q96RQ3_M653_M1	-3.72728	0.000101397	Q96RQ3	MCCC1	Methylcrotonoyl-CoA carboxylase subunit alpha, mitochondrial
P17980_M206_M1	7.43242	0.000101593	P17980	PSMC3	26S protease regulatory subunit 6A
Q13085_M2322_M1	-2.36408	0.000101593	Q13085	ACACA	Acetyl-CoA carboxylase 1
P05165_M124_M1	-2.74842	0.000105875	P05165	PCCA	Propionyl-CoA carboxylase alpha chain, mitochondrial
P63165_M59_M1	7.72663	0.000105875	P63165	SUMO1	Small ubiquitin-related modifier 1
P50990_K16_M1	5.03065	0.000107029	P50990	CCT8	T-complex protein 1 subunit theta
Q9H0B6_M140_M1	10.5027	0.000107029	Q9H0B6	KLC2	Kinesin light chain 2
Q15154_M789_M1	1.36435	0.000111989	Q15154	PCM1	Pericentriolar material 1 protein
Q9Y4E8_M544_M1	5.49663	0.00011477	Q9Y4E8	USP15	Ubiquitin carboxyl-terminal hydrolase 15
P62195_M9_M1	5.52851	0.000119094	P62195	PSMC5	26S protease regulatory subunit 8
P05166_M442_M1	-3.52895	0.000122948	P05166	PCCB	Propionyl-CoA carboxylase beta chain, mitochondrial
Q96RQ3_M396_M1	-3.06313	0.000122948	Q96RQ3	MCCC1	Methylcrotonoyl-CoA carboxylase subunit alpha, mitochondrial
Q99460_M423_M1	4.83864	0.000122948	Q99460	PSMD1	26S proteasome non-ATPase regulatory subunit 1
Q9UKV8_M405_M1	6.72496	0.000122948	Q9UKV8	AGO2	Protein argonaute-2
Q9Y484_M51_M1	2.96388	0.000122948	Q9Y484	WDR45	WD repeat domain phosphoinositide-interacting protein 4
O60573_M212_M1	4.5896	0.000126797	O60573	EIF4E2	Eukaryotic translation initiation factor 4E type 2
P25788_M255_M1	3.9572	0.000129454	P25788	PSMA3	Proteasome subunit alpha type-3
Q13085_M1571_M1	-3.11226	0.000129696	Q13085	ACACA	Acetyl-CoA carboxylase 1
Q7Z4H7_M218_M1	1.48833	0.00013126	Q7Z4H7	HAUS6	HAUS augmin-like complex subunit 6
P62333_M218_M1	6.18129	0.00013185	P62333	PSMC6	26S protease regulatory subunit 10B
Q99829_M142_M1	-2.07192	0.00013185	Q99829	CPNE1	Copine-1
P15822_K562_M1	5.53192	0.000135021	P15822	HIVEP1	Zinc finger protein 40
Q9Y3F4_M95_M1	3.25782	0.000135021	Q9Y3F4	STRAP	Serine-threonine kinase receptor-associated protein
Q8WUQ7_M267_M1	3.52771	0.000143177	Q8WUQ7	CACTIN	Cactin
P49720_M4_M2	5.0329	0.000148181	P49720	PSMB3	Proteasome subunit beta type-3
P62191_M385_M2	3.46726	0.000148181	P62191	PSMC1	26S protease regulatory subunit 4
P62191_M372_M2	3.46726	0.000148181	P62191	PSMC1	26S protease regulatory subunit 4
Q8N3C0_M580_M1	1.05157	0.000148181	Q8N3C0	ASCC3	Activating signal cointegrator 1 complex subunit 3
P33240_K567_M1	5.51921	0.000148879	P33240	CSTF2	Cleavage stimulation factor subunit 2
P49721_M118_M1	7.43357	0.000150226	P49721	PSMB2	Proteasome subunit beta type-2
Q13620_M899_M1	2.91864	0.000150226	Q13620	CUL4B	Cullin-4B
Q9UNS2_M408_M1	4.00599	0.000150226	Q9UNS2	COPS3	COP9 signalosome complex subunit 3
P05165_M316_M1	-3.30677	0.00015073	P05165	PCCA	Propionyl-CoA carboxylase alpha chain, mitochondrial
P25788_M28_M1	8.30253	0.00015073	P25788	PSMA3	Proteasome subunit alpha type-3
P49750_K1457_M1	5.57925	0.000150797	P49750	YLPM1	YLP motif-containing protein 1
P28066_M228_M1	7.25064	0.00015194	P28066	PSMA5	Proteasome subunit alpha type-5
P49721_M28_M1	6.97312	0.00015194	P49721	PSMB2	Proteasome subunit beta type-2
P60842_K146_M1	4.33994	0.00015194	P60842	EIF4A1	Eukaryotic initiation factor 4A-I
P62195_M385_M1	5.95046	0.00015194	P62195	PSMC5	26S protease regulatory subunit 8
Q8WVY7_M260_M1	5.67004	0.00015194	Q8WVY7	UBLCP1	Ubiquitin-like domain-containing CTD phosphatase 1
Q13085_M2316_M1	-2.48508	0.000153261	Q13085	ACACA	Acetyl-CoA carboxylase 1
P11498_M921_M1	-3.37178	0.000178212	P11498	PC	Pyruvate carboxylase, mitochondrial
O75832_M143_M2	4.56134	0.00017852	O75832	PSMD10	26S proteasome non-ATPase regulatory subunit 10
O75832_M124_M2	4.56134	0.00017852	O75832	PSMD10	26S proteasome non-ATPase regulatory subunit 10
P27816_M258_M1	1.6585	0.00017852	P27816	MAP4	Microtubule-associated protein 4
Q96SB4_M292_M1	2.66765	0.000181934	Q96SB4	SRPK1	SRSF protein kinase 1
Q96RQ3_M91_M2	-3.36238	0.000190943	Q96RQ3	MCCC1	Methylcrotonoyl-CoA carboxylase subunit alpha, mitochondrial
P25786_M26_M1	8.61037	0.000199639	P25786	PSMA1	Proteasome subunit alpha type-1
Q9Y4E8_M483_M1	4.55222	0.000199639	Q9Y4E8	USP15	Ubiquitin carboxyl-terminal hydrolase 15
P49327_M680_M1	6.34995	0.000203968	P49327	FASN	Fatty acid synthase
Q13085_M2041_M1	-3.6999	0.000203968	Q13085	ACACA	Acetyl-CoA carboxylase 1
Q13085_M1236_M1	-2.58612	0.000203968	Q13085	ACACA	Acetyl-CoA carboxylase 1
P33176_M180_M1	1.29428	0.000205416	P33176	KIF5B	Kinesin-1 heavy chain
Q9UHX1_K454_M1	5.9015	0.000205416	Q9UHX1	PUF60	Poly(U)-binding-splicing factor PUF60
Q9UK76_M47_M1	3.71909	0.000212126	Q9UK76	HN1	Hematological and neurological expressed 1 protein
Q9HCC0_M473_M1	-3.31574	0.000219496	Q9HCC0	MCCC2	Methylcrotonoyl-CoA carboxylase beta chain, mitochondrial
P22061_K4_M1	3.05746	0.000228314	P22061	PCMT1	Protein-L-isoaspartate(D-aspartate) O-methyltransferase
Q5T5Y3_K222_M1	4.16437	0.00023008	Q5T5Y3	CAMSAP1	Calmodulin-regulated spectrin-associated protein 1
P46060_M488_M1	4.46921	0.000236474	P46060	RANGAP1	Ran GTPase-activating protein 1
P50990_M52_M1	3.85884	0.000246266	P50990	CCT8	T-complex protein 1 subunit theta
Q13085_M2247_M1	-3.21959	0.000246363	Q13085	ACACA	Acetyl-CoA carboxylase 1
Q14739_K190_M1	3.83538	0.000246363	Q14739	LBR	Lamin-B receptor
O94788_M8_M1	4.22176	0.000253441	O94788	ALDH1A2	Retinal dehydrogenase 2
P25789_M201_M1	3.13058	0.000253441	P25789	PSMA4	Proteasome subunit alpha type-4
Q13200_M58_M1	3.47387	0.000253441	Q13200	PSMD2	26S proteasome non-ATPase regulatory subunit 2
P11498_M900_M1	-2.7439	0.000253595	P11498	PC	Pyruvate carboxylase, mitochondrial
Q9UK61_M214_M1	4.70335	0.000253595	Q9UK61	FAM208A	Protein TASOR
P05165_M625_M1	-3.76448	0.00026017	P05165	PCCA	Propionyl-CoA carboxylase alpha chain, mitochondrial
P61956_K11_M1	2.33261	0.000262639	P61956	SUMO2	Small ubiquitin-related modifier 2
Q12923_M488_M1	3.71547	0.000262639	Q12923	PTPN13	Tyrosine-protein phosphatase non-receptor type 13
P05165_M128_M2	-5.2652	0.00026481	P05165	PCCA	Propionyl-CoA carboxylase alpha chain, mitochondrial
P05165_M124_M2	-5.2652	0.00026481	P05165	PCCA	Propionyl-CoA carboxylase alpha chain, mitochondrial
P68371_M164_M1	-1.76468	0.00026481	P68371	TUBB4B	Tubulin beta-4B chain
Q92905_M286_M1	5.4021	0.00026481	Q92905	COPS5	COP9 signalosome complex subunit 5
P49721_M35_M1	3.72692	0.000272191	P49721	PSMB2	Proteasome subunit beta type-2
P20618_M119_M1	7.35163	0.000273682	P20618	PSMB1	Proteasome subunit beta type-1
P49720_M14_M2	4.99211	0.000274011	P49720	PSMB3	Proteasome subunit beta type-3
Q96RQ3_M203_M1	-2.78407	0.000274011	Q96RQ3	MCCC1	Methylcrotonoyl-CoA carboxylase subunit alpha, mitochondrial
Q15652_M2094_M1	3.02535	0.000278998	Q15652	JMJD1C	Probable JmjC domain-containing histone demethylation protein 2C
Q9Y266_K327_M1	4.96643	0.000284233	Q9Y266	NUDC	Nuclear migration protein nudC
P50747_K15_M1	3.7105	0.000285149	P50747	HLCS	Biotin--protein ligase
Q15233_M384_M1	3.84875	0.000285149	Q15233	NONO	Non-POU domain-containing octamer-binding protein
Q14980_M1439_M1	2.2295	0.00028893	Q14980	NUMA1	Nuclear mitotic apparatus protein 1
Q13085_M1454_M1	-5.41953	0.000289298	Q13085	ACACA	Acetyl-CoA carboxylase 1
P05165_M448_M1	-3.67237	0.000290317	P05165	PCCA	Propionyl-CoA carboxylase alpha chain, mitochondrial
Q9BT78_M13_M1	2.77681	0.000290317	Q9BT78	COPS4	COP9 signalosome complex subunit 4
P14618_K311_M1	5.73788	0.000291602	P14618	PKM	Pyruvate kinase PKM
P25787_M79_M1	8.40917	0.000315328	P25787	PSMA2	Proteasome subunit alpha type-2
Q09666_M2186_M1	-1.2022	0.000315328	Q09666	AHNAK	Neuroblast differentiation-associated protein AHNAK
Q8WVY7_M194_M1	1.99048	0.000315328	Q8WVY7	UBLCP1	Ubiquitin-like domain-containing CTD phosphatase 1
Q6Y7W6_M48_M1	2.17318	0.000319472	Q6Y7W6	GIGYF2	PERQ amino acid-rich with GYF domain-containing protein 2
Q9UJU6_K176_M1	3.25883	0.000319472	Q9UJU6	DBNL	Drebrin-like protein
O43809_K23_M1	5.12101	0.000327483	O43809	NUDT21	Cleavage and polyadenylation specificity factor subunit 5
P17980_M1_M1	7.61067	0.000327483	P17980	PSMC3	26S protease regulatory subunit 6A
P35998_M319_M1	6.66777	0.000327483	P35998	PSMC2	26S protease regulatory subunit 7
Q8TEK3_K778_M1	4.86919	0.000327483	Q8TEK3	DOT1L	Histone-lysine N-methyltransferase, H3 lysine-79 specific
O43242_K16_M1	3.66217	0.000334495	O43242	PSMD3	26S proteasome non-ATPase regulatory subunit 3
O43795_M1039_M1	2.92482	0.000339472	O43795	MYO1B	Unconventional myosin-Ib
O00763_M452_M1	-2.75634	0.000356272	O00763	ACACB	Acetyl-CoA carboxylase 2
O00763_M1520_M1	-3.42011	0.000356272	O00763	ACACB	Acetyl-CoA carboxylase 2
O43290_K657_M1	4.13207	0.000356272	O43290	SART1	U4/U6.U5 tri-snRNP-associated protein 1
P36578_M284_M1	-1.93774	0.000356272	P36578	RPL4	60S ribosomal protein L4
Q8WXI9_K44_M1	3.93001	0.000364191	Q8WXI9	GATAD2B	Transcriptional repressor p66-beta
O14640_M52_M1	3.1453	0.000368724	O14640	DVL1	Segment polarity protein dishevelled homolog DVL-1
P05166_M316_M1	-3.93837	0.000368724	P05166	PCCB	Propionyl-CoA carboxylase beta chain, mitochondrial
Q14008_M1479_M1	3.18026	0.000375903	Q14008	CKAP5	Cytoskeleton-associated protein 5
Q8IWC1_M594_M1	2.55891	0.000375903	Q8IWC1	MAP7D3	MAP7 domain-containing protein 3
Q9NQX3_M326_M1	3.81646	0.000384517	Q9NQX3	GPHN	Gephyrin
Q96I25_K24_M1	4.53188	0.000389343	Q96I25	RBM17	Splicing factor 45
O60566_K629_M1	4.39161	0.000394152	O60566	BUB1B	Mitotic checkpoint serine/threonine-protein kinase BUB1 beta
P61201_M234_M1	4.8034	0.000402637	P61201	COPS2	COP9 signalosome complex subunit 2
P18669_M230_M1	2.67391	0.000408118	P18669	PGAM1	Phosphoglycerate mutase 1
O14654_K843_M1	3.92693	0.000408215	O14654	IRS4	Insulin receptor substrate 4
P49368_M416_M1	-2.02445	0.000408215	P49368	CCT3	T-complex protein 1 subunit gamma
P05165_M217_M1	-3.52849	0.000410386	P05165	PCCA	Propionyl-CoA carboxylase alpha chain, mitochondrial
Q7Z4H7_M725_M1	3.31382	0.000410761	Q7Z4H7	HAUS6	HAUS augmin-like complex subunit 6
O00151_K241_M1	4.34795	0.000415275	O00151	PDLIM1	PDZ and LIM domain protein 1
O14737_K105_M1	2.3182	0.000442089	O14737	PDCD5	Programmed cell death protein 5
Q96EA4_M1_M1	4.4417	0.000444373	Q96EA4	SPDL1	Protein Spindly
P11498_M1012_M1	-3.18745	0.000451776	P11498	PC	Pyruvate carboxylase, mitochondrial
O94986_K1534_M1	4.08867	0.000456364	O94986	CEP152	Centrosomal protein of 152 kDa
P23396_M189_M1	-1.67044	0.000456364	P23396	RPS3	40S ribosomal protein S3
P35579_M871_M1	4.05128	0.000456364	P35579	MYH9	Myosin-9
P60709_M190_M1	-1.7532	0.000456364	P60709;;P63261	ACTB;;ACTG1	Actin, cytoplasmic 1;SWISS-PROT:P60712 (Bos taurus) Actin, cytoplasmic 1;Actin, cytoplasmic 2
P60712_M190_M1	-1.7532	0.000456364	P60709;;P63261	ACTB;;ACTG1	Actin, cytoplasmic 1;SWISS-PROT:P60712 (Bos taurus) Actin, cytoplasmic 1;Actin, cytoplasmic 2
P63261_M190_M1	-1.7532	0.000456364	P60709;;P63261	ACTB;;ACTG1	Actin, cytoplasmic 1;SWISS-PROT:P60712 (Bos taurus) Actin, cytoplasmic 1;Actin, cytoplasmic 2
Q14839_M954_M1	3.86396	0.000456364	Q14839	CHD4	Chromodomain-helicase-DNA-binding protein 4
Q5TC12_K83_M1	3.9469	0.000456364	Q5TC12	ATPAF1	ATP synthase mitochondrial F1 complex assembly factor 1
Q13200_M370_M1	6.25717	0.00046103	Q13200	PSMD2	26S proteasome non-ATPase regulatory subunit 2
O14654_K897_M1	3.62888	0.000471956	O14654	IRS4	Insulin receptor substrate 4
P46013_M1538_M1	-4.60102	0.000475002	P46013	MKI67	Antigen KI-67
P11498_M75_M1	-2.58513	0.000478694	P11498	PC	Pyruvate carboxylase, mitochondrial
Q13435_M199_M1	4.55423	0.000485695	Q13435	SF3B2	Splicing factor 3B subunit 2
Q9NQW6_K543_M1	3.25748	0.000494498	Q9NQW6	ANLN	Actin-binding protein anillin
P28070_M50_M1	7.07633	0.000502089	P28070	PSMB4	Proteasome subunit beta type-4
Q96RQ3_M110_M2	-4.17578	0.000502151	Q96RQ3	MCCC1	Methylcrotonoyl-CoA carboxylase subunit alpha, mitochondrial
A6NKD9_M46_M1	3.05545	0.000505358	A6NKD9	CCDC85C	Coiled-coil domain-containing protein 85C
Q03001_M7238_M1	4.51813	0.000506943	Q03001	DST	Dystonin
Q13085_M903_M1	-5.42756	0.000506943	Q13085	ACACA	Acetyl-CoA carboxylase 1
Q5VT52_M467_M1	5.78593	0.000506943	Q5VT52	RPRD2	Regulation of nuclear pre-mRNA domain-containing protein 2
Q9UBB9_K159_M1	5.39806	0.000506943	Q9UBB9	TFIP11	Tuftelin-interacting protein 11
Q6WKZ4_M235_M1	1.7976	0.000510861	Q6WKZ4	RAB11FIP1	Rab11 family-interacting protein 1
Q96RQ3_M87_M2	-3.81142	0.000510861	Q96RQ3	MCCC1	Methylcrotonoyl-CoA carboxylase subunit alpha, mitochondrial
Q5T8P6_K94_M1	5.71556	0.000523926	Q5T8P6	RBM26	RNA-binding protein 26
P61247_M172_M1	4.9717	0.000527189	P61247	RPS3A	40S ribosomal protein S3a
Q6W2J9_K802_M1	6.03041	0.000534824	Q6W2J9	BCOR	BCL-6 corepressor
Q9UNS2_M393_M1	4.36504	0.000571346	Q9UNS2	COPS3	COP9 signalosome complex subunit 3
Q8IUD2_K187_M1	4.15727	0.000574345	Q8IUD2	ERC1	ELKS/Rab6-interacting/CAST family member 1
Q9ULH7_M119_M1	-2.49674	0.000574345	Q9ULH7	MKL2	MKL/myocardin-like protein 2
P49720_M14_M3	2.96939	0.000576428	P49720	PSMB3	Proteasome subunit beta type-3
P49720_M12_M3	2.96939	0.000576428	P49720	PSMB3	Proteasome subunit beta type-3
P49720_M4_M3	2.96939	0.000576428	P49720	PSMB3	Proteasome subunit beta type-3
Q15154_M400_M1	3.24927	0.000576428	Q15154	PCM1	Pericentriolar material 1 protein
Q6UUV9_K47_M1	4.13864	0.000576428	Q6UUV9	CRTC1	CREB-regulated transcription coactivator 1
P43686_M352_M1	6.74956	0.000584347	P43686	PSMC4	26S protease regulatory subunit 6B
P62191_M74_M1	5.04732	0.000601881	P62191	PSMC1	26S protease regulatory subunit 4
Q9Y295_K213_M1	5.38601	0.000618601	Q9Y295	DRG1	Developmentally-regulated GTP-binding protein 1
Q15154_K399_M1	5.52288	0.000629807	Q15154	PCM1	Pericentriolar material 1 protein
Q9NYF8_K421_M1	3.46223	0.000640795	Q9NYF8	BCLAF1	Bcl-2-associated transcription factor 1
Q14008_M1080_M1	2.21279	0.000647646	Q14008	CKAP5	Cytoskeleton-associated protein 5
P78406_M165_M2	-6.62712	0.000651101	P78406	RAE1	mRNA export factor
P78406_M164_M2	-6.62712	0.000651101	P78406	RAE1	mRNA export factor
P49792_M2390_M1	4.21611	0.000663036	P49792	RANBP2	E3 SUMO-protein ligase RanBP2
Q96C19_K197_M1	4.53035	0.000663036	Q96C19	EFHD2	EF-hand domain-containing protein D2
O00763_M1369_M2	-4.22664	0.000683421	O00763	ACACB	Acetyl-CoA carboxylase 2
O00763_M1366_M2	-4.22664	0.000683421	O00763	ACACB	Acetyl-CoA carboxylase 2
P27816_M506_M1	3.19436	0.000683421	P27816	MAP4	Microtubule-associated protein 4
Q13085_M605_M1	-3.76085	0.000683421	Q13085	ACACA	Acetyl-CoA carboxylase 1
Q8TEQ6_M1384_M1	5.68148	0.000683421	Q8TEQ6	GEMIN5	Gem-associated protein 5
Q9UBF2_M191_M1	4.33873	0.000704619	Q9UBF2	COPG2	Coatomer subunit gamma-2
P40227_M67_M1	-2.02163	0.000706293	P40227	CCT6A	T-complex protein 1 subunit zeta
Q13085_M1_M1	-2.44638	0.000709072	Q13085	ACACA	Acetyl-CoA carboxylase 1
P50851_M1475_M1	4.81977	0.000717716	P50851	LRBA	Lipopolysaccharide-responsive and beige-like anchor protein
Q9NYF8_K536_M1	2.92294	0.000725188	Q9NYF8	BCLAF1	Bcl-2-associated transcription factor 1
P51648_M328_M1	4.0834	0.000732281	P51648	ALDH3A2	Fatty aldehyde dehydrogenase
P23396_M157_M1	-1.30113	0.000732552	P23396	RPS3	40S ribosomal protein S3
P27635_M136_M1	-2.77718	0.000732552	P27635	RPL10	60S ribosomal protein L10
Q96PK6_M266_M1	-3.41984	0.000743314	Q96PK6	RBM14	RNA-binding protein 14
P53007_M104_M1	3.52488	0.000756979	P53007	SLC25A1	Tricarboxylate transport protein, mitochondrial
Q13085_M1021_M1	-3.94089	0.000756979	Q13085	ACACA	Acetyl-CoA carboxylase 1
Q9UEY8_M375_M1	3.57805	0.000756979	Q9UEY8	ADD3	Gamma-adducin
Q96RG2_M879_M1	3.2044	0.000770275	Q96RG2	PASK	PAS domain-containing serine/threonine-protein kinase
O15042_M344_M1	3.62005	0.000774418	O15042	U2SURP	U2 snRNP-associated SURP motif-containing protein
Q15020_M500_M1	4.14812	0.000774418	Q15020	SART3	Squamous cell carcinoma antigen recognized by T-cells 3
P17980_M310_M1	6.10763	0.000778585	P17980	PSMC3	26S protease regulatory subunit 6A
Q05682_K713_M1	3.93711	0.000778585	Q05682	CALD1	Caldesmon
Q99460_M486_M1	3.46067	0.000791169	Q99460	PSMD1	26S proteasome non-ATPase regulatory subunit 1
Q8WWM7_M191_M1	4.00803	0.000808628	Q8WWM7	ATXN2L	Ataxin-2-like protein
Q9H814_K339_M1	5.13667	0.000814769	Q9H814	PHAX	Phosphorylated adapter RNA export protein
P52597_M202_M1	-1.68293	0.000819082	P52597	HNRNPF	Heterogeneous nuclear ribonucleoprotein F
Q99460_M297_M1	4.9144	0.00083912	Q99460	PSMD1	26S proteasome non-ATPase regulatory subunit 1
Q9UNS2_M322_M1	4.61314	0.000840317	Q9UNS2	COPS3	COP9 signalosome complex subunit 3
O00151_K87_M1	4.26314	0.000843603	O00151	PDLIM1	PDZ and LIM domain protein 1
P15636_M301_M1	-5.6822	0.000879934	NaN	NaN	SWISS-PROT:P15636 Protease I precursor Lysyl endopeptidase Achromobacter lyticus.
Q96DF8_K345_M1	4.59746	0.000883518	Q96DF8	DGCR14	Protein DGCR14
Q9ULM3_K588_M1	2.41313	0.00088573	Q9ULM3	YEATS2	YEATS domain-containing protein 2
Q9Y4E8_M107_M1	5.24833	0.000891142	Q9Y4E8	USP15	Ubiquitin carboxyl-terminal hydrolase 15
P25789_M72_M1	7.60223	0.000894916	P25789	PSMA4	Proteasome subunit alpha type-4
P46781_M92_M1	-2.12048	0.000901647	P46781	RPS9	40S ribosomal protein S9
Q14012_M159_M1	2.79819	0.000911788	Q14012	CAMK1	Calcium/calmodulin-dependent protein kinase type 1
Q96RQ3_M349_M1	-3.68728	0.000911788	Q96RQ3	MCCC1	Methylcrotonoyl-CoA carboxylase subunit alpha, mitochondrial
P35998_M263_M1	5.89806	0.000912774	P35998	PSMC2	26S protease regulatory subunit 7
P17980_M36_M1	4.60872	0.000916023	P17980	PSMC3	26S protease regulatory subunit 6A
Q13085_M349_M1	-2.82339	0.000933262	Q13085	ACACA	Acetyl-CoA carboxylase 1
Q5T5Y3_K912_M1	1.84602	0.000933796	Q5T5Y3	CAMSAP1	Calmodulin-regulated spectrin-associated protein 1
P20618_M172_M1	7.34245	0.000959801	P20618	PSMB1	Proteasome subunit beta type-1
P62333_M277_M2	5.3465	0.000973722	P62333	PSMC6	26S protease regulatory subunit 10B
P62333_M275_M2	5.3465	0.000973722	P62333	PSMC6	26S protease regulatory subunit 10B
Q7Z4G4_K445_M1	2.73776	0.000983439	Q7Z4G4	TRMT11	tRNA (guanine(10)-N2)-methyltransferase homolog
O60869_K25_M1	4.29522	0.000985688	O60869	EDF1	Endothelial differentiation-related factor 1
Q96RQ3_M675_M2	-3.23213	0.00098795	Q96RQ3	MCCC1	Methylcrotonoyl-CoA carboxylase subunit alpha, mitochondrial
O43395_K244_M1	3.60841	0.000999552	O43395	PRPF3	U4/U6 small nuclear ribonucleoprotein Prp3
P11498_M671_M1	-2.56671	0.000999552	P11498	PC	Pyruvate carboxylase, mitochondrial
Q13085_M988_M1	-3.6422	0.00100942	Q13085	ACACA	Acetyl-CoA carboxylase 1
Q96PY6_M884_M1	2.3778	0.00100967	Q96PY6	NEK1	Serine/threonine-protein kinase Nek1
Q7LBC6_M842_M1	6.45356	0.00101172	Q7LBC6	KDM3B	Lysine-specific demethylase 3B
Q13085_M237_M2	-3.12822	0.00102944	Q13085	ACACA	Acetyl-CoA carboxylase 1
Q13085_M230_M2	-3.12822	0.00102944	Q13085	ACACA	Acetyl-CoA carboxylase 1
Q8TAT6_M227_M1	2.60513	0.00103371	Q8TAT6	NPLOC4	Nuclear protein localization protein 4 homolog
Q99460_M532_M1	4.37041	0.00103978	Q99460	PSMD1	26S proteasome non-ATPase regulatory subunit 1
P26373_M155_M1	-2.32576	0.00105125	P26373	RPL13	60S ribosomal protein L13
P53999_M90_M1	1.12559	0.00105125	P53999	SUB1	Activated RNA polymerase II transcriptional coactivator p15
O75832_M124_M1	4.49731	0.00105903	O75832	PSMD10	26S proteasome non-ATPase regulatory subunit 10
P20618_M111_M1	8.61397	0.00105903	P20618	PSMB1	Proteasome subunit beta type-1
Q86XP3_M679_M1	4.38606	0.00105903	Q86XP3	DDX42	ATP-dependent RNA helicase DDX42
P49411_M340_M1	-1.69277	0.00105931	P49411	TUFM	Elongation factor Tu, mitochondrial
P06576_M250_M1	-2.8746	0.00106769	P06576	ATP5B	ATP synthase subunit beta, mitochondrial
Q96BX8_M211_M1	4.02493	0.00106993	Q96BX8	MOB3A	MOB kinase activator 3A
Q14839_M202_M1	5.47327	0.00109089	Q14839	CHD4	Chromodomain-helicase-DNA-binding protein 4
P78318_M90_M1	2.79208	0.00109567	P78318	IGBP1	Immunoglobulin-binding protein 1
Q9GZN8_K6_M1	2.59174	0.00112021	Q9GZN8	C20orf27	UPF0687 protein C20orf27
P11498_M641_M1	-3.15008	0.00115779	P11498	PC	Pyruvate carboxylase, mitochondrial
O43242_M139_M1	4.75794	0.00116252	O43242	PSMD3	26S proteasome non-ATPase regulatory subunit 3
P05166_M84_M1	-3.56583	0.00118831	P05166	PCCB	Propionyl-CoA carboxylase beta chain, mitochondrial
P07814_M1430_M1	2.88639	0.00120019	P07814	EPRS	Bifunctional glutamate/proline--tRNA ligase
Q99460_K310_M1	3.98091	0.00120019	Q99460	PSMD1	26S proteasome non-ATPase regulatory subunit 1
P08670_M14_M1	-1.78992	0.00120316	P08670	VIM	Vimentin
Q13123_M394_M1	1.94787	0.00120882	Q13123	IK	Protein Red
P46777_M200_M1	3.47547	0.00125365	P46777	RPL5	60S ribosomal protein L5
Q14738_M558_M1	3.48423	0.00125365	Q14738	PPP2R5D	Serine/threonine-protein phosphatase 2A 56 kDa regulatory subunit delta isoform
Q8WYA0_M65_M1	2.26984	0.00125365	Q8WYA0	IFT81	Intraflagellar transport protein 81 homolog
Q9Y2S6_K50_M1	3.90241	0.00125365	Q9Y2S6	TMA7	Translation machinery-associated protein 7
Q9Y4E8_M122_M1	3.32614	0.00125365	Q9Y4E8	USP15	Ubiquitin carboxyl-terminal hydrolase 15
P68371_M257_M1	-1.43726	0.00128351	P68371	TUBB4B	Tubulin beta-4B chain
O14617_M1069_M1	2.43316	0.00130991	O14617	AP3D1	AP-3 complex subunit delta-1
O60566_M98_M1	2.57706	0.00136188	O60566	BUB1B	Mitotic checkpoint serine/threonine-protein kinase BUB1 beta
P78344_M704_M1	1.67668	0.00136188	P78344	EIF4G2	Eukaryotic translation initiation factor 4 gamma 2
Q7Z4H7_M227_M1	1.29796	0.00136188	Q7Z4H7	HAUS6	HAUS augmin-like complex subunit 6
Q9Y3I1_M413_M1	1.40821	0.00136969	Q9Y3I1	FBXO7	F-box only protein 7
P00761_M94_M1	-3.91731	0.00137553	NaN	NaN	SWISS-PROT:P00761|TRYP_PIG Trypsin - Sus scrofa (Pig).
Q15287_M192_M2	-3.77278	0.00140112	Q15287	RNPS1	RNA-binding protein with serine-rich domain 1
Q15287_M189_M2	-3.77278	0.00140112	Q15287	RNPS1	RNA-binding protein with serine-rich domain 1
Q86X10_M370_M1	1.80276	0.00141371	Q86X10	RALGAPB	Ral GTPase-activating protein subunit beta
Q9H5Z1_M491_M1	4.81959	0.00145116	Q9H5Z1	DHX35	Probable ATP-dependent RNA helicase DHX35
Q6P2Q9_M1357_M1	-0.207633	0.00145139	Q6P2Q9	PRPF8	Pre-mRNA-processing-splicing factor 8
Q8IXM2_M49_M1	2.59971	0.00146298	Q8IXM2	BAP18	Chromatin complexes subunit BAP18
P35998_M138_M1	5.10539	0.00146984	P35998	PSMC2	26S protease regulatory subunit 7
Q96RQ3_M433_M1	-2.33228	0.00147555	Q96RQ3	MCCC1	Methylcrotonoyl-CoA carboxylase subunit alpha, mitochondrial
P48643_M523_M1	-3.23419	0.00148548	P48643	CCT5	T-complex protein 1 subunit epsilon
Q9UK76_K69_M1	2.5305	0.00148548	Q9UK76	HN1	Hematological and neurological expressed 1 protein
Q9H0U4_M163_M1	4.11561	0.00149169	Q9H0U4	RAB1B	Ras-related protein Rab-1B
Q92560_M165_M1	3.26143	0.00150571	Q92560	BAP1	Ubiquitin carboxyl-terminal hydrolase BAP1
P62195_M248_M1	5.47501	0.00150761	P62195	PSMC5	26S protease regulatory subunit 8
Q5VZ89_M1029_M1	3.39568	0.00151969	Q5VZ89	DENND4C	DENN domain-containing protein 4C
O00151_K103_M1	5.37495	0.0015348	O00151	PDLIM1	PDZ and LIM domain protein 1
P17980_M175_M1	6.3374	0.0015348	P17980	PSMC3	26S protease regulatory subunit 6A
P39023_M382_M1	4.54183	0.0015568	P39023	RPL3	60S ribosomal protein L3
O15027_M1673_M1	3.26482	0.00156036	O15027	SEC16A	Protein transport protein Sec16A
P54578_M146_M1	4.03863	0.00156277	P54578	USP14	Ubiquitin carboxyl-terminal hydrolase 14
P61204_M22_M1	-2.26596	0.00159975	P61204;P84077	ARF3;ARF1	ADP-ribosylation factor 3;ADP-ribosylation factor 1
P84077_M22_M1	-2.26596	0.00159975	P61204;P84077	ARF3;ARF1	ADP-ribosylation factor 3;ADP-ribosylation factor 1
P11498_M828_M1	-2.59507	0.00161768	P11498	PC	Pyruvate carboxylase, mitochondrial
P16615_M239_M1	-1.70968	0.0016216	P16615	ATP2A2	Sarcoplasmic/endoplasmic reticulum calcium ATPase 2
Q96RQ3_M110_M1	-1.91276	0.0016216	Q96RQ3	MCCC1	Methylcrotonoyl-CoA carboxylase subunit alpha, mitochondrial
P46939_M2352_M1	2.95157	0.0016255	P46939	UTRN	Utrophin
Q5VZ89_K954_M1	4.54741	0.0016255	Q5VZ89	DENND4C	DENN domain-containing protein 4C
Q8WVY7_M250_M1	4.29967	0.0016255	Q8WVY7	UBLCP1	Ubiquitin-like domain-containing CTD phosphatase 1
Q9P013_M160_M1	3.5858	0.0016255	Q9P013	CWC15	Spliceosome-associated protein CWC15 homolog
O00763_M286_M1	-5.95336	0.00163752	O00763	ACACB	Acetyl-CoA carboxylase 2
P62195_M237_M1	4.92042	0.00164041	P62195	PSMC5	26S protease regulatory subunit 8
P35269_M177_M1	1.66636	0.00164326	P35269	GTF2F1	General transcription factor IIF subunit 1
P11940_M72_M1	-1.36156	0.00164916	P11940	PABPC1	Polyadenylate-binding protein 1
Q13435_M477_M1	3.00388	0.00164916	Q13435	SF3B2	Splicing factor 3B subunit 2
Q8IUD2_M983_M1	1.29777	0.00165455	Q8IUD2	ERC1	ELKS/Rab6-interacting/CAST family member 1
P09661_M246_M1	1.89232	0.0016683	P09661	SNRPA1	U2 small nuclear ribonucleoprotein A'
Q9H857_M411_M1	-2.03403	0.0016683	Q9H857	NT5DC2	5'-nucleotidase domain-containing protein 2
Q8WUQ7_K246_M1	2.3251	0.00167521	Q8WUQ7	CACTIN	Cactin
P08621_M88_M1	3.19534	0.00173196	P08621	SNRNP70	U1 small nuclear ribonucleoprotein 70 kDa
O43242_M409_M1	6.19664	0.00174997	O43242	PSMD3	26S proteasome non-ATPase regulatory subunit 3
O14531_M64_M1	3.18438	0.00175382	O14531	DPYSL4	Dihydropyrimidinase-related protein 4
Q9HBM6_M176_M1	3.68916	0.00175547	Q9HBM6	TAF9B	Transcription initiation factor TFIID subunit 9B
P25789_K64_M1	8.52872	0.00176089	P25789	PSMA4	Proteasome subunit alpha type-4
Q96RQ3_M91_M1	-1.87934	0.00176089	Q96RQ3	MCCC1	Methylcrotonoyl-CoA carboxylase subunit alpha, mitochondrial
P50990_K7_M1	4.02649	0.00176131	P50990	CCT8	T-complex protein 1 subunit theta
Q16836_M178_M1	-2.20716	0.00176583	Q16836	HADH	Hydroxyacyl-coenzyme A dehydrogenase, mitochondrial
Q96GX5_M635_M1	4.0201	0.00179528	Q96GX5	MASTL	Serine/threonine-protein kinase greatwall
P06733_M244_M1	-2.20962	0.00180782	P06733	ENO1	Alpha-enolase
Q9Y490_M1759_M1	2.11299	0.00181934	Q9Y490	TLN1	Talin-1
P60709_M153_M1	-1.92334	0.00184704	P60709;;P63261	ACTB;;ACTG1	Actin, cytoplasmic 1;SWISS-PROT:P60712 (Bos taurus) Actin, cytoplasmic 1;Actin, cytoplasmic 2
P60712_M153_M1	-1.92334	0.00184704	P60709;;P63261	ACTB;;ACTG1	Actin, cytoplasmic 1;SWISS-PROT:P60712 (Bos taurus) Actin, cytoplasmic 1;Actin, cytoplasmic 2
P63261_M153_M1	-1.92334	0.00184704	P60709;;P63261	ACTB;;ACTG1	Actin, cytoplasmic 1;SWISS-PROT:P60712 (Bos taurus) Actin, cytoplasmic 1;Actin, cytoplasmic 2
Q6P2Q9_M1868_M1	1.90289	0.00185181	Q6P2Q9	PRPF8	Pre-mRNA-processing-splicing factor 8
Q9H6S0_M301_M1	3.65987	0.00185181	Q9H6S0	YTHDC2	Probable ATP-dependent RNA helicase YTHDC2
P23284_M176_M1	-4.69558	0.00187163	P23284	PPIB	Peptidyl-prolyl cis-trans isomerase B
Q96EB1_K169_M1	5.85154	0.00190308	Q96EB1	ELP4	Elongator complex protein 4
P49327_M75_M1	2.49226	0.00190604	P49327	FASN	Fatty acid synthase
Q02241_M617_M1	1.4074	0.00194361	Q02241	KIF23	Kinesin-like protein KIF23
Q9NSI2_K118_M1	3.17017	0.00196097	Q9NSI2	FAM207A	Protein FAM207A
O43432_M1152_M1	0.927493	0.00197229	O43432	EIF4G3	Eukaryotic translation initiation factor 4 gamma 3
Q03001_M6324_M1	1.85233	0.00198545	Q03001	DST	Dystonin
P07384_M642_M1	1.35449	0.00199384	P07384	CAPN1	Calpain-1 catalytic subunit
Q13085_M1557_M1	-2.84025	0.00199384	Q13085	ACACA	Acetyl-CoA carboxylase 1
Q7Z417_K355_M1	3.48693	0.00201191	Q7Z417	NUFIP2	Nuclear fragile X mental retardation-interacting protein 2
Q99460_M1_M1	3.60565	0.00204298	Q99460	PSMD1	26S proteasome non-ATPase regulatory subunit 1
P51665_M257_M1	4.52884	0.00204478	P51665	PSMD7	26S proteasome non-ATPase regulatory subunit 7
O15541_M170_M1	3.80656	0.00204988	O15541	RNF113A	RING finger protein 113A
P05165_M350_M1	-3.84926	0.00205307	P05165	PCCA	Propionyl-CoA carboxylase alpha chain, mitochondrial
P51148_M176_M1	3.84277	0.00206615	P51148	RAB5C	Ras-related protein Rab-5C
P21675_M757_M1	1.73469	0.00207988	P21675	TAF1	Transcription initiation factor TFIID subunit 1
P51665_M112_M1	2.38167	0.00207988	P51665	PSMD7	26S proteasome non-ATPase regulatory subunit 7
P49721_M1_M1	8.86073	0.00208926	P49721	PSMB2	Proteasome subunit beta type-2
P62195_M139_M2	4.06435	0.00208926	P62195	PSMC5	26S protease regulatory subunit 8
P62195_M138_M2	4.06435	0.00208926	P62195	PSMC5	26S protease regulatory subunit 8
P68371_M330_M1	-1.69975	0.00208926	P68371	TUBB4B	Tubulin beta-4B chain
O00763_M492_M1	-2.83633	0.00209747	O00763	ACACB	Acetyl-CoA carboxylase 2
Q13200_M416_M2	2.64393	0.00213253	Q13200	PSMD2	26S proteasome non-ATPase regulatory subunit 2
Q13200_M407_M2	2.64393	0.00213253	Q13200	PSMD2	26S proteasome non-ATPase regulatory subunit 2
Q13085_M2322_M2	-3.68417	0.00213678	Q13085	ACACA	Acetyl-CoA carboxylase 1
Q13085_M2316_M2	-3.68417	0.00213678	Q13085	ACACA	Acetyl-CoA carboxylase 1
O14964_K551_M1	3.5362	0.00215281	O14964	HGS	Hepatocyte growth factor-regulated tyrosine kinase substrate
Q92905_M319_M1	3.24508	0.00215573	Q92905	COPS5	COP9 signalosome complex subunit 5
P11498_M508_M1	-2.96251	0.00218168	P11498	PC	Pyruvate carboxylase, mitochondrial
Q14997_M1283_M1	2.98992	0.00218959	Q14997	PSME4	Proteasome activator complex subunit 4
Q13200_M89_M1	4.71507	0.00220722	Q13200	PSMD2	26S proteasome non-ATPase regulatory subunit 2
P35579_M1506_M1	1.72475	0.00224408	P35579	MYH9	Myosin-9
P40763_M99_M1	2.46566	0.00225966	P40763	STAT3	Signal transducer and activator of transcription 3
Q13085_M1236_M2	-3.5595	0.00225966	Q13085	ACACA	Acetyl-CoA carboxylase 1
Q13085_M1233_M2	-3.5595	0.00225966	Q13085	ACACA	Acetyl-CoA carboxylase 1
P04264_M262_M2	-4.4017	0.00227318	NaN	NaN	SWISS-PROT:P04264 Tax_Id=9606 Gene_Symbol=KRT1 Keratin, type II cytoskeletal 1
P04264_M259_M2	-4.4017	0.00227318	NaN	NaN	SWISS-PROT:P04264 Tax_Id=9606 Gene_Symbol=KRT1 Keratin, type II cytoskeletal 1
P0DMV8_M381_M1	2.5693	0.00227677	P0DMV8;P0DMV9	HSPA1A;HSPA1B	Heat shock 70 kDa protein 1A;Heat shock 70 kDa protein 1B
P0DMV9_M381_M1	2.5693	0.00227677	P0DMV8;P0DMV9	HSPA1A;HSPA1B	Heat shock 70 kDa protein 1A;Heat shock 70 kDa protein 1B
P49720_M14_M1	5.75093	0.00229264	P49720	PSMB3	Proteasome subunit beta type-3
Q99460_M675_M1	5.1486	0.00230441	Q99460	PSMD1	26S proteasome non-ATPase regulatory subunit 1
Q9H0L4_M423_M1	3.32372	0.00230441	Q9H0L4	CSTF2T	Cleavage stimulation factor subunit 2 tau variant
P46939_M1514_M1	3.52799	0.00237249	P46939	UTRN	Utrophin
P62829_M60_M1	-1.179	0.00237342	P62829	RPL23	60S ribosomal protein L23
P50991_M151_M1	4.03459	0.00238062	P50991	CCT4	T-complex protein 1 subunit delta
O15498_K150_M1	5.715	0.00241401	O15498	YKT6	Synaptobrevin homolog YKT6
P17980_M421_M1	3.79373	0.00243098	P17980	PSMC3	26S protease regulatory subunit 6A
Q05519_M223_M1	1.45251	0.00243844	Q05519	SRSF11	Serine/arginine-rich splicing factor 11
Q13200_M829_M1	3.86653	0.00243844	Q13200	PSMD2	26S proteasome non-ATPase regulatory subunit 2
Q96RQ3_M675_M3	-4.62738	0.00243844	Q96RQ3	MCCC1	Methylcrotonoyl-CoA carboxylase subunit alpha, mitochondrial
P43686_M296_M1	5.53839	0.00244859	P43686	PSMC4	26S protease regulatory subunit 6B
P00338_M63_M2	-2.80353	0.00245364	P00338	LDHA	L-lactate dehydrogenase A chain
P00338_M62_M2	-2.80353	0.00245364	P00338	LDHA	L-lactate dehydrogenase A chain
P35998_M332_M2	4.81256	0.00245364	P35998	PSMC2	26S protease regulatory subunit 7
P35998_M319_M2	4.81256	0.00245364	P35998	PSMC2	26S protease regulatory subunit 7
P62333_M368_M1	5.26251	0.00245688	P62333	PSMC6	26S protease regulatory subunit 10B
Q15058_M964_M1	2.06433	0.00246936	Q15058	KIF14	Kinesin-like protein KIF14
O14531_K557_M1	3.46186	0.00249108	O14531	DPYSL4	Dihydropyrimidinase-related protein 4
P33992_M715_M1	-2.0278	0.00251892	P33992	MCM5	DNA replication licensing factor MCM5
Q9NYF8_K462_M1	2.43208	0.00253708	Q9NYF8	BCLAF1	Bcl-2-associated transcription factor 1
Q13098_M348_M1	3.56226	0.00253883	Q13098	GPS1	COP9 signalosome complex subunit 1
O43795_M1073_M1	3.87289	0.00254541	O43795	MYO1B	Unconventional myosin-Ib
Q9NPH2_M327_M1	2.42692	0.00254541	Q9NPH2	ISYNA1	Inositol-3-phosphate synthase 1
Q05519_M191_M1	2.80007	0.00255901	Q05519	SRSF11	Serine/arginine-rich splicing factor 11
P62191_M309_M1	5.48957	0.00257913	P62191	PSMC1	26S protease regulatory subunit 4
Q14C86_M913_M1	2.07681	0.00257913	Q14C86	GAPVD1	GTPase-activating protein and VPS9 domain-containing protein 1
P50851_M2493_M1	1.82887	0.00258909	P50851	LRBA	Lipopolysaccharide-responsive and beige-like anchor protein
Q9BSJ8_K349_M1	2.47693	0.00259846	Q9BSJ8	ESYT1	Extended synaptotagmin-1
P0CG12_M313_M1	-2.89011	0.00262322	P0CG12	CHTF8	Chromosome transmission fidelity protein 8 homolog isoform 2
O00763_M1335_M1	-2.92164	0.00262434	O00763	ACACB	Acetyl-CoA carboxylase 2
P51003_M313_M1	2.57177	0.00263405	P51003	PAPOLA	Poly(A) polymerase alpha
Q96RQ3_M680_M3	-4.943	0.00263866	Q96RQ3	MCCC1	Methylcrotonoyl-CoA carboxylase subunit alpha, mitochondrial
O43242_M100_M1	4.04454	0.00266429	O43242	PSMD3	26S proteasome non-ATPase regulatory subunit 3
Q9H5V9_K183_M1	2.60092	0.00266922	Q9H5V9	CXorf56	UPF0428 protein CXorf56
Q8TEU7_M1107_M1	2.38415	0.00267174	Q8TEU7	RAPGEF6	Rap guanine nucleotide exchange factor 6
P0CG12_M177_M1	-3.23443	0.00271917	P0CG12	CHTF8	Chromosome transmission fidelity protein 8 homolog isoform 2
P61201_M89_M2	4.19594	0.00271917	P61201	COPS2	COP9 signalosome complex subunit 2
P61201_M88_M2	4.19594	0.00271917	P61201	COPS2	COP9 signalosome complex subunit 2
Q13085_M1233_M1	-2.22224	0.00271917	Q13085	ACACA	Acetyl-CoA carboxylase 1
Q15020_M221_M1	3.33631	0.00271917	Q15020	SART3	Squamous cell carcinoma antigen recognized by T-cells 3
Q9H0S4_M297_M1	-4.18941	0.00271917	Q9H0S4	DDX47	Probable ATP-dependent RNA helicase DDX47
Q6I9Y2_M73_M1	2.12374	0.00273486	Q6I9Y2	THOC7	THO complex subunit 7 homolog
Q6P2E9_M1062_M1	2.96183	0.00273543	Q6P2E9	EDC4	Enhancer of mRNA-decapping protein 4
O75665_M49_M1	3.68441	0.00274058	O75665	OFD1	Oral-facial-digital syndrome 1 protein
P12270_M1476_M2	1.5316	0.00274058	P12270	TPR	Nucleoprotein TPR
P12270_M1456_M2	1.5316	0.00274058	P12270	TPR	Nucleoprotein TPR
Q8TDM6_M474_M1	1.37949	0.00274801	Q8TDM6	DLG5	Disks large homolog 5
Q86WR0_M85_M1	2.63572	0.00276749	Q86WR0	CCDC25	Coiled-coil domain-containing protein 25
Q9H6R7_M246_M1	4.72447	0.00278574	Q9H6R7	C2orf44	WD repeat and coiled-coil-containing protein C2orf44
Q8IXH7_M58_M1	2.72179	0.0028038	Q8IXH7	NELFCD	Negative elongation factor C/D
A5YKK6_M1820_M1	2.60546	0.00281977	A5YKK6	CNOT1	CCR4-NOT transcription complex subunit 1
P08727_M291_M1	-1.70422	0.00281977	NaN	NaN	SWISS-PROT:P08727 Tax_Id=9606 Gene_Symbol=KRT19 Keratin, type I cytoskeletal 19
P35579_M337_M1	7.75312	0.00281977	P35579	MYH9	Myosin-9
Q8WXA9_M129_M1	4.5283	0.00281977	Q8WXA9	SREK1	Splicing regulatory glutamine/lysine-rich protein 1
Q96F24_M45_M1	2.41191	0.00281977	Q96F24	NRBF2	Nuclear receptor-binding factor 2
Q96RQ3_M677_M3	-4.65753	0.00282333	Q96RQ3	MCCC1	Methylcrotonoyl-CoA carboxylase subunit alpha, mitochondrial
Q9Y4E8_M595_M1	3.10322	0.00282333	Q9Y4E8	USP15	Ubiquitin carboxyl-terminal hydrolase 15
P46779_M8_M1	-2.03109	0.00284024	P46779	RPL28	60S ribosomal protein L28
Q00325_M225_M1	-3.287	0.00287465	Q00325	SLC25A3	Phosphate carrier protein, mitochondrial
P12270_K755_M1	4.07882	0.0029132	P12270	TPR	Nucleoprotein TPR
Q9ULH7_M899_M1	-3.62383	0.0029132	Q9ULH7	MKL2	MKL/myocardin-like protein 2
O14737_K20_M1	2.69205	0.00292312	O14737	PDCD5	Programmed cell death protein 5
O60573_M101_M1	2.67679	0.00292383	O60573	EIF4E2	Eukaryotic translation initiation factor 4E type 2
P35908_M300_M1	-3.83153	0.00295015	NaN	NaN	SWISS-PROT:P35908 Tax_Id=9606 Gene_Symbol=KRT2 Keratin, type II cytoskeletal 2 epidermal
Q5T8P6_K709_M1	2.19378	0.00296088	Q5T8P6	RBM26	RNA-binding protein 26
P34897_M193_M1	-3.45639	0.00297177	P34897	SHMT2	Serine hydroxymethyltransferase, mitochondrial
P15924_M2819_M1	2.45214	0.0030514	P15924	DSP	Desmoplakin
P04406_M133_M2	-5.86151	0.00308624	P04406	GAPDH	Glyceraldehyde-3-phosphate dehydrogenase
P04406_M130_M2	-5.86151	0.00308624	P04406	GAPDH	Glyceraldehyde-3-phosphate dehydrogenase
P35908_M263_M1	-4.18183	0.00308624	NaN	NaN	SWISS-PROT:P35908 Tax_Id=9606 Gene_Symbol=KRT2 Keratin, type II cytoskeletal 2 epidermal
P48634_K49_M1	3.10245	0.00308624	P48634	PRRC2A	Protein PRRC2A
Q15417_K6_M1	3.8051	0.00312714	Q15417	CNN3	Calponin-3
Q96GX5_M162_M1	3.17266	0.00312714	Q96GX5	MASTL	Serine/threonine-protein kinase greatwall
Q16637_K45_M1	3.08244	0.0031637	Q16637	SMN1	Survival motor neuron protein
Q13085_M1147_M1	-4.38079	0.00317491	Q13085	ACACA	Acetyl-CoA carboxylase 1
P20700_M249_M1	-2.91814	0.00320061	P20700	LMNB1	Lamin-B1
Q96RQ3_M522_M1	-2.44067	0.00321174	Q96RQ3	MCCC1	Methylcrotonoyl-CoA carboxylase subunit alpha, mitochondrial
Q13085_M2341_M1	-2.01178	0.00321302	Q13085	ACACA	Acetyl-CoA carboxylase 1
P06576_M145_M1	-1.79287	0.00322255	P06576	ATP5B	ATP synthase subunit beta, mitochondrial
Q96RQ3_M87_M1	-1.65711	0.00323212	Q96RQ3	MCCC1	Methylcrotonoyl-CoA carboxylase subunit alpha, mitochondrial
Q99436_M67_M1	4.48707	0.00323212	Q99436	PSMB7	Proteasome subunit beta type-7
P06733_M169_M2	-3.76819	0.00324421	P06733	ENO1	Alpha-enolase
P06733_M165_M2	-3.76819	0.00324421	P06733	ENO1	Alpha-enolase
Q04637_M775_M1	3.95235	0.00324421	Q04637	EIF4G1	Eukaryotic translation initiation factor 4 gamma 1
Q96AE4_M191_M1	3.06679	0.00324781	Q96AE4	FUBP1	Far upstream element-binding protein 1
O00763_M1770_M1	-5.6679	0.00325076	O00763	ACACB	Acetyl-CoA carboxylase 2
P49327_M1240_M1	3.08487	0.00325076	P49327	FASN	Fatty acid synthase
P60842_M165_M1	-2.38329	0.00325076	P60842	EIF4A1	Eukaryotic initiation factor 4A-I
P50990_M526_M1	1.36355	0.00325928	P50990	CCT8	T-complex protein 1 subunit theta
Q92616_M833_M1	4.74522	0.00327862	Q92616	GCN1L1	Translational activator GCN1
Q9UKF6_M189_M1	3.10286	0.00327862	Q9UKF6	CPSF3	Cleavage and polyadenylation specificity factor subunit 3
P49366_M69_M1	2.83982	0.00328825	P49366	DHPS	Deoxyhypusine synthase
P11498_M881_M1	-2.64694	0.00330043	P11498	PC	Pyruvate carboxylase, mitochondrial
P49411_M308_M1	-1.82603	0.00330043	P49411	TUFM	Elongation factor Tu, mitochondrial
Q13263_M378_M1	3.4037	0.00330043	Q13263	TRIM28	Transcription intermediary factor 1-beta
P61289_M234_M1	4.46501	0.0033019	P61289	PSME3	Proteasome activator complex subunit 3
Q9Y4E8_M253_M1	3.28314	0.00330819	Q9Y4E8	USP15	Ubiquitin carboxyl-terminal hydrolase 15
P55196_M855_M1	2.38204	0.00331004	P55196	MLLT4	Afadin
Q14247_K218_M1	0.869025	0.00331004	Q14247	CTTN	Src substrate cortactin
Q9UKX7_K62_M1	1.12791	0.00331004	Q9UKX7	NUP50	Nuclear pore complex protein Nup50
Q9BUF5_M164_M1	-1.02715	0.00331862	Q9BUF5	TUBB6	Tubulin beta-6 chain
Q01844_M397_M1	2.44595	0.00332163	Q01844	EWSR1	RNA-binding protein EWS
Q96C92_M395_M1	2.01515	0.00336548	Q96C92	SDCCAG3	Serologically defined colon cancer antigen 3
O43242_M463_M1	4.70577	0.00336656	O43242	PSMD3	26S proteasome non-ATPase regulatory subunit 3
O75369_M1798_M1	1.38365	0.00336687	O75369	FLNB	Filamin-B
P68371_M388_M1	-2.03947	0.00339964	P68371	TUBB4B	Tubulin beta-4B chain
Q969G3_M235_M1	2.40251	0.00339964	Q969G3	SMARCE1	SWI/SNF-related matrix-associated actin-dependent regulator of chromatin subfamily E member 1
Q8WXA9_M150_M1	2.06545	0.00341009	Q8WXA9	SREK1	Splicing regulatory glutamine/lysine-rich protein 1
O15260_M148_M1	2.63605	0.00342932	O15260	SURF4	Surfeit locus protein 4
Q7L014_M534_M2	4.29378	0.00342932	Q7L014	DDX46	Probable ATP-dependent RNA helicase DDX46
Q9NTZ6_M531_M1	2.87561	0.00345652	Q9NTZ6	RBM12	RNA-binding protein 12
O94905_M284_M1	-2.34632	0.0034576	O94905	ERLIN2	Erlin-2
P55196_M1530_M1	2.54235	0.0034576	P55196	MLLT4	Afadin
P60842_M149_M1	-1.34318	0.00349171	P60842	EIF4A1	Eukaryotic initiation factor 4A-I
P20700_M372_M1	-2.56144	0.00349313	P20700	LMNB1	Lamin-B1
P25789_M174_M1	3.94921	0.00349368	P25789	PSMA4	Proteasome subunit alpha type-4
P47897_M390_M1	3.31024	0.00349368	P47897	QARS	Glutamine--tRNA ligase
P49327_M1873_M1	1.52981	0.00349368	P49327	FASN	Fatty acid synthase
Q5T5Y3_M1050_M1	1.67115	0.00349368	Q5T5Y3	CAMSAP1	Calmodulin-regulated spectrin-associated protein 1
Q8NI27_M1180_M1	4.56215	0.00349368	Q8NI27	THOC2	THO complex subunit 2
Q86TJ2_M302_M1	2.54462	0.00354165	Q86TJ2	TADA2B	Transcriptional adapter 2-beta
Q99436_M170_M1	4.32246	0.00355586	Q99436	PSMB7	Proteasome subunit beta type-7
Q9NVM6_K264_M1	2.48457	0.00359563	Q9NVM6	DNAJC17	DnaJ homolog subfamily C member 17
Q14241_K559_M1	3.52776	0.00365528	Q14241	TCEB3	Transcription elongation factor B polypeptide 3
Q7L5N1_M206_M1	4.7529	0.00367751	Q7L5N1	COPS6	COP9 signalosome complex subunit 6
P37840_K32_M1	2.60135	0.003685	P37840	SNCA	Alpha-synuclein
P46939_M1715_M1	3.56051	0.00370134	P46939	UTRN	Utrophin
Q13200_M131_M1	5.06163	0.00370134	Q13200	PSMD2	26S proteasome non-ATPase regulatory subunit 2
Q8TDM6_M199_M1	1.05404	0.00370134	Q8TDM6	DLG5	Disks large homolog 5
P23588_K365_M1	3.74663	0.00374224	P23588	EIF4B	Eukaryotic translation initiation factor 4B
O15042_M448_M1	4.00338	0.00375799	O15042	U2SURP	U2 snRNP-associated SURP motif-containing protein
P12270_M1456_M1	3.16281	0.00375799	P12270	TPR	Nucleoprotein TPR
Q13200_M646_M2	4.79564	0.00375799	Q13200	PSMD2	26S proteasome non-ATPase regulatory subunit 2
Q9Y2A7_M181_M1	2.3478	0.00376562	Q9Y2A7	NCKAP1	Nck-associated protein 1
P17987_M1_M1	-1.87014	0.00377973	P17987	TCP1	T-complex protein 1 subunit alpha
O00571_M355_M2	-2.21993	0.00378972	O00571	DDX3X	ATP-dependent RNA helicase DDX3X
O00571_M352_M2	-2.21993	0.00378972	O00571	DDX3X	ATP-dependent RNA helicase DDX3X
Q9P0K7_M630_M1	1.0097	0.00379438	Q9P0K7	RAI14	Ankycorbin
O95905_M457_M1	2.17857	0.00381334	O95905	ECD	Protein ecdysoneless homolog
P13645_M321_M2	-4.5357	0.00383056	NaN	NaN	SWISS-PROT:P13645 Tax_Id=9606 Gene_Symbol=KRT10 Keratin, type I cytoskeletal 10
P13645_M306_M2	-4.5357	0.00383056	NaN	NaN	SWISS-PROT:P13645 Tax_Id=9606 Gene_Symbol=KRT10 Keratin, type I cytoskeletal 10
P43487_K183_M1	3.19121	0.00383366	P43487	RANBP1	Ran-specific GTPase-activating protein
O00571_M574_M1	-2.04265	0.00388211	O00571	DDX3X	ATP-dependent RNA helicase DDX3X
P35908_M473_M1	-4.69782	0.00388211	NaN	NaN	SWISS-PROT:P35908 Tax_Id=9606 Gene_Symbol=KRT2 Keratin, type II cytoskeletal 2 epidermal
Q96A49_M294_M1	1.03267	0.00402348	Q96A49	SYAP1	Synapse-associated protein 1
P04264_M469_M1	-4.11611	0.00403246	NaN	NaN	SWISS-PROT:P04264 Tax_Id=9606 Gene_Symbol=KRT1 Keratin, type II cytoskeletal 1
Q13098_M386_M1	3.82135	0.00407119	Q13098	GPS1	COP9 signalosome complex subunit 1
Q9UHX1_M287_M1	5.16486	0.00407119	Q9UHX1	PUF60	Poly(U)-binding-splicing factor PUF60
P61626_M35_M1	-2.75571	0.00407414	P61626	LYZ	Lysozyme C
P46939_M2129_M1	1.83535	0.00409259	P46939	UTRN	Utrophin
Q96PZ0_K144_M1	4.55739	0.00412037	Q96PZ0	PUS7	Pseudouridylate synthase 7 homolog
Q96CT7_K94_M1	0.711556	0.00412266	Q96CT7	CCDC124	Coiled-coil domain-containing protein 124
P07437_M363_M1	-2.01968	0.00417505	P07437	TUBB	Tubulin beta chain
P43686_M163_M3	7.28404	0.00417505	P43686	PSMC4	26S protease regulatory subunit 6B
P43686_M153_M3	7.28404	0.00417505	P43686	PSMC4	26S protease regulatory subunit 6B
P43686_M152_M3	7.28404	0.00417505	P43686	PSMC4	26S protease regulatory subunit 6B
P46459_M218_M1	10.1865	0.00417505	P46459	NSF	Vesicle-fusing ATPase
P63279_M62_M1	3.62406	0.00417505	P63279	UBE2I	SUMO-conjugating enzyme UBC9
P13645_M271_M1	-4.36487	0.00417505	NaN	NaN	SWISS-PROT:P13645 Tax_Id=9606 Gene_Symbol=KRT10 Keratin, type I cytoskeletal 10
P68104_M276_M1	-2.44185	0.00427838	P68104	EEF1A1	Elongation factor 1-alpha 1
Q5JRA6_M955_M1	0.0471927	0.00427982	Q5JRA6	MIA3	Melanoma inhibitory activity protein 3
O14646_M1666_M1	-1.24301	0.00442332	O14646	CHD1	Chromodomain-helicase-DNA-binding protein 1
P22695_M218_M1	-3.42959	0.00442332	P22695	UQCRC2	Cytochrome b-c1 complex subunit 2, mitochondrial
P15924_M1203_M1	-1.76556	0.00446017	P15924	DSP	Desmoplakin
Q9UFC0_M194_M1	3.03988	0.00448734	Q9UFC0	LRWD1	Leucine-rich repeat and WD repeat-containing protein 1
Q14847_M139_M1	1.93556	0.00448785	Q14847	LASP1	LIM and SH3 domain protein 1
Q9Y490_K441_M1	3.77261	0.00448785	Q9Y490	TLN1	Talin-1
O00303_M253_M1	-1.89135	0.00449766	O00303	EIF3F	Eukaryotic translation initiation factor 3 subunit F
P0CG12_M267_M1	-1.70393	0.00449766	P0CG12	CHTF8	Chromosome transmission fidelity protein 8 homolog isoform 2
Q14789_M342_M1	5.27708	0.00449862	Q14789	GOLGB1	Golgin subfamily B member 1
P49721_M35_M2	2.37967	0.00450355	P49721	PSMB2	Proteasome subunit beta type-2
P49721_M28_M2	2.37967	0.00450355	P49721	PSMB2	Proteasome subunit beta type-2
Q9UBF2_M95_M1	4.36598	0.00450355	Q9UBF2	COPG2	Coatomer subunit gamma-2
Q96RQ3_M682_M3	-8.6883	0.00462995	Q96RQ3	MCCC1	Methylcrotonoyl-CoA carboxylase subunit alpha, mitochondrial
O00763_M1676_M1	-2.62685	0.0046498	O00763	ACACB	Acetyl-CoA carboxylase 2
P37802_K171_M1	2.52182	0.0046498	P37802	TAGLN2	Transgelin-2
Q9UNH7_M117_M1	0.773955	0.00467338	Q9UNH7	SNX6	Sorting nexin-6
Q96PK6_M561_M1	-4.26316	0.00467626	Q96PK6	RBM14	RNA-binding protein 14
P62913_M12_M1	-1.56699	0.00469664	P62913	RPL11	60S ribosomal protein L11
Q96EA4_M306_M1	2.33831	0.00469664	Q96EA4	SPDL1	Protein Spindly
Q9ULH7_M61_M1	-4.22085	0.00469664	Q9ULH7	MKL2	MKL/myocardin-like protein 2
P13647_M457_M1	-4.5855	0.00473085	NaN	NaN	SWISS-PROT:P13647 Tax_Id=9606 Gene_Symbol=KRT5 Keratin, type II cytoskeletal 5
Q13813_M850_M1	0.848308	0.00473599	Q13813	SPTAN1	Spectrin alpha chain, non-erythrocytic 1
Q96RT8_M527_M1	-1.11938	0.00473599	Q96RT8	TUBGCP5	Gamma-tubulin complex component 5
Q8NG31_M1871_M1	2.8385	0.00474071	Q8NG31	CASC5	Protein CASC5
O15078_M514_M1	4.25706	0.00474188	O15078	CEP290	Centrosomal protein of 290 kDa
P34897_M498_M1	-3.03192	0.00474188	P34897	SHMT2	Serine hydroxymethyltransferase, mitochondrial
P36542_M129_M1	-1.67815	0.00474188	P36542	ATP5C1	ATP synthase subunit gamma, mitochondrial
O43592_M559_M1	4.08379	0.00478876	O43592	XPOT	Exportin-T
Q9UK61_M444_M1	1.47408	0.00479298	Q9UK61	FAM208A	Protein TASOR
P27816_M741_M1	-1.82413	0.00479849	P27816	MAP4	Microtubule-associated protein 4
Q658Y4_M86_M1	2.35357	0.00482783	Q658Y4	FAM91A1	Protein FAM91A1
Q8IUD2_M386_M1	2.01963	0.004834	Q8IUD2	ERC1	ELKS/Rab6-interacting/CAST family member 1
O43303_M555_M1	2.27634	0.00483529	O43303	CCP110	Centriolar coiled-coil protein of 110 kDa
O75369_M2020_M1	3.8319	0.0048542	O75369	FLNB	Filamin-B
Q9HCC0_M161_M1	-4.00236	0.00487803	Q9HCC0	MCCC2	Methylcrotonoyl-CoA carboxylase beta chain, mitochondrial
O00213_M54_M1	2.07114	0.00490141	O00213	APBB1	Amyloid beta A4 precursor protein-binding family B member 1
P53999_M96_M2	-2.14469	0.00490141	P53999	SUB1	Activated RNA polymerase II transcriptional coactivator p15
P53999_M90_M2	-2.14469	0.00490141	P53999	SUB1	Activated RNA polymerase II transcriptional coactivator p15
Q14008_M1330_M1	4.43408	0.00502075	Q14008	CKAP5	Cytoskeleton-associated protein 5
Q9Y4E8_M334_M1	2.30152	0.00502075	Q9Y4E8	USP15	Ubiquitin carboxyl-terminal hydrolase 15
Q14152_M35_M1	3.63228	0.00502177	Q14152	EIF3A	Eukaryotic translation initiation factor 3 subunit A
Q14676_K476_M1	2.74891	0.00502177	Q14676	MDC1	Mediator of DNA damage checkpoint protein 1
Q9UGP8_M704_M1	-1.61964	0.00502177	Q9UGP8	SEC63	Translocation protein SEC63 homolog
Q9Y383_M177_M1	-1.45422	0.00502177	Q9Y383	LUC7L2	Putative RNA-binding protein Luc7-like 2
P05165_M666_M1	-5.62347	0.00508452	P05165	PCCA	Propionyl-CoA carboxylase alpha chain, mitochondrial
O00763_M1844_M1	-3.76686	0.00510441	O00763	ACACB	Acetyl-CoA carboxylase 2
Q02413_M398_M1	-4.54745	0.0051117	Q02413	DSG1	Desmoglein-1
Q13200_M670_M2	3.83833	0.00512606	Q13200	PSMD2	26S proteasome non-ATPase regulatory subunit 2
P46939_M1819_M1	3.91934	0.00513592	P46939	UTRN	Utrophin
Q7Z6E9_K1169_M1	2.25889	0.00514139	Q7Z6E9	RBBP6	E3 ubiquitin-protein ligase RBBP6
Q5VUA4_M804_M1	3.46597	0.00521782	Q5VUA4	ZNF318	Zinc finger protein 318
Q13557_M443_M2	-2.92803	0.0052242	Q13557	CAMK2D	Calcium/calmodulin-dependent protein kinase type II subunit delta
Q13557_M438_M2	-2.92803	0.0052242	Q13557	CAMK2D	Calcium/calmodulin-dependent protein kinase type II subunit delta
Q93009_M407_M1	3.01322	0.0052242	Q93009	USP7	Ubiquitin carboxyl-terminal hydrolase 7
P35244_M56_M1	3.23833	0.00536843	P35244	RPA3	Replication protein A 14 kDa subunit
P49792_M243_M1	3.17809	0.00544789	P49792	RANBP2	E3 SUMO-protein ligase RanBP2
Q96RQ3_M325_M1	-3.81708	0.00546914	Q96RQ3	MCCC1	Methylcrotonoyl-CoA carboxylase subunit alpha, mitochondrial
Q7Z417_M403_M1	1.11299	0.00547113	Q7Z417	NUFIP2	Nuclear fragile X mental retardation-interacting protein 2
P62829_M62_M2	-3.52492	0.00547356	P62829	RPL23	60S ribosomal protein L23
P62829_M60_M2	-3.52492	0.00547356	P62829	RPL23	60S ribosomal protein L23
P05198_M237_M1	-1.28202	0.00548292	P05198	EIF2S1	Eukaryotic translation initiation factor 2 subunit 1
P55010_M275_M1	2.67875	0.00559741	P55010	EIF5	Eukaryotic translation initiation factor 5
P23246_K208_M1	2.56541	0.00559924	P23246	SFPQ	Splicing factor, proline- and glutamine-rich
Q9Y4E8_M887_M1	1.56605	0.00562757	Q9Y4E8	USP15	Ubiquitin carboxyl-terminal hydrolase 15
O15042_K88_M1	3.57482	0.0056441	O15042	U2SURP	U2 snRNP-associated SURP motif-containing protein
P14923_M193_M1	-2.16269	0.0056441	P14923	JUP	Junction plakoglobin
P23246_M612_M1	2.6209	0.0056441	P23246	SFPQ	Splicing factor, proline- and glutamine-rich
P62191_M214_M1	4.6529	0.0056441	P62191	PSMC1	26S protease regulatory subunit 4
P63244_M30_M1	-2.15454	0.0056441	P63244	GNB2L1	Guanine nucleotide-binding protein subunit beta-2-like 1
Q14145_M503_M1	4.0826	0.0056441	Q14145	KEAP1	Kelch-like ECH-associated protein 1
Q5SW79_M1275_M1	3.31202	0.0056441	Q5SW79	CEP170	Centrosomal protein of 170 kDa
Q6WCQ1_M989_M1	2.67338	0.00567233	Q6WCQ1	MPRIP	Myosin phosphatase Rho-interacting protein
O00763_M2152_M1	-4.37481	0.0057048	O00763	ACACB	Acetyl-CoA carboxylase 2
P68371_M293_M1	-1.33305	0.00574614	P68371	TUBB4B	Tubulin beta-4B chain
Q99436_M274_M1	6.19152	0.00574614	Q99436	PSMB7	Proteasome subunit beta type-7
P62263_M75_M1	-1.61962	0.00575021	P62263	RPS14	40S ribosomal protein S14
Q13098_M77_M1	4.40924	0.00575021	Q13098	GPS1	COP9 signalosome complex subunit 1
Q13435_M619_M1	0.979662	0.00586802	Q13435	SF3B2	Splicing factor 3B subunit 2
Q15154_M200_M1	3.05478	0.00586802	Q15154	PCM1	Pericentriolar material 1 protein
Q9UBX3_M166_M1	-1.94005	0.00586909	Q9UBX3	SLC25A10	Mitochondrial dicarboxylate carrier
Q9Y490_M1596_M1	3.31334	0.00586909	Q9Y490	TLN1	Talin-1
P38646_M584_M1	-1.70814	0.00591561	P38646	HSPA9	Stress-70 protein, mitochondrial
O43795_M170_M1	2.21176	0.00594315	O43795	MYO1B	Unconventional myosin-Ib
P49750_M1852_M1	0.736996	0.00594315	P49750	YLPM1	YLP motif-containing protein 1
Q9C0F1_M270_M1	3.42275	0.00594315	Q9C0F1	CEP44	Centrosomal protein of 44 kDa
P35579_M1678_M1	5.38447	0.00597206	P35579	MYH9	Myosin-9
P35637_M464_M1	-1.75089	0.00597206	P35637	FUS	RNA-binding protein FUS
Q9H2G2_M589_M1	2.35912	0.00597996	Q9H2G2	SLK	STE20-like serine/threonine-protein kinase
Q96JH7_M1091_M1	1.4052	0.00598082	Q96JH7	VCPIP1	Deubiquitinating protein VCIP135
Q9UPN3_M5857_M1	3.02997	0.00598082	Q9UPN3	MACF1	Microtubule-actin cross-linking factor 1, isoforms 1/2/3/5
Q09666_M1783_M1	1.89761	0.00602575	Q09666	AHNAK	Neuroblast differentiation-associated protein AHNAK
P07195_M234_M1	-1.98682	0.00603297	P07195	LDHB	L-lactate dehydrogenase B chain
P18669_K251_M1	3.04748	0.00603297	P18669	PGAM1	Phosphoglycerate mutase 1
P35579_M318_M1	2.40706	0.00603297	P35579	MYH9	Myosin-9
Q15149_M2515_M1	-1.96094	0.00603297	Q15149	PLEC	Plectin
P28074_M198_M1	4.63508	0.00613212	P28074	PSMB5	Proteasome subunit beta type-5
Q14839_M1039_M1	6.16516	0.00613212	Q14839	CHD4	Chromodomain-helicase-DNA-binding protein 4
P16949_K119_M1	1.82207	0.00618265	P16949	STMN1	Stathmin
Q96RQ3_M680_M2	-2.52684	0.00621597	Q96RQ3	MCCC1	Methylcrotonoyl-CoA carboxylase subunit alpha, mitochondrial
P39880_M981_M1	2.07934	0.00625598	P39880	CUX1	Homeobox protein cut-like 1
Q9UHX1_M307_M1	2.91674	0.00627046	Q9UHX1	PUF60	Poly(U)-binding-splicing factor PUF60
Q13200_M731_M2	5.3414	0.00630688	Q13200	PSMD2	26S proteasome non-ATPase regulatory subunit 2
Q13200_M729_M2	5.3414	0.00630688	Q13200	PSMD2	26S proteasome non-ATPase regulatory subunit 2
Q96S66_M404_M1	0.0209972	0.00630688	Q96S66	CLCC1	Chloride channel CLIC-like protein 1
Q14C86_M353_M1	2.14108	0.00640286	Q14C86	GAPVD1	GTPase-activating protein and VPS9 domain-containing protein 1
P06733_M97_M1	5.52349	0.006474	P06733	ENO1	Alpha-enolase
P18583_M1001_M3	-2.71356	0.006474	P18583	SON	Protein SON
P18583_M1000_M3	-2.71356	0.006474	P18583	SON	Protein SON
P18583_M999_M3	-2.71356	0.006474	P18583	SON	Protein SON
P37802_M194_M1	0.67367	0.006474	P37802	TAGLN2	Transgelin-2
Q13085_M727_M1	-4.25354	0.006474	Q13085	ACACA	Acetyl-CoA carboxylase 1
Q8IWZ3_M671_M1	3.23112	0.006474	Q8IWZ3	ANKHD1	Ankyrin repeat and KH domain-containing protein 1
P62333_M264_M2	4.84762	0.00648072	P62333	PSMC6	26S protease regulatory subunit 10B
P62333_M258_M2	4.84762	0.00648072	P62333	PSMC6	26S protease regulatory subunit 10B
Q9Y5B6_M507_M1	4.92307	0.00648072	Q9Y5B6	PAXBP1	PAX3- and PAX7-binding protein 1
P33176_M554_M1	3.56687	0.0065197	P33176	KIF5B	Kinesin-1 heavy chain
P55884_M395_M1	1.98912	0.0065197	P55884	EIF3B	Eukaryotic translation initiation factor 3 subunit B
O43432_M823_M1	3.09471	0.00653621	O43432	EIF4G3	Eukaryotic translation initiation factor 4 gamma 3
P27635_M184_M1	-1.48942	0.00678993	P27635	RPL10	60S ribosomal protein L10
O00763_M298_M1	-1.66667	0.00688558	O00763	ACACB	Acetyl-CoA carboxylase 2
P08670_M347_M1	-1.34302	0.00688558	P08670	VIM	Vimentin
Q92616_K802_M1	2.24485	0.00691359	Q92616	GCN1L1	Translational activator GCN1
O00763_M2167_M1	-2.90248	0.00694264	O00763	ACACB	Acetyl-CoA carboxylase 2
Q06830_M100_M1	-3.3206	0.00695462	Q06830	PRDX1	Peroxiredoxin-1
P48444_K224_M1	3.56366	0.00698182	P48444	ARCN1	Coatomer subunit delta
Q8IVW6_M137_M1	3.14592	0.00698182	Q8IVW6	ARID3B	AT-rich interactive domain-containing protein 3B
P27448_M302_M1	2.33225	0.00700459	P27448	MARK3	MAP/microtubule affinity-regulating kinase 3
P53007_M202_M1	-5.346	0.00700459	P53007	SLC25A1	Tricarboxylate transport protein, mitochondrial
Q13200_M662_M2	4.84186	0.00700459	Q13200	PSMD2	26S proteasome non-ATPase regulatory subunit 2
O60341_M377_M1	1.81367	0.0070073	O60341	KDM1A	Lysine-specific histone demethylase 1A
O75369_M2129_M1	1.9157	0.00709598	O75369	FLNB	Filamin-B
P08579_M1_M1	0.787571	0.00709598	P08579	SNRPB2	U2 small nuclear ribonucleoprotein B''
Q9BUF5_M363_M1	-2.24907	0.00712015	Q9BUF5	TUBB6	Tubulin beta-6 chain
Q9UHI6_M258_M1	3.56337	0.00712779	Q9UHI6	DDX20	Probable ATP-dependent RNA helicase DDX20
P02662_M135_M1	7.66344	0.0071607	NaN	NaN	SWISS-PROT:P02662 Alpha-S1-casein - Bos taurus (Bovine).
Q9BY44_M18_M1	3.40422	0.00722168	Q9BY44	EIF2A	Eukaryotic translation initiation factor 2A
P28288_M395_M1	-1.96892	0.00728037	P28288	ABCD3	ATP-binding cassette sub-family D member 3
Q92769_M360_M1	0.9027	0.00728037	Q92769	HDAC2	Histone deacetylase 2
Q9Y2J2_K1071_M1	1.0221	0.00728037	Q9Y2J2	EPB41L3	Band 4.1-like protein 3
P41227_M98_M1	-2.01052	0.00730074	P41227	NAA10	N-alpha-acetyltransferase 10
Q08211_M745_M1	-6.74864	0.00730074	Q08211	DHX9	ATP-dependent RNA helicase A
P07900_M98_M1	-1.02445	0.00730324	P07900	HSP90AA1	Heat shock protein HSP 90-alpha
Q5T6F2_M39_M1	1.18249	0.00731003	Q5T6F2	UBAP2	Ubiquitin-associated protein 2
P53597_M327_M1	-3.52592	0.00731759	P53597	SUCLG1	Succinyl-CoA ligase [ADP/GDP-forming] subunit alpha, mitochondrial
Q13813_M1725_M1	2.34749	0.00731759	Q13813	SPTAN1	Spectrin alpha chain, non-erythrocytic 1
Q5VUA4_M563_M1	1.73112	0.00731759	Q5VUA4	ZNF318	Zinc finger protein 318
Q8TBC3_M195_M1	2.28695	0.00732435	Q8TBC3	SHKBP1	SH3KBP1-binding protein 1
P62195_M150_M1	4.46495	0.00734028	P62195	PSMC5	26S protease regulatory subunit 8
P31151_M16_M1	5.37954	0.00735525	P31151	S100A7	Protein S100-A7
P08238_M93_M1	-1.00842	0.00742414	P08238	HSP90AB1	Heat shock protein HSP 90-beta
Q9P2N5_M565_M1	4.03019	0.00742498	Q9P2N5	RBM27	RNA-binding protein 27
Q13085_M963_M1	-3.72623	0.00744282	Q13085	ACACA	Acetyl-CoA carboxylase 1
Q13416_M363_M1	3.05928	0.00744282	Q13416	ORC2	Origin recognition complex subunit 2
Q96D71_K691_M1	2.52045	0.00744282	Q96D71	REPS1	RalBP1-associated Eps domain-containing protein 1
P25787_M118_M1	2.49637	0.00747098	P25787	PSMA2	Proteasome subunit alpha type-2
Q96LB3_K455_M1	3.02747	0.00747098	Q96LB3	IFT74	Intraflagellar transport protein 74 homolog
P12270_M1273_M1	2.36873	0.00748103	P12270	TPR	Nucleoprotein TPR
Q13442_K132_M1	1.69824	0.00757457	Q13442	PDAP1	28 kDa heat- and acid-stable phosphoprotein
P14618_M494_M1	-1.75275	0.00759631	P14618	PKM	Pyruvate kinase PKM
Q15154_M222_M1	2.46253	0.00761426	Q15154	PCM1	Pericentriolar material 1 protein
O15084_M940_M1	5.68613	0.00766192	O15084	ANKRD28	Serine/threonine-protein phosphatase 6 regulatory ankyrin repeat subunit A
Q96RQ3_K681_M1	-2.4551	0.00766192	Q96RQ3	MCCC1	Methylcrotonoyl-CoA carboxylase subunit alpha, mitochondrial
Q8NDI1_M128_M1	1.97807	0.00771662	Q8NDI1	EHBP1	EH domain-binding protein 1
Q8N1F7_M666_M1	-2.69777	0.00773985	Q8N1F7	NUP93	Nuclear pore complex protein Nup93
Q5TH69_M84_M1	1.67181	0.00774672	Q5TH69	ARFGEF3	Brefeldin A-inhibited guanine nucleotide-exchange protein 3
Q9UJV9_K49_M1	4.28428	0.00777353	Q9UJV9	DDX41	Probable ATP-dependent RNA helicase DDX41
P42704_M188_M1	-1.32328	0.00783184	P42704	LRPPRC	Leucine-rich PPR motif-containing protein, mitochondrial
Q96RQ3_M110_M3	-2.96368	0.00783184	Q96RQ3	MCCC1	Methylcrotonoyl-CoA carboxylase subunit alpha, mitochondrial
Q96RQ3_M91_M3	-2.96368	0.00783184	Q96RQ3	MCCC1	Methylcrotonoyl-CoA carboxylase subunit alpha, mitochondrial
Q96RQ3_M87_M3	-2.96368	0.00783184	Q96RQ3	MCCC1	Methylcrotonoyl-CoA carboxylase subunit alpha, mitochondrial
P35998_M299_M1	5.56541	0.00785449	P35998	PSMC2	26S protease regulatory subunit 7
P07305_M1_M1	-2.94944	0.00786655	P07305	H1F0	Histone H1.0
P27816_M250_M1	1.20853	0.00786655	P27816	MAP4	Microtubule-associated protein 4
Q7LBC6_M598_M1	2.48399	0.0078858	Q7LBC6	KDM3B	Lysine-specific demethylase 3B
P09651_M72_M1	-5.58353	0.00793228	P09651	HNRNPA1	Heterogeneous nuclear ribonucleoprotein A1
Q9BX63_M273_M1	3.44246	0.00803897	Q9BX63	BRIP1	Fanconi anemia group J protein
Q9Y4E8_M490_M2	3.04384	0.00807624	Q9Y4E8	USP15	Ubiquitin carboxyl-terminal hydrolase 15
Q9Y4E8_M483_M2	3.04384	0.00807624	Q9Y4E8	USP15	Ubiquitin carboxyl-terminal hydrolase 15
P49327_M453_M1	8.05809	0.00808074	P49327	FASN	Fatty acid synthase
O60664_M177_M1	2.02793	0.00808105	O60664	PLIN3	Perilipin-3
Q8N3C0_M424_M1	4.1257	0.00808105	Q8N3C0	ASCC3	Activating signal cointegrator 1 complex subunit 3
P68371_M267_M1	-1.84124	0.00811471	P68371	TUBB4B	Tubulin beta-4B chain
Q7L5N1_M84_M1	3.03148	0.00812118	Q7L5N1	COPS6	COP9 signalosome complex subunit 6
O15084_M1018_M1	2.23225	0.00815	O15084	ANKRD28	Serine/threonine-protein phosphatase 6 regulatory ankyrin repeat subunit A
P35579_M589_M1	3.7568	0.00815	P35579	MYH9	Myosin-9
Q9P0K7_M619_M2	4.28406	0.00815	Q9P0K7	RAI14	Ankycorbin
O43242_M192_M1	3.63351	0.00823323	O43242	PSMD3	26S proteasome non-ATPase regulatory subunit 3
Q9Y5S9_M50_M1	-2.34911	0.00823323	Q9Y5S9	RBM8A	RNA-binding protein 8A
O00763_M1690_M1	-3.22007	0.0082478	O00763	ACACB	Acetyl-CoA carboxylase 2
Q9UBF2_M167_M1	4.11058	0.00825465	Q9UBF2	COPG2	Coatomer subunit gamma-2
Q12931_M609_M1	3.47556	0.00833499	Q12931	TRAP1	Heat shock protein 75 kDa, mitochondrial
Q13200_M761_M1	5.31649	0.00833499	Q13200	PSMD2	26S proteasome non-ATPase regulatory subunit 2
P18621_M94_M1	-1.59729	0.00837164	P18621	RPL17	60S ribosomal protein L17
Q12931_M141_M1	-1.9493	0.00837506	Q12931	TRAP1	Heat shock protein 75 kDa, mitochondrial
P06576_M478_M1	-1.56052	0.00848257	P06576	ATP5B	ATP synthase subunit beta, mitochondrial
Q6PKG0_K152_M1	3.55005	0.00848257	Q6PKG0	LARP1	La-related protein 1
Q5TFE4_M315_M1	-1.67721	0.00852638	Q5TFE4	NT5DC1	5'-nucleotidase domain-containing protein 1
O00763_M1837_M1	-3.42687	0.008582	O00763	ACACB	Acetyl-CoA carboxylase 2
Q9UBB9_M748_M1	1.70401	0.00859488	Q9UBB9	TFIP11	Tuftelin-interacting protein 11
Q9NWH9_M993_M1	-3.47062	0.00868146	Q9NWH9	SLTM	SAFB-like transcription modulator
P22061_K219_M1	2.27132	0.00876451	P22061	PCMT1	Protein-L-isoaspartate(D-aspartate) O-methyltransferase
Q13347_M200_M1	2.3228	0.00876451	Q13347	EIF3I	Eukaryotic translation initiation factor 3 subunit I
Q9ULH7_K335_M1	3.82918	0.00876451	Q9ULH7	MKL2	MKL/myocardin-like protein 2
P09874_M35_M1	-7.21432	0.0087736	P09874	PARP1	Poly [ADP-ribose] polymerase 1
P46013_M2059_M1	-5.54314	0.00881861	P46013	MKI67	Antigen KI-67
Q13200_M729_M1	7.75542	0.00884492	Q13200	PSMD2	26S proteasome non-ATPase regulatory subunit 2
P50990_M92_M3	5.09846	0.00888634	P50990	CCT8	T-complex protein 1 subunit theta
P50990_M88_M3	5.09846	0.00888634	P50990	CCT8	T-complex protein 1 subunit theta
P50990_M85_M3	5.09846	0.00888634	P50990	CCT8	T-complex protein 1 subunit theta
Q13823_M103_M1	0.992469	0.00888634	Q13823	GNL2	Nucleolar GTP-binding protein 2
Q14008_M1650_M1	1.97533	0.00888634	Q14008	CKAP5	Cytoskeleton-associated protein 5
Q9BT78_M342_M1	4.51492	0.00888634	Q9BT78	COPS4	COP9 signalosome complex subunit 4
Q9C0B7_M314_M1	3.6482	0.00888634	Q9C0B7	TANGO6	Transport and Golgi organization protein 6 homolog
P36578_M281_M1	-1.39906	0.00897576	P36578	RPL4	60S ribosomal protein L4
Q8IWZ3_M1262_M1	2.93626	0.00918851	Q8IWZ3	ANKHD1	Ankyrin repeat and KH domain-containing protein 1
Q96T58_K889_M1	3.31975	0.00924602	Q96T58	SPEN	Msx2-interacting protein
Q15650_M231_M1	-2.01749	0.00926337	Q15650	TRIP4	Activating signal cointegrator 1
P49023_K407_M1	-3.99341	0.00926648	P49023	PXN	Paxillin
O43432_M956_M1	3.21884	0.00928534	O43432	EIF4G3	Eukaryotic translation initiation factor 4 gamma 3
Q7Z417_M690_M1	1.7489	0.00928534	Q7Z417	NUFIP2	Nuclear fragile X mental retardation-interacting protein 2
Q8TBC3_M164_M1	2.21792	0.00928534	Q8TBC3	SHKBP1	SH3KBP1-binding protein 1
Q9Y3Y2_M41_M1	-3.35202	0.00928534	Q9Y3Y2	CHTOP	Chromatin target of PRMT1 protein
Q8NEL9_M605_M1	2.09456	0.0092868	Q8NEL9	DDHD1	Phospholipase DDHD1
O43242_M358_M1	3.96907	0.00928729	O43242	PSMD3	26S proteasome non-ATPase regulatory subunit 3
O60264_M705_M1	-1.52902	0.00928729	O60264	SMARCA5	SWI/SNF-related matrix-associated actin-dependent regulator of chromatin subfamily A member 5
P38159_M140_M3	-3.75862	0.00928729	P38159	RBMX	RNA-binding motif protein, X chromosome
P38159_M136_M3	-3.75862	0.00928729	P38159	RBMX	RNA-binding motif protein, X chromosome
P38159_M129_M3	-3.75862	0.00928729	P38159	RBMX	RNA-binding motif protein, X chromosome
P53618_M137_M1	2.57752	0.00928729	P53618	COPB1	Coatomer subunit beta
P68371_M363_M1	-2.23198	0.00928729	P68371	TUBB4B	Tubulin beta-4B chain
Q15942_K272_M1	3.03221	0.00928729	Q15942	ZYX	Zyxin
Q8WUQ7_M366_M1	2.9679	0.00928729	Q8WUQ7	CACTIN	Cactin
Q93009_K1096_M1	3.26618	0.00928729	Q93009	USP7	Ubiquitin carboxyl-terminal hydrolase 7
Q15154_M1177_M1	3.28963	0.00938412	Q15154	PCM1	Pericentriolar material 1 protein
P05787_M189_M1	-1.66002	0.00938935	NaN	NaN	SWISS-PROT:P05787 Tax_Id=9606 Gene_Symbol=KRT8 Keratin, type II cytoskeletal 8
P67936_K92_M1	2.82212	0.00938935	P67936	TPM4	Tropomyosin alpha-4 chain
Q15459_M117_M1	1.81769	0.00938935	Q15459	SF3A1	Splicing factor 3A subunit 1
Q9NW82_M214_M1	1.53438	0.00939182	Q9NW82	WDR70	WD repeat-containing protein 70
Q9UHR5_M149_M1	2.88934	0.00941426	Q9UHR5	SAP30BP	SAP30-binding protein
Q9C0J8_M1247_M1	-1.03831	0.00944481	Q9C0J8	WDR33	pre-mRNA 3' end processing protein WDR33
Q04637_K1074_M1	2.69937	0.00945656	Q04637	EIF4G1	Eukaryotic translation initiation factor 4 gamma 1
P49959_M454_M1	3.64505	0.00946024	P49959	MRE11A	Double-strand break repair protein MRE11A
Q15417_M208_M1	1.47489	0.00946024	Q15417	CNN3	Calponin-3
Q9ULV3_M797_M1	6.01685	0.00956782	Q9ULV3	CIZ1	Cip1-interacting zinc finger protein
P21333_M229_M1	7.26232	0.00964076	P21333	FLNA	Filamin-A
P21333_M545_M1	6.69909	0.00964198	P21333	FLNA	Filamin-A
P06576_M272_M1	-2.51587	0.00968611	P06576	ATP5B	ATP synthase subunit beta, mitochondrial
P50990_M300_M1	1.45102	0.00972992	P50990	CCT8	T-complex protein 1 subunit theta
O43491_M163_M1	2.55602	0.00974012	O43491	EPB41L2	Band 4.1-like protein 2
Q96RQ3_M576_M1	-6.82475	0.00974012	Q96RQ3	MCCC1	Methylcrotonoyl-CoA carboxylase subunit alpha, mitochondrial
Q9UQN3_M178_M1	-6.26492	0.00974012	Q9UQN3	CHMP2B	Charged multivesicular body protein 2b
Q13200_M113_M1	4.78224	0.00975455	Q13200	PSMD2	26S proteasome non-ATPase regulatory subunit 2
O75182_M832_M1	3.07479	0.00977121	O75182	SIN3B	Paired amphipathic helix protein Sin3b
P41252_M259_M1	-1.55923	0.00977121	P41252	IARS	Isoleucine--tRNA ligase, cytoplasmic
P55196_K1716_M1	6.04108	0.00977121	P55196	MLLT4	Afadin
P62333_M277_M1	7.10392	0.00977121	P62333	PSMC6	26S protease regulatory subunit 10B
Q16186_M404_M1	0.444577	0.00977121	Q16186	ADRM1	Proteasomal ubiquitin receptor ADRM1
P38159_M129_M2	-4.06302	0.00995232	P38159	RBMX	RNA-binding motif protein, X chromosome
P55081_K376_M1	3.05492	0.00995232	P55081	MFAP1	Microfibrillar-associated protein 1
Q9UBW8_M49_M1	3.32535	0.00995232	Q9UBW8	COPS7A	COP9 signalosome complex subunit 7a
Q7L014_M537_M1	6.69234	0.00995386	Q7L014	DDX46	Probable ATP-dependent RNA helicase DDX46
Q9Y490_M2121_M1	3.66566	0.0100144	Q9Y490	TLN1	Talin-1
P26196_M197_M1	-1.4973	0.0100268	P26196	DDX6	Probable ATP-dependent RNA helicase DDX6
P53999_K68_M1	3.98418	0.0100602	P53999	SUB1	Activated RNA polymerase II transcriptional coactivator p15
P38159_M136_M2	-3.78226	0.0101699	P38159	RBMX	RNA-binding motif protein, X chromosome
P41208_M72_M1	-2.69789	0.0101744	P41208	CETN2	Centrin-2
O00763_M1892_M1	-3.50392	0.0102633	O00763	ACACB	Acetyl-CoA carboxylase 2
O75533_M441_M1	1.2215	0.0104225	O75533	SF3B1	Splicing factor 3B subunit 1
P35527_M234_M1	-3.03418	0.0104682	NaN	NaN	SWISS-PROT:P35527 Tax_Id=9606 Gene_Symbol=KRT9 Keratin, type I cytoskeletal 9
P11498_M724_M1	-2.42409	0.010477	P11498	PC	Pyruvate carboxylase, mitochondrial
P07477_M109_M1	-6.50802	0.0105305	NaN	NaN	SWISS-PROT:P07477 Tax_Id=9606 Gene_Symbol=PRSS1 Trypsin-1 precursor
O94927_M112_M1	1.40416	0.0105694	O94927	HAUS5	HAUS augmin-like complex subunit 5
P35579_M329_M1	1.33309	0.0105697	P35579	MYH9	Myosin-9
P05165_M516_M1	-2.77887	0.0105748	P05165	PCCA	Propionyl-CoA carboxylase alpha chain, mitochondrial
O95292_K147_M1	2.10209	0.0106139	O95292	VAPB	Vesicle-associated membrane protein-associated protein B/C
P78527_M1774_M1	-3.34716	0.0106957	P78527	PRKDC	DNA-dependent protein kinase catalytic subunit
Q9UNH7_M125_M1	2.78131	0.0107593	Q9UNH7	SNX6	Sorting nexin-6
P49790_M946_M1	-3.16538	0.0107668	P49790	NUP153	Nuclear pore complex protein Nup153
O14641_M423_M1	1.89746	0.0108035	O14641	DVL2	Segment polarity protein dishevelled homolog DVL-2
Q99714_M136_M1	-3.48383	0.0108523	Q99714	HSD17B10	3-hydroxyacyl-CoA dehydrogenase type-2
Q96AY4_K2361_M1	3.59066	0.0108965	Q96AY4	TTC28	Tetratricopeptide repeat protein 28
P19623_M1_M1	-3.22767	0.0109084	P19623	SRM	Spermidine synthase
P33981_M690_M1	2.74033	0.0109084	P33981	TTK	Dual specificity protein kinase TTK
Q96SN8_M1596_M1	1.6114	0.0109084	Q96SN8	CDK5RAP2	CDK5 regulatory subunit-associated protein 2
Q96PY6_M453_M1	2.38578	0.0110363	Q96PY6	NEK1	Serine/threonine-protein kinase Nek1
O15084_M155_M1	1.80305	0.0110711	O15084	ANKRD28	Serine/threonine-protein phosphatase 6 regulatory ankyrin repeat subunit A
P61289_M62_M1	3.73216	0.0110711	P61289	PSME3	Proteasome activator complex subunit 3
Q9UQ35_M2371_M1	-3.04252	0.0112123	Q9UQ35	SRRM2	Serine/arginine repetitive matrix protein 2
Q96PY6_M303_M1	1.48402	0.0112581	Q96PY6	NEK1	Serine/threonine-protein kinase Nek1
P33992_M266_M1	-3.63111	0.0112748	P33992	MCM5	DNA replication licensing factor MCM5
P38159_M353_M1	-6.18589	0.0113721	P38159	RBMX	RNA-binding motif protein, X chromosome
P21333_M154_M2	4.63581	0.0114142	P21333	FLNA	Filamin-A
P21333_M152_M2	4.63581	0.0114142	P21333	FLNA	Filamin-A
P06576_M342_M2	-2.14555	0.01143	P06576	ATP5B	ATP synthase subunit beta, mitochondrial
P06576_M339_M2	-2.14555	0.01143	P06576	ATP5B	ATP synthase subunit beta, mitochondrial
P18583_M1009_M1	1.82263	0.01143	P18583	SON	Protein SON
P22626_M316_M1	-8.52148	0.01143	P22626	HNRNPA2B1	Heterogeneous nuclear ribonucleoproteins A2/B1
P38159_M140_M2	-3.65322	0.01143	P38159	RBMX	RNA-binding motif protein, X chromosome
Q13085_M309_M1	-1.83244	0.01143	Q13085	ACACA	Acetyl-CoA carboxylase 1
Q6P2E9_M1156_M1	1.02522	0.0114943	Q6P2E9	EDC4	Enhancer of mRNA-decapping protein 4
Q15233_M387_M3	-2.62538	0.0114976	Q15233	NONO	Non-POU domain-containing octamer-binding protein
P46013_M2049_M1	-7.09072	0.0115186	P46013	MKI67	Antigen KI-67
Q5BKZ1_M59_M2	-4.88279	0.0115186	Q5BKZ1	ZNF326	DBIRD complex subunit ZNF326
Q5BKZ1_M49_M2	-4.88279	0.0115186	Q5BKZ1	ZNF326	DBIRD complex subunit ZNF326
P46060_K406_M1	1.50892	0.0115241	P46060	RANGAP1	Ran GTPase-activating protein 1
Q8IX90_M41_M1	2.3706	0.0115241	Q8IX90	SKA3	Spindle and kinetochore-associated protein 3
Q96RQ3_M244_M1	-2.56603	0.0115616	Q96RQ3	MCCC1	Methylcrotonoyl-CoA carboxylase subunit alpha, mitochondrial
Q9ULH7_M102_M1	-2.14179	0.0115616	Q9ULH7	MKL2	MKL/myocardin-like protein 2
Q13098_M389_M1	4.59603	0.0115734	Q13098	GPS1	COP9 signalosome complex subunit 1
Q13263_M297_M1	3.81683	0.0115817	Q13263	TRIM28	Transcription intermediary factor 1-beta
Q15811_M537_M1	1.00884	0.0115817	Q15811	ITSN1	Intersectin-1
Q5VZK9_K1293_M1	4.52981	0.0115817	Q5VZK9	LRRC16A	Leucine-rich repeat-containing protein 16A
Q9BQ61_K128_M1	2.0316	0.0115889	Q9BQ61	C19orf43	Uncharacterized protein C19orf43
P35527_M245_M1	-3.07777	0.0116944	NaN	NaN	SWISS-PROT:P35527 Tax_Id=9606 Gene_Symbol=KRT9 Keratin, type I cytoskeletal 9
Q9P0K7_M783_M1	2.18387	0.0117365	Q9P0K7	RAI14	Ankycorbin
Q13596_M255_M1	2.34853	0.0117716	Q13596	SNX1	Sorting nexin-1
O60610_M1243_M1	-2.16766	0.0118145	O60610	DIAPH1	Protein diaphanous homolog 1
P49916_M621_M1	-3.80448	0.0118145	P49916	LIG3	DNA ligase 3
Q92841_M549_M1	-3.6202	0.0118231	Q92841	DDX17	Probable ATP-dependent RNA helicase DDX17
O60566_M626_M1	2.41877	0.0118476	O60566	BUB1B	Mitotic checkpoint serine/threonine-protein kinase BUB1 beta
Q15154_M92_M1	3.65055	0.0118684	Q15154	PCM1	Pericentriolar material 1 protein
Q96QC0_M562_M1	1.69533	0.0119742	Q96QC0	PPP1R10	Serine/threonine-protein phosphatase 1 regulatory subunit 10
Q92900_M945_M2	-3.22932	0.0120729	Q92900	UPF1	Regulator of nonsense transcripts 1
Q92900_M941_M2	-3.22932	0.0120729	Q92900	UPF1	Regulator of nonsense transcripts 1
P13647_M247_M1	-4.89363	0.0121206	NaN	NaN	SWISS-PROT:P13647 Tax_Id=9606 Gene_Symbol=KRT5 Keratin, type II cytoskeletal 5
O95613_M1481_M1	4.30103	0.0121533	O95613	PCNT	Pericentrin
P84090_M35_M1	-2.40422	0.0122513	P84090	ERH	Enhancer of rudimentary homolog
Q6Y7W6_M1076_M1	1.79568	0.0122542	Q6Y7W6	GIGYF2	PERQ amino acid-rich with GYF domain-containing protein 2
P14618_M525_M1	-2.57975	0.0122588	P14618	PKM	Pyruvate kinase PKM
P15924_M924_M1	-0.693631	0.0122588	P15924	DSP	Desmoplakin
Q15393_M706_M1	0.42726	0.0124088	Q15393	SF3B3	Splicing factor 3B subunit 3
Q8WUM0_M959_M1	1.55837	0.0124498	Q8WUM0	NUP133	Nuclear pore complex protein Nup133
Q9UBB9_M689_M1	0.885408	0.0124695	Q9UBB9	TFIP11	Tuftelin-interacting protein 11
O00763_M313_M1	-4.40685	0.0127489	O00763	ACACB	Acetyl-CoA carboxylase 2
P61204_M110_M1	-1.52109	0.0127489	P61204;P84077	ARF3;ARF1	ADP-ribosylation factor 3;ADP-ribosylation factor 1
P84077_M110_M1	-1.52109	0.0127489	P61204;P84077	ARF3;ARF1	ADP-ribosylation factor 3;ADP-ribosylation factor 1
P68104_M155_M1	-1.20667	0.0128155	P68104	EEF1A1	Elongation factor 1-alpha 1
O15042_M515_M1	3.03926	0.0128416	O15042	U2SURP	U2 snRNP-associated SURP motif-containing protein
Q6Y7W6_M529_M1	1.51613	0.0128861	Q6Y7W6	GIGYF2	PERQ amino acid-rich with GYF domain-containing protein 2
Q13813_M1612_M1	3.83231	0.0129743	Q13813	SPTAN1	Spectrin alpha chain, non-erythrocytic 1
P05787_M205_M1	-1.84095	0.013086	NaN	NaN	SWISS-PROT:P05787 Tax_Id=9606 Gene_Symbol=KRT8 Keratin, type II cytoskeletal 8
P62917_M204_M1	0.595949	0.0130909	P62917	RPL8	60S ribosomal protein L8
Q9UBF2_M397_M1	3.66929	0.0130909	Q9UBF2	COPG2	Coatomer subunit gamma-2
Q00839_M538_M2	-2.48655	0.0131205	Q00839	HNRNPU	Heterogeneous nuclear ribonucleoprotein U
Q00839_M537_M2	-2.48655	0.0131205	Q00839	HNRNPU	Heterogeneous nuclear ribonucleoprotein U
Q13200_M731_M1	7.32441	0.0131347	Q13200	PSMD2	26S proteasome non-ATPase regulatory subunit 2
P62841_M111_M1	-2.95791	0.0132419	P62841	RPS15	40S ribosomal protein S15
Q13111_M239_M1	-4.27574	0.0132607	Q13111	CHAF1A	Chromatin assembly factor 1 subunit A
P09874_M43_M3	-5.47958	0.0132727	P09874	PARP1	Poly [ADP-ribose] polymerase 1
P09874_M38_M3	-5.47958	0.0132727	P09874	PARP1	Poly [ADP-ribose] polymerase 1
P09874_M35_M3	-5.47958	0.0132727	P09874	PARP1	Poly [ADP-ribose] polymerase 1
Q04637_M780_M1	4.18781	0.0134499	Q04637	EIF4G1	Eukaryotic translation initiation factor 4 gamma 1
Q9Y4E8_M184_M1	1.94786	0.0135579	Q9Y4E8	USP15	Ubiquitin carboxyl-terminal hydrolase 15
Q92625_M438_M1	3.32915	0.0136045	Q92625	ANKS1A	Ankyrin repeat and SAM domain-containing protein 1A
P02666_M185_M1	6.19975	0.0136975	NaN	NaN	SWISS-PROT:P02666 Beta-casein - Bos taurus (Bovine).
Q15154_M847_M1	2.18748	0.0136975	Q15154	PCM1	Pericentriolar material 1 protein
Q8IWC1_M458_M1	1.31222	0.0137257	Q8IWC1	MAP7D3	MAP7 domain-containing protein 3
P23588_M474_M1	3.4997	0.013803	P23588	EIF4B	Eukaryotic translation initiation factor 4B
Q12955_M1049_M1	4.33568	0.013858	Q12955	ANK3	Ankyrin-3
Q13200_M505_M1	5.48396	0.0139204	Q13200	PSMD2	26S proteasome non-ATPase regulatory subunit 2
Q9Y230_M326_M1	2.93536	0.0139204	Q9Y230	RUVBL2	RuvB-like 2
P68104_M294_M1	-1.99539	0.0139272	P68104	EEF1A1	Elongation factor 1-alpha 1
P46939_M1417_M1	1.67646	0.0139437	P46939	UTRN	Utrophin
P52701_M844_M1	1.31355	0.0140805	P52701	MSH6	DNA mismatch repair protein Msh6
Q9NPI6_M11_M1	2.02134	0.014163	Q9NPI6	DCP1A	mRNA-decapping enzyme 1A
Q9H425_K104_M1	1.92726	0.0142512	Q9H425	C1orf198	Uncharacterized protein C1orf198
Q9UKK9_K210_M1	3.87943	0.0142512	Q9UKK9	NUDT5	ADP-sugar pyrophosphatase
P12236_M282_M1	-1.70931	0.0142571	P12236	SLC25A6	ADP/ATP translocase 3
P08670_M372_M1	-1.41777	0.0142828	P08670	VIM	Vimentin
P46939_M2492_M1	2.02507	0.0142828	P46939	UTRN	Utrophin
Q96A65_M453_M1	3.2209	0.0142828	Q96A65	EXOC4	Exocyst complex component 4
Q9UKF6_M467_M1	1.79797	0.0142828	Q9UKF6	CPSF3	Cleavage and polyadenylation specificity factor subunit 3
A0JNW5_M934_M1	1.81907	0.0142989	A0JNW5	UHRF1BP1L	UHRF1-binding protein 1-like
O95239_M98_M1	2.17936	0.0144152	O95239	KIF4A	Chromosome-associated kinesin KIF4A
Q96JM3_M671_M1	2.66284	0.0144695	Q96JM3	CHAMP1	Chromosome alignment-maintaining phosphoprotein 1
O60573_M123_M1	0.589346	0.0145119	O60573	EIF4E2	Eukaryotic translation initiation factor 4E type 2
P25705_M189_M1	-1.00589	0.0145159	P25705	ATP5A1	ATP synthase subunit alpha, mitochondrial
Q6Y7W6_M533_M1	3.90078	0.0145274	Q6Y7W6	GIGYF2	PERQ amino acid-rich with GYF domain-containing protein 2
Q01826_M429_M1	3.46697	0.0145499	Q01826	SATB1	DNA-binding protein SATB1
P98170_M422_M1	2.35635	0.0146135	P98170	XIAP	E3 ubiquitin-protein ligase XIAP
P62195_M139_M1	6.37775	0.0147633	P62195	PSMC5	26S protease regulatory subunit 8
Q8IVW6_M460_M1	3.3861	0.0148251	Q8IVW6	ARID3B	AT-rich interactive domain-containing protein 3B
Q15365_M74_M1	3.70803	0.0148736	Q15365	PCBP1	Poly(rC)-binding protein 1
P05787_M139_M1	4.18576	0.0148927	NaN	NaN	SWISS-PROT:P05787 Tax_Id=9606 Gene_Symbol=KRT8 Keratin, type II cytoskeletal 8
P40763_M143_M1	2.16886	0.0149134	P40763	STAT3	Signal transducer and activator of transcription 3
Q53GG5_M236_M1	-2.20911	0.0149168	Q53GG5	PDLIM3	PDZ and LIM domain protein 3
P35527_M286_M2	-3.20999	0.0149639	NaN	NaN	SWISS-PROT:P35527 Tax_Id=9606 Gene_Symbol=KRT9 Keratin, type I cytoskeletal 9
P35527_M276_M2	-3.20999	0.0149639	NaN	NaN	SWISS-PROT:P35527 Tax_Id=9606 Gene_Symbol=KRT9 Keratin, type I cytoskeletal 9
P52948_M693_M1	-3.4076	0.0150566	P52948	NUP98	Nuclear pore complex protein Nup98-Nup96
P62244_M4_M1	-1.15927	0.0151064	P62244	RPS15A	40S ribosomal protein S15a
Q8WUM0_M612_M1	2.64556	0.0152101	Q8WUM0	NUP133	Nuclear pore complex protein Nup133
Q8IWZ3_M476_M1	2.75601	0.0152304	Q8IWZ3	ANKHD1	Ankyrin repeat and KH domain-containing protein 1
Q01469_M23_M1	3.83208	0.0152316	Q01469	FABP5	Fatty acid-binding protein, epidermal
Q14980_M253_M1	4.16384	0.0152585	Q14980	NUMA1	Nuclear mitotic apparatus protein 1
P48643_M29_M1	-1.7033	0.0153855	P48643	CCT5	T-complex protein 1 subunit epsilon
Q92945_M145_M1	2.88504	0.0154983	Q92945	KHSRP	Far upstream element-binding protein 2
P02533_M119_M1	-3.71773	0.0155725	NaN	NaN	SWISS-PROT:P02533 Tax_Id=9606 Gene_Symbol=KRT14 Keratin, type I cytoskeletal 14
P11498_M403_M1	-2.91876	0.0155725	P11498	PC	Pyruvate carboxylase, mitochondrial
Q9HAU0_M263_M1	2.97959	0.0156201	Q9HAU0	PLEKHA5	Pleckstrin homology domain-containing family A member 5
Q9NWH9_M1015_M1	-5.48784	0.0156201	Q9NWH9	SLTM	SAFB-like transcription modulator
P68363_M398_M1	-1.13535	0.0157715	P68363	TUBA1B	Tubulin alpha-1B chain
Q5VUA4_K597_M1	5.03884	0.01582	Q5VUA4	ZNF318	Zinc finger protein 318
P23381_M169_M1	-1.61559	0.0158218	P23381	WARS	Tryptophan--tRNA ligase, cytoplasmic
Q06609_M158_M1	0.955174	0.0158218	Q06609	RAD51	DNA repair protein RAD51 homolog 1
Q13200_M133_M1	4.3627	0.0158218	Q13200	PSMD2	26S proteasome non-ATPase regulatory subunit 2
Q14839_M1807_M1	2.69771	0.0158218	Q14839	CHD4	Chromodomain-helicase-DNA-binding protein 4
Q96C00_M255_M1	1.76142	0.0158218	Q96C00	ZBTB9	Zinc finger and BTB domain-containing protein 9
Q9P0K7_M634_M2	3.05668	0.0158218	Q9P0K7	RAI14	Ankycorbin
O94905_M306_M2	-4.3305	0.0158567	O94905	ERLIN2	Erlin-2
O94905_M304_M2	-4.3305	0.0158567	O94905	ERLIN2	Erlin-2
Q09666_M2253_M1	-1.21355	0.0158567	Q09666	AHNAK	Neuroblast differentiation-associated protein AHNAK
Q09666_M4070_M1	-1.21355	0.0158567	Q09666	AHNAK	Neuroblast differentiation-associated protein AHNAK
Q09666_M4790_M1	-1.18885	0.0158567	Q09666	AHNAK	Neuroblast differentiation-associated protein AHNAK
Q13283_M3_M1	3.33384	0.0158567	Q13283	G3BP1	Ras GTPase-activating protein-binding protein 1
Q92597_M312_M1	3.74024	0.0158567	Q92597	NDRG1	Protein NDRG1
Q9H0U4_M173_M1	-1.17367	0.0158567	Q9H0U4	RAB1B	Ras-related protein Rab-1B
P02538_M452_M1	-1.493	0.0158822	NaN	NaN	SWISS-PROT:P02538 Tax_Id=9606 Gene_Symbol=KRT6A Keratin, type II cytoskeletal 6A
P22626_M193_M1	-4.91865	0.0158822	P22626	HNRNPA2B1	Heterogeneous nuclear ribonucleoproteins A2/B1
Q13572_K340_M1	0.2077	0.0158822	Q13572	ITPK1	Inositol-tetrakisphosphate 1-kinase
Q9NVI7_M518_M1	-1.02914	0.0158959	Q9NVI7	ATAD3A	ATPase family AAA domain-containing protein 3A
Q9UKJ3_M470_M1	1.13393	0.0158959	Q9UKJ3	GPATCH8	G patch domain-containing protein 8
Q9BX63_M425_M1	2.33129	0.0159622	Q9BX63	BRIP1	Fanconi anemia group J protein
P09651_M137_M1	-3.8101	0.0159637	P09651	HNRNPA1	Heterogeneous nuclear ribonucleoprotein A1
Q07157_M832_M1	2.02413	0.0159853	Q07157	TJP1	Tight junction protein ZO-1
O60306_M1115_M1	5.2083	0.0160174	O60306	AQR	Intron-binding protein aquarius
P05141_M282_M1	-1.76539	0.0160174	P05141	SLC25A5	ADP/ATP translocase 2
P0DMV8_M87_M1	0.675386	0.0161319	P0DMV8;P0DMV9	HSPA1A;HSPA1B	Heat shock 70 kDa protein 1A;Heat shock 70 kDa protein 1B
P0DMV9_M87_M1	0.675386	0.0161319	P0DMV8;P0DMV9	HSPA1A;HSPA1B	Heat shock 70 kDa protein 1A;Heat shock 70 kDa protein 1B
Q15366_K309_M1	1.89329	0.0161319	Q15366	PCBP2	Poly(rC)-binding protein 2
Q09666_M887_M1	-1.20699	0.0161661	Q09666	AHNAK	Neuroblast differentiation-associated protein AHNAK
Q09666_M1520_M1	-1.20699	0.0161661	Q09666	AHNAK	Neuroblast differentiation-associated protein AHNAK
Q09666_M1722_M1	-1.20699	0.0161661	Q09666	AHNAK	Neuroblast differentiation-associated protein AHNAK
Q09666_M2058_M1	-1.20699	0.0161661	Q09666	AHNAK	Neuroblast differentiation-associated protein AHNAK
Q09666_M2520_M1	-1.20699	0.0161661	Q09666	AHNAK	Neuroblast differentiation-associated protein AHNAK
Q09666_M2648_M1	-1.20699	0.0161661	Q09666	AHNAK	Neuroblast differentiation-associated protein AHNAK
Q09666_M2904_M1	-1.20699	0.0161661	Q09666	AHNAK	Neuroblast differentiation-associated protein AHNAK
Q09666_M3612_M1	-1.20699	0.0161661	Q09666	AHNAK	Neuroblast differentiation-associated protein AHNAK
P61201_M125_M1	3.40021	0.0161999	P61201	COPS2	COP9 signalosome complex subunit 2
Q03001_M6293_M1	2.02443	0.0162336	Q03001	DST	Dystonin
Q8NI27_M315_M1	0.865919	0.0162601	Q8NI27	THOC2	THO complex subunit 2
O00193_K62_M1	1.01279	0.0162723	O00193	SMAP	Small acidic protein
P51957_M628_M1	-0.818243	0.0162723	P51957	NEK4	Serine/threonine-protein kinase Nek4
Q96KR1_M671_M1	-3.17909	0.0162723	Q96KR1	ZFR	Zinc finger RNA-binding protein
P78527_M3980_M1	3.47945	0.0163123	P78527	PRKDC	DNA-dependent protein kinase catalytic subunit
Q9BT78_M286_M2	2.36402	0.0164056	Q9BT78	COPS4	COP9 signalosome complex subunit 4
Q9BT78_M284_M2	2.36402	0.0164056	Q9BT78	COPS4	COP9 signalosome complex subunit 4
Q96DT7_M664_M1	3.34724	0.0164463	Q96DT7	ZBTB10	Zinc finger and BTB domain-containing protein 10
Q96M89_M317_M1	0.674245	0.016511	Q96M89	CCDC138	Coiled-coil domain-containing protein 138
O14641_M99_M1	2.8763	0.016558	O14641	DVL2	Segment polarity protein dishevelled homolog DVL-2
Q15652_M2537_M1	1.98321	0.0165779	Q15652	JMJD1C	Probable JmjC domain-containing histone demethylation protein 2C
O60341_M833_M1	1.80821	0.0166238	O60341	KDM1A	Lysine-specific histone demethylase 1A
O75475_M396_M1	-2.48624	0.0166238	O75475	PSIP1	PC4 and SFRS1-interacting protein
P07305_M31_M1	-5.80881	0.0166238	P07305	H1F0	Histone H1.0
P17480_M414_M1	-3.8959	0.0166238	P17480	UBTF	Nucleolar transcription factor 1
P53396_M529_M1	-2.14021	0.0166238	P53396	ACLY	ATP-citrate synthase
P55196_M466_M1	2.36845	0.0166238	P55196	MLLT4	Afadin
Q14203_M1245_M1	-0.904482	0.0166238	Q14203	DCTN1	Dynactin subunit 1
Q15233_M393_M3	-2.83429	0.0166238	Q15233	NONO	Non-POU domain-containing octamer-binding protein
Q5JSZ5_M2211_M1	-1.24388	0.0166238	Q5JSZ5	PRRC2B	Protein PRRC2B
Q8N3X1_M446_M1	1.08229	0.0166238	Q8N3X1	FNBP4	Formin-binding protein 4
Q9BZF1_M92_M1	0.506926	0.0166238	Q9BZF1	OSBPL8	Oxysterol-binding protein-related protein 8
Q9UKX7_M441_M1	3.41354	0.0166238	Q9UKX7	NUP50	Nuclear pore complex protein Nup50
Q00839_M537_M1	-4.85784	0.0166335	Q00839	HNRNPU	Heterogeneous nuclear ribonucleoprotein U
Q96AY4_M2306_M1	2.28514	0.0166973	Q96AY4	TTC28	Tetratricopeptide repeat protein 28
Q09666_M4326_M1	-1.20283	0.0168708	Q09666	AHNAK	Neuroblast differentiation-associated protein AHNAK
P46940_M31_M1	-1.49236	0.0168756	P46940	IQGAP1	Ras GTPase-activating-like protein IQGAP1
Q86U86_M426_M1	1.93138	0.0168836	Q86U86	PBRM1	Protein polybromo-1
Q96LB3_M80_M1	0.841407	0.016953	Q96LB3	IFT74	Intraflagellar transport protein 74 homolog
P25685_K195_M1	1.36778	0.016984	P25685	DNAJB1	DnaJ homolog subfamily B member 1
P46013_M2576_M1	-3.5805	0.016984	P46013	MKI67	Antigen KI-67
Q09666_M1264_M1	-1.13875	0.016984	Q09666	AHNAK	Neuroblast differentiation-associated protein AHNAK
Q5T6F2_M368_M1	2.84777	0.016984	Q5T6F2	UBAP2	Ubiquitin-associated protein 2
Q86U42_M129_M1	-2.80529	0.016984	Q86U42	PABPN1	Polyadenylate-binding protein 2
Q9Y484_M38_M1	2.38162	0.016984	Q9Y484	WDR45	WD repeat domain phosphoinositide-interacting protein 4
Q9NWS0_M171_M1	2.7682	0.0169865	Q9NWS0	PIH1D1	PIH1 domain-containing protein 1
O95433_M148_M1	-2.41712	0.0171389	O95433	AHSA1	Activator of 90 kDa heat shock protein ATPase homolog 1
Q15233_M389_M3	-2.4668	0.0171389	Q15233	NONO	Non-POU domain-containing octamer-binding protein
P06576_M176_M2	-3.32058	0.0171507	P06576	ATP5B	ATP synthase subunit beta, mitochondrial
P06576_M174_M2	-3.32058	0.0171507	P06576	ATP5B	ATP synthase subunit beta, mitochondrial
P40939_M622_M1	-3.74725	0.0171507	P40939	HADHA	Trifunctional enzyme subunit alpha, mitochondrial
P20339_M175_M1	-8.62568	0.0171968	P20339	RAB5A	Ras-related protein Rab-5A
P52732_M545_M1	2.6613	0.0171968	P52732	KIF11	Kinesin-like protein KIF11
Q09666_M1392_M1	-1.20305	0.0173577	Q09666	AHNAK	Neuroblast differentiation-associated protein AHNAK
Q96RT1_M781_M1	2.37198	0.017384	Q96RT1	ERBB2IP	Protein LAP2
P05165_M466_M1	-3.53576	0.0173845	P05165	PCCA	Propionyl-CoA carboxylase alpha chain, mitochondrial
Q01546_M299_M1	-3.047	0.0173845	NaN	NaN	SWISS-PROT:Q01546 Tax_Id=9606 Gene_Symbol=KRT76 Keratin, type II cytoskeletal 2 oral
Q5VUA4_M513_M1	1.77742	0.0173845	Q5VUA4	ZNF318	Zinc finger protein 318
Q6IN85_M395_M1	2.37248	0.0173845	Q6IN85	PPP4R3A	Serine/threonine-protein phosphatase 4 regulatory subunit 3A
Q96R06_M275_M1	0.362636	0.0173845	Q96R06	SPAG5	Sperm-associated antigen 5
Q71UM5_M33_M1	-1.88496	0.0173955	Q71UM5	RPS27L	40S ribosomal protein S27-like
P35527_M269_M1	-2.58297	0.0174236	NaN	NaN	SWISS-PROT:P35527 Tax_Id=9606 Gene_Symbol=KRT9 Keratin, type I cytoskeletal 9
P62857_M35_M1	-5.52334	0.0174236	P62857	RPS28	40S ribosomal protein S28
O60231_M500_M1	2.91192	0.0174604	O60231	DHX16	Putative pre-mRNA-splicing factor ATP-dependent RNA helicase DHX16
P50747_M545_M1	-2.3805	0.0175088	P50747	HLCS	Biotin--protein ligase
O43432_M972_M1	2.19035	0.0175582	O43432	EIF4G3	Eukaryotic translation initiation factor 4 gamma 3
P20618_M119_M2	3.98761	0.0175582	P20618	PSMB1	Proteasome subunit beta type-1
P20618_M111_M2	3.98761	0.0175582	P20618	PSMB1	Proteasome subunit beta type-1
Q8WYP5_M2072_M1	-0.469132	0.0175582	Q8WYP5	AHCTF1	Protein ELYS
Q8WXI9_M342_M1	1.88266	0.0176062	Q8WXI9	GATAD2B	Transcriptional repressor p66-beta
P31942_M290_M1	-5.97452	0.0176413	P31942	HNRNPH3	Heterogeneous nuclear ribonucleoprotein H3
P60842_M216_M1	-0.758006	0.0176846	P60842	EIF4A1	Eukaryotic initiation factor 4A-I
Q15398_M1_M1	-3.6233	0.0177232	Q15398	DLGAP5	Disks large-associated protein 5
Q8N6T3_K278_M1	2.67465	0.0177232	Q8N6T3	ARFGAP1	ADP-ribosylation factor GTPase-activating protein 1
Q5SW79_M1217_M1	0.890933	0.0178119	Q5SW79	CEP170	Centrosomal protein of 170 kDa
O15042_K82_M1	1.86256	0.0178651	O15042	U2SURP	U2 snRNP-associated SURP motif-containing protein
Q8TCU4_K1828_M1	5.199	0.0178784	Q8TCU4	ALMS1	Alstrom syndrome protein 1
P09622_M113_M1	-2.87113	0.0179739	P09622	DLD	Dihydrolipoyl dehydrogenase, mitochondrial
Q13823_M32_M1	1.1972	0.0179739	Q13823	GNL2	Nucleolar GTP-binding protein 2
P17987_M306_M1	-1.54664	0.0179894	P17987	TCP1	T-complex protein 1 subunit alpha
P49327_M1782_M1	-1.62469	0.0181112	P49327	FASN	Fatty acid synthase
Q06124_M82_M1	2.51912	0.0181112	Q06124	PTPN11	Tyrosine-protein phosphatase non-receptor type 11
Q9ULM3_M502_M1	3.14538	0.0181112	Q9ULM3	YEATS2	YEATS domain-containing protein 2
Q9P2J5_M1152_M1	-1.14612	0.0181113	Q9P2J5	LARS	Leucine--tRNA ligase, cytoplasmic
O75182_M208_M1	2.97465	0.0181766	O75182	SIN3B	Paired amphipathic helix protein Sin3b
P25205_M426_M1	-1.81455	0.0181766	P25205	MCM3	DNA replication licensing factor MCM3
Q9UGP4_M1_M1	2.0413	0.0181766	Q9UGP4	LIMD1	LIM domain-containing protein 1
Q15233_M389_M1	3.96648	0.0181946	Q15233	NONO	Non-POU domain-containing octamer-binding protein
P61289_M108_M1	5.27199	0.0182181	P61289	PSME3	Proteasome activator complex subunit 3
Q01826_M458_M1	1.90125	0.0182694	Q01826	SATB1	DNA-binding protein SATB1
Q9UMN6_K800_M1	0.699242	0.0182694	Q9UMN6	KMT2B	Histone-lysine N-methyltransferase 2B
P50990_K260_M1	0.544481	0.0183795	P50990	CCT8	T-complex protein 1 subunit theta
P08727_M84_M1	-1.37631	0.0184194	NaN	NaN	SWISS-PROT:P08727 Tax_Id=9606 Gene_Symbol=KRT19 Keratin, type I cytoskeletal 19
P13646-1_M108_M1	-1.37631	0.0184194	NaN	NaN	SWISS-PROT:P13646-1 Tax_Id=9606 Gene_Symbol=KRT13 Isoform 1 of Keratin, type I cytoskeletal 13
P63244_M42_M1	-1.18407	0.0184451	P63244	GNB2L1	Guanine nucleotide-binding protein subunit beta-2-like 1
P11940_M549_M2	-2.82295	0.0184607	P11940	PABPC1	Polyadenylate-binding protein 1
P11940_M532_M2	-2.82295	0.0184607	P11940	PABPC1	Polyadenylate-binding protein 1
P11586_M677_M1	-3.8257	0.0184795	P11586	MTHFD1	C-1-tetrahydrofolate synthase, cytoplasmic
P98179_M64_M1	-5.90886	0.0184795	P98179	RBM3	RNA-binding protein 3
Q9HCK8_M1029_M1	3.80388	0.0184795	Q9HCK8	CHD8	Chromodomain-helicase-DNA-binding protein 8
P42285_M584_M1	-2.3754	0.0184995	P42285	SKIV2L2	Superkiller viralicidic activity 2-like 2
O43432_M1277_M1	2.33845	0.0185894	O43432	EIF4G3	Eukaryotic translation initiation factor 4 gamma 3
Q14151_M866_M1	-5.08875	0.0186049	Q14151	SAFB2	Scaffold attachment factor B2
Q9Y2J2_K1027_M1	1.40836	0.018637	Q9Y2J2	EPB41L3	Band 4.1-like protein 3
P11586_M706_M1	-2.79597	0.0186395	P11586	MTHFD1	C-1-tetrahydrofolate synthase, cytoplasmic
P50542_M599_M1	3.1828	0.0186395	P50542	PEX5	Peroxisomal targeting signal 1 receptor
P18754_M55_M1	-4.71842	0.0187637	P18754	RCC1	Regulator of chromosome condensation
Q04637_M627_M1	2.4277	0.0187637	Q04637	EIF4G1	Eukaryotic translation initiation factor 4 gamma 1
Q13330_K631_M1	0.810166	0.0187637	Q13330	MTA1	Metastasis-associated protein MTA1
Q15020_K790_M1	2.32537	0.0187637	Q15020	SART3	Squamous cell carcinoma antigen recognized by T-cells 3
Q96DF8_K34_M1	2.39489	0.0187637	Q96DF8	DGCR14	Protein DGCR14
Q9UHD2_M719_M1	3.13174	0.018775	Q9UHD2	TBK1	Serine/threonine-protein kinase TBK1
P11940_M596_M2	-1.93266	0.0187959	P11940	PABPC1	Polyadenylate-binding protein 1
P11940_M584_M2	-1.93266	0.0187959	P11940	PABPC1	Polyadenylate-binding protein 1
Q2VIQ3_M205_M1	-0.869868	0.0188222	Q2VIQ3	KIF4B	Chromosome-associated kinesin KIF4B
O75643_M1627_M1	1.12242	0.0190141	O75643	SNRNP200	U5 small nuclear ribonucleoprotein 200 kDa helicase
Q8IZH2_M83_M1	2.69828	0.0191189	Q8IZH2	XRN1	5'-3' exoribonuclease 1
P11413_M411_M1	1.55624	0.0191272	P11413	G6PD	Glucose-6-phosphate 1-dehydrogenase
P06493_M71_M1	-4.03635	0.0191833	P06493	CDK1	Cyclin-dependent kinase 1
Q92905_M81_M2	2.40745	0.0191833	Q92905	COPS5	COP9 signalosome complex subunit 5
Q92905_M78_M2	2.40745	0.0191833	Q92905	COPS5	COP9 signalosome complex subunit 5
Q96EV2_K984_M1	2.2059	0.0191833	Q96EV2	RBM33	RNA-binding protein 33
Q8WWQ0_M1045_M1	-4.54961	0.0191945	Q8WWQ0	PHIP	PH-interacting protein
O43719_M18_M1	-1.76589	0.0192621	O43719	HTATSF1	HIV Tat-specific factor 1
P11142_M61_M1	0.348829	0.0192621	P11142	HSPA8	Heat shock cognate 71 kDa protein
Q06124_M590_M1	1.7538	0.0192621	Q06124	PTPN11	Tyrosine-protein phosphatase non-receptor type 11
Q10570_M794_M1	3.32781	0.01929	Q10570	CPSF1	Cleavage and polyadenylation specificity factor subunit 1
P02533_M212_M1	-3.31174	0.0193196	NaN	NaN	SWISS-PROT:P02533 Tax_Id=9606 Gene_Symbol=KRT14 Keratin, type I cytoskeletal 14
P46109_M16_M1	0.583048	0.0193196	P46109	CRKL	Crk-like protein
Q15154_M1078_M1	3.80458	0.0194444	Q15154	PCM1	Pericentriolar material 1 protein
Q96I25_M170_M1	1.78855	0.0194476	Q96I25	RBM17	Splicing factor 45
Q9HCC0_M408_M1	-4.89683	0.0194476	Q9HCC0	MCCC2	Methylcrotonoyl-CoA carboxylase beta chain, mitochondrial
P18754_M159_M1	-5.07612	0.0194855	P18754	RCC1	Regulator of chromosome condensation
Q13613_M95_M1	2.56847	0.0194922	Q13613	MTMR1	Myotubularin-related protein 1
P33176_M105_M1	0.440547	0.0195432	P33176	KIF5B	Kinesin-1 heavy chain
Q9ULW0_M221_M1	2.31453	0.0196789	Q9ULW0	TPX2	Targeting protein for Xklp2
Q7Z4H7_M711_M1	2.13794	0.0197931	Q7Z4H7	HAUS6	HAUS augmin-like complex subunit 6
P26368_M238_M1	-1.58451	0.0198124	P26368	U2AF2	Splicing factor U2AF 65 kDa subunit
Q02413_M133_M1	-3.48722	0.0198124	Q02413	DSG1	Desmoglein-1
Q96R06_M493_M1	1.65282	0.0198149	Q96R06	SPAG5	Sperm-associated antigen 5
Q9UPN3_M5191_M1	1.96115	0.0198152	Q9UPN3	MACF1	Microtubule-actin cross-linking factor 1, isoforms 1/2/3/5
O15260_M7_M1	-2.38979	0.0198649	O15260	SURF4	Surfeit locus protein 4
Q6IN85_K733_M1	1.9816	0.0199227	Q6IN85	PPP4R3A	Serine/threonine-protein phosphatase 4 regulatory subunit 3A
O75369_M75_M1	-1.33748	0.0199361	O75369	FLNB	Filamin-B
Q8IWX8_M143_M1	2.06969	0.0199361	Q8IWX8	CHERP	Calcium homeostasis endoplasmic reticulum protein
Q9Y570_K6_M1	2.91831	0.0199361	Q9Y570	PPME1	Protein phosphatase methylesterase 1
Q15652_M591_M1	-1.71883	0.0200406	Q15652	JMJD1C	Probable JmjC domain-containing histone demethylation protein 2C
P40227_M196_M3	-3.25595	0.0200501	P40227	CCT6A	T-complex protein 1 subunit zeta
P40227_M194_M3	-3.25595	0.0200501	P40227	CCT6A	T-complex protein 1 subunit zeta
P40227_M190_M3	-3.25595	0.0200501	P40227	CCT6A	T-complex protein 1 subunit zeta
Q15424_M633_M1	-5.08873	0.0200501	Q15424	SAFB	Scaffold attachment factor B1
Q96GA3_M250_M2	-2.12098	0.0200501	Q96GA3	LTV1	Protein LTV1 homolog
Q96GA3_M245_M2	-2.12098	0.0200501	Q96GA3	LTV1	Protein LTV1 homolog
Q13200_M670_M1	4.73439	0.0200571	Q13200	PSMD2	26S proteasome non-ATPase regulatory subunit 2
Q9Y266_M323_M1	1.67957	0.0201626	Q9Y266	NUDC	Nuclear migration protein nudC
P54886_M636_M1	4.39148	0.020167	P54886	ALDH18A1	Delta-1-pyrroline-5-carboxylate synthase
Q15233_M384_M3	-2.52093	0.020167	Q15233	NONO	Non-POU domain-containing octamer-binding protein
Q15233_M387_M2	2.35969	0.020167	Q15233	NONO	Non-POU domain-containing octamer-binding protein
P11940_M490_M1	-3.01813	0.020191	P11940	PABPC1	Polyadenylate-binding protein 1
P40227_M143_M1	-1.64716	0.0202143	P40227	CCT6A	T-complex protein 1 subunit zeta
P06748_K212_M1	2.35454	0.0203084	P06748	NPM1	Nucleophosmin
P09874_M746_M1	-3.59166	0.0203084	P09874	PARP1	Poly [ADP-ribose] polymerase 1
Q5VZ89_M54_M1	2.77885	0.0203084	Q5VZ89	DENND4C	DENN domain-containing protein 4C
Q9Y5X3_M116_M1	3.47048	0.0203084	Q9Y5X3	SNX5	Sorting nexin-5
Q9UBB9_M711_M1	1.8444	0.020327	Q9UBB9	TFIP11	Tuftelin-interacting protein 11
P15822_M581_M1	1.15179	0.0203438	P15822	HIVEP1	Zinc finger protein 40
Q5JSZ5_M705_M1	-4.63509	0.0203731	Q5JSZ5	PRRC2B	Protein PRRC2B
Q92625_M542_M1	1.44435	0.0203731	Q92625	ANKS1A	Ankyrin repeat and SAM domain-containing protein 1A
P28070_M95_M1	3.61564	0.0205193	P28070	PSMB4	Proteasome subunit beta type-4
Q86XP3_M415_M1	2.63082	0.0205511	Q86XP3	DDX42	ATP-dependent RNA helicase DDX42
P0CG12_M334_M1	-2.91053	0.0206136	P0CG12	CHTF8	Chromosome transmission fidelity protein 8 homolog isoform 2
P60709_M325_M1	-0.313269	0.0206419	P60709;;P63261	ACTB;;ACTG1	Actin, cytoplasmic 1;SWISS-PROT:P60712 (Bos taurus) Actin, cytoplasmic 1;Actin, cytoplasmic 2
P60712_M325_M1	-0.313269	0.0206419	P60709;;P63261	ACTB;;ACTG1	Actin, cytoplasmic 1;SWISS-PROT:P60712 (Bos taurus) Actin, cytoplasmic 1;Actin, cytoplasmic 2
P63261_M325_M1	-0.313269	0.0206419	P60709;;P63261	ACTB;;ACTG1	Actin, cytoplasmic 1;SWISS-PROT:P60712 (Bos taurus) Actin, cytoplasmic 1;Actin, cytoplasmic 2
Q5T1M5_M873_M1	1.9181	0.0206419	Q5T1M5	FKBP15	FK506-binding protein 15
O95425_M1444_M1	0.967502	0.020661	O95425	SVIL	Supervillin
P61201_M338_M1	2.63416	0.0206803	P61201	COPS2	COP9 signalosome complex subunit 2
Q92538_M886_M1	1.32145	0.0206803	Q92538	GBF1	Golgi-specific brefeldin A-resistance guanine nucleotide exchange factor 1
Q99623_M120_M1	-1.99268	0.0206829	Q99623	PHB2	Prohibitin-2
Q14687_K624_M1	1.86971	0.0206875	Q14687	GSE1	Genetic suppressor element 1
O14654_M924_M1	1.23097	0.0207588	O14654	IRS4	Insulin receptor substrate 4
Q9BRP4_M116_M1	2.14933	0.0207588	Q9BRP4	PAAF1	Proteasomal ATPase-associated factor 1
Q15366_M258_M2	-3.57337	0.0207695	Q15366	PCBP2	Poly(rC)-binding protein 2
Q15366_M251_M2	-3.57337	0.0207695	Q15366	PCBP2	Poly(rC)-binding protein 2
Q6P1R3_M145_M1	1.69179	0.0208352	Q6P1R3	MSANTD2	Myb/SANT-like DNA-binding domain-containing protein 2
P07196_M434_M1	-1.95795	0.0208841	P07196	NEFL	Neurofilament light polypeptide
P55884_M754_M1	2.67941	0.0209471	P55884	EIF3B	Eukaryotic translation initiation factor 3 subunit B
Q8TEQ6_M926_M1	1.72866	0.0209471	Q8TEQ6	GEMIN5	Gem-associated protein 5
Q00325_M233_M2	-3.9101	0.0209915	Q00325	SLC25A3	Phosphate carrier protein, mitochondrial
Q00325_M232_M2	-3.9101	0.0209915	Q00325	SLC25A3	Phosphate carrier protein, mitochondrial
P06748_K250_M1	1.22554	0.0209986	P06748	NPM1	Nucleophosmin
P49321_M56_M1	5.37591	0.0210198	P49321	NASP	Nuclear autoantigenic sperm protein
Q7Z4H7_M246_M1	2.65505	0.0210824	Q7Z4H7	HAUS6	HAUS augmin-like complex subunit 6
Q9NZT1_M107_M1	4.61136	0.0211096	Q9NZT1	CALML5	Calmodulin-like protein 5
Q7Z569_M441_M1	1.16429	0.0212496	Q7Z569	BRAP	BRCA1-associated protein
P35659_M68_M1	-2.68711	0.0213942	P35659	DEK	Protein DEK
Q15208_M52_M1	1.27754	0.0214286	Q15208	STK38	Serine/threonine-protein kinase 38
Q9UHR5_M147_M1	2.72501	0.0215525	Q9UHR5	SAP30BP	SAP30-binding protein
P46821_M438_M1	3.04452	0.0215838	P46821	MAP1B	Microtubule-associated protein 1B
P78527_M858_M1	-2.21151	0.0216351	P78527	PRKDC	DNA-dependent protein kinase catalytic subunit
Q8ND83_M220_M1	1.05748	0.0216351	Q8ND83	SLAIN1	SLAIN motif-containing protein 1
O60343_M791_M1	1.23047	0.0216461	O60343	TBC1D4	TBC1 domain family member 4
P08670_K439_M1	2.46803	0.0216461	P08670	VIM	Vimentin
O43432_M769_M1	2.82306	0.0216943	O43432	EIF4G3	Eukaryotic translation initiation factor 4 gamma 3
P26599_M90_M1	-1.1502	0.0217918	P26599	PTBP1	Polypyrimidine tract-binding protein 1
P55196_M206_M1	3.32058	0.0217918	P55196	MLLT4	Afadin
Q09666_M2581_M1	-1.61143	0.0217918	Q09666	AHNAK	Neuroblast differentiation-associated protein AHNAK
Q09666_M4003_M1	-1.61143	0.0217918	Q09666	AHNAK	Neuroblast differentiation-associated protein AHNAK
Q09666_M4259_M1	-1.61143	0.0217918	Q09666	AHNAK	Neuroblast differentiation-associated protein AHNAK
Q09666_M4461_M1	-1.61143	0.0217918	Q09666	AHNAK	Neuroblast differentiation-associated protein AHNAK
P55196_M1561_M1	1.72363	0.0219148	P55196	MLLT4	Afadin
P09884_K149_M1	2.08004	0.0219971	P09884	POLA1	DNA polymerase alpha catalytic subunit
Q5T6V5_M182_M1	-3.27005	0.0220319	Q5T6V5	C9orf64	UPF0553 protein C9orf64
P05166_K474_M1	-2.21428	0.0220531	P05166	PCCB	Propionyl-CoA carboxylase beta chain, mitochondrial
P09874_M43_M1	-6.55379	0.0220853	P09874	PARP1	Poly [ADP-ribose] polymerase 1
P13647_M303_M2	-6.82723	0.0220853	NaN	NaN	SWISS-PROT:P13647 Tax_Id=9606 Gene_Symbol=KRT5 Keratin, type II cytoskeletal 5
P13647_M297_M2	-6.82723	0.0220853	NaN	NaN	SWISS-PROT:P13647 Tax_Id=9606 Gene_Symbol=KRT5 Keratin, type II cytoskeletal 5
P29508_M267_M1	4.18318	0.0220853	P29508	SERPINB3	Serpin B3
Q12931_M615_M2	-4.02411	0.0220853	Q12931	TRAP1	Heat shock protein 75 kDa, mitochondrial
Q12931_M609_M2	-4.02411	0.0220853	Q12931	TRAP1	Heat shock protein 75 kDa, mitochondrial
Q15233_K5_M1	2.60201	0.0221462	Q15233	NONO	Non-POU domain-containing octamer-binding protein
Q99729_M187_M1	-3.95595	0.0221462	Q99729	HNRNPAB	Heterogeneous nuclear ribonucleoprotein A/B
P23246_M618_M1	3.12711	0.0221778	P23246	SFPQ	Splicing factor, proline- and glutamine-rich
P15311_K344_M1	4.00921	0.0221834	P15311	EZR	Ezrin
P52272_M360_M3	-2.70239	0.0221834	P52272	HNRNPM	Heterogeneous nuclear ribonucleoprotein M
P52272_M357_M3	-2.70239	0.0221834	P52272	HNRNPM	Heterogeneous nuclear ribonucleoprotein M
P52272_M349_M3	-2.70239	0.0221834	P52272	HNRNPM	Heterogeneous nuclear ribonucleoprotein M
P52272_M346_M3	-2.70239	0.0221834	P52272	HNRNPM	Heterogeneous nuclear ribonucleoprotein M
P61160_M114_M1	0.483988	0.0221834	P61160	ACTR2	Actin-related protein 2
O14654_M745_M2	-3.52239	0.022221	O14654	IRS4	Insulin receptor substrate 4
P07910_M104_M1	-3.64792	0.0223403	P07910	HNRNPC	Heterogeneous nuclear ribonucleoproteins C1/C2
P09874_M890_M1	-4.16166	0.0223403	P09874	PARP1	Poly [ADP-ribose] polymerase 1
P25788_M182_M1	2.16571	0.0223403	P25788	PSMA3	Proteasome subunit alpha type-3
P61289_M138_M1	2.76222	0.0223403	P61289	PSME3	Proteasome activator complex subunit 3
Q14160_M816_M1	1.77913	0.0223403	Q14160	SCRIB	Protein scribble homolog
Q96CW1_M388_M1	-1.13553	0.0223439	Q96CW1	AP2M1	AP-2 complex subunit mu
P35527_M326_M1	-2.9189	0.0223955	NaN	NaN	SWISS-PROT:P35527 Tax_Id=9606 Gene_Symbol=KRT9 Keratin, type I cytoskeletal 9
P11216_M198_M1	-1.875	0.0224486	P11216	PYGB	Glycogen phosphorylase, brain form
P33176_M741_M1	2.87219	0.0224685	P33176	KIF5B	Kinesin-1 heavy chain
P06576_M408_M1	-1.2452	0.022477	P06576	ATP5B	ATP synthase subunit beta, mitochondrial
Q8WWY3_M483_M1	-1.02981	0.0224964	Q8WWY3	PRPF31	U4/U6 small nuclear ribonucleoprotein Prp31
Q8WWQ0_M977_M1	-2.97579	0.0225355	Q8WWQ0	PHIP	PH-interacting protein
O00571_M370_M1	-1.14336	0.0227596	O00571	DDX3X	ATP-dependent RNA helicase DDX3X
Q06830_M21_M1	-2.08027	0.0227596	Q06830	PRDX1	Peroxiredoxin-1
Q14839_M1035_M1	4.56181	0.0227596	Q14839	CHD4	Chromodomain-helicase-DNA-binding protein 4
P08243_M538_M1	-3.2183	0.0227744	P08243	ASNS	Asparagine synthetase [glutamine-hydrolyzing]
P11021_M153_M1	1.74774	0.0227744	P11021	HSPA5	78 kDa glucose-regulated protein
P11388_M360_M1	-3.84863	0.0227744	P11388	TOP2A	DNA topoisomerase 2-alpha
P18583_M1025_M2	-3.00411	0.0227744	P18583	SON	Protein SON
P18583_M1024_M2	-3.00411	0.0227744	P18583	SON	Protein SON
P18583_M1050_M2	-3.00411	0.0227744	P18583	SON	Protein SON
P18583_M1049_M2	-3.00411	0.0227744	P18583	SON	Protein SON
P35658_M662_M1	1.75074	0.0227744	P35658	NUP214	Nuclear pore complex protein Nup214
P68400_M163_M1	-1.70374	0.0227744	P68400	CSNK2A1	Casein kinase II subunit alpha
Q03001_M7338_M1	2.26515	0.0227744	Q03001	DST	Dystonin
O00193_M176_M1	2.52724	0.0229293	O00193	SMAP	Small acidic protein
Q8NI27_K1498_M1	1.12095	0.0229293	Q8NI27	THOC2	THO complex subunit 2
Q92625_M177_M1	1.49548	0.0230449	Q92625	ANKS1A	Ankyrin repeat and SAM domain-containing protein 1A
P02538_M279_M1	-4.65743	0.0230764	NaN	NaN	SWISS-PROT:P02538 Tax_Id=9606 Gene_Symbol=KRT6A Keratin, type II cytoskeletal 6A
Q86TX2_M393_M1	1.21148	0.0230893	Q86TX2	ACOT1	Acyl-coenzyme A thioesterase 1
Q13283_M401_M1	1.59887	0.023175	Q13283	G3BP1	Ras GTPase-activating protein-binding protein 1
Q1MSJ5_M742_M1	1.51982	0.023175	Q1MSJ5	CSPP1	Centrosome and spindle pole-associated protein 1
P02663_M190_M1	3.7663	0.0232035	NaN	NaN	SWISS-PROT:P02663 Alpha-S2-casein [Contains: Casocidin-1 - Bos taurus (Bovine).
Q7Z4H7_M807_M1	3.54174	0.0232035	Q7Z4H7	HAUS6	HAUS augmin-like complex subunit 6
Q9H444_K6_M1	2.73086	0.0232035	Q9H444	CHMP4B	Charged multivesicular body protein 4b
Q02413_M362_M1	-1.71021	0.0232042	Q02413	DSG1	Desmoglein-1
Q8IXT5_M930_M1	-4.23746	0.0232859	Q8IXT5	RBM12B	RNA-binding protein 12B
Q13263_M389_M1	2.58082	0.0232927	Q13263	TRIM28	Transcription intermediary factor 1-beta
Q15154_M270_M1	1.83185	0.0233017	Q15154	PCM1	Pericentriolar material 1 protein
P82930_M135_M1	1.86148	0.0233749	P82930	MRPS34	28S ribosomal protein S34, mitochondrial
P55265_M479_M1	3.0978	0.0236669	P55265	ADAR	Double-stranded RNA-specific adenosine deaminase
O14979_M150_M1	-3.85891	0.0236828	O14979	HNRNPDL	Heterogeneous nuclear ribonucleoprotein D-like
Q9HCK8_M1028_M1	2.27077	0.0236828	Q9HCK8	CHD8	Chromodomain-helicase-DNA-binding protein 8
Q9UKL0_M464_M1	2.38454	0.0240049	Q9UKL0	RCOR1	REST corepressor 1
Q9UMN6_M189_M1	2.38166	0.0240049	Q9UMN6	KMT2B	Histone-lysine N-methyltransferase 2B
Q9Y4E8_K498_M2	3.07726	0.0240558	Q9Y4E8	USP15	Ubiquitin carboxyl-terminal hydrolase 15
Q9Y4E8_K493_M2	3.07726	0.0240558	Q9Y4E8	USP15	Ubiquitin carboxyl-terminal hydrolase 15
Q6PI48_M430_M1	-1.22403	0.0240862	Q6PI48	DARS2	Aspartate--tRNA ligase, mitochondrial
Q8WWQ0_M556_M1	-2.44398	0.0241156	Q8WWQ0	PHIP	PH-interacting protein
Q9H6T3_M565_M1	1.78554	0.0241156	Q9H6T3	RPAP3	RNA polymerase II-associated protein 3
Q02413_M425_M1	-3.43391	0.0242997	Q02413	DSG1	Desmoglein-1
Q16778_M63_M2	-2.96166	0.0242997	Q16778	HIST2H2BE	Histone H2B type 2-E
Q16778_M60_M2	-2.96166	0.0242997	Q16778	HIST2H2BE	Histone H2B type 2-E
Q9BZG1_M179_M1	3.93892	0.0242997	Q9BZG1	RAB34	Ras-related protein Rab-34
Q9ULH7_M119_M2	-4.55224	0.0242997	Q9ULH7	MKL2	MKL/myocardin-like protein 2
Q9ULH7_M102_M2	-4.55224	0.0242997	Q9ULH7	MKL2	MKL/myocardin-like protein 2
Q9UKX7_M445_M1	2.36908	0.0244429	Q9UKX7	NUP50	Nuclear pore complex protein Nup50
Q93052_M23_M1	1.53226	0.0244561	Q93052	LPP	Lipoma-preferred partner
P51610_M1949_M1	0.961209	0.0244668	P51610	HCFC1	Host cell factor 1
Q9P2R7_M173_M1	-4.00155	0.024629	Q9P2R7	SUCLA2	Succinyl-CoA ligase [ADP-forming] subunit beta, mitochondrial
O00148_M363_M1	-1.41313	0.0247149	O00148	DDX39A	ATP-dependent RNA helicase DDX39A
Q02880_M1234_M1	-3.99031	0.0247149	Q02880	TOP2B	DNA topoisomerase 2-beta
Q8IUD2_M152_M1	1.51784	0.0247388	Q8IUD2	ERC1	ELKS/Rab6-interacting/CAST family member 1
Q92616_M1853_M1	2.14502	0.0247706	Q92616	GCN1L1	Translational activator GCN1
P50990_M311_M1	1.16791	0.0248041	P50990	CCT8	T-complex protein 1 subunit theta
Q9HCD5_M316_M1	-2.02919	0.0248274	Q9HCD5	NCOA5	Nuclear receptor coactivator 5
Q9Y217_M277_M1	1.80062	0.0248274	Q9Y217	MTMR6	Myotubularin-related protein 6
P31942_M176_M1	-3.81077	0.0248748	P31942	HNRNPH3	Heterogeneous nuclear ribonucleoprotein H3
O14776_M555_M1	0.205743	0.0249968	O14776	TCERG1	Transcription elongation regulator 1
P18583_M1093_M2	-4.03504	0.0249968	P18583	SON	Protein SON
P18583_M1092_M2	-4.03504	0.0249968	P18583	SON	Protein SON
P18583_M1104_M2	-4.03504	0.0249968	P18583	SON	Protein SON
P18583_M1103_M2	-4.03504	0.0249968	P18583	SON	Protein SON
Q9H9Q2_M231_M1	2.55818	0.0249968	Q9H9Q2	COPS7B	COP9 signalosome complex subunit 7b
Q9HCS7_M526_M1	2.28912	0.0249968	Q9HCS7	XAB2	Pre-mRNA-splicing factor SYF1
P35527_M157_M1	-3.25412	0.0250165	NaN	NaN	SWISS-PROT:P35527 Tax_Id=9606 Gene_Symbol=KRT9 Keratin, type I cytoskeletal 9
Q02880_M830_M1	-2.9007	0.0251596	Q02880	TOP2B	DNA topoisomerase 2-beta
P37108_M81_M1	-1.61531	0.0252045	P37108	SRP14	Signal recognition particle 14 kDa protein
P12882_M215_M1	3.2314	0.0252558	P12882	MYH1	Myosin-1
P12882_K214_M1	3.2314	0.0252558	P12882	MYH1	Myosin-1
Q5BKZ1_M22_M1	-3.70183	0.0252615	Q5BKZ1	ZNF326	DBIRD complex subunit ZNF326
P18754_M110_M1	-3.51541	0.0253863	P18754	RCC1	Regulator of chromosome condensation
Q9UKK9_K218_M1	3.541	0.0253863	Q9UKK9	NUDT5	ADP-sugar pyrophosphatase
Q92613_M579_M1	2.94481	0.02544	Q92613	JADE3	Protein Jade-3
Q9UHR5_M112_M1	2.57062	0.0254591	Q9UHR5	SAP30BP	SAP30-binding protein
P67870_M169_M1	3.24837	0.0258105	P67870	CSNK2B	Casein kinase II subunit beta
Q9Y266_M1_M1	1.77273	0.0258761	Q9Y266	NUDC	Nuclear migration protein nudC
Q9NWS0_M132_M1	2.93782	0.025883	Q9NWS0	PIH1D1	PIH1 domain-containing protein 1
Q02880_M652_M1	-4.61129	0.0259096	Q02880	TOP2B	DNA topoisomerase 2-beta
Q09666_M820_M1	-1.15507	0.0259182	Q09666	AHNAK	Neuroblast differentiation-associated protein AHNAK
P14868_M478_M1	-2.227	0.025927	P14868	DARS	Aspartate--tRNA ligase, cytoplasmic
P22626_M327_M1	-5.54371	0.025927	P22626	HNRNPA2B1	Heterogeneous nuclear ribonucleoproteins A2/B1
Q12802_M2476_M1	1.36541	0.025927	Q12802	AKAP13	A-kinase anchor protein 13
Q9UBB9_M359_M1	1.08847	0.0259516	Q9UBB9	TFIP11	Tuftelin-interacting protein 11
P20339_M88_M1	-1.48533	0.0259545	P20339	RAB5A	Ras-related protein Rab-5A
Q12906_M266_M1	-3.06217	0.0259545	Q12906	ILF3	Interleukin enhancer-binding factor 3
Q6P2Q9_M2172_M1	0.621525	0.0259545	Q6P2Q9	PRPF8	Pre-mRNA-processing-splicing factor 8
Q9Y5B9_M183_M1	-2.13592	0.0259545	Q9Y5B9	SUPT16H	FACT complex subunit SPT16
Q01813_M443_M1	-2.53419	0.0260018	Q01813	PFKP	ATP-dependent 6-phosphofructokinase, platelet type
O60563_K485_M1	1.34306	0.0261132	O60563	CCNT1	Cyclin-T1
Q96EV2_M1119_M1	5.96959	0.0261132	Q96EV2	RBM33	RNA-binding protein 33
P46821_M1841_M1	-0.972306	0.0262006	P46821	MAP1B	Microtubule-associated protein 1B
P54578_M328_M1	2.92606	0.0262006	P54578	USP14	Ubiquitin carboxyl-terminal hydrolase 14
Q14247_K57_M1	1.84162	0.0262006	Q14247	CTTN	Src substrate cortactin
O60264_K724_M1	4.21876	0.0262174	O60264	SMARCA5	SWI/SNF-related matrix-associated actin-dependent regulator of chromatin subfamily A member 5
P28066_M156_M1	3.69048	0.0262528	P28066	PSMA5	Proteasome subunit alpha type-5
Q00839_M534_M1	-2.98778	0.0263814	Q00839	HNRNPU	Heterogeneous nuclear ribonucleoprotein U
Q9NX46_M100_M1	-1.37478	0.0264153	Q9NX46	ADPRHL2	Poly(ADP-ribose) glycohydrolase ARH3
P49411_M442_M1	-2.39151	0.0266538	P49411	TUFM	Elongation factor Tu, mitochondrial
P49792_M2813_M1	2.04097	0.0266538	P49792	RANBP2	E3 SUMO-protein ligase RanBP2
Q99856_M65_M1	2.98574	0.0266538	Q99856	ARID3A	AT-rich interactive domain-containing protein 3A
Q9Y230_M303_M1	3.68809	0.0266538	Q9Y230	RUVBL2	RuvB-like 2
P11388_M888_M2	-4.87374	0.0269438	P11388	TOP2A	DNA topoisomerase 2-alpha
P11388_M880_M2	-4.87374	0.0269438	P11388	TOP2A	DNA topoisomerase 2-alpha
P11388_M1500_M1	-3.28926	0.0270199	P11388	TOP2A	DNA topoisomerase 2-alpha
P63244_M217_M1	-1.45671	0.0270199	P63244	GNB2L1	Guanine nucleotide-binding protein subunit beta-2-like 1
Q12931_M517_M1	2.00549	0.0270199	Q12931	TRAP1	Heat shock protein 75 kDa, mitochondrial
P02545_M540_M1	-1.01605	0.0270925	P02545	LMNA	Prelamin-A/C
P11940_M584_M1	6.10154	0.0270925	P11940	PABPC1	Polyadenylate-binding protein 1
Q09666_M1096_M1	-1.68515	0.0271485	Q09666	AHNAK	Neuroblast differentiation-associated protein AHNAK
P02538_M242_M1	-3.96981	0.027285	NaN	NaN	SWISS-PROT:P02538 Tax_Id=9606 Gene_Symbol=KRT6A Keratin, type II cytoskeletal 6A
Q5T5Y3_M122_M1	3.64007	0.0273103	Q5T5Y3	CAMSAP1	Calmodulin-regulated spectrin-associated protein 1
Q92616_M1617_M1	3.9609	0.0274501	Q92616	GCN1L1	Translational activator GCN1
Q6Y7W6_M602_M1	3.09935	0.027462	Q6Y7W6	GIGYF2	PERQ amino acid-rich with GYF domain-containing protein 2
Q02880_M909_M2	-2.97441	0.0275348	Q02880	TOP2B	DNA topoisomerase 2-beta
Q02880_M900_M2	-2.97441	0.0275348	Q02880	TOP2B	DNA topoisomerase 2-beta
P62910_M55_M1	-1.24108	0.0275359	P62910	RPL32	60S ribosomal protein L32
Q09666_M3221_M1	-1.08846	0.0275853	Q09666	AHNAK	Neuroblast differentiation-associated protein AHNAK
Q13428_M1024_M1	-0.765901	0.0275853	Q13428	TCOF1	Treacle protein
Q15643_M402_M1	0.286091	0.0275853	Q15643	TRIP11	Thyroid receptor-interacting protein 11
Q5JSZ5_M499_M1	-2.95541	0.0275853	Q5JSZ5	PRRC2B	Protein PRRC2B
P09429_M132_M1	-2.43579	0.0277072	P09429	HMGB1	High mobility group protein B1
Q8WWM7_M215_M1	2.123	0.0277072	Q8WWM7	ATXN2L	Ataxin-2-like protein
O75663_M175_M1	3.65283	0.0277806	O75663	TIPRL	TIP41-like protein
P08779_M274_M1	-3.64072	0.02782	NaN	NaN	SWISS-PROT:P08779 Tax_Id=9606 Gene_Symbol=KRT16 Keratin, type I cytoskeletal 16
Q9NZC7_M327_M2	-2.81095	0.0278558	Q9NZC7	WWOX	WW domain-containing oxidoreductase
Q9NZC7_M326_M2	-2.81095	0.0278558	Q9NZC7	WWOX	WW domain-containing oxidoreductase
Q8WWM7_K348_M1	3.16358	0.0279443	Q8WWM7	ATXN2L	Ataxin-2-like protein
O75663_M49_M2	-4.58386	0.0279448	O75663	TIPRL	TIP41-like protein
O75663_M42_M1	5.4134	0.0279448	O75663	TIPRL	TIP41-like protein
P23526_M33_M1	2.15103	0.0279448	P23526	AHCY	Adenosylhomocysteinase
P41236_M25_M1	1.66016	0.0279855	P41236	PPP1R2	Protein phosphatase inhibitor 2
P46013_M2266_M1	-3.21135	0.0279855	P46013	MKI67	Antigen KI-67
P31944_M213_M1	-2.50383	0.0280455	P31944	CASP14	Caspase-14
P62495_M241_M1	-2.26638	0.0280721	P62495	ETF1	Eukaryotic peptide chain release factor subunit 1
Q09666_M3405_M1	-1.46766	0.0282548	Q09666	AHNAK	Neuroblast differentiation-associated protein AHNAK
P20930_M53_M1	3.71312	0.0283622	NaN	NaN	SWISS-PROT:P20930 Tax_Id=9606 Gene_Symbol=FLG Filaggrin
Q9UHB9_M293_M1	1.88574	0.0284751	Q9UHB9	SRP68	Signal recognition particle subunit SRP68
O43768_M72_M1	2.55471	0.0284978	O43768	ENSA	Alpha-endosulfine
P05166_M333_M1	-4.87054	0.0284978	P05166	PCCB	Propionyl-CoA carboxylase beta chain, mitochondrial
P18615_M56_M1	0.334441	0.0285111	P18615	NELFE	Negative elongation factor E
Q99627_M106_M1	2.09831	0.0285111	Q99627	COPS8	COP9 signalosome complex subunit 8
Q9Y490_M1407_M1	0.700927	0.0285111	Q9Y490	TLN1	Talin-1
O43837_M130_M1	-3.27214	0.0285172	O43837	IDH3B	Isocitrate dehydrogenase [NAD] subunit beta, mitochondrial
O43242_M176_M2	2.15316	0.0285386	O43242	PSMD3	26S proteasome non-ATPase regulatory subunit 3
O43242_M175_M2	2.15316	0.0285386	O43242	PSMD3	26S proteasome non-ATPase regulatory subunit 3
P27816_M278_M1	1.34017	0.0285386	P27816	MAP4	Microtubule-associated protein 4
P62847_M74_M1	-1.20886	0.0285995	P62847	RPS24	40S ribosomal protein S24
Q9P2J5_M843_M1	-2.82514	0.0285995	Q9P2J5	LARS	Leucine--tRNA ligase, cytoplasmic
P46013_M1555_M1	-4.04555	0.0286112	P46013	MKI67	Antigen KI-67
P49327_M465_M2	3.81399	0.0286112	P49327	FASN	Fatty acid synthase
P49327_M453_M2	3.81399	0.0286112	P49327	FASN	Fatty acid synthase
Q2M1P5_M403_M1	1.06279	0.0286112	Q2M1P5	KIF7	Kinesin-like protein KIF7
Q9Y6K9_M204_M1	1.73202	0.0286154	Q9Y6K9	IKBKG	NF-kappa-B essential modulator
P14866_M385_M1	-4.49558	0.0287539	P14866	HNRNPL	Heterogeneous nuclear ribonucleoprotein L
O75955_M23_M1	-1.49225	0.0287977	O75955	FLOT1	Flotillin-1
Q9H307_M263_M1	2.76662	0.0287977	Q9H307	PNN	Pinin
Q99460_M351_M1	4.90106	0.02891	Q99460	PSMD1	26S proteasome non-ATPase regulatory subunit 1
Q14C86_M457_M1	2.61767	0.0289484	Q14C86	GAPVD1	GTPase-activating protein and VPS9 domain-containing protein 1
Q8NI27_K1437_M1	1.91044	0.0290056	Q8NI27	THOC2	THO complex subunit 2
Q99471_M70_M1	3.09679	0.0290056	Q99471	PFDN5	Prefoldin subunit 5
P02533_M272_M1	-3.80712	0.0290689	NaN	NaN	SWISS-PROT:P02533 Tax_Id=9606 Gene_Symbol=KRT14 Keratin, type I cytoskeletal 14
Q8WWQ0_M1766_M1	-2.76114	0.0291084	Q8WWQ0	PHIP	PH-interacting protein
Q9BZH6_M430_M1	2.71155	0.0291337	Q9BZH6	WDR11	WD repeat-containing protein 11
Q9BZH6_M1057_M1	2.07709	0.0291919	Q9BZH6	WDR11	WD repeat-containing protein 11
Q9P0K7_M619_M1	0.351654	0.0291919	Q9P0K7	RAI14	Ankycorbin
Q8N8S7_M407_M1	3.61734	0.0292821	Q8N8S7	ENAH	Protein enabled homolog
O95983_M219_M1	0.818005	0.0293082	O95983	MBD3	Methyl-CpG-binding domain protein 3
P52701_M492_M1	1.67888	0.0293082	P52701	MSH6	DNA mismatch repair protein Msh6
Q9Y6X9_M225_M1	-1.37881	0.0293082	Q9Y6X9	MORC2	MORC family CW-type zinc finger protein 2
O75665_M244_M1	1.54819	0.0293482	O75665	OFD1	Oral-facial-digital syndrome 1 protein
P50990_M55_M1	1.83329	0.0293482	P50990	CCT8	T-complex protein 1 subunit theta
Q14151_M894_M1	-1.99682	0.0293661	Q14151	SAFB2	Scaffold attachment factor B2
P29083_M322_M1	0.466573	0.0295653	P29083	GTF2E1	General transcription factor IIE subunit 1
P11498_M1098_M2	-1.7364	0.0297098	P11498	PC	Pyruvate carboxylase, mitochondrial
P11498_M1095_M2	-1.7364	0.0297098	P11498	PC	Pyruvate carboxylase, mitochondrial
P61247_M169_M1	1.24114	0.0297098	P61247	RPS3A	40S ribosomal protein S3a
Q02880_M560_M2	-2.73207	0.0297098	Q02880	TOP2B	DNA topoisomerase 2-beta
Q02880_M558_M2	-2.73207	0.0297098	Q02880	TOP2B	DNA topoisomerase 2-beta
Q15233_M384_M2	1.91186	0.0297098	Q15233	NONO	Non-POU domain-containing octamer-binding protein
Q9UQL6_M1116_M1	2.48141	0.0297564	Q9UQL6	HDAC5	Histone deacetylase 5
O94762_M620_M1	1.96138	0.0298201	O94762	RECQL5	ATP-dependent DNA helicase Q5
P20020_M1183_M1	2.58857	0.0298839	P20020	ATP2B1	Plasma membrane calcium-transporting ATPase 1
Q9NTZ6_M624_M1	0.382115	0.0298839	Q9NTZ6	RBM12	RNA-binding protein 12
Q9P035_M1_M1	-1.5045	0.0298849	Q9P035	HACD3	Very-long-chain (3R)-3-hydroxyacyl-CoA dehydratase 3
O94986_M364_M1	0.890845	0.0300075	O94986	CEP152	Centrosomal protein of 152 kDa
Q15020_M510_M1	3.15392	0.0300075	Q15020	SART3	Squamous cell carcinoma antigen recognized by T-cells 3
P27824_M387_M1	-2.81961	0.0300476	P27824	CANX	Calnexin
P25705_M479_M1	-2.29978	0.0301227	P25705	ATP5A1	ATP synthase subunit alpha, mitochondrial
O14735_M201_M1	-1.81233	0.0301576	O14735	CDIPT	CDP-diacylglycerol--inositol 3-phosphatidyltransferase
Q9UPN3_M6351_M1	2.4757	0.0301576	Q9UPN3	MACF1	Microtubule-actin cross-linking factor 1, isoforms 1/2/3/5
P42167_M382_M1	-2.39052	0.0301625	P42167	TMPO	Lamina-associated polypeptide 2, isoforms beta/gamma
O14497_M1634_M1	1.07349	0.0303396	O14497	ARID1A	AT-rich interactive domain-containing protein 1A
P50454_M271_M1	-2.23997	0.0303415	P50454	SERPINH1	Serpin H1
P60842_M187_M2	-2.64428	0.0303415	P60842	EIF4A1	Eukaryotic initiation factor 4A-I
P60842_M178_M2	-2.64428	0.0303415	P60842	EIF4A1	Eukaryotic initiation factor 4A-I
P61289_M104_M1	4.34032	0.0303415	P61289	PSME3	Proteasome activator complex subunit 3
Q96CW1_M1_M1	-2.38427	0.0303415	Q96CW1	AP2M1	AP-2 complex subunit mu
Q9Y285_M132_M1	-2.11328	0.0303415	Q9Y285	FARSA	Phenylalanine--tRNA ligase alpha subunit
Q99598_M199_M1	1.51497	0.0304274	Q99598	TSNAX	Translin-associated protein X
Q9Y5B9_M768_M1	-1.68715	0.0304274	Q9Y5B9	SUPT16H	FACT complex subunit SPT16
P46013_M1782_M1	-4.02213	0.0305871	P46013	MKI67	Antigen KI-67
Q8N163_M683_M1	2.44943	0.0306394	Q8N163	CCAR2	Cell cycle and apoptosis regulator protein 2
P11586_M221_M1	0.992009	0.0306568	P11586	MTHFD1	C-1-tetrahydrofolate synthase, cytoplasmic
P46109_K89_M1	2.40996	0.0306568	P46109	CRKL	Crk-like protein
Q01968_M557_M1	1.48432	0.0308183	Q01968	OCRL	Inositol polyphosphate 5-phosphatase OCRL-1
Q9P2J5_M995_M1	3.90077	0.0309931	Q9P2J5	LARS	Leucine--tRNA ligase, cytoplasmic
Q13263_M443_M1	1.88877	0.0310288	Q13263	TRIM28	Transcription intermediary factor 1-beta
Q14247_K309_M1	0.0431081	0.0312509	Q14247	CTTN	Src substrate cortactin
Q15424_M842_M2	-1.42407	0.0312615	Q15424	SAFB	Scaffold attachment factor B1
Q15424_M841_M2	-1.42407	0.0312615	Q15424	SAFB	Scaffold attachment factor B1
Q5BKZ1_M59_M1	-3.12672	0.0312615	Q5BKZ1	ZNF326	DBIRD complex subunit ZNF326
P09874_M443_M1	-3.24711	0.0315206	P09874	PARP1	Poly [ADP-ribose] polymerase 1
Q8N163_M691_M2	4.59306	0.0316704	Q8N163	CCAR2	Cell cycle and apoptosis regulator protein 2
Q8N163_M683_M2	4.59306	0.0316704	Q8N163	CCAR2	Cell cycle and apoptosis regulator protein 2
Q9Y5B9_M203_M1	-3.18117	0.0318285	Q9Y5B9	SUPT16H	FACT complex subunit SPT16
P05787_M248_M1	-1.64711	0.03194	NaN	NaN	SWISS-PROT:P05787 Tax_Id=9606 Gene_Symbol=KRT8 Keratin, type II cytoskeletal 8
O14654_K618_M1	3.09589	0.0320642	O14654	IRS4	Insulin receptor substrate 4
Q9Y3Y2_M59_M1	-2.71673	0.0320642	Q9Y3Y2	CHTOP	Chromatin target of PRMT1 protein
Q5BKZ1_M242_M2	-3.22683	0.032109	Q5BKZ1	ZNF326	DBIRD complex subunit ZNF326
Q5BKZ1_M241_M2	-3.22683	0.032109	Q5BKZ1	ZNF326	DBIRD complex subunit ZNF326
Q8IUD2_M858_M1	1.09917	0.032109	Q8IUD2	ERC1	ELKS/Rab6-interacting/CAST family member 1
Q96EB1_M170_M1	1.50298	0.03215	Q96EB1	ELP4	Elongator complex protein 4
P14625_M154_M1	-1.47301	0.0321839	P14625	HSP90B1	Endoplasmin
P11387_M581_M1	-5.47421	0.032236	P11387	TOP1	DNA topoisomerase 1
P17858_M208_M1	5.13053	0.0323144	P17858	PFKL	ATP-dependent 6-phosphofructokinase, liver type
P08670_M183_M1	-1.328	0.0323222	P08670	VIM	Vimentin
P38919_M192_M2	-2.66237	0.0323222	P38919	EIF4A3	Eukaryotic initiation factor 4A-III
P38919_M183_M2	-2.66237	0.0323222	P38919	EIF4A3	Eukaryotic initiation factor 4A-III
Q8TDM6_M1657_M1	1.41252	0.0323222	Q8TDM6	DLG5	Disks large homolog 5
Q8WYA0_M263_M1	0.69977	0.0323222	Q8WYA0	IFT81	Intraflagellar transport protein 81 homolog
Q9UKA9_M90_M1	-1.41684	0.0323222	Q9UKA9	PTBP2	Polypyrimidine tract-binding protein 2
P49792_M3160_M1	3.31237	0.0327366	P49792	RANBP2	E3 SUMO-protein ligase RanBP2
P22695_M240_M1	-2.7305	0.0328325	P22695	UQCRC2	Cytochrome b-c1 complex subunit 2, mitochondrial
Q08211_M930_M1	-3.0643	0.0328325	Q08211	DHX9	ATP-dependent RNA helicase A
Q96GQ7_M540_M1	2.34925	0.0328325	Q96GQ7	DDX27	Probable ATP-dependent RNA helicase DDX27
P49368_M182_M1	-1.26668	0.0329934	P49368	CCT3	T-complex protein 1 subunit gamma
Q6PKG0_M653_M1	-1.02852	0.0330044	Q6PKG0	LARP1	La-related protein 1
P78527_M189_M1	2.44268	0.0331507	P78527	PRKDC	DNA-dependent protein kinase catalytic subunit
O75663_M2_M1	2.79017	0.0332738	O75663	TIPRL	TIP41-like protein
O15371_M174_M1	1.41677	0.0333292	O15371	EIF3D	Eukaryotic translation initiation factor 3 subunit D
P49327_M1_M1	2.92084	0.033445	P49327	FASN	Fatty acid synthase
O43303_M655_M1	2.5372	0.0334895	O43303	CCP110	Centriolar coiled-coil protein of 110 kDa
Q08211_M672_M1	-3.98419	0.0336403	Q08211	DHX9	ATP-dependent RNA helicase A
Q9BRR8_M523_M1	2.37871	0.0336609	Q9BRR8	GPATCH1	G patch domain-containing protein 1
Q9Y5Y2_M1_M1	-3.26873	0.033761	Q9Y5Y2	NUBP2	Cytosolic Fe-S cluster assembly factor NUBP2
P25788_K43_M1	4.19184	0.0337817	P25788	PSMA3	Proteasome subunit alpha type-3
Q09666_M2709_M1	-0.938061	0.0337962	Q09666	AHNAK	Neuroblast differentiation-associated protein AHNAK
Q09666_M3093_M1	-0.938061	0.0337962	Q09666	AHNAK	Neuroblast differentiation-associated protein AHNAK
Q09666_M3545_M1	-0.938061	0.0337962	Q09666	AHNAK	Neuroblast differentiation-associated protein AHNAK
Q09666_M3747_M1	-0.938061	0.0337962	Q09666	AHNAK	Neuroblast differentiation-associated protein AHNAK
Q09666_M3875_M1	-0.938061	0.0337962	Q09666	AHNAK	Neuroblast differentiation-associated protein AHNAK
Q09666_M4723_M1	-0.938061	0.0337962	Q09666	AHNAK	Neuroblast differentiation-associated protein AHNAK
Q92804_M270_M1	-1.75619	0.0337962	Q92804	TAF15	TATA-binding protein-associated factor 2N
Q7L014_M830_M1	1.12202	0.0338091	Q7L014	DDX46	Probable ATP-dependent RNA helicase DDX46
P04350_M363_M1	-0.828706	0.0338208	P04350	TUBB4A	Tubulin beta-4A chain
Q15691_K174_M1	1.88587	0.0338208	Q15691	MAPRE1	Microtubule-associated protein RP/EB family member 1
Q13439_M608_M1	2.53068	0.0340146	Q13439	GOLGA4	Golgin subfamily A member 4
P26373_M8_M1	-2.21632	0.0340323	P26373	RPL13	60S ribosomal protein L13
Q7Z6J0_M530_M1	0.898315	0.0340694	Q7Z6J0	SH3RF1	E3 ubiquitin-protein ligase SH3RF1
P55884_M763_M1	0.349783	0.0340985	P55884	EIF3B	Eukaryotic translation initiation factor 3 subunit B
P08238_M621_M1	2.73309	0.03437	P08238	HSP90AB1	Heat shock protein HSP 90-beta
P08670_M193_M1	-1.54283	0.0343725	P08670	VIM	Vimentin
P09874_M615_M2	-1.63228	0.0343725	P09874	PARP1	Poly [ADP-ribose] polymerase 1
P09874_M604_M2	-1.63228	0.0343725	P09874	PARP1	Poly [ADP-ribose] polymerase 1
Q96EV2_M698_M2	-2.10211	0.0343725	Q96EV2	RBM33	RNA-binding protein 33
Q96EV2_M695_M2	-2.10211	0.0343725	Q96EV2	RBM33	RNA-binding protein 33
Q9Y2F5_M1755_M1	2.17556	0.0343725	Q9Y2F5	ICE1	Little elongation complex subunit 1
Q13242_M149_M1	-4.70321	0.0344812	Q13242	SRSF9	Serine/arginine-rich splicing factor 9
O00154_M60_M1	-1.80688	0.0344847	O00154	ACOT7	Cytosolic acyl coenzyme A thioester hydrolase
O60762_M117_M1	-3.30091	0.0344847	O60762	DPM1	Dolichol-phosphate mannosyltransferase subunit 1
P15927_M102_M1	3.80024	0.0344847	P15927	RPA2	Replication protein A 32 kDa subunit
Q13085_M818_M1	-0.92594	0.0344847	Q13085	ACACA	Acetyl-CoA carboxylase 1
Q14145_M456_M1	2.52227	0.0344847	Q14145	KEAP1	Kelch-like ECH-associated protein 1
Q9NP72_M145_M1	2.55147	0.0344847	Q9NP72	RAB18	Ras-related protein Rab-18
O95630_M136_M1	0.759047	0.0344856	O95630	STAMBP	STAM-binding protein
P29590_M312_M1	1.47187	0.0344856	P29590	PML	Protein PML
Q03001_M369_M1	-0.750033	0.0344856	Q03001	DST	Dystonin
Q9UBC2_M462_M1	2.98256	0.0344856	Q9UBC2	EPS15L1	Epidermal growth factor receptor substrate 15-like 1
P46013_M2279_M1	-1.98145	0.034489	P46013	MKI67	Antigen KI-67
Q04637_M89_M2	-4.05261	0.034489	Q04637	EIF4G1	Eukaryotic translation initiation factor 4 gamma 1
Q04637_M88_M2	-4.05261	0.034489	Q04637	EIF4G1	Eukaryotic translation initiation factor 4 gamma 1
Q15233_K371_M1	1.5087	0.0345065	Q15233	NONO	Non-POU domain-containing octamer-binding protein
Q9HCK1_M315_M1	-0.527848	0.0345318	Q9HCK1	ZDBF2	DBF4-type zinc finger-containing protein 2
P62841_M83_M1	4.52183	0.0345709	P62841	RPS15	40S ribosomal protein S15
Q07955_M168_M1	-1.96457	0.0345709	Q07955	SRSF1	Serine/arginine-rich splicing factor 1
Q09666_M1197_M1	-1.1159	0.0345709	Q09666	AHNAK	Neuroblast differentiation-associated protein AHNAK
Q09666_M1655_M1	-1.1159	0.0345709	Q09666	AHNAK	Neuroblast differentiation-associated protein AHNAK
Q09666_M1857_M1	-1.1159	0.0345709	Q09666	AHNAK	Neuroblast differentiation-associated protein AHNAK
Q09666_M1924_M1	-1.1159	0.0345709	Q09666	AHNAK	Neuroblast differentiation-associated protein AHNAK
Q09666_M1991_M1	-1.1159	0.0345709	Q09666	AHNAK	Neuroblast differentiation-associated protein AHNAK
Q09666_M2119_M1	-1.1159	0.0345709	Q09666	AHNAK	Neuroblast differentiation-associated protein AHNAK
Q9Y266_M317_M1	1.74672	0.0347119	Q9Y266	NUDC	Nuclear migration protein nudC
P46013_M1174_M1	-2.99331	0.0347753	P46013	MKI67	Antigen KI-67
P98170_M262_M1	0.171673	0.0347753	P98170	XIAP	E3 ubiquitin-protein ligase XIAP
P38159_M1_M1	-5.9851	0.0348153	P38159	RBMX	RNA-binding motif protein, X chromosome
Q96I24_M251_M1	1.98173	0.0348871	Q96I24	FUBP3	Far upstream element-binding protein 3
Q9P035_M118_M1	-3.624	0.0348871	Q9P035	HACD3	Very-long-chain (3R)-3-hydroxyacyl-CoA dehydratase 3
Q9Y490_M1702_M1	2.07142	0.0348871	Q9Y490	TLN1	Talin-1
Q15233_M310_M1	3.04931	0.0349857	Q15233	NONO	Non-POU domain-containing octamer-binding protein
P12270_M968_M1	1.82528	0.0350512	P12270	TPR	Nucleoprotein TPR
Q7KZF4_M601_M1	2.6377	0.0350731	Q7KZF4	SND1	Staphylococcal nuclease domain-containing protein 1
Q99714_M178_M1	-1.68557	0.0350731	Q99714	HSD17B10	3-hydroxyacyl-CoA dehydrogenase type-2
O00763_M1369_M1	-3.63679	0.035121	O00763	ACACB	Acetyl-CoA carboxylase 2
Q92597_M5_M1	0.633587	0.0351306	Q92597	NDRG1	Protein NDRG1
Q12906_M557_M1	-2.15418	0.0351595	Q12906	ILF3	Interleukin enhancer-binding factor 3
Q9Y265_M264_M1	2.90655	0.0351595	Q9Y265	RUVBL1	RuvB-like 1
Q96BY7_M1501_M1	1.02607	0.0352603	Q96BY7	ATG2B	Autophagy-related protein 2 homolog B
O60271_M523_M1	2.69374	0.0353698	O60271	SPAG9	C-Jun-amino-terminal kinase-interacting protein 4
P49327_M1159_M1	-1.68333	0.0354144	P49327	FASN	Fatty acid synthase
Q14690_M1452_M1	-1.32151	0.0354144	Q14690	PDCD11	Protein RRP5 homolog
P49327_M465_M1	2.26494	0.0354562	P49327	FASN	Fatty acid synthase
P25054_M891_M1	1.22492	0.0355363	P25054	APC	Adenomatous polyposis coli protein
Q9Y5B9_M147_M1	-3.60489	0.0355363	Q9Y5B9	SUPT16H	FACT complex subunit SPT16
Q14008_M1470_M1	1.71974	0.035662	Q14008	CKAP5	Cytoskeleton-associated protein 5
P51608_M246_M1	-2.51623	0.0357088	P51608	MECP2	Methyl-CpG-binding protein 2
P38159_M40_M1	-3.58235	0.0358184	P38159	RBMX	RNA-binding motif protein, X chromosome
Q15154_M286_M1	2.06822	0.0358184	Q15154	PCM1	Pericentriolar material 1 protein
Q8NCA5_M320_M1	-2.5127	0.0358184	Q8NCA5	FAM98A	Protein FAM98A
Q86TP1_M366_M1	1.92954	0.0358526	Q86TP1	PRUNE	Protein prune homolog
Q9Y265_M371_M1	2.87099	0.0362145	Q9Y265	RUVBL1	RuvB-like 1
P29508_M1_M1	0.995623	0.0362936	P29508	SERPINB3	Serpin B3
O00193_K174_M1	1.22057	0.0364199	O00193	SMAP	Small acidic protein
Q13123_M316_M1	3.53014	0.0365153	Q13123	IK	Protein Red
O75534_M356_M1	3.52442	0.036527	O75534	CSDE1	Cold shock domain-containing protein E1
Q00839_M35_M1	-3.39328	0.0365604	Q00839	HNRNPU	Heterogeneous nuclear ribonucleoprotein U
P08779_M296_M1	2.06039	0.0366038	NaN	NaN	SWISS-PROT:P08779 Tax_Id=9606 Gene_Symbol=KRT16 Keratin, type I cytoskeletal 16
Q5SW79_M1471_M1	1.85196	0.0366051	Q5SW79	CEP170	Centrosomal protein of 170 kDa
Q14667_M2203_M1	-1.82558	0.0366692	Q14667	KIAA0100	Protein KIAA0100
Q15596_M288_M1	1.10351	0.0367988	Q15596	NCOA2	Nuclear receptor coactivator 2
O75461_M53_M1	1.1695	0.0368415	O75461	E2F6	Transcription factor E2F6
P34897_M177_M2	-2.15516	0.0368415	P34897	SHMT2	Serine hydroxymethyltransferase, mitochondrial
P34897_M162_M2	-2.15516	0.0368415	P34897	SHMT2	Serine hydroxymethyltransferase, mitochondrial
P46013_M2491_M1	-4.47061	0.0368415	P46013	MKI67	Antigen KI-67
Q9UBW7_M525_M1	2.06047	0.0368415	Q9UBW7	ZMYM2	Zinc finger MYM-type protein 2
P49327_M1601_M1	-0.691432	0.0369964	P49327	FASN	Fatty acid synthase
Q12906_M530_M1	-1.6893	0.0369964	Q12906	ILF3	Interleukin enhancer-binding factor 3
Q92522_M17_M1	2.78925	0.0371761	Q92522	H1FX	Histone H1x
Q9Y232_M372_M1	-1.546	0.0372308	Q9Y232	CDYL	Chromodomain Y-like protein
P46013_M2387_M1	-4.37908	0.0373836	P46013	MKI67	Antigen KI-67
O00763_M1723_M1	-4.44038	0.0374369	O00763	ACACB	Acetyl-CoA carboxylase 2
Q9UQR0_K536_M1	1.37135	0.0375127	Q9UQR0	SCML2	Sex comb on midleg-like protein 2
O60506_M334_M1	-1.99961	0.0376175	O60506	SYNCRIP	Heterogeneous nuclear ribonucleoprotein Q
P11021_M196_M1	-1.6749	0.0376175	P11021	HSPA5	78 kDa glucose-regulated protein
Q5BKZ1_M165_M1	-2.5137	0.0377636	Q5BKZ1	ZNF326	DBIRD complex subunit ZNF326
Q06124_M508_M1	2.27087	0.0378356	Q06124	PTPN11	Tyrosine-protein phosphatase non-receptor type 11
P09874_M153_M1	-3.36856	0.0379864	P09874	PARP1	Poly [ADP-ribose] polymerase 1
Q15717_M31_M1	-1.78036	0.0381068	Q15717	ELAVL1	ELAV-like protein 1
P18583_M1025_M1	1.60838	0.038222	P18583	SON	Protein SON
P18583_M1050_M1	1.60838	0.038222	P18583	SON	Protein SON
P18615_M271_M1	1.55876	0.038222	P18615	NELFE	Negative elongation factor E
Q9Y618_M512_M1	-1.53711	0.038222	Q9Y618	NCOR2	Nuclear receptor corepressor 2
P14625_M293_M1	-2.46486	0.0382443	P14625	HSP90B1	Endoplasmin
P23246_M620_M1	1.35371	0.0382443	P23246	SFPQ	Splicing factor, proline- and glutamine-rich
Q1KMD3_M493_M1	-3.42131	0.0382443	Q1KMD3	HNRNPUL2	Heterogeneous nuclear ribonucleoprotein U-like protein 2
Q96R06_M152_M1	1.82128	0.0382443	Q96R06	SPAG5	Sperm-associated antigen 5
Q9BTC0_M1063_M1	3.01559	0.0382443	Q9BTC0	DIDO1	Death-inducer obliterator 1
Q9C0C9_M879_M1	2.6385	0.0382443	Q9C0C9	UBE2O	(E3-independent) E2 ubiquitin-conjugating enzyme
O94776_M235_M1	2.15534	0.0382664	O94776	MTA2	Metastasis-associated protein MTA2
A1L0T0_M138_M1	2.8796	0.0383129	A1L0T0	ILVBL	Acetolactate synthase-like protein
Q13123_M189_M1	1.1918	0.0383129	Q13123	IK	Protein Red
Q9UHX1_M452_M2	1.814	0.0383129	Q9UHX1	PUF60	Poly(U)-binding-splicing factor PUF60
Q9UHX1_M450_M2	1.814	0.0383129	Q9UHX1	PUF60	Poly(U)-binding-splicing factor PUF60
P46777_M239_M2	-4.78439	0.0383775	P46777	RPL5	60S ribosomal protein L5
Q9Y305_M288_M1	-2.85165	0.038593	Q9Y305	ACOT9	Acyl-coenzyme A thioesterase 9, mitochondrial
O14920_M676_M1	-1.38243	0.0386005	O14920	IKBKB	Inhibitor of nuclear factor kappa-B kinase subunit beta
P49773_M96_M1	1.36039	0.0386005	P49773	HINT1	Histidine triad nucleotide-binding protein 1
P60709_M82_M1	-0.56022	0.0386005	P60709;;P63261	ACTB;;ACTG1	Actin, cytoplasmic 1;SWISS-PROT:P60712 (Bos taurus) Actin, cytoplasmic 1;Actin, cytoplasmic 2
P60712_M82_M1	-0.56022	0.0386005	P60709;;P63261	ACTB;;ACTG1	Actin, cytoplasmic 1;SWISS-PROT:P60712 (Bos taurus) Actin, cytoplasmic 1;Actin, cytoplasmic 2
P63261_M82_M1	-0.56022	0.0386005	P60709;;P63261	ACTB;;ACTG1	Actin, cytoplasmic 1;SWISS-PROT:P60712 (Bos taurus) Actin, cytoplasmic 1;Actin, cytoplasmic 2
Q9H6S0_M529_M1	0.904721	0.038622	Q9H6S0	YTHDC2	Probable ATP-dependent RNA helicase YTHDC2
P22626_M72_M1	-6.27154	0.0387548	P22626	HNRNPA2B1	Heterogeneous nuclear ribonucleoproteins A2/B1
P16333_M109_M1	2.19256	0.0389559	P16333	NCK1	Cytoplasmic protein NCK1
P11940_M549_M1	-2.72948	0.0390198	P11940	PABPC1	Polyadenylate-binding protein 1
P06733_M97_M2	-2.35526	0.0392988	P06733	ENO1	Alpha-enolase
P06733_M94_M2	-2.35526	0.0392988	P06733	ENO1	Alpha-enolase
Q9H3U1_M723_M1	1.50486	0.0392988	Q9H3U1	UNC45A	Protein unc-45 homolog A
Q9Y5Q8_M363_M1	0.85184	0.039303	Q9Y5Q8	GTF3C5	General transcription factor 3C polypeptide 5
P33176_M453_M1	0.535161	0.0393176	P33176	KIF5B	Kinesin-1 heavy chain
Q9C0J8_M38_M1	1.78766	0.0393454	Q9C0J8	WDR33	pre-mRNA 3' end processing protein WDR33
Q96EY1_M305_M1	-1.98336	0.0394003	Q96EY1	DNAJA3	DnaJ homolog subfamily A member 3, mitochondrial
P25786_M159_M1	3.22646	0.039683	P25786	PSMA1	Proteasome subunit alpha type-1
Q7Z6E9_K85_M1	1.8249	0.039683	Q7Z6E9	RBBP6	E3 ubiquitin-protein ligase RBBP6
Q9NPI6_M122_M1	1.47046	0.039683	Q9NPI6	DCP1A	mRNA-decapping enzyme 1A
Q9Y490_M899_M1	2.36964	0.039752	Q9Y490	TLN1	Talin-1
P41252_M805_M1	3.12197	0.0398003	P41252	IARS	Isoleucine--tRNA ligase, cytoplasmic
P46821_M809_M1	2.4602	0.0398684	P46821	MAP1B	Microtubule-associated protein 1B
Q96BY7_M1705_M1	2.4556	0.0398702	Q96BY7	ATG2B	Autophagy-related protein 2 homolog B
Q5T5Y3_M279_M1	2.14297	0.0399719	Q5T5Y3	CAMSAP1	Calmodulin-regulated spectrin-associated protein 1
O14641_M60_M1	1.43917	0.0400926	O14641	DVL2	Segment polarity protein dishevelled homolog DVL-2
P41240_M80_M1	-0.944509	0.0401153	P41240	CSK	Tyrosine-protein kinase CSK
Q9H0D6_M391_M1	2.20148	0.0401153	Q9H0D6	XRN2	5'-3' exoribonuclease 2
P61081_K8_M1	1.21863	0.0402044	P61081	UBE2M	NEDD8-conjugating enzyme Ubc12
Q8TDM6_M1667_M1	0.140732	0.0402424	Q8TDM6	DLG5	Disks large homolog 5
P48444_M66_M1	-2.08314	0.0403063	P48444	ARCN1	Coatomer subunit delta
Q8TBC3_M464_M1	0.866902	0.0403063	Q8TBC3	SHKBP1	SH3KBP1-binding protein 1
Q9NW64_K114_M1	-4.76718	0.0403063	Q9NW64	RBM22	Pre-mRNA-splicing factor RBM22
Q9P2D1_M144_M1	-3.85036	0.0403063	Q9P2D1	CHD7	Chromodomain-helicase-DNA-binding protein 7
O14735_M122_M1	-1.91934	0.0403826	O14735	CDIPT	CDP-diacylglycerol--inositol 3-phosphatidyltransferase
Q96DF8_M394_M1	1.41663	0.0403826	Q96DF8	DGCR14	Protein DGCR14
Q9Y305_M413_M1	-2.6036	0.0403826	Q9Y305	ACOT9	Acyl-coenzyme A thioesterase 9, mitochondrial
O00763_M2259_M1	-2.25724	0.0404028	O00763	ACACB	Acetyl-CoA carboxylase 2
Q01831_M566_M1	-3.5558	0.040501	Q01831	XPC	DNA repair protein complementing XP-C cells
P14618_M291_M1	-2.00506	0.0406755	P14618	PKM	Pyruvate kinase PKM
Q8TEW0_M675_M1	1.95987	0.0406755	Q8TEW0	PARD3	Partitioning defective 3 homolog
Q9Y6U3_M390_M1	0.749972	0.0406755	Q9Y6U3	SCIN	Adseverin
P28288_M254_M1	-1.17883	0.0407169	P28288	ABCD3	ATP-binding cassette sub-family D member 3
O75179_M1223_M1	2.52305	0.040863	O75179	ANKRD17	Ankyrin repeat domain-containing protein 17
O43432_M774_M1	2.66187	0.0409238	O43432	EIF4G3	Eukaryotic translation initiation factor 4 gamma 3
P05783_M174_M1	-1.55036	0.0409238	P05783	KRT18	Keratin, type I cytoskeletal 18
P11498_M754_M2	-2.18619	0.0409238	P11498	PC	Pyruvate carboxylase, mitochondrial
P11498_M743_M2	-2.18619	0.0409238	P11498	PC	Pyruvate carboxylase, mitochondrial
Q96AY4_M1482_M1	0.975797	0.0409521	Q96AY4	TTC28	Tetratricopeptide repeat protein 28
Q9UG63_M206_M1	2.45557	0.0409784	Q9UG63	ABCF2	ATP-binding cassette sub-family F member 2
Q9P0K7_M866_M1	1.19156	0.0411009	Q9P0K7	RAI14	Ankycorbin
P27816_M478_M1	0.698886	0.0411109	P27816	MAP4	Microtubule-associated protein 4
P08670_M154_M1	-1.43853	0.0412435	P08670	VIM	Vimentin
P09874_M764_M1	-3.65656	0.0412435	P09874	PARP1	Poly [ADP-ribose] polymerase 1
P22102_M175_M1	-3.50769	0.0412435	P22102	GART	Trifunctional purine biosynthetic protein adenosine-3
P60842_M375_M1	-1.35652	0.0412435	P60842	EIF4A1	Eukaryotic initiation factor 4A-I
Q6P2E9_M1362_M2	-1.29783	0.0412435	Q6P2E9	EDC4	Enhancer of mRNA-decapping protein 4
Q6P2E9_M1358_M2	-1.29783	0.0412435	Q6P2E9	EDC4	Enhancer of mRNA-decapping protein 4
Q9NWH9_M557_M1	-1.65138	0.0413199	Q9NWH9	SLTM	SAFB-like transcription modulator
P06454_K15_M1	2.57607	0.0414315	P06454	PTMA	Prothymosin alpha
P46821_M2416_M1	2.0105	0.0414537	P46821	MAP1B	Microtubule-associated protein 1B
P09874_M35_M2	-4.01606	0.041504	P09874	PARP1	Poly [ADP-ribose] polymerase 1
Q14566_M371_M1	-2.11731	0.0418226	Q14566	MCM6	DNA replication licensing factor MCM6
Q92878_M1133_M1	1.46192	0.0419341	Q92878	RAD50	DNA repair protein RAD50
Q15181_M46_M1	-1.46481	0.041963	Q15181	PPA1	Inorganic pyrophosphatase
P30876_M200_M1	1.00654	0.0420349	P30876	POLR2B	DNA-directed RNA polymerase II subunit RPB2
P16949_M116_M1	3.18644	0.0420549	P16949	STMN1	Stathmin
O14925_M119_M1	-2.2007	0.0421183	O14925;Q5SRD1	TIMM23;TIMM23B	Mitochondrial import inner membrane translocase subunit Tim23;Putative mitochondrial import inner membrane translocase subunit Tim23B
Q5SRD1_M119_M1	-2.2007	0.0421183	O14925;Q5SRD1	TIMM23;TIMM23B	Mitochondrial import inner membrane translocase subunit Tim23;Putative mitochondrial import inner membrane translocase subunit Tim23B
P09874_M675_M1	-3.65021	0.0421183	P09874	PARP1	Poly [ADP-ribose] polymerase 1
P18583_M1092_M1	-3.3765	0.0421183	P18583	SON	Protein SON
P18583_M1103_M1	-3.3765	0.0421183	P18583	SON	Protein SON
Q00341_M249_M1	3.57199	0.0421183	Q00341	HDLBP	Vigilin
Q09666_M3032_M1	-1.13358	0.0421183	Q09666	AHNAK	Neuroblast differentiation-associated protein AHNAK
Q09666_M3814_M1	-1.13358	0.0421183	Q09666	AHNAK	Neuroblast differentiation-associated protein AHNAK
Q09666_M4198_M1	-1.13358	0.0421183	Q09666	AHNAK	Neuroblast differentiation-associated protein AHNAK
Q09666_M4662_M1	-1.13358	0.0421183	Q09666	AHNAK	Neuroblast differentiation-associated protein AHNAK
Q10570_M1361_M1	2.46817	0.0421183	Q10570	CPSF1	Cleavage and polyadenylation specificity factor subunit 1
Q13330_M448_M1	1.68353	0.0421183	Q13330	MTA1	Metastasis-associated protein MTA1
Q15233_M269_M1	-1.10441	0.0421183	Q15233	NONO	Non-POU domain-containing octamer-binding protein
Q8NI36_M376_M1	1.67958	0.0421183	Q8NI36	WDR36	WD repeat-containing protein 36
Q9Y230_M320_M1	2.46072	0.0421183	Q9Y230	RUVBL2	RuvB-like 2
Q8TAQ2_M558_M1	2.75775	0.0422218	Q8TAQ2	SMARCC2	SWI/SNF complex subunit SMARCC2
Q9NWS0_M101_M1	1.27608	0.042352	Q9NWS0	PIH1D1	PIH1 domain-containing protein 1
Q13200_M340_M1	5.54508	0.0423932	Q13200	PSMD2	26S proteasome non-ATPase regulatory subunit 2
Q9UKF6_M668_M1	2.46771	0.0423932	Q9UKF6	CPSF3	Cleavage and polyadenylation specificity factor subunit 3
P08238_M617_M1	2.66379	0.0424352	P08238	HSP90AB1	Heat shock protein HSP 90-beta
P35579_M879_M1	2.03045	0.0424352	P35579	MYH9	Myosin-9
P46013_M2111_M1	-4.29386	0.0424448	P46013	MKI67	Antigen KI-67
Q15811_M979_M1	1.08077	0.0425291	Q15811	ITSN1	Intersectin-1
Q16181_M339_M1	0.743482	0.0425291	Q16181	2007-09-01	Septin-7
Q8NB46_M359_M1	2.1884	0.0425291	Q8NB46	ANKRD52	Serine/threonine-protein phosphatase 6 regulatory ankyrin repeat subunit C
Q02880_M523_M1	-5.13809	0.0426068	Q02880	TOP2B	DNA topoisomerase 2-beta
P49790_M1155_M1	-3.13901	0.0426668	P49790	NUP153	Nuclear pore complex protein Nup153
Q9NZJ7_M113_M1	-1.4428	0.0428226	Q9NZJ7	MTCH1	Mitochondrial carrier homolog 1
O75909_K357_M1	1.67303	0.0428742	O75909	CCNK	Cyclin-K
P46821_M1759_M1	-1.1623	0.0429871	P46821	MAP1B	Microtubule-associated protein 1B
Q96JM3_M132_M1	1.9064	0.0429871	Q96JM3	CHAMP1	Chromosome alignment-maintaining phosphoprotein 1
P84098_K190_M1	1.96853	0.0432431	P84098	RPL19	60S ribosomal protein L19
Q71DI3_M91_M1	3.37969	0.0432742	Q71DI3	HIST2H3A	Histone H3.2
Q13085_M1604_M1	-2.80505	0.0434321	Q13085	ACACA	Acetyl-CoA carboxylase 1
Q9ULU4_M941_M1	1.1584	0.043443	Q9ULU4	ZMYND8	Protein kinase C-binding protein 1
P06737_M198_M1	-2.61234	0.0434764	P06737	PYGL	Glycogen phosphorylase, liver form
O43395_M469_M1	2.85908	0.0435076	O43395	PRPF3	U4/U6 small nuclear ribonucleoprotein Prp3
P07355_M240_M1	2.25242	0.0435174	P07355	ANXA2	Annexin A2
Q92541_M282_M1	1.36768	0.0435174	Q92541	RTF1	RNA polymerase-associated protein RTF1 homolog
P62910_M69_M1	-1.40376	0.0436895	P62910	RPL32	60S ribosomal protein L32
P43246_M26_M1	-0.768591	0.0439489	P43246	MSH2	DNA mismatch repair protein Msh2
Q92541_M522_M1	2.21683	0.0441155	Q92541	RTF1	RNA polymerase-associated protein RTF1 homolog
Q7L014_M537_M2	3.14796	0.0441272	Q7L014	DDX46	Probable ATP-dependent RNA helicase DDX46
Q15233_M441_M1	-1.33483	0.0441326	Q15233	NONO	Non-POU domain-containing octamer-binding protein
Q14980_K1766_M1	1.16885	0.0442518	Q14980	NUMA1	Nuclear mitotic apparatus protein 1
Q96A35_M23_M1	-1.83043	0.0442518	Q96A35	MRPL24	39S ribosomal protein L24, mitochondrial
P12270_M1269_M1	2.25188	0.0443045	P12270	TPR	Nucleoprotein TPR
Q9BUF5_M73_M1	-3.54726	0.0443524	Q9BUF5	TUBB6	Tubulin beta-6 chain
P46939_M2528_M1	1.85987	0.0444244	P46939	UTRN	Utrophin
Q16836_M248_M1	-1.70125	0.0444244	Q16836	HADH	Hydroxyacyl-coenzyme A dehydrogenase, mitochondrial
P0CG12_M156_M1	-2.73466	0.0444926	P0CG12	CHTF8	Chromosome transmission fidelity protein 8 homolog isoform 2
Q8NC51_K299_M1	0.45467	0.0445263	Q8NC51	SERBP1	Plasminogen activator inhibitor 1 RNA-binding protein
Q9NQX3_M6_M1	2.25101	0.0446402	Q9NQX3	GPHN	Gephyrin
O00763_M2358_M1	-1.95022	0.0446556	O00763	ACACB	Acetyl-CoA carboxylase 2
P08238_K607_M1	0.837286	0.0446556	P08238	HSP90AB1	Heat shock protein HSP 90-beta
P46939_K2205_M1	0.995749	0.0446556	P46939	UTRN	Utrophin
P61204_M134_M1	-1.05825	0.0446556	P61204;P84077	ARF3;ARF1	ADP-ribosylation factor 3;ADP-ribosylation factor 1
P84077_M134_M1	-1.05825	0.0446556	P61204;P84077	ARF3;ARF1	ADP-ribosylation factor 3;ADP-ribosylation factor 1
P61247_M229_M1	-3.25006	0.0446556	P61247	RPS3A	40S ribosomal protein S3a
Q5T5Y3_M1428_M1	2.1084	0.0446556	Q5T5Y3	CAMSAP1	Calmodulin-regulated spectrin-associated protein 1
Q8IWX8_M848_M1	0.972907	0.0446556	Q8IWX8	CHERP	Calcium homeostasis endoplasmic reticulum protein
Q9NP66_M244_M1	-1.45824	0.0446556	Q9NP66	HMG20A	High mobility group protein 20A
Q9ULW0_K256_M1	0.234407	0.0446556	Q9ULW0	TPX2	Targeting protein for Xklp2
Q9Y266_M299_M1	0.673592	0.0446556	Q9Y266	NUDC	Nuclear migration protein nudC
Q9NRW1_M122_M1	-2.51543	0.0446649	Q9NRW1	RAB6B	Ras-related protein Rab-6B
Q9UHI6_M394_M1	1.10554	0.0446894	Q9UHI6	DDX20	Probable ATP-dependent RNA helicase DDX20
Q15003_M12_M1	-2.50452	0.0447362	Q15003	NCAPH	Condensin complex subunit 2
O75665_M750_M1	2.19188	0.04491	O75665	OFD1	Oral-facial-digital syndrome 1 protein
Q13426_M286_M1	1.1904	0.04506	Q13426	XRCC4	DNA repair protein XRCC4
P68371_M73_M1	-1.94523	0.0450859	P68371	TUBB4B	Tubulin beta-4B chain
Q8NE71_M839_M1	-1.3372	0.0451728	Q8NE71	ABCF1	ATP-binding cassette sub-family F member 1
P83731_M91_M1	-1.10361	0.0452232	P83731	RPL24	60S ribosomal protein L24
P29401_M1_M1	-1.42147	0.0453615	P29401	TKT	Transketolase
P49916_M747_M1	-2.90634	0.0455013	P49916	LIG3	DNA ligase 3
Q16555_M78_M1	1.09674	0.0455791	Q16555	DPYSL2	Dihydropyrimidinase-related protein 2
Q9P2J5_M990_M1	1.49746	0.0456417	Q9P2J5	LARS	Leucine--tRNA ligase, cytoplasmic
Q9NQX3_M318_M1	2.57315	0.0456534	Q9NQX3	GPHN	Gephyrin
Q9H9A6_M450_M1	-1.16995	0.0456668	Q9H9A6	LRRC40	Leucine-rich repeat-containing protein 40
Q9BUQ8_M570_M1	0.14107	0.0461995	Q9BUQ8	DDX23	Probable ATP-dependent RNA helicase DDX23
P04406_M175_M1	-3.86201	0.0462046	P04406	GAPDH	Glyceraldehyde-3-phosphate dehydrogenase
P20700_M281_M1	-1.55881	0.0462046	P20700	LMNB1	Lamin-B1
P22626_M79_M2	-3.9655	0.0462046	P22626	HNRNPA2B1	Heterogeneous nuclear ribonucleoproteins A2/B1
P22626_M72_M2	-3.9655	0.0462046	P22626	HNRNPA2B1	Heterogeneous nuclear ribonucleoproteins A2/B1
Q99460_M520_M1	2.1827	0.0462046	Q99460	PSMD1	26S proteasome non-ATPase regulatory subunit 1
O95613_M1685_M1	0.149782	0.0463685	O95613	PCNT	Pericentrin
P23246_M620_M3	-2.32626	0.0463685	P23246	SFPQ	Splicing factor, proline- and glutamine-rich
P23246_M618_M3	-2.32626	0.0463685	P23246	SFPQ	Splicing factor, proline- and glutamine-rich
P23246_M612_M3	-2.32626	0.0463685	P23246	SFPQ	Splicing factor, proline- and glutamine-rich
Q8NG31_M823_M1	0.84142	0.0466109	Q8NG31	CASC5	Protein CASC5
Q9BVA1_M293_M1	-1.60856	0.0466247	Q9BVA1	TUBB2B	Tubulin beta-2B chain
O14654_M746_M2	2.78281	0.0466878	O14654	IRS4	Insulin receptor substrate 4
P53396_M642_M1	-1.28015	0.0467535	P53396	ACLY	ATP-citrate synthase
P78527_M785_M1	-2.39926	0.0467535	P78527	PRKDC	DNA-dependent protein kinase catalytic subunit
P21359_M799_M1	-1.26319	0.0468233	P21359	NF1	Neurofibromin
P23396_M236_M1	-0.706669	0.0468451	P23396	RPS3	40S ribosomal protein S3
P09874_M43_M2	-3.52691	0.0471712	P09874	PARP1	Poly [ADP-ribose] polymerase 1
O43592_M444_M1	-3.58711	0.0471908	O43592	XPOT	Exportin-T
P46109_M172_M1	0.431144	0.0472217	P46109	CRKL	Crk-like protein
Q9H6Z4_K145_M1	0.734287	0.0472217	Q9H6Z4	RANBP3	Ran-binding protein 3
O75663_M48_M2	-3.34188	0.04736	O75663	TIPRL	TIP41-like protein
P17655_M622_M1	0.930376	0.04736	P17655	CAPN2	Calpain-2 catalytic subunit
Q6DKI1_M228_M1	-2.31779	0.04736	Q6DKI1	RPL7L1	60S ribosomal protein L7-like 1
Q8IVW6_M1_M1	0.788522	0.04736	Q8IVW6	ARID3B	AT-rich interactive domain-containing protein 3B
Q8IWX8_M655_M1	1.7764	0.0473702	Q8IWX8	CHERP	Calcium homeostasis endoplasmic reticulum protein
O60256_M296_M1	-1.08022	0.0474621	O60256	PRPSAP2	Phosphoribosyl pyrophosphate synthase-associated protein 2
P33316_M112_M1	-0.6421	0.0475108	P33316	DUT	Deoxyuridine 5'-triphosphate nucleotidohydrolase, mitochondrial
P35579_M1510_M1	2.20097	0.0475108	P35579	MYH9	Myosin-9
P37802_M194_M2	-1.49801	0.0475108	P37802	TAGLN2	Transgelin-2
P37802_M189_M2	-1.49801	0.0475108	P37802	TAGLN2	Transgelin-2
P15924_M599_M1	-2.2744	0.0476652	P15924	DSP	Desmoplakin
Q9Y4E8_M544_M2	2.95415	0.0476652	Q9Y4E8	USP15	Ubiquitin carboxyl-terminal hydrolase 15
Q9Y4E8_M536_M2	2.95415	0.0476652	Q9Y4E8	USP15	Ubiquitin carboxyl-terminal hydrolase 15
P18669_M77_M1	2.08639	0.0476982	P18669	PGAM1	Phosphoglycerate mutase 1
Q96KM6_M252_M1	-1.73813	0.0476982	Q96KM6	ZNF512B	Zinc finger protein 512B
Q9Y2L1_M641_M1	-2.02193	0.0477397	Q9Y2L1	DIS3	Exosome complex exonuclease RRP44
P12004_M229_M1	-2.49368	0.047827	P12004	PCNA	Proliferating cell nuclear antigen
P46013_M2815_M1	-3.66848	0.047827	P46013	MKI67	Antigen KI-67
Q1KMD3_M304_M1	-3.18036	0.047827	Q1KMD3	HNRNPUL2	Heterogeneous nuclear ribonucleoprotein U-like protein 2
Q14C86_M342_M1	2.10686	0.0479342	Q14C86	GAPVD1	GTPase-activating protein and VPS9 domain-containing protein 1
P41208_M19_M1	-2.6706	0.0480468	P41208	CETN2	Centrin-2
Q15417_M193_M1	-6.41231	0.0480526	Q15417	CNN3	Calponin-3
Q13442_M174_M1	3.02122	0.0481101	Q13442	PDAP1	28 kDa heat- and acid-stable phosphoprotein
P07737_M86_M1	1.79994	0.0481435	P07737	PFN1	Profilin-1
Q13185_M140_M2	-3.00685	0.0481562	Q13185	CBX3	Chromobox protein homolog 3
Q13185_M137_M2	-3.00685	0.0481562	Q13185	CBX3	Chromobox protein homolog 3
O15042_M444_M1	3.56762	0.0482389	O15042	U2SURP	U2 snRNP-associated SURP motif-containing protein
P49792_M1778_M1	1.98379	0.0482887	P49792	RANBP2	E3 SUMO-protein ligase RanBP2
O00418_K347_M1	1.96083	0.0483369	O00418	EEF2K	Eukaryotic elongation factor 2 kinase
Q9H8E8_M1_M1	3.19253	0.0484708	Q9H8E8	CSRP2BP	Cysteine-rich protein 2-binding protein
Q01844_M484_M1	-1.52499	0.0484809	Q01844	EWSR1	RNA-binding protein EWS
Q08378_M992_M1	-0.456251	0.048491	Q08378	GOLGA3	Golgin subfamily A member 3
P01966_M33_M1	-2.81583	0.0485813	NaN	NaN	SWISS-PROT:P01966 (Bos taurus) Hemoglobin subunit alpha
P35241_M305_M1	-1.37062	0.0485813	P35241	RDX	Radixin
Q14247_M95_M1	-0.849861	0.0485813	Q14247	CTTN	Src substrate cortactin
Q9BTC8_M223_M1	0.336823	0.0485813	Q9BTC8	MTA3	Metastasis-associated protein MTA3
P46013_M3070_M1	-3.43381	0.0486304	P46013	MKI67	Antigen KI-67
Q9BXJ9_M431_M1	-2.601	0.0486304	Q9BXJ9	NAA15	N-alpha-acetyltransferase 15, NatA auxiliary subunit
A5YKK6_M2154_M1	2.39464	0.0486379	A5YKK6	CNOT1	CCR4-NOT transcription complex subunit 1
P46013_M1119_M1	-3.36962	0.0486752	P46013	MKI67	Antigen KI-67
Q16513_M925_M1	-2.54872	0.0488521	Q16513	PKN2	Serine/threonine-protein kinase N2
Q12874_M1_M1	1.37346	0.048878	Q12874	SF3A3	Splicing factor 3A subunit 3
Q96JH7_M371_M1	2.20389	0.048878	Q96JH7	VCPIP1	Deubiquitinating protein VCIP135
Q9BTC0_M648_M1	2.01356	0.048878	Q9BTC0	DIDO1	Death-inducer obliterator 1
O14964_M151_M1	0.835234	0.048906	O14964	HGS	Hepatocyte growth factor-regulated tyrosine kinase substrate
Q8WWQ0_M1361_M1	-3.20135	0.048927	Q8WWQ0	PHIP	PH-interacting protein
P55884_M769_M1	2.0206	0.0491046	P55884	EIF3B	Eukaryotic translation initiation factor 3 subunit B
Q86T24_K5_M1	0.623967	0.0491046	Q86T24	ZBTB33	Transcriptional regulator Kaiso
Q9UQ35_M2208_M1	2.81827	0.0491046	Q9UQ35	SRRM2	Serine/arginine repetitive matrix protein 2
Q14683_M710_M1	-1.50649	0.0491646	Q14683	SMC1A	Structural maintenance of chromosomes protein 1A
Q9Y265_M364_M1	2.36664	0.0491646	Q9Y265	RUVBL1	RuvB-like 1
Q15545_K40_M1	1.50878	0.049194	Q15545	TAF7	Transcription initiation factor TFIID subunit 7
Q15154_M1690_M1	2.39909	0.0493311	Q15154	PCM1	Pericentriolar material 1 protein
P09012_M72_M1	1.38583	0.0493675	P09012	SNRPA	U1 small nuclear ribonucleoprotein A
P14866_M426_M2	-3.69319	0.0493675	P14866	HNRNPL	Heterogeneous nuclear ribonucleoprotein L
P14866_M423_M2	-3.69319	0.0493675	P14866	HNRNPL	Heterogeneous nuclear ribonucleoprotein L
Q9HCS7_M29_M1	1.65653	0.0493675	Q9HCS7	XAB2	Pre-mRNA-splicing factor SYF1
P04264_M296_M1	-3.18579	0.0493838	NaN	NaN	SWISS-PROT:P04264 Tax_Id=9606 Gene_Symbol=KRT1 Keratin, type II cytoskeletal 1
P60709_M44_M1	-1.95485	0.0493838	P60709;;P63261	ACTB;;ACTG1	Actin, cytoplasmic 1;SWISS-PROT:P60712 (Bos taurus) Actin, cytoplasmic 1;Actin, cytoplasmic 2
P60712_M44_M1	-1.95485	0.0493838	P60709;;P63261	ACTB;;ACTG1	Actin, cytoplasmic 1;SWISS-PROT:P60712 (Bos taurus) Actin, cytoplasmic 1;Actin, cytoplasmic 2
P63261_M44_M1	-1.95485	0.0493838	P60709;;P63261	ACTB;;ACTG1	Actin, cytoplasmic 1;SWISS-PROT:P60712 (Bos taurus) Actin, cytoplasmic 1;Actin, cytoplasmic 2
Q9H6S0_M1094_M1	1.04889	0.0493838	Q9H6S0	YTHDC2	Probable ATP-dependent RNA helicase YTHDC2
P09622_M361_M1	-2.57185	0.0494836	P09622	DLD	Dihydrolipoyl dehydrogenase, mitochondrial
Q13435_M775_M1	1.52309	0.0496475	Q13435	SF3B2	Splicing factor 3B subunit 2
Q8WXI9_M107_M1	0.689873	0.0497138	Q8WXI9	GATAD2B	Transcriptional repressor p66-beta
Q96GM5_M466_M1	0.805234	0.0497138	Q96GM5	SMARCD1	SWI/SNF-related matrix-associated actin-dependent regulator of chromatin subfamily D member 1
Q9BQG0_M128_M1	1.74927	0.0497138	Q9BQG0	MYBBP1A	Myb-binding protein 1A
Q5VT06_M2338_M1	-2.32258	0.0498391	Q5VT06	CEP350	Centrosome-associated protein 350
P12270_K390_M1	1.07873	0.0502425	P12270	TPR	Nucleoprotein TPR
O14654_M744_M1	2.41502	0.0502657	O14654	IRS4	Insulin receptor substrate 4
P46777_M208_M2	-2.72874	0.0502657	P46777	RPL5	60S ribosomal protein L5
P46777_M200_M2	-2.72874	0.0502657	P46777	RPL5	60S ribosomal protein L5
P78527_M901_M1	-0.882344	0.0502657	P78527	PRKDC	DNA-dependent protein kinase catalytic subunit
Q13085_M79_M1	-2.79159	0.0502885	Q13085	ACACA	Acetyl-CoA carboxylase 1
Q8N3C0_M63_M1	2.12708	0.0503033	Q8N3C0	ASCC3	Activating signal cointegrator 1 complex subunit 3
P08243_M345_M1	-2.52749	0.0503218	P08243	ASNS	Asparagine synthetase [glutamine-hydrolyzing]
P30101_M434_M1	-3.30205	0.0503429	P30101	PDIA3	Protein disulfide-isomerase A3
P78344_M816_M1	1.38393	0.0503429	P78344	EIF4G2	Eukaryotic translation initiation factor 4 gamma 2
Q13347_M202_M1	1.45926	0.0503429	Q13347	EIF3I	Eukaryotic translation initiation factor 3 subunit I
Q9NSE4_M73_M1	-2.44793	0.0503429	Q9NSE4	IARS2	Isoleucine--tRNA ligase, mitochondrial
P50747_M578_M1	1.21774	0.0504559	P50747	HLCS	Biotin--protein ligase
Q8IX01_M962_M1	2.42311	0.0504767	Q8IX01	SUGP2	SURP and G-patch domain-containing protein 2
Q9UHD2_M414_M1	1.54798	0.0505015	Q9UHD2	TBK1	Serine/threonine-protein kinase TBK1
Q14247_M129_M1	-1.19409	0.0505904	Q14247	CTTN	Src substrate cortactin
P37840_K43_M1	1.87701	0.0505941	P37840	SNCA	Alpha-synuclein
Q12906_M34_M1	-3.31015	0.0506509	Q12906	ILF3	Interleukin enhancer-binding factor 3
O43707_M883_M1	1.2955	0.0507963	O43707	ACTN4	Alpha-actinin-4
Q02543_M127_M1	-1.38071	0.0509855	Q02543	RPL18A	60S ribosomal protein L18a
P08237_M415_M2	-1.74369	0.0510713	P08237	PFKM	ATP-dependent 6-phosphofructokinase, muscle type
P08237_M406_M2	-1.74369	0.0510713	P08237	PFKM	ATP-dependent 6-phosphofructokinase, muscle type
Q7Z569_M203_M1	2.24909	0.0510713	Q7Z569	BRAP	BRCA1-associated protein
P46013_M1296_M1	-3.87787	0.0512701	P46013	MKI67	Antigen KI-67
P46778_M31_M1	-1.1147	0.0512826	P46778	RPL21	60S ribosomal protein L21
P08559_M229_M1	-2.13679	0.0513999	P08559	PDHA1	Pyruvate dehydrogenase E1 component subunit alpha, somatic form, mitochondrial
O75152_M675_M1	-0.589256	0.0514879	O75152	ZC3H11A	Zinc finger CCCH domain-containing protein 11A
Q15020_M765_M1	1.85619	0.0518018	Q15020	SART3	Squamous cell carcinoma antigen recognized by T-cells 3
Q9UHD8_K156_M1	0.91395	0.0518018	Q9UHD8	2009-09-01	Septin-9
Q9UMN6_M885_M1	2.06503	0.0518998	Q9UMN6	KMT2B	Histone-lysine N-methyltransferase 2B
O15084_M312_M1	-1.71122	0.0519122	O15084	ANKRD28	Serine/threonine-protein phosphatase 6 regulatory ankyrin repeat subunit A
O15347_M130_M1	-2.53467	0.0519122	O15347	HMGB3	High mobility group protein B3
P18754_M163_M1	-4.64811	0.0519122	P18754	RCC1	Regulator of chromosome condensation
Q14204_M505_M1	-1.66743	0.0521109	Q14204	DYNC1H1	Cytoplasmic dynein 1 heavy chain 1
Q9Y4L1_M56_M1	-2.19326	0.0522459	Q9Y4L1	HYOU1	Hypoxia up-regulated protein 1
Q00059_M127_M1	-2.98197	0.0523288	Q00059	TFAM	Transcription factor A, mitochondrial
Q9Y3Y2_M224_M1	-3.69513	0.0523288	Q9Y3Y2	CHTOP	Chromatin target of PRMT1 protein
P55809_M111_M1	-3.00641	0.0525448	P55809	OXCT1	Succinyl-CoA:3-ketoacid coenzyme A transferase 1, mitochondrial
O14950_M130_M1	-2.33341	0.0525578	O14950;P19105	MYL12B;MYL12A	Myosin regulatory light chain 12B;Myosin regulatory light chain 12A
P19105_M129_M1	-2.33341	0.0525578	O14950;P19105	MYL12B;MYL12A	Myosin regulatory light chain 12B;Myosin regulatory light chain 12A
P46013_M3048_M1	-4.0942	0.0525578	P46013	MKI67	Antigen KI-67
Q9H6U6_M866_M1	1.43861	0.0525578	Q9H6U6	BCAS3	Breast carcinoma-amplified sequence 3
P52907_M59_M1	-2.82507	0.0528366	P52907	CAPZA1	F-actin-capping protein subunit alpha-1
Q9H0A0_M800_M1	-0.766037	0.053067	Q9H0A0	NAT10	RNA cytidine acetyltransferase
Q96PK6_M70_M1	-4.19599	0.0531325	Q96PK6	RBM14	RNA-binding protein 14
Q99729_M71_M1	-3.20186	0.0531325	Q99729	HNRNPAB	Heterogeneous nuclear ribonucleoprotein A/B
P14866_M426_M1	-4.87112	0.0531811	P14866	HNRNPL	Heterogeneous nuclear ribonucleoprotein L
Q6Y7W6_K667_M1	2.25295	0.0531811	Q6Y7W6	GIGYF2	PERQ amino acid-rich with GYF domain-containing protein 2
O15042_M398_M1	2.36488	0.0536811	O15042	U2SURP	U2 snRNP-associated SURP motif-containing protein
O43399_M22_M1	2.51498	0.0536811	O43399	TPD52L2	Tumor protein D54
O75400_M419_M1	0.522775	0.0536811	O75400	PRPF40A	Pre-mRNA-processing factor 40 homolog A
P60842_M306_M2	-1.98909	0.0536811	P60842	EIF4A1	Eukaryotic initiation factor 4A-I
P60842_M302_M2	-1.98909	0.0536811	P60842	EIF4A1	Eukaryotic initiation factor 4A-I
Q02978_M303_M1	-2.5347	0.0536811	Q02978	SLC25A11	Mitochondrial 2-oxoglutarate/malate carrier protein
Q14566_M527_M1	-2.13241	0.0536811	Q14566	MCM6	DNA replication licensing factor MCM6
Q8N3C0_M1765_M1	-2.31989	0.0536811	Q8N3C0	ASCC3	Activating signal cointegrator 1 complex subunit 3
Q8WWQ0_M1406_M1	-1.79396	0.0536811	Q8WWQ0	PHIP	PH-interacting protein
P50990_M266_M1	0.154295	0.0537586	P50990	CCT8	T-complex protein 1 subunit theta
Q8IWZ3_M1363_M1	1.77696	0.0537728	Q8IWZ3	ANKHD1	Ankyrin repeat and KH domain-containing protein 1
P09874_M682_M2	-4.1848	0.0539999	P09874	PARP1	Poly [ADP-ribose] polymerase 1
P09874_M675_M2	-4.1848	0.0539999	P09874	PARP1	Poly [ADP-ribose] polymerase 1
Q9H2P0_M722_M1	1.62429	0.0542249	Q9H2P0	ADNP	Activity-dependent neuroprotector homeobox protein
Q5SSJ5_M39_M1	-1.75425	0.0543132	Q5SSJ5	HP1BP3	Heterochromatin protein 1-binding protein 3
Q6UN15_K235_M1	2.57114	0.0543492	Q6UN15	FIP1L1	Pre-mRNA 3'-end-processing factor FIP1
O75663_M42_M2	-2.05449	0.054498	O75663	TIPRL	TIP41-like protein
Q96HC4_M26_M1	1.46341	0.0545964	Q96HC4	PDLIM5	PDZ and LIM domain protein 5
Q9UIG0_M967_M1	-1.68978	0.0545964	Q9UIG0	BAZ1B	Tyrosine-protein kinase BAZ1B
O15027_M1545_M1	3.85885	0.0546689	O15027	SEC16A	Protein transport protein Sec16A
P50991_M272_M2	-2.0353	0.0546689	P50991	CCT4	T-complex protein 1 subunit delta
P50991_M260_M2	-2.0353	0.0546689	P50991	CCT4	T-complex protein 1 subunit delta
Q9BY89_M1153_M1	0.733522	0.0546689	Q9BY89	KIAA1671	Uncharacterized protein KIAA1671
P39023_M216_M1	-0.678847	0.0547647	P39023	RPL3	60S ribosomal protein L3
O95239_K878_M1	8.83176	0.0548065	O95239	KIF4A	Chromosome-associated kinesin KIF4A
Q8IVW6_M25_M1	2.46445	0.0548065	Q8IVW6	ARID3B	AT-rich interactive domain-containing protein 3B
Q9H5I1_M61_M1	-1.79051	0.0548591	Q9H5I1	SUV39H2	Histone-lysine N-methyltransferase SUV39H2
Q9H2G2_M868_M1	1.74817	0.0549203	Q9H2G2	SLK	STE20-like serine/threonine-protein kinase
Q8IX01_M314_M1	1.6025	0.0550751	Q8IX01	SUGP2	SURP and G-patch domain-containing protein 2
P22626_M79_M1	-5.20116	0.0551719	P22626	HNRNPA2B1	Heterogeneous nuclear ribonucleoproteins A2/B1
P49368_M2_M2	-2.38478	0.0551719	P49368	CCT3	T-complex protein 1 subunit gamma
P49368_M1_M2	-2.38478	0.0551719	P49368	CCT3	T-complex protein 1 subunit gamma
P49327_M1503_M1	-0.974909	0.0552304	P49327	FASN	Fatty acid synthase
Q09666_M1581_M1	-2.20633	0.0552486	Q09666	AHNAK	Neuroblast differentiation-associated protein AHNAK
P07355_M300_M1	-1.09581	0.0553789	P07355	ANXA2	Annexin A2
P14923_M471_M1	-0.729595	0.0553789	P14923	JUP	Junction plakoglobin
P51991_M1_M1	-4.17776	0.0553789	P51991	HNRNPA3	Heterogeneous nuclear ribonucleoprotein A3
Q9H6T3_M160_M1	0.551288	0.0553789	Q9H6T3	RPAP3	RNA polymerase II-associated protein 3
P09874_M682_M1	-3.78663	0.0553915	P09874	PARP1	Poly [ADP-ribose] polymerase 1
[truncated: 2,858 more rows]

## Sheet: Automated
Comparison of biotinylation sites after BioID of cell lines expressing either PSMA4-BirA* or BirA* using the automated workflow.
PTM.site	log2 FC	Qvalue	UniProtIds	Genes	ProteinDescriptions
Q13200_K8_M1	6.92273	9.6038e-08	Q13200	PSMD2	26S proteasome non-ATPase regulatory subunit 2
P25789_K222_M1	10.9107	2.89307e-06	P25789	PSMA4	Proteasome subunit alpha type-4
Q9H098_K90_M1	1.72052	5.70349e-06	Q9H098	FAM107B	Protein FAM107B
O75376_K1428_M1	3.85832	1.10057e-05	O75376	NCOR1	Nuclear receptor corepressor 1
P25789_K127_M1	8.12443	1.1797e-05	P25789	PSMA4	Proteasome subunit alpha type-4
P25789_K195_M1	4.88146	1.2163e-05	P25789	PSMA4	Proteasome subunit alpha type-4
Q9BT78_K137_M1	5.89651	1.2163e-05	Q9BT78	COPS4	COP9 signalosome complex subunit 4
P22626_K3_M1	5.32925	1.2368e-05	P22626	HNRNPA2B1	Heterogeneous nuclear ribonucleoproteins A2/B1
P25789_K231_M1	6.08681	1.2368e-05	P25789	PSMA4	Proteasome subunit alpha type-4
Q9NP66_K177_M1	4.30125	1.2368e-05	Q9NP66	HMG20A	High mobility group protein 20A
O14737_K20_M1	2.2216	1.83808e-05	O14737	PDCD5	Programmed cell death protein 5
Q15154_K399_M1	3.23734	1.83808e-05	Q15154	PCM1	Pericentriolar material 1 protein
Q15459_K533_M1	4.75388	1.87407e-05	Q15459	SF3A1	Splicing factor 3A subunit 1
Q96M89_K19_M1	5.58879	2.23435e-05	Q96M89	CCDC138	Coiled-coil domain-containing protein 138
Q9GZU8_K13_M1	7.13436	2.23435e-05	Q9GZU8	PSME3IP1	PSME3-interacting protein
Q9GZU8_K151_M1	6.14686	2.23435e-05	Q9GZU8	PSME3IP1	PSME3-interacting protein
P06748_K267_M1	5.91547	2.74169e-05	P06748	NPM1	Nucleophosmin
Q9UI95_K162_M1	4.33963	3.09019e-05	Q9UI95	MAD2L2	Mitotic spindle assembly checkpoint protein MAD2B
O43242_K54_M1	6.49337	3.11149e-05	O43242	PSMD3	26S proteasome non-ATPase regulatory subunit 3
P25789_K238_M1	5.67322	3.16216e-05	P25789	PSMA4	Proteasome subunit alpha type-4
Q15652_K707_M1	1.65937	3.45042e-05	Q15652	JMJD1C	Probable JmjC domain-containing histone demethylation protein 2C
O75665_K963_M1	3.95321	3.76255e-05	O75665	OFD1	Oral-facial-digital syndrome 1 protein
Q13200_K31_M1	6.97719	3.76255e-05	Q13200	PSMD2	26S proteasome non-ATPase regulatory subunit 2
P61289_K6_M1	5.62404	3.86603e-05	P61289	PSME3	Proteasome activator complex subunit 3
Q8WXI9_K44_M1	2.47951	4.0395e-05	Q8WXI9	GATAD2B	Transcriptional repressor p66-beta
P49773_K21_M1	2.45429	4.22497e-05	P49773	HINT1	Adenosine 5'-monophosphoramidase HINT1
P37802_K17_M1	1.39102	4.22565e-05	P37802	TAGLN2	Transgelin-2
Q96I25_K24_M1	5.45226	4.22565e-05	Q96I25	RBM17	Splicing factor 45
Q8WW12_K70_M1	4.33143	4.7322e-05	Q8WW12	PCNP	PEST proteolytic signal-containing nuclear protein
P25789_K231_M2	4.85654	5.3154e-05	P25789	PSMA4	Proteasome subunit alpha type-4
P25789_K229_M2	4.85654	5.3154e-05	P25789	PSMA4	Proteasome subunit alpha type-4
O43242_K16_M1	5.78843	5.43805e-05	O43242	PSMD3	26S proteasome non-ATPase regulatory subunit 3
Q96NC0_K64_M1	1.83042	5.43805e-05	Q96NC0	ZMAT2	Zinc finger matrin-type protein 2
Q9P0K7_K504_M1	1.26354	5.62862e-05	Q9P0K7	RAI14	Ankycorbin
Q14677_K6_M1	3.22969	5.72562e-05	Q14677	CLINT1	Clathrin interactor 1
O00750_K201_M1	4.49133	5.81989e-05	O00750	PIK3C2B	Phosphatidylinositol 4-phosphate 3-kinase C2 domain-containing subunit beta
O75528_K129_M1	3.5408	5.92366e-05	O75528	TADA3	Transcriptional adapter 3
P25685_K195_M1	1.65534	5.92366e-05	P25685	DNAJB1	DnaJ homolog subfamily B member 1
Q13442_K95_M1	1.35557	6.15535e-05	Q13442	PDAP1	28 kDa heat- and acid-stable phosphoprotein
Q9UKV3_K823_M1	3.25565	6.20129e-05	Q9UKV3	ACIN1	Apoptotic chromatin condensation inducer in the nucleus
Q8NC51_K327_M1	4.53968	6.34302e-05	Q8NC51	SERBP1	Plasminogen activator inhibitor 1 RNA-binding protein
Q8NI27_K1432_M1	1.9111	6.60027e-05	Q8NI27	THOC2	THO complex subunit 2
Q96CT7_K94_M1	1.56249	6.65399e-05	Q96CT7	CCDC124	Coiled-coil domain-containing protein 124
O60716_K25_M1	5.30565	7.44625e-05	O60716	CTNND1	Catenin delta-1
Q14738_K583_M1	3.73961	7.66637e-05	Q14738	PPP2R5D	Serine/threonine-protein phosphatase 2A 56 kDa regulatory subunit delta isoform
P62304_K9_M1	4.38492	7.67287e-05	P62304	SNRPE	Small nuclear ribonucleoprotein E
P15924_K1033_M1	1.63646	7.88003e-05	P15924	DSP	Desmoplakin
P35998_K34_M1	4.84761	7.91808e-05	P35998	PSMC2	26S proteasome regulatory subunit 7
Q96K17_K8_M1	0.954485	7.91808e-05	Q96K17	BTF3L4	Transcription factor BTF3 homolog 4
Q13435_K275_M1	1.43634	8.46926e-05	Q13435	SF3B2	Splicing factor 3B subunit 2
Q6UUV9_K47_M1	2.99498	8.46926e-05	Q6UUV9	CRTC1	CREB-regulated transcription coactivator 1
Q15154_K658_M1	3.50477	8.86217e-05	Q15154	PCM1	Pericentriolar material 1 protein
P48634_K49_M1	3.52403	9.23232e-05	P48634	PRRC2A	Protein PRRC2A
Q13435_K486_M1	3.74913	9.90119e-05	Q13435	SF3B2	Splicing factor 3B subunit 2
Q9UHR5_K205_M1	1.13763	9.90119e-05	Q9UHR5	SAP30BP	SAP30-binding protein
Q13442_K132_M1	1.56116	0.000103038	Q13442	PDAP1	28 kDa heat- and acid-stable phosphoprotein
Q15836_K35_M1	0.704348	0.000103038	Q15836	VAMP3	Vesicle-associated membrane protein 3
Q9UGP4_K54_M1	3.2558	0.000103038	Q9UGP4	LIMD1	LIM domain-containing protein 1
Q9GZU8_K65_M1	3.8672	0.000105922	Q9GZU8	PSME3IP1	PSME3-interacting protein
Q15233_K243_M1	3.61261	0.000106959	Q15233	NONO	Non-POU domain-containing octamer-binding protein
Q7L014_K907_M1	1.95512	0.000112291	Q7L014	DDX46	Probable ATP-dependent RNA helicase DDX46
O43290_K657_M1	4.2158	0.000113382	O43290	SART1	U4/U6.U5 tri-snRNP-associated protein 1
O60563_K485_M1	1.888	0.000113784	O60563	CCNT1	Cyclin-T1
Q5SW79_K111_M1	3.7596	0.00011431	Q5SW79	CEP170	Centrosomal protein of 170 kDa
Q05682_K674_M1	3.74241	0.000114365	Q05682	CALD1	Caldesmon
P51610_K836_M1	4.15615	0.000116362	P51610	HCFC1	Host cell factor 1
Q7Z6E9_K1169_M1	3.3173	0.000118763	Q7Z6E9	RBBP6	E3 ubiquitin-protein ligase RBBP6
O75533_K141_M1	4.0076	0.000120221	O75533	SF3B1	Splicing factor 3B subunit 1
O43242_K2_M1	4.37422	0.000122123	O43242	PSMD3	26S proteasome non-ATPase regulatory subunit 3
P16949_K53_M1	1.66525	0.000122984	P16949	STMN1	Stathmin
A6NKD9_K277_M1	1.71909	0.000126203	A6NKD9	CCDC85C	Coiled-coil domain-containing protein 85C
P12270_K390_M1	1.80158	0.000126203	P12270	TPR	Nucleoprotein TPR
P61024_K4_M1	4.65061	0.000126203	P61024	CKS1B	Cyclin-dependent kinases regulatory subunit 1
Q96AE4_K44_M1	3.01149	0.000126203	Q96AE4	FUBP1	Far upstream element-binding protein 1
Q5VZ89_K1190_M1	2.0942	0.00012895	Q5VZ89	DENND4C	DENN domain-containing protein 4C
P16949_K119_M1	1.28552	0.000135033	P16949	STMN1	Stathmin
Q05682_K645_M1	2.13627	0.000135033	Q05682	CALD1	Caldesmon
Q9NYF8_K536_M1	3.53285	0.000139145	Q9NYF8	BCLAF1	Bcl-2-associated transcription factor 1
O14964_K551_M1	3.50816	0.000139229	O14964	HGS	Hepatocyte growth factor-regulated tyrosine kinase substrate
P35998_K20_M1	4.12583	0.000139229	P35998	PSMC2	26S proteasome regulatory subunit 7
Q9HCK8_K313_M1	1.56595	0.000139229	Q9HCK8	CHD8	Chromodomain-helicase-DNA-binding protein 8
Q9UEE9_K167_M1	1.55517	0.000142763	Q9UEE9	CFDP1	Craniofacial development protein 1
Q6I9Y2_K124_M1	2.4715	0.000152232	Q6I9Y2	THOC7	THO complex subunit 7 homolog
Q92997_K5_M1	2.68048	0.000152232	Q92997	DVL3	Segment polarity protein dishevelled homolog DVL-3
P25789_K199_M1	4.10861	0.000153726	P25789	PSMA4	Proteasome subunit alpha type-4
P33240_K567_M1	1.69536	0.000153726	P33240	CSTF2	Cleavage stimulation factor subunit 2
Q14677_K283_M1	3.13857	0.000153726	Q14677	CLINT1	Clathrin interactor 1
Q6ZUT1_K8_M1	1.83452	0.000153726	Q6ZUT1	NKAPD1	Uncharacterized protein NKAPD1
P50990_K260_M1	1.47991	0.000154698	P50990	CCT8	T-complex protein 1 subunit theta
P61081_K8_M1	1.34997	0.000158739	P61081	UBE2M	NEDD8-conjugating enzyme Ubc12
Q8TCU4_K1717_M1	4.68294	0.000159918	Q8TCU4	ALMS1	Alstrom syndrome protein 1
Q96T58_K1874_M1	4.62896	0.000160912	Q96T58	SPEN	Msx2-interacting protein
P49750_K1652_M1	4.55369	0.00016204	P49750	YLPM1	YLP motif-containing protein 1
Q96A49_K98_M1	1.34572	0.00016204	Q96A49	SYAP1	Synapse-associated protein 1
Q9BRZ2_K270_M1	2.79573	0.00016204	Q9BRZ2	TRIM56	E3 ubiquitin-protein ligase TRIM56
Q9GZU8_K74_M1	3.2237	0.000170132	Q9GZU8	PSME3IP1	PSME3-interacting protein
O15042_K88_M1	3.99863	0.000175128	O15042	U2SURP	U2 snRNP-associated SURP motif-containing protein
O95456_K55_M1	2.5822	0.000175128	O95456	PSMG1	Proteasome assembly chaperone 1
P25789_K210_M1	8.40832	0.000175128	P25789	PSMA4	Proteasome subunit alpha type-4
Q16637_K45_M1	4.35218	0.000181377	Q16637	SMN1	Survival motor neuron protein
Q8WWM7_K547_M1	2.92559	0.000184578	Q8WWM7	ATXN2L	Ataxin-2-like protein
Q96AY4_K2361_M1	3.82542	0.000190248	Q96AY4	TTC28	Tetratricopeptide repeat protein 28
Q14008_K1981_M1	1.6262	0.000193382	Q14008	CKAP5	Cytoskeleton-associated protein 5
Q14980_K186_M1	3.16109	0.000212464	Q14980	NUMA1	Nuclear mitotic apparatus protein 1
Q6PKG0_K152_M1	3.31737	0.00021332	Q6PKG0	LARP1	La-related protein 1
P63313_K15_M1	2.98991	0.000215687	P63313	TMSB10	Thymosin beta-10
Q15056_K80_M1	2.51459	0.000222303	Q15056	EIF4H	Eukaryotic translation initiation factor 4H
Q9Y2J2_K1027_M1	3.37861	0.000223042	Q9Y2J2	EPB41L3	Band 4.1-like protein 3
Q96DF8_K345_M1	3.55359	0.000223279	Q96DF8	ESS2	Splicing factor ESS-2 homolog
Q96T58_K2617_M1	3.18499	0.000233253	Q96T58	SPEN	Msx2-interacting protein
P78527_K828_M1	3.68381	0.000236988	P78527	PRKDC	DNA-dependent protein kinase catalytic subunit
P16949_K43_M1	3.58934	0.000248331	P16949	STMN1	Stathmin
P22234_K235_M1	3.65088	0.000253366	P22234	PAICS	Multifunctional protein ADE2
P78371_K50_M1	3.8701	0.000258063	P78371	CCT2	T-complex protein 1 subunit beta
P43487_K183_M1	0.907963	0.000266853	P43487	RANBP1	Ran-specific GTPase-activating protein
P16949_K100_M1	2.76104	0.000273521	P16949	STMN1	Stathmin
Q9H5V9_K128_M1	1.30541	0.000282267	Q9H5V9	STEEP1	STING ER exit protein
Q9H1K0_K123_M1	2.62886	0.000285765	Q9H1K0	RBSN	Rabenosyn-5
Q8ND56_K317_M1	1.74664	0.000285889	Q8ND56	LSM14A	Protein LSM14 homolog A
Q14677_K260_M1	3.03353	0.000287253	Q14677	CLINT1	Clathrin interactor 1
P55081_K324_M1	3.76906	0.000294726	P55081	MFAP1	Microfibrillar-associated protein 1
Q04637_K1188_M1	2.41738	0.000300343	Q04637	EIF4G1	Eukaryotic translation initiation factor 4 gamma 1
O95793_K382_M1	3.09927	0.000301905	O95793	STAU1	Double-stranded RNA-binding protein Staufen homolog 1
P62304_K12_M1	2.35498	0.000305563	P62304	SNRPE	Small nuclear ribonucleoprotein E
Q14320_K32_M1	2.95548	0.000309008	Q14320	FAM50A	Protein FAM50A
Q96C19_K197_M1	1.49521	0.000309008	Q96C19	EFHD2	EF-hand domain-containing protein D2
Q9UHX1_K454_M1	4.62073	0.000309008	Q9UHX1	PUF60	Poly(U)-binding-splicing factor PUF60
Q8NC51_K321_M1	1.96762	0.000319157	Q8NC51	SERBP1	Plasminogen activator inhibitor 1 RNA-binding protein
Q9P013_K40_M1	1.77316	0.000319157	Q9P013	CWC15	Spliceosome-associated protein CWC15 homolog
P46939_K2205_M1	1.72854	0.000319909	P46939	UTRN	Utrophin
Q9NYF8_K462_M1	3.17881	0.000321884	Q9NYF8	BCLAF1	Bcl-2-associated transcription factor 1
P35579_K1918_M1	1.1815	0.000326552	P35579	MYH9	Myosin-9
P55010_K224_M1	1.14922	0.000326552	P55010	EIF5	Eukaryotic translation initiation factor 5
P48634_K788_M1	3.56375	0.000335139	P48634	PRRC2A	Protein PRRC2A
Q15154_K393_M1	3.61146	0.000337461	Q15154	PCM1	Pericentriolar material 1 protein
Q9NVU7_K558_M1	0.458664	0.000337461	Q9NVU7	SDAD1	Protein SDA1 homolog
P27540_K128_M1	3.7986	0.000344347	P27540	ARNT	Aryl hydrocarbon receptor nuclear translocator
P05455_K354_M1	3.08006	0.000389331	P05455	SSB	Lupus La protein
Q8NC51_K122_M1	0.833774	0.000391869	Q8NC51	SERBP1	Plasminogen activator inhibitor 1 RNA-binding protein
P27816_K269_M1	1.64556	0.000394704	P27816	MAP4	Microtubule-associated protein 4
Q7Z6K5_K101_M1	0.980786	0.000395827	Q7Z6K5	ARPIN	Arpin
Q13561_K146_M1	5.47873	0.000396387	Q13561	DCTN2	Dynactin subunit 2
Q6UN15_K235_M1	4.96943	0.000396387	Q6UN15	FIP1L1	Pre-mRNA 3'-end-processing factor FIP1
Q9H0L4_K194_M1	2.03748	0.000400168	Q9H0L4	CSTF2T	Cleavage stimulation factor subunit 2 tau variant
Q96BY7_K261_M1	2.68617	0.000403832	Q96BY7	ATG2B	Autophagy-related protein 2 homolog B
Q147X3_K104_M1	2.92014	0.000411272	Q147X3	NAA30	N-alpha-acetyltransferase 30
Q14687_K624_M1	2.50242	0.000412825	Q14687	GSE1	Genetic suppressor element 1
P46821_K1769_M1	2.71991	0.00042501	P46821	MAP1B	Microtubule-associated protein 1B
Q8TEQ6_K823_M1	1.06178	0.000440981	Q8TEQ6	GEMIN5	Gem-associated protein 5
P22392_K49_M1	2.9953	0.000441823	P22392	NME2	Nucleoside diphosphate kinase B
P35637_K365_M1	2.76712	0.00044632	P35637	FUS	RNA-binding protein FUS
Q96I24_K32_M1	4.32451	0.000454776	Q96I24	FUBP3	Far upstream element-binding protein 3
Q9H2G2_K1223_M1	3.70424	0.000454776	Q9H2G2	SLK	STE20-like serine/threonine-protein kinase
Q15545_K40_M1	1.31716	0.000459015	Q15545	TAF7	Transcription initiation factor TFIID subunit 7
Q96JH7_K698_M1	0.86565	0.000481668	Q96JH7	VCPIP1	Deubiquitinating protein VCPIP1
O15042_K82_M1	4.70899	0.000484912	O15042	U2SURP	U2 snRNP-associated SURP motif-containing protein
Q7Z4V5_K554_M1	1.92634	0.000497572	Q7Z4V5	HDGFL2	Hepatoma-derived growth factor-related protein 2
Q05682_K713_M1	3.90305	0.000499482	Q05682	CALD1	Caldesmon
Q7L014_K903_M1	2.96102	0.000508839	Q7L014	DDX46	Probable ATP-dependent RNA helicase DDX46
Q9NZZ3_K103_M1	2.54213	0.000508839	Q9NZZ3	CHMP5	Charged multivesicular body protein 5
Q9H307_K212_M1	1.74309	0.000509867	Q9H307	PNN	Pinin
A6NKT7_K1190_M1	1.8315	0.00051637	A6NKT7	RGPD3	RanBP2-like and GRIP domain-containing protein 3
P07355_K49_M1	2.31999	0.00051637	P07355	ANXA2	Annexin A2
P41208_K108_M1	3.52308	0.00051637	P41208	CETN2	Centrin-2
Q5JSH3_K73_M1	2.61909	0.00052747	Q5JSH3	WDR44	WD repeat-containing protein 44
Q9Y520_K215_M1	2.59004	0.000543596	Q9Y520	PRRC2C	Protein PRRC2C
O95793_K155_M1	3.17636	0.00055224	O95793	STAU1	Double-stranded RNA-binding protein Staufen homolog 1
P52597_K224_M1	1.67533	0.000563734	P52597	HNRNPF	Heterogeneous nuclear ribonucleoprotein F
Q9Y2W1_K879_M1	2.92264	0.000568645	Q9Y2W1	THRAP3	Thyroid hormone receptor-associated protein 3
Q8WX93_K659_M1	3.54531	0.000570211	Q8WX93	PALLD	Palladin
Q15233_K5_M1	3.49385	0.000571624	Q15233	NONO	Non-POU domain-containing octamer-binding protein
Q9BQ61_K146_M1	1.50555	0.000571624	Q9BQ61	TRIR	Telomerase RNA component interacting RNase
P33240_K189_M1	2.41969	0.000581255	P33240	CSTF2	Cleavage stimulation factor subunit 2
Q8WZA0_K176_M1	2.49259	0.000581255	Q8WZA0	LZIC	Protein LZIC
O75909_K357_M1	3.82636	0.000604697	O75909	CCNK	Cyclin-K
Q8NBT2_K70_M1	2.21266	0.000609371	Q8NBT2	SPC24	Kinetochore protein Spc24
Q9Y295_K213_M1	2.51594	0.000609371	Q9Y295	DRG1	Developmentally-regulated GTP-binding protein 1
Q9Y5K6_K253_M1	2.7327	0.000609371	Q9Y5K6	CD2AP	CD2-associated protein
Q9UBB9_K277_M1	3.44797	0.000617024	Q9UBB9	TFIP11	Tuftelin-interacting protein 11
P35579_K8_M1	4.10735	0.000618624	P35579	MYH9	Myosin-9
Q13330_K631_M1	1.83872	0.000649689	Q13330	MTA1	Metastasis-associated protein MTA1
P48382_K564_M1	3.27768	0.000653567	P48382	RFX5	DNA-binding protein RFX5
O43768_K89_M1	4.67837	0.000656572	O43768	ENSA	Alpha-endosulfine
Q8IWC1_K787_M1	1.93645	0.000658564	Q8IWC1	MAP7D3	MAP7 domain-containing protein 3
Q9H814_K339_M1	2.38783	0.00066077	Q9H814	PHAX	Phosphorylated adapter RNA export protein
Q8N954_K105_M1	4.10873	0.000664007	Q8N954	GPATCH11	G patch domain-containing protein 11
Q86UV5_K929_M1	1.95339	0.000668181	Q86UV5	USP48	Ubiquitin carboxyl-terminal hydrolase 48
Q8NC51_K240_M1	1.43862	0.000672681	Q8NC51	SERBP1	Plasminogen activator inhibitor 1 RNA-binding protein
O14737_K110_M1	1.59312	0.000690647	O14737	PDCD5	Programmed cell death protein 5
Q9UBB9_K267_M1	3.46266	0.000690647	Q9UBB9	TFIP11	Tuftelin-interacting protein 11
P0DMV8_K507_M1	1.67607	0.000690789	P0DMV8;P0DMV9	HSPA1A;HSPA1B	Heat shock 70 kDa protein 1A;Heat shock 70 kDa protein 1B
P0DMV9_K507_M1	1.67607	0.000690789	P0DMV8;P0DMV9	HSPA1A;HSPA1B	Heat shock 70 kDa protein 1A;Heat shock 70 kDa protein 1B
P09661_K221_M1	1.99088	0.000691394	P09661	SNRPA1	U2 small nuclear ribonucleoprotein A'
Q92945_K71_M1	2.29616	0.000726663	Q92945	KHSRP	Far upstream element-binding protein 2
O00541_K550_M1	1.36147	0.000744856	O00541	PES1	Pescadillo homolog
P46013_K210_M1	1.90998	0.000744937	P46013	MKI67	Proliferation marker protein Ki-67
Q8N163_K138_M1	2.44938	0.000744937	Q8N163	CCAR2	Cell cycle and apoptosis regulator protein 2
Q8WUF8_K35_M1	2.82481	0.000744937	Q8WUF8	FAM172A	Cotranscriptional regulator FAM172A
O14737_K33_M1	2.78683	0.000774282	O14737	PDCD5	Programmed cell death protein 5
P35579_K14_M1	2.70674	0.000778416	P35579	MYH9	Myosin-9
Q9C0J8_K560_M1	3.22249	0.000783038	Q9C0J8	WDR33	pre-mRNA 3' end processing protein WDR33
P25789_K246_M1	3.49646	0.000786077	P25789	PSMA4	Proteasome subunit alpha type-4
P53999_K53_M1	3.80066	0.000786077	P53999	SUB1	Activated RNA polymerase II transcriptional coactivator p15
O95721_K201_M1	2.13693	0.000799718	O95721	SNAP29	Synaptosomal-associated protein 29
Q15020_K958_M1	3.33266	0.000803156	Q15020	SART3	Squamous cell carcinoma antigen recognized by T-cells 3
P50851_K1679_M1	1.0056	0.000808849	P50851	LRBA	Lipopolysaccharide-responsive and beige-like anchor protein
Q99426_K106_M1	1.11761	0.000816245	Q99426	TBCB	Tubulin-folding cofactor B
Q9ULW0_K492_M1	1.23379	0.000816245	Q9ULW0	TPX2	Targeting protein for Xklp2
Q00688_K86_M1	0.797569	0.000826154	Q00688	FKBP3	Peptidyl-prolyl cis-trans isomerase FKBP3
Q15056_K130_M1	2.49578	0.000830007	Q15056	EIF4H	Eukaryotic translation initiation factor 4H
Q9H3U1_K142_M1	0.664614	0.000845812	Q9H3U1	UNC45A	Protein unc-45 homolog A
P78417_K136_M1	2.22679	0.000858067	P78417	GSTO1	Glutathione S-transferase omega-1
Q5T5U3_K280_M1	3.13194	0.000860934	Q5T5U3	ARHGAP21	Rho GTPase-activating protein 21
Q6UUV7_K49_M1	2.62914	0.00086651	Q6UUV7	CRTC3	CREB-regulated transcription coactivator 3
P46013_K2488_M1	3.42729	0.000879683	P46013	MKI67	Proliferation marker protein Ki-67
Q8WWM7_K529_M1	2.26599	0.000881086	Q8WWM7	ATXN2L	Ataxin-2-like protein
Q9NRA8_K406_M1	4.37816	0.000890462	Q9NRA8	EIF4ENIF1	Eukaryotic translation initiation factor 4E transporter
O00193_K91_M1	3.9923	0.000890793	O00193	SMAP	Small acidic protein
Q96I25_K58_M1	2.79185	0.000900808	Q96I25	RBM17	Splicing factor 45
Q96AT1_K74_M1	2.75224	0.000900831	Q96AT1	KIAA1143	Uncharacterized protein KIAA1143
P37840_K6_M1	3.19925	0.000917473	P37840	SNCA	Alpha-synuclein
Q9Y2W1_K455_M1	3.88734	0.000917963	Q9Y2W1	THRAP3	Thyroid hormone receptor-associated protein 3
Q8NI27_K1437_M1	3.94774	0.000921724	Q8NI27	THOC2	THO complex subunit 2
O00151_K87_M1	3.50765	0.000935184	O00151	PDLIM1	PDZ and LIM domain protein 1
Q9NSI2_K118_M1	1.86594	0.000952763	Q9NSI2	SLX9	Ribosome biogenesis protein SLX9 homolog
Q15121_K98_M1	3.14933	0.000953272	Q15121	PEA15	Astrocytic phosphoprotein PEA-15
Q99961_K76_M1	4.16976	0.000955303	Q99961	SH3GL1	Endophilin-A2
Q9HCS7_K794_M1	1.15867	0.000955303	Q9HCS7	XAB2	Pre-mRNA-splicing factor SYF1
P42167_K213_M1	1.18055	0.000963817	P42167	TMPO	Lamina-associated polypeptide 2, isoforms beta/gamma
Q13442_K137_M1	1.47722	0.000998704	Q13442	PDAP1	28 kDa heat- and acid-stable phosphoprotein
O14737_K105_M1	3.59025	0.00100129	O14737	PDCD5	Programmed cell death protein 5
Q6PJT7_K352_M1	2.38327	0.00103147	Q6PJT7	ZC3H14	Zinc finger CCCH domain-containing protein 14
Q13442_K75_M1	3.25639	0.00103734	Q13442	PDAP1	28 kDa heat- and acid-stable phosphoprotein
Q96RQ3_K681_M1	-2.36875	0.0010441	Q96RQ3	MCCC1	Methylcrotonoyl-CoA carboxylase subunit alpha, mitochondrial
O00193_K174_M1	4.20104	0.00108443	O00193	SMAP	Small acidic protein
Q8TEP8_K173_M1	4.23907	0.00108772	Q8TEP8	CEP192	Centrosomal protein of 192 kDa
Q8IXQ4_K308_M1	2.35356	0.00109837	Q8IXQ4	GPALPP1	GPALPP motifs-containing protein 1
P08670_K445_M1	1.44077	0.0011019	P08670	VIM	Vimentin
Q96T58_K889_M1	4.34359	0.00111543	Q96T58	SPEN	Msx2-interacting protein
Q8WXF1_K8_M1	3.09638	0.00113519	Q8WXF1	PSPC1	Paraspeckle component 1
Q92625_K465_M1	1.28302	0.00114281	Q92625	ANKS1A	Ankyrin repeat and SAM domain-containing protein 1A
Q9UIG0_K297_M1	2.95631	0.0011575	Q9UIG0	BAZ1B	Tyrosine-protein kinase BAZ1B
P08670_K439_M1	1.77459	0.00118878	P08670	VIM	Vimentin
Q8N6T3_K278_M1	3.29112	0.00118901	Q8N6T3	ARFGAP1	ADP-ribosylation factor GTPase-activating protein 1
O60869_K25_M1	1.37145	0.00119556	O60869	EDF1	Endothelial differentiation-related factor 1
Q6PJT7_K357_M1	2.41037	0.00120054	Q6PJT7	ZC3H14	Zinc finger CCCH domain-containing protein 14
Q96MW1_K162_M1	2.862	0.00122276	Q96MW1	CCDC43	Coiled-coil domain-containing protein 43
P25789_K64_M1	5.69823	0.00122981	P25789	PSMA4	Proteasome subunit alpha type-4
P46777_K5_M1	2.09791	0.00125005	P46777	RPL5	60S ribosomal protein L5
Q9H0G5_K178_M1	3.10106	0.00126301	Q9H0G5	NSRP1	Nuclear speckle splicing regulatory protein 1
O15042_K208_M1	3.10376	0.00127046	O15042	U2SURP	U2 snRNP-associated SURP motif-containing protein
Q9NS87_K1352_M1	3.14119	0.00129736	Q9NS87	KIF15	Kinesin-like protein KIF15
P05783_K426_M1	2.9464	0.00132406	P05783	KRT18	Keratin, type I cytoskeletal 18
Q4VC05_K27_M1	2.9512	0.00137624	Q4VC05	BCL7A	B-cell CLL/lymphoma 7 protein family member A
Q3YEC7_K622_M1	4.17527	0.00139623	Q3YEC7	RABL6	Rab-like protein 6
P53999_K68_M1	3.75331	0.00142551	P53999	SUB1	Activated RNA polymerase II transcriptional coactivator p15
P49773_K7_M1	1.48912	0.00145135	P49773	HINT1	Adenosine 5'-monophosphoramidase HINT1
Q5T8P6_K709_M1	2.9128	0.00146092	Q5T8P6	RBM26	RNA-binding protein 26
Q9Y5K6_K457_M1	2.26483	0.00147318	Q9Y5K6	CD2AP	CD2-associated protein
O43809_K23_M1	3.59003	0.00161657	O43809	NUDT21	Cleavage and polyadenylation specificity factor subunit 5
Q5T5Y3_K222_M1	1.4534	0.00161937	Q5T5Y3	CAMSAP1	Calmodulin-regulated spectrin-associated protein 1
Q7L014_K263_M1	2.5097	0.00162794	Q7L014	DDX46	Probable ATP-dependent RNA helicase DDX46
Q8NFC6_K1389_M1	3.03215	0.00165037	Q8NFC6	BOD1L1	Biorientation of chromosomes in cell division protein 1-like 1
O75683_K124_M1	0.723377	0.00165862	O75683	SURF6	Surfeit locus protein 6
P42166_K269_M1	2.89471	0.00166024	P42166	TMPO	Lamina-associated polypeptide 2, isoform alpha
P35579_K30_M1	3.13968	0.00166051	P35579	MYH9	Myosin-9
O14654_K835_M1	3.76441	0.00169085	O14654	IRS4	Insulin receptor substrate 4
O43242_K14_M1	5.3977	0.00174248	O43242	PSMD3	26S proteasome non-ATPase regulatory subunit 3
Q9C0C9_K825_M1	3.65895	0.00178031	Q9C0C9	UBE2O	(E3-independent) E2 ubiquitin-conjugating enzyme
Q9H1E3_K9_M1	1.72109	0.00183231	Q9H1E3	NUCKS1	Nuclear ubiquitous casein and cyclin-dependent kinase substrate 1
Q6PKG0_K711_M1	2.72133	0.00187095	Q6PKG0	LARP1	La-related protein 1
Q13428_K296_M1	0.998282	0.00194655	Q13428	TCOF1	Treacle protein
Q07157_K1321_M1	3.7513	0.0019542	Q07157	TJP1	Tight junction protein ZO-1
O43491_K86_M1	2.43105	0.00199522	O43491	EPB41L2	Band 4.1-like protein 2
Q8NC51_K299_M1	1.52701	0.00199522	Q8NC51	SERBP1	Plasminogen activator inhibitor 1 RNA-binding protein
P55081_K106_M1	2.89942	0.00201144	P55081	MFAP1	Microfibrillar-associated protein 1
Q13435_K182_M1	2.34709	0.00203092	Q13435	SF3B2	Splicing factor 3B subunit 2
Q8TF01_K730_M1	1.02882	0.00204642	Q8TF01	PNISR	Arginine/serine-rich protein PNISR
Q8TCU4_K1829_M1	3.38487	0.00205049	Q8TCU4	ALMS1	Alstrom syndrome protein 1
P16949_K104_M1	2.01236	0.00205115	P16949	STMN1	Stathmin
Q7L014_K894_M1	1.92544	0.00205115	Q7L014	DDX46	Probable ATP-dependent RNA helicase DDX46
P50990_K7_M1	3.17004	0.00206446	P50990	CCT8	T-complex protein 1 subunit theta
Q8NC51_K329_M1	1.73613	0.0021059	Q8NC51	SERBP1	Plasminogen activator inhibitor 1 RNA-binding protein
O95456_K11_M1	4.14735	0.00231506	O95456	PSMG1	Proteasome assembly chaperone 1
O75886_K202_M1	2.55556	0.00232488	O75886	STAM2	Signal transducing adapter molecule 2
P98175_K920_M1	2.91095	0.00237528	P98175	RBM10	RNA-binding protein 10
O00232_K448_M1	2.70946	0.00240145	O00232	PSMD12	26S proteasome non-ATPase regulatory subunit 12
O00151_K103_M1	3.02105	0.0024043	O00151	PDLIM1	PDZ and LIM domain protein 1
P50990_K20_M1	3.37508	0.00246935	P50990	CCT8	T-complex protein 1 subunit theta
Q9UBB9_K159_M1	4.12911	0.00247886	Q9UBB9	TFIP11	Tuftelin-interacting protein 11
P16949_K29_M1	4.5873	0.0025211	P16949	STMN1	Stathmin
Q8IVW6_K126_M1	2.94891	0.00253034	Q8IVW6	ARID3B	AT-rich interactive domain-containing protein 3B
Q9Y520_K1045_M1	2.78303	0.00259368	Q9Y520	PRRC2C	Protein PRRC2C
Q96I24_K15_M1	2.77951	0.00263736	Q96I24	FUBP3	Far upstream element-binding protein 3
P49023_K277_M1	2.58094	0.00263751	P49023	PXN	Paxillin
P18583_K16_M1	1.53778	0.00270884	P18583	SON	Protein SON
A3KN83_K155_M1	2.5234	0.00272819	A3KN83	SBNO1	Protein strawberry notch homolog 1
Q13573_K193_M1	2.8133	0.00274652	Q13573	SNW1	SNW domain-containing protein 1
P23588_K395_M1	1.52379	0.00276244	P23588	EIF4B	Eukaryotic translation initiation factor 4B
Q96LB3_K455_M1	1.92346	0.0028835	Q96LB3	IFT74	Intraflagellar transport protein 74 homolog
P25789_K54_M1	6.90042	0.00293776	P25789	PSMA4	Proteasome subunit alpha type-4
Q9UJU6_K176_M1	1.33696	0.00294181	Q9UJU6	DBNL	Drebrin-like protein
Q9BQI0_K13_M1	4.84437	0.00295642	Q9BQI0	AIF1L	Allograft inflammatory factor 1-like
Q9UKX7_K62_M1	3.31032	0.00306156	Q9UKX7	NUP50	Nuclear pore complex protein Nup50
P06748_K141_M1	1.05402	0.00310955	P06748	NPM1	Nucleophosmin
Q6P3W7_K714_M1	3.1246	0.00310955	Q6P3W7	SCYL2	SCY1-like protein 2
Q6W2J9_K446_M1	4.08866	0.00312529	Q6W2J9	BCOR	BCL-6 corepressor
Q9H089_K594_M1	1.97131	0.00314804	Q9H089	LSG1	Large subunit GTPase 1 homolog
Q9UJV9_K49_M1	1.39071	0.00314804	Q9UJV9	DDX41	Probable ATP-dependent RNA helicase DDX41
Q6PII3_K202_M1	2.82441	0.00315522	Q6PII3	CCDC174	Coiled-coil domain-containing protein 174
Q9Y2S6_K50_M1	2.86741	0.00316773	Q9Y2S6	TMA7	Translation machinery-associated protein 7
Q3MHD2_K177_M1	1.57149	0.0032096	Q3MHD2	LSM12	Protein LSM12 homolog
P11940_K512_M1	1.89755	0.00321495	P11940	PABPC1	Polyadenylate-binding protein 1
P46060_K15_M1	0.971684	0.00321625	P46060	RANGAP1	Ran GTPase-activating protein 1
Q9H6T3_K498_M1	1.86883	0.00333308	Q9H6T3	RPAP3	RNA polymerase II-associated protein 3
Q14C86_K844_M1	2.8037	0.00333631	Q14C86	GAPVD1	GTPase-activating protein and VPS9 domain-containing protein 1
Q1ED39_K442_M1	2.92459	0.00333631	Q1ED39	KNOP1	Lysine-rich nucleolar protein 1
Q9P2D1_K79_M1	3.02638	0.00340853	Q9P2D1	CHD7	Chromodomain-helicase-DNA-binding protein 7
O94842_K199_M1	1.14657	0.00361055	O94842	TOX4	TOX high mobility group box family member 4
Q96EB1_K169_M1	3.0124	0.00361055	Q96EB1	ELP4	Elongator complex protein 4
P09661_K205_M1	0.677278	0.00366088	P09661	SNRPA1	U2 small nuclear ribonucleoprotein A'
Q13177_K52_M1	2.82436	0.00368763	Q13177	PAK2	Serine/threonine-protein kinase PAK 2
Q9UHB6_K210_M1	1.5736	0.00371962	Q9UHB6	LIMA1	LIM domain and actin-binding protein 1
P19338_K223_M1	2.85859	0.00386288	P19338	NCL	Nucleolin
Q5SW79_K114_M1	1.40276	0.00387042	Q5SW79	CEP170	Centrosomal protein of 170 kDa
Q8IVW6_K45_M1	2.67868	0.00389849	Q8IVW6	ARID3B	AT-rich interactive domain-containing protein 3B
P37802_K171_M1	1.60924	0.0039177	P37802	TAGLN2	Transgelin-2
P49327_K1158_M1	0.554955	0.00392289	P49327	FASN	Fatty acid synthase
Q9Y2W1_K876_M1	3.9677	0.00392406	Q9Y2W1	THRAP3	Thyroid hormone receptor-associated protein 3
P09493_K168_M1	3.26451	0.00396183	P09493	TPM1	Tropomyosin alpha-1 chain
P42224_K703_M1	2.1066	0.00402358	P42224	STAT1	Signal transducer and activator of transcription 1-alpha/beta
O43768_K40_M1	2.30582	0.00405842	O43768	ENSA	Alpha-endosulfine
Q6IN85_K418_M1	3.34424	0.00407021	Q6IN85	PPP4R3A	Serine/threonine-protein phosphatase 4 regulatory subunit 3A
Q9NPI6_K397_M1	4.59235	0.00407651	Q9NPI6	DCP1A	mRNA-decapping enzyme 1A
Q9NYF8_K413_M1	3.20422	0.00408067	Q9NYF8	BCLAF1	Bcl-2-associated transcription factor 1
Q14676_K540_M1	2.02614	0.00410203	Q14676	MDC1	Mediator of DNA damage checkpoint protein 1
Q96PZ0_K144_M1	1.23642	0.00418464	Q96PZ0	PUS7	Pseudouridylate synthase 7 homolog
Q9Y618_K1240_M1	3.34808	0.00419041	Q9Y618	NCOR2	Nuclear receptor corepressor 2
Q09666_K4128_M1	3.90833	0.00420315	Q09666	AHNAK	Neuroblast differentiation-associated protein AHNAK
Q09666_K4592_M1	3.90833	0.00420315	Q09666	AHNAK	Neuroblast differentiation-associated protein AHNAK
Q14978_K579_M1	3.86756	0.00429338	Q14978	NOLC1	Nucleolar and coiled-body phosphoprotein 1
O15173_K135_M1	1.86407	0.00433209	O15173	PGRMC2	Membrane-associated progesterone receptor component 2
Q04637_K1019_M1	0.879289	0.00443709	Q04637	EIF4G1	Eukaryotic translation initiation factor 4 gamma 1
Q15596_K765_M1	3.72409	0.00443832	Q15596	NCOA2	Nuclear receptor coactivator 2
O75533_K182_M1	2.30003	0.00450672	O75533	SF3B1	Splicing factor 3B subunit 1
Q96RE7_K478_M1	3.42155	0.0045175	Q96RE7	NACC1	Nucleus accumbens-associated protein 1
Q12959_K556_M1	0.31469	0.0045852	Q12959	DLG1	Disks large homolog 1
Q8IWZ8_K95_M1	2.83046	0.0045852	Q8IWZ8	SUGP1	SURP and G-patch domain-containing protein 1
P05387_K61_M1	3.47665	0.00462869	P05387	RPLP2	60S acidic ribosomal protein P2
O95218_K137_M1	4.30642	0.00464713	O95218	ZRANB2	Zinc finger Ran-binding domain-containing protein 2
Q9NWB6_K253_M1	2.6797	0.00464713	Q9NWB6	ARGLU1	Arginine and glutamate-rich protein 1
P61247_K249_M1	1.8516	0.00470917	P61247	RPS3A	40S ribosomal protein S3a
Q8N6V9_K366_M1	2.61383	0.0047807	Q8N6V9	TEX9	Testis-expressed protein 9
Q96A72_K43_M1	2.8567	0.00494414	Q96A72	MAGOHB	Protein mago nashi homolog 2
Q92541_K555_M1	1.98847	0.00496808	Q92541	RTF1	RNA polymerase-associated protein RTF1 homolog
Q9NYF8_K550_M1	3.06384	0.00497627	Q9NYF8	BCLAF1	Bcl-2-associated transcription factor 1
Q15020_K790_M1	2.48563	0.0050198	Q15020	SART3	Squamous cell carcinoma antigen recognized by T-cells 3
P26358_K88_M1	2.56863	0.00503307	P26358	DNMT1	DNA (cytosine-5)-methyltransferase 1
Q5VSY0_K182_M1	1.6859	0.00507767	Q5VSY0	GKAP1	G kinase-anchoring protein 1
Q9BQ61_K128_M1	2.56892	0.00510295	Q9BQ61	TRIR	Telomerase RNA component interacting RNase
Q09666_K884_M1	3.44371	0.00513108	Q09666	AHNAK	Neuroblast differentiation-associated protein AHNAK
Q09666_K1261_M1	3.44371	0.00513108	Q09666	AHNAK	Neuroblast differentiation-associated protein AHNAK
Q09666_K1389_M1	3.44371	0.00513108	Q09666	AHNAK	Neuroblast differentiation-associated protein AHNAK
Q09666_K1517_M1	3.44371	0.00513108	Q09666	AHNAK	Neuroblast differentiation-associated protein AHNAK
Q09666_K1719_M1	3.44371	0.00513108	Q09666	AHNAK	Neuroblast differentiation-associated protein AHNAK
Q09666_K2055_M1	3.44371	0.00513108	Q09666	AHNAK	Neuroblast differentiation-associated protein AHNAK
Q09666_K2250_M1	3.44371	0.00513108	Q09666	AHNAK	Neuroblast differentiation-associated protein AHNAK
Q09666_K2517_M1	3.44371	0.00513108	Q09666	AHNAK	Neuroblast differentiation-associated protein AHNAK
Q09666_K2645_M1	3.44371	0.00513108	Q09666	AHNAK	Neuroblast differentiation-associated protein AHNAK
Q09666_K2901_M1	3.44371	0.00513108	Q09666	AHNAK	Neuroblast differentiation-associated protein AHNAK
Q09666_K3029_M1	3.44371	0.00513108	Q09666	AHNAK	Neuroblast differentiation-associated protein AHNAK
Q09666_K3609_M1	3.44371	0.00513108	Q09666	AHNAK	Neuroblast differentiation-associated protein AHNAK
Q09666_K3811_M1	3.44371	0.00513108	Q09666	AHNAK	Neuroblast differentiation-associated protein AHNAK
Q09666_K4067_M1	3.44371	0.00513108	Q09666	AHNAK	Neuroblast differentiation-associated protein AHNAK
Q09666_K4195_M1	3.44371	0.00513108	Q09666	AHNAK	Neuroblast differentiation-associated protein AHNAK
Q09666_K4323_M1	3.44371	0.00513108	Q09666	AHNAK	Neuroblast differentiation-associated protein AHNAK
Q09666_K4659_M1	3.44371	0.00513108	Q09666	AHNAK	Neuroblast differentiation-associated protein AHNAK
Q09666_K4787_M1	3.44371	0.00513108	Q09666	AHNAK	Neuroblast differentiation-associated protein AHNAK
P37108_K43_M1	1.75237	0.00517322	P37108	SRP14	Signal recognition particle 14 kDa protein
P78332_K453_M1	-1.27585	0.00517322	P78332	RBM6	RNA-binding protein 6
P16949_K9_M1	4.17244	0.00521522	P16949	STMN1	Stathmin
P54709_K86_M1	1.40484	0.00524527	P54709	ATP1B3	Sodium/potassium-transporting ATPase subunit beta-3
P55081_K376_M1	2.89457	0.00526532	P55081	MFAP1	Microfibrillar-associated protein 1
P50402_K37_M1	2.23919	0.00531329	P50402	EMD	Emerin
P67936_K92_M1	1.46675	0.00534028	P67936	TPM4	Tropomyosin alpha-4 chain
Q9NZI8_K26_M1	2.63353	0.00542095	Q9NZI8	IGF2BP1	Insulin-like growth factor 2 mRNA-binding protein 1
Q13435_K280_M1	2.13452	0.0054783	Q13435	SF3B2	Splicing factor 3B subunit 2
Q8TEK3_K778_M1	3.41933	0.00548083	Q8TEK3	DOT1L	Histone-lysine N-methyltransferase, H3 lysine-79 specific
P52732_K472_M1	2.32941	0.00549464	P52732	KIF11	Kinesin-like protein KIF11
Q9H1E3_K175_M1	2.30487	0.00557244	Q9H1E3	NUCKS1	Nuclear ubiquitous casein and cyclin-dependent kinase substrate 1
P68104_K450_M1	1.08657	0.00561437	P68104	EEF1A1	Elongation factor 1-alpha 1
Q9UBF2_K602_M1	0.575254	0.00563157	Q9UBF2	COPG2	Coatomer subunit gamma-2
P16949_K109_M1	2.47933	0.00564357	P16949	STMN1	Stathmin
P27816_K318_M1	2.98487	0.00564357	P27816	MAP4	Microtubule-associated protein 4
Q13428_K1078_M1	3.03308	0.00565383	Q13428	TCOF1	Treacle protein
Q13263_K779_M1	1.66437	0.0058075	Q13263	TRIM28	Transcription intermediary factor 1-beta
Q14980_K1766_M1	1.40734	0.00581758	Q14980	NUMA1	Nuclear mitotic apparatus protein 1
Q7Z6E9_K85_M1	2.44854	0.00581758	Q7Z6E9	RBBP6	E3 ubiquitin-protein ligase RBBP6
Q9H425_K104_M1	2.10018	0.00581758	Q9H425	C1orf198	Uncharacterized protein C1orf198
P27448_K741_M1	2.3147	0.00581989	P27448	MARK3	MAP/microtubule affinity-regulating kinase 3
P0DP23_K95_M1	2.15751	0.00585662	P0DP23;P0DP24;P0DP25	CALM1;CALM2;CALM3	Calmodulin-1;Calmodulin-2;Calmodulin-3
P0DP24_K95_M1	2.15751	0.00585662	P0DP23;P0DP24;P0DP25	CALM1;CALM2;CALM3	Calmodulin-1;Calmodulin-2;Calmodulin-3
P0DP25_K95_M1	2.15751	0.00585662	P0DP23;P0DP24;P0DP25	CALM1;CALM2;CALM3	Calmodulin-1;Calmodulin-2;Calmodulin-3
Q14839_K1281_M1	1.83211	0.00592187	Q14839	CHD4	Chromodomain-helicase-DNA-binding protein 4
Q6P2C8_K116_M1	3.25417	0.00592187	Q6P2C8	MED27	Mediator of RNA polymerase II transcription subunit 27
P35269_K169_M1	2.71044	0.00597942	P35269	GTF2F1	General transcription factor IIF subunit 1
O75179_K1661_M1	2.2421	0.00611179	O75179	ANKRD17	Ankyrin repeat domain-containing protein 17
P42167_K303_M1	2.05099	0.00613041	P42167	TMPO	Lamina-associated polypeptide 2, isoforms beta/gamma
P19338_K71_M1	1.871	0.00614522	P19338	NCL	Nucleolin
P0DPB6_K15_M1	3.78744	0.00620665	P0DPB6	POLR1D	DNA-directed RNA polymerases I and III subunit RPAC2
P46821_K1908_M1	1.81664	0.00630466	P46821	MAP1B	Microtubule-associated protein 1B
Q13283_K376_M1	1.53669	0.00632705	Q13283	G3BP1	Ras GTPase-activating protein-binding protein 1
Q04637_K1059_M1	2.6598	0.00635635	Q04637	EIF4G1	Eukaryotic translation initiation factor 4 gamma 1
Q9UPT8_K1051_M1	2.23754	0.00647176	Q9UPT8	ZC3H4	Zinc finger CCCH domain-containing protein 4
P42167_K389_M1	1.10004	0.00657681	P42167	TMPO	Lamina-associated polypeptide 2, isoforms beta/gamma
Q9UPQ0_K552_M1	2.88267	0.00666448	Q9UPQ0	LIMCH1	LIM and calponin homology domains-containing protein 1
P06454_K15_M1	3.25672	0.00670924	P06454	PTMA	Prothymosin alpha
Q8NDI1_K804_M1	3.23794	0.00670924	Q8NDI1	EHBP1	EH domain-binding protein 1
Q15691_K182_M1	1.93772	0.00672202	Q15691	MAPRE1	Microtubule-associated protein RP/EB family member 1
P16949_K70_M1	2.39063	0.00672972	P16949	STMN1	Stathmin
Q96NB3_K234_M1	2.19359	0.00674869	Q96NB3	ZNF830	Zinc finger protein 830
P33176_K690_M1	2.67914	0.00688325	P33176	KIF5B	Kinesin-1 heavy chain
P11171_K852_M1	1.52159	0.00701127	P11171	EPB41	Protein 4.1
P50990_K16_M1	4.05474	0.00701927	P50990	CCT8	T-complex protein 1 subunit theta
Q9NRA8_K410_M1	-2.83296	0.00703245	Q9NRA8	EIF4ENIF1	Eukaryotic translation initiation factor 4E transporter
Q9Y2J2_K1071_M1	1.85334	0.00706556	Q9Y2J2	EPB41L3	Band 4.1-like protein 3
Q08211_K146_M1	2.30293	0.00710857	Q08211	DHX9	ATP-dependent RNA helicase A
P21675_K1535_M1	1.0854	0.00733485	P21675	TAF1	Transcription initiation factor TFIID subunit 1
P55196_K1716_M1	2.79348	0.00754642	P55196	AFDN	Afadin
Q15417_K6_M1	3.35789	0.00760867	Q15417	CNN3	Calponin-3
Q8TBC5_K244_M1	2.69904	0.00775753	Q8TBC5	ZSCAN18	Zinc finger and SCAN domain-containing protein 18
P46013_K1035_M1	2.88627	0.00784794	P46013	MKI67	Proliferation marker protein Ki-67
P46013_K1643_M1	2.88627	0.00784794	P46013	MKI67	Proliferation marker protein Ki-67
Q92945_K87_M1	2.02921	0.00786393	Q92945	KHSRP	Far upstream element-binding protein 2
Q12888_K930_M1	5.08295	0.00792546	Q12888	TP53BP1	TP53-binding protein 1
P48426_K375_M1	2.98408	0.0079275	P48426	PIP4K2A	Phosphatidylinositol 5-phosphate 4-kinase type-2 alpha
P46013_K745_M1	1.72172	0.00798297	P46013	MKI67	Proliferation marker protein Ki-67
Q9NWH9_K31_M1	2.4488	0.00801436	Q9NWH9	SLTM	SAFB-like transcription modulator
Q13442_K126_M1	3.42231	0.00808731	Q13442	PDAP1	28 kDa heat- and acid-stable phosphoprotein
Q9H0A0_K989_M1	2.26076	0.00815547	Q9H0A0	NAT10	RNA cytidine acetyltransferase
P06748_K250_M1	2.13226	0.0086093	P06748	NPM1	Nucleophosmin
Q6IBS0_K171_M1	3.08963	0.00866422	Q6IBS0	TWF2	Twinfilin-2
Q9H501_K727_M1	2.41783	0.00866422	Q9H501	ESF1	ESF1 homolog
Q14008_K1523_M1	2.64756	0.00885822	Q14008	CKAP5	Cytoskeleton-associated protein 5
Q05519_K197_M1	2.45837	0.00890709	Q05519	SRSF11	Serine/arginine-rich splicing factor 11
Q6IN85_K733_M1	2.48619	0.00897932	Q6IN85	PPP4R3A	Serine/threonine-protein phosphatase 4 regulatory subunit 3A
Q6W2J9_K802_M1	2.46919	0.00901261	Q6W2J9	BCOR	BCL-6 corepressor
P42167_K334_M1	2.27045	0.00927372	P42167	TMPO	Lamina-associated polypeptide 2, isoforms beta/gamma
Q9Y5V3_K79_M1	2.8273	0.00932143	Q9Y5V3	MAGED1	Melanoma-associated antigen D1
Q9H6Z4_K145_M1	3.67938	0.00951986	Q9H6Z4	RANBP3	Ran-binding protein 3
Q7KZF4_K497_M1	0.911246	0.00953685	Q7KZF4	SND1	Staphylococcal nuclease domain-containing protein 1
Q09666_K748_M1	3.7187	0.00960388	Q09666	AHNAK	Neuroblast differentiation-associated protein AHNAK
Q09666_K2242_M1	3.7187	0.00960388	Q09666	AHNAK	Neuroblast differentiation-associated protein AHNAK
Q09666_K2765_M1	3.7187	0.00960388	Q09666	AHNAK	Neuroblast differentiation-associated protein AHNAK
Q09666_K4059_M1	3.7187	0.00960388	Q09666	AHNAK	Neuroblast differentiation-associated protein AHNAK
Q09666_K4315_M1	3.7187	0.00960388	Q09666	AHNAK	Neuroblast differentiation-associated protein AHNAK
O94788_K365_M1	4.151	0.00960883	O94788	ALDH1A2	Retinal dehydrogenase 2
Q9Y520_K859_M1	2.40449	0.00960883	Q9Y520	PRRC2C	Protein PRRC2C
P61081_K3_M1	2.49146	0.00977309	P61081	UBE2M	NEDD8-conjugating enzyme Ubc12
O43242_K38_M1	2.09137	0.00982312	O43242	PSMD3	26S proteasome non-ATPase regulatory subunit 3
Q8IUD2_K187_M1	2.6911	0.00988582	Q8IUD2	ERC1	ELKS/Rab6-interacting/CAST family member 1
Q03188_K119_M1	2.76363	0.0100032	Q03188	CENPC	Centromere protein C
P53367_K124_M1	2.87946	0.010012	P53367	ARFIP1	Arfaptin-1
Q9NSA3_K28_M1	2.02827	0.0100145	Q9NSA3	CTNNBIP1	Beta-catenin-interacting protein 1
Q96T58_K2967_M1	2.57672	0.0100312	Q96T58	SPEN	Msx2-interacting protein
Q03135_K65_M1	-4.9781	0.0101257	Q03135	CAV1	Caveolin-1
O14562_K149_M1	2.18277	0.0101956	O14562	UBFD1	Ubiquitin domain-containing protein UBFD1
Q14320_K61_M1	2.81418	0.0102398	Q14320	FAM50A	Protein FAM50A
O14818_K174_M1	4.25988	0.010548	O14818	PSMA7	Proteasome subunit alpha type-7
Q9UHR5_K220_M1	2.81698	0.0106688	Q9UHR5	SAP30BP	SAP30-binding protein
Q8WUQ7_K246_M1	2.13634	0.0106931	Q8WUQ7	CACTIN	Cactin
Q14676_K939_M1	2.24839	0.0107705	Q14676	MDC1	Mediator of DNA damage checkpoint protein 1
Q8N6N3_K78_M1	1.86715	0.0111773	Q8N6N3	C1orf52	UPF0690 protein C1orf52
P43487_K179_M1	1.77671	0.0111838	P43487	RANBP1	Ran-specific GTPase-activating protein
O00193_K62_M1	1.61575	0.0112563	O00193	SMAP	Small acidic protein
Q14739_K123_M1	1.03828	0.0113588	Q14739	LBR	Delta(14)-sterol reductase LBR
Q9H444_K6_M1	3.0271	0.0114239	Q9H444	CHMP4B	Charged multivesicular body protein 4b
Q14676_K616_M1	1.62807	0.0115575	Q14676	MDC1	Mediator of DNA damage checkpoint protein 1
Q8NC51_K303_M1	1.68472	0.0117907	Q8NC51	SERBP1	Plasminogen activator inhibitor 1 RNA-binding protein
Q8WWM7_K348_M1	1.46204	0.011805	Q8WWM7	ATXN2L	Ataxin-2-like protein
Q96I25_K276_M1	3.3468	0.0120519	Q96I25	RBM17	Splicing factor 45
Q8NC51_K102_M1	4.32705	0.0120972	Q8NC51	SERBP1	Plasminogen activator inhibitor 1 RNA-binding protein
Q13123_K173_M1	1.31945	0.012116	Q13123	IK	Protein Red
P61923_K172_M1	2.1215	0.012172	P61923	COPZ1	Coatomer subunit zeta-1
O75534_K166_M1	1.63433	0.0122956	O75534	CSDE1	Cold shock domain-containing protein E1
P23588_K365_M1	1.53442	0.0123311	P23588	EIF4B	Eukaryotic translation initiation factor 4B
Q86TX2_K286_M1	2.43823	0.0127131	Q86TX2	ACOT1	Acyl-coenzyme A thioesterase 1
Q09666_K1652_M1	2.75784	0.0127503	Q09666	AHNAK	Neuroblast differentiation-associated protein AHNAK
Q09666_K1854_M1	2.75784	0.0127503	Q09666	AHNAK	Neuroblast differentiation-associated protein AHNAK
Q09666_K1921_M1	2.75784	0.0127503	Q09666	AHNAK	Neuroblast differentiation-associated protein AHNAK
Q09666_K2116_M1	2.75784	0.0127503	Q09666	AHNAK	Neuroblast differentiation-associated protein AHNAK
Q9GZU8_K121_M1	3.99319	0.0127503	Q9GZU8	PSME3IP1	PSME3-interacting protein
O43432_K1051_M1	2.68583	0.0128813	O43432	EIF4G3	Eukaryotic translation initiation factor 4 gamma 3
Q96F63_K103_M1	2.57177	0.0128832	Q96F63	CCDC97	Coiled-coil domain-containing protein 97
P07942_K1596_M2	-0.134187	0.0129849	P07942	LAMB1	Laminin subunit beta-1
P07942_K1589_M2	-0.134187	0.0129849	P07942	LAMB1	Laminin subunit beta-1
Q5T8P6_K94_M1	5.71349	0.013041	Q5T8P6	RBM26	RNA-binding protein 26
P06748_K263_M1	2.18612	0.0131234	P06748	NPM1	Nucleophosmin
Q9BYW2_K239_M1	2.32045	0.0132736	Q9BYW2	SETD2	Histone-lysine N-methyltransferase SETD2
Q6VMQ6_K38_M1	2.9091	0.0133504	Q6VMQ6	ATF7IP	Activating transcription factor 7-interacting protein 1
P22392_K56_M1	2.71256	0.0133726	P22392	NME2	Nucleoside diphosphate kinase B
Q15051_K523_M1	2.26072	0.0134979	Q15051	IQCB1	IQ calmodulin-binding motif-containing protein 1
Q14247_K57_M1	1.00574	0.0145437	Q14247	CTTN	Src substrate cortactin
P15311_K344_M1	1.70515	0.0150029	P15311	EZR	Ezrin
P13639_K239_M1	0.0157718	0.0150362	P13639	EEF2	Elongation factor 2
Q13185_K21_M1	1.87959	0.0150362	Q13185	CBX3	Chromobox protein homolog 3
Q86V81_K86_M1	1.31663	0.0151826	Q86V81	ALYREF	THO complex subunit 4
O43252_K348_M1	-0.788946	0.0153553	O43252	PAPSS1	Bifunctional 3'-phosphoadenosine 5'-phosphosulfate synthase 1
Q07157_K1357_M1	2.43868	0.0153965	Q07157	TJP1	Tight junction protein ZO-1
Q01105_K189_M1	3.69365	0.0154853	Q01105	SET	Protein SET
Q96QC0_K235_M1	2.89739	0.0156986	Q96QC0	PPP1R10	Serine/threonine-protein phosphatase 1 regulatory subunit 10
O75937_K246_M1	2.74667	0.0157942	O75937	DNAJC8	DnaJ homolog subfamily C member 8
P61923_K168_M1	2.00181	0.0163075	P61923	COPZ1	Coatomer subunit zeta-1
Q9H910_K110_M1	2.52342	0.0164883	Q9H910	JPT2	Jupiter microtubule associated homolog 2
Q8TAD4_K55_M1	3.55623	0.0165187	Q8TAD4	SLC30A5	Zinc transporter 5
Q8IWZ8_K98_M1	3.8254	0.0166178	Q8IWZ8	SUGP1	SURP and G-patch domain-containing protein 1
P21333_K916_M1	0.271986	0.0166771	P21333	FLNA	Filamin-A
P19338_K63_M1	2.35831	0.0168033	P19338	NCL	Nucleolin
Q13596_K286_M1	1.61482	0.0168213	Q13596	SNX1	Sorting nexin-1
Q9H910_K176_M1	2.55034	0.0170951	Q9H910	JPT2	Jupiter microtubule associated homolog 2
Q9NW82_K590_M1	1.12529	0.0176796	Q9NW82	WDR70	WD repeat-containing protein 70
Q9GZR2_K81_M1	2.59238	0.017988	Q9GZR2	REXO4	RNA exonuclease 4
Q9Y5K6_K470_M1	1.13452	0.0181888	Q9Y5K6	CD2AP	CD2-associated protein
Q15050_K198_M1	2.02347	0.0184683	Q15050	RRS1	Ribosome biogenesis regulatory protein homolog
O75113_K448_M1	1.88852	0.0192421	O75113	N4BP1	NEDD4-binding protein 1
P27816_K464_M1	4.01724	0.0193937	P27816	MAP4	Microtubule-associated protein 4
Q8N0X7_K475_M1	1.54278	0.0194138	Q8N0X7	SPART	Spartin
P62826_K71_M1	2.01799	0.0194458	P62826	RAN	GTP-binding nuclear protein Ran
Q9C005_K35_M1	2.38807	0.0200007	Q9C005	DPY30	Protein dpy-30 homolog
P15880_K238_M1	-1.68017	0.0203942	P15880	RPS2	40S ribosomal protein S2
P55072_K486_M1	0.844195	0.0205993	P55072	VCP	Transitional endoplasmic reticulum ATPase
Q04637_K524_M1	1.44147	0.0215631	Q04637	EIF4G1	Eukaryotic translation initiation factor 4 gamma 1
Q9H444_K202_M1	3.31156	0.0220443	Q9H444	CHMP4B	Charged multivesicular body protein 4b
P68431_K80_M1	2.66041	0.0225018	P68431;Q71DI3	H3C1;H3C15	Histone H3.1;Histone H3.2
Q71DI3_K80_M1	2.66041	0.0225018	P68431;Q71DI3	H3C1;H3C15	Histone H3.1;Histone H3.2
P55010_K413_M1	2.51171	0.0227162	P55010	EIF5	Eukaryotic translation initiation factor 5
Q8IX01_K1021_M1	2.49949	0.0228442	Q8IX01	SUGP2	SURP and G-patch domain-containing protein 2
Q13435_K198_M1	2.35386	0.0229628	Q13435	SF3B2	Splicing factor 3B subunit 2
Q15555_K238_M1	2.33107	0.0244057	Q15555	MAPRE2	Microtubule-associated protein RP/EB family member 2
P46013_K2967_M1	1.45507	0.0250626	P46013	MKI67	Proliferation marker protein Ki-67
O43768_K80_M1	1.17372	0.0251586	O43768	ENSA	Alpha-endosulfine
P07737_K54_M1	1.13543	0.0264831	P07737	PFN1	Profilin-1
O15042_K80_M1	2.51455	0.0265226	O15042	U2SURP	U2 snRNP-associated SURP motif-containing protein
Q00839_K31_M1	1.7985	0.026655	Q00839	HNRNPU	Heterogeneous nuclear ribonucleoprotein U
Q9UKY7_K91_M1	1.18934	0.0267806	Q9UKY7	CDV3	Protein CDV3 homolog
Q9UKV3_K532_M1	2.00337	0.0274978	Q9UKV3	ACIN1	Apoptotic chromatin condensation inducer in the nucleus
Q13439_K1441_M1	4.28958	0.0275944	Q13439	GOLGA4	Golgin subfamily A member 4
O95613_K1705_M1	0.750638	0.0281248	O95613	PCNT	Pericentrin
Q04637_K1074_M1	1.45134	0.0283694	Q04637	EIF4G1	Eukaryotic translation initiation factor 4 gamma 1
Q9NVM6_K264_M1	2.32426	0.0286614	Q9NVM6	DNAJC17	DnaJ homolog subfamily C member 17
Q8NC51_K211_M1	0.732451	0.0286736	Q8NC51	SERBP1	Plasminogen activator inhibitor 1 RNA-binding protein
Q9Y265_K2_M1	0.993068	0.0288257	Q9Y265	RUVBL1	RuvB-like 1
Q15648_K1391_M1	2.46259	0.0293479	Q15648	MED1	Mediator of RNA polymerase II transcription subunit 1
Q13206_K555_M1	1.99977	0.0293512	Q13206	DDX10	Probable ATP-dependent RNA helicase DDX10
O15498_K150_M1	-0.783144	0.0295172	O15498	YKT6	Synaptobrevin homolog YKT6
Q6XZF7_K572_M1	3.2878	0.0297499	Q6XZF7	DNMBP	Dynamin-binding protein
Q9NT62_K11_M1	1.37767	0.0297804	Q9NT62	ATG3	Ubiquitin-like-conjugating enzyme ATG3
P46013_K1350_M1	1.88295	0.0298218	P46013	MKI67	Proliferation marker protein Ki-67
Q8ND56_K174_M1	3.0468	0.0298978	Q8ND56	LSM14A	Protein LSM14 homolog A
Q15287_K186_M1	3.00863	0.030141	Q15287	RNPS1	RNA-binding protein with serine-rich domain 1
Q5SSJ5_K14_M1	2.77413	0.0302726	Q5SSJ5	HP1BP3	Heterochromatin protein 1-binding protein 3
Q9BY77_K229_M1	0.976034	0.031783	Q9BY77	POLDIP3	Polymerase delta-interacting protein 3
O43432_K1001_M1	1.79353	0.032809	O43432	EIF4G3	Eukaryotic translation initiation factor 4 gamma 3
Q9ULW0_K256_M1	0.948417	0.0335051	Q9ULW0	TPX2	Targeting protein for Xklp2
P49321_K288_M1	2.50745	0.033797	P49321	NASP	Nuclear autoantigenic sperm protein
O14531_K557_M1	1.63684	0.035206	O14531	DPYSL4	Dihydropyrimidinase-related protein 4
P61956_K11_M1	1.3567	0.0358256	P61956	SUMO2	Small ubiquitin-related modifier 2
P11387_K148_M1	1.74526	0.0363288	P11387	TOP1	DNA topoisomerase 1
Q15233_K371_M1	2.53283	0.0375373	Q15233	NONO	Non-POU domain-containing octamer-binding protein
Q9NPJ6_K55_M1	1.94143	0.0380193	Q9NPJ6	MED4	Mediator of RNA polymerase II transcription subunit 4
Q5VWG9_K201_M1	1.26928	0.0381676	Q5VWG9	TAF3	Transcription initiation factor TFIID subunit 3
Q13185_K44_M1	2.21959	0.0384977	Q13185	CBX3	Chromobox protein homolog 3
P16615_K158_M1	0.893246	0.0390896	P16615	ATP2A2	Sarcoplasmic/endoplasmic reticulum calcium ATPase 2
P52732_K477_M1	0.452877	0.0402731	P52732	KIF11	Kinesin-like protein KIF11
Q9UKE5_K1019_M1	1.71266	0.040297	Q9UKE5	TNIK	TRAF2 and NCK-interacting protein kinase
Q96MW1_K116_M1	2.06116	0.0414472	Q96MW1	CCDC43	Coiled-coil domain-containing protein 43
P15056_K51_M1	4.46357	0.0414911	P15056	BRAF	Serine/threonine-protein kinase B-raf
O60566_K629_M1	2.32055	0.0415523	O60566	BUB1B	Mitotic checkpoint serine/threonine-protein kinase BUB1 beta
P43243_K719_M1	1.29887	0.0423631	P43243	MATR3	Matrin-3
Q13435_K815_M1	0.617571	0.0427742	Q13435	SF3B2	Splicing factor 3B subunit 2
Q15154_K1972_M1	1.25892	0.0431442	Q15154	PCM1	Pericentriolar material 1 protein
P84098_K186_M1	1.19633	0.0433388	P84098	RPL19	60S ribosomal protein L19
P11498_K1144_M1	0.658554	0.0450197	P11498	PC	Pyruvate carboxylase, mitochondrial
P07814_K788_M1	3.38544	0.0453229	P07814	EPRS1	Bifunctional glutamate/proline--tRNA ligase
Q96A49_K91_M1	0.947966	0.0454548	Q96A49	SYAP1	Synapse-associated protein 1
P27816_K991_M1	1.2389	0.0465769	P27816	MAP4	Microtubule-associated protein 4
Q5VWQ0_K781_M1	2.25626	0.0471979	Q5VWQ0	RSBN1	Lysine-specific demethylase 9
Q86UE4_K491_M1	1.4505	0.047217	Q86UE4	MTDH	Protein LYRIC
Q96JH7_K691_M1	2.10731	0.047217	Q96JH7	VCPIP1	Deubiquitinating protein VCPIP1
Q8WXF1_K14_M1	2.6384	0.0487094	Q8WXF1	PSPC1	Paraspeckle component 1
P46109_K89_M1	1.15588	0.0489936	P46109	CRKL	Crk-like protein
Q9NZZ3_K100_M1	2.26049	0.0498693	Q9NZZ3	CHMP5	Charged multivesicular body protein 5
P50990_K62_M1	1.48313	0.0542967	P50990	CCT8	T-complex protein 1 subunit theta
Q9UEE9_K180_M1	2.5503	0.0543517	Q9UEE9	CFDP1	Craniofacial development protein 1
Q99543_K342_M1	-0.264738	0.0556665	Q99543	DNAJC2	DnaJ homolog subfamily C member 2
Q6P1J9_K161_M1	1.97908	0.0582745	Q6P1J9	CDC73	Parafibromin
Q96HY6_K227_M1	1.83583	0.0614173	Q96HY6	DDRGK1	DDRGK domain-containing protein 1
P39748_K345_M1	1.05106	0.062981	P39748	FEN1	Flap endonuclease 1
P54136_K626_M1	0.14593	0.0659875	P54136	RARS1	Arginine--tRNA ligase, cytoplasmic
Q9Y4E5_K301_M2	-1.19627	0.066104	Q9Y4E5	ZNF451	E3 SUMO-protein ligase ZNF451
Q9Y4E5_K288_M2	-1.19627	0.066104	Q9Y4E5	ZNF451	E3 SUMO-protein ligase ZNF451
Q6Y7W6_K667_M1	1.77075	0.0671808	Q6Y7W6	GIGYF2	GRB10-interacting GYF protein 2
Q7Z569_K545_M1	0.564678	0.0691577	Q7Z569	BRAP	BRCA1-associated protein
Q13572_K340_M1	1.90268	0.0712352	Q13572	ITPK1	Inositol-tetrakisphosphate 1-kinase
Q96SB4_K4_M1	0.457147	0.0727142	Q96SB4	SRPK1	SRSF protein kinase 1
Q9H0G5_K109_M1	1.32651	0.0727897	Q9H0G5	NSRP1	Nuclear speckle splicing regulatory protein 1
Q9NVN8_K62_M2	3.42717	0.0802034	Q9NVN8	GNL3L	Guanine nucleotide-binding protein-like 3-like protein
Q9NVN8_K61_M2	3.42717	0.0802034	Q9NVN8	GNL3L	Guanine nucleotide-binding protein-like 3-like protein
Q13435_K583_M1	2.79366	0.0841868	Q13435	SF3B2	Splicing factor 3B subunit 2
O60264_K724_M1	0.44196	0.0861968	O60264	SMARCA5	SWI/SNF-related matrix-associated actin-dependent regulator of chromatin subfamily A member 5
O14686_K4465_M1	1.43043	0.0868149	O14686	KMT2D	Histone-lysine N-methyltransferase 2D
Q9NYH9_K588_M2	1.30643	0.0879903	Q9NYH9	UTP6	U3 small nucleolar RNA-associated protein 6 homolog
Q9NYH9_K575_M2	1.30643	0.0879903	Q9NYH9	UTP6	U3 small nucleolar RNA-associated protein 6 homolog
P42167_K393_M1	1.40573	0.091369	P42167	TMPO	Lamina-associated polypeptide 2, isoforms beta/gamma
O60502_K297_M1	-0.458339	0.0954559	O60502	OGA	Protein O-GlcNAcase
Q99459_K294_M1	1.12234	0.0986363	Q99459	CDC5L	Cell division cycle 5-like protein
Q9NQW6_K543_M1	1.19765	0.101342	Q9NQW6	ANLN	Anillin
Q9BTC0_K1804_M1	-0.172689	0.102833	Q9BTC0	DIDO1	Death-inducer obliterator 1
Q9H467_K279_M1	2.25722	0.106467	Q9H467	CUEDC2	CUE domain-containing protein 2
O75475_K442_M1	-0.042142	0.107364	O75475	PSIP1	PC4 and SFRS1-interacting protein
Q15398_K321_M1	1.0057	0.120869	Q15398	DLGAP5	Disks large-associated protein 5
Q16778_K6_M1	1.37656	0.121467	Q16778	H2BC21	Histone H2B type 2-E
P50747_K15_M1	1.53664	0.122714	P50747	HLCS	Biotin--protein ligase
P30419_K94_M1	0.0989662	0.129642	P30419	NMT1	Glycylpeptide N-tetradecanoyltransferase 1
P0DMV8_K112_M2	-0.109004	0.136091	P0DMV8;P0DMV9	HSPA1A;HSPA1B	Heat shock 70 kDa protein 1A;Heat shock 70 kDa protein 1B
P0DMV8_K108_M2	-0.109004	0.136091	P0DMV8;P0DMV9	HSPA1A;HSPA1B	Heat shock 70 kDa protein 1A;Heat shock 70 kDa protein 1B
P0DMV9_K112_M2	-0.109004	0.136091	P0DMV8;P0DMV9	HSPA1A;HSPA1B	Heat shock 70 kDa protein 1A;Heat shock 70 kDa protein 1B
P0DMV9_K108_M2	-0.109004	0.136091	P0DMV8;P0DMV9	HSPA1A;HSPA1B	Heat shock 70 kDa protein 1A;Heat shock 70 kDa protein 1B
Q9UIF9_K1172_M1	0.365246	0.140048	Q9UIF9	BAZ2A	Bromodomain adjacent to zinc finger domain protein 2A
Q15648_K1412_M1	0.342103	0.147974	Q15648	MED1	Mediator of RNA polymerase II transcription subunit 1
P06748_K54_M1	1.39812	0.149055	P06748	NPM1	Nucleophosmin
Q14676_K1835_M1	0.798117	0.151402	Q14676	MDC1	Mediator of DNA damage checkpoint protein 1
Q5SSJ5_K29_M1	0.911245	0.152496	Q5SSJ5	HP1BP3	Heterochromatin protein 1-binding protein 3
O95785_K1372_M1	1.101	0.153738	O95785	WIZ	Protein Wiz
Q15459_K531_M1	1.14236	0.160557	Q15459	SF3A1	Splicing factor 3A subunit 1
P26583_K139_M1	-1.00351	0.164772	P26583	HMGB2	High mobility group protein B2
Q92890_K267_M1	0.313797	0.170911	Q92890	UFD1	Ubiquitin recognition factor in ER-associated degradation protein 1
P16949_K80_M1	1.85958	0.172951	P16949	STMN1	Stathmin
Q15233_K239_M1	1.30753	0.176984	Q15233	NONO	Non-POU domain-containing octamer-binding protein
P42167_K195_M1	0.623613	0.198954	P42167	TMPO	Lamina-associated polypeptide 2, isoforms beta/gamma
P62829_K67_M2	0.0667368	0.203856	P62829	RPL23	60S ribosomal protein L23
P62829_K66_M2	0.0667368	0.203856	P62829	RPL23	60S ribosomal protein L23
P86790_K18_M1	-0.162623	0.204406	P86790;P86791	CCZ1B;CCZ1	Vacuolar fusion protein CCZ1 homolog B;Vacuolar fusion protein CCZ1 homolog
P86791_K18_M1	-0.162623	0.204406	P86790;P86791	CCZ1B;CCZ1	Vacuolar fusion protein CCZ1 homolog B;Vacuolar fusion protein CCZ1 homolog
Q09666_K5443_M1	-0.863487	0.208555	Q09666	AHNAK	Neuroblast differentiation-associated protein AHNAK
P49327_K298_M1	-0.295936	0.210853	P49327	FASN	Fatty acid synthase
Q92616_K802_M1	0.189018	0.211964	Q92616	GCN1	eIF-2-alpha kinase activator GCN1
Q9UBF2_K590_M1	0.378184	0.212968	Q9UBF2	COPG2	Coatomer subunit gamma-2
Q13206_K637_M1	0.691067	0.222429	Q13206	DDX10	Probable ATP-dependent RNA helicase DDX10
Q9NZC7_K28_M1	0.0202928	0.223003	Q9NZC7	WWOX	WW domain-containing oxidoreductase
Q8N392_K20_M1	-2.74005	0.225796	Q8N392	ARHGAP18	Rho GTPase-activating protein 18
P51608_K321_M1	0.356096	0.232551	P51608	MECP2	Methyl-CpG-binding protein 2
P06748_K248_M1	1.37453	0.236229	P06748	NPM1	Nucleophosmin
Q7Z392_K644_M1	0.0368639	0.239416	Q7Z392	TRAPPC11	Trafficking protein particle complex subunit 11
Q8IWZ3_K322_M1	-0.461871	0.246286	Q8IWZ3	ANKHD1	Ankyrin repeat and KH domain-containing protein 1
Q15058_K663_M1	-0.581707	0.247148	Q15058	KIF14	Kinesin-like protein KIF14
P46013_K2441_M1	0.414924	0.253486	P46013	MKI67	Proliferation marker protein Ki-67
Q6GYQ0_K694_M2	-0.0343761	0.257232	Q6GYQ0	RALGAPA1	Ral GTPase-activating protein subunit alpha-1
Q6GYQ0_K689_M2	-0.0343761	0.257232	Q6GYQ0	RALGAPA1	Ral GTPase-activating protein subunit alpha-1
P07814_K943_M1	0.701251	0.278244	P07814	EPRS1	Bifunctional glutamate/proline--tRNA ligase
P10412_K64_M1	0.0522521	0.285389	P10412	H1-4	Histone H1.4
Q8N511_K107_M1	-0.205503	0.286243	Q8N511	TMEM199	Transmembrane protein 199
P62805_K13_M1	0.015057	0.291611	P62805	H4C1	Histone H4
P13010_K125_M1	0.813149	0.302728	P13010	XRCC5	X-ray repair cross-complementing protein 5
P62081_K169_M2	0.573185	0.307811	P62081	RPS7	40S ribosomal protein S7
P62081_K160_M2	0.573185	0.307811	P62081	RPS7	40S ribosomal protein S7
Q9Y5Z9_K10_M1	-0.324073	0.316334	Q9Y5Z9	UBIAD1	UbiA prenyltransferase domain-containing protein 1
Q92890_K68_M1	0.656895	0.316731	Q92890	UFD1	Ubiquitin recognition factor in ER-associated degradation protein 1
Q93009_K181_M1	-0.967917	0.324071	Q93009	USP7	Ubiquitin carboxyl-terminal hydrolase 7
P13797_K91_M1	0.885722	0.325	P13797	PLS3	Plastin-3
P22061_K219_M1	0.340023	0.335576	P22061	PCMT1	Protein-L-isoaspartate(D-aspartate) O-methyltransferase
P27816_K408_M1	0.282629	0.337742	P27816	MAP4	Microtubule-associated protein 4
Q13029_K882_M1	-0.11551	0.348304	Q13029	PRDM2	PR domain zinc finger protein 2
