# Supplementary material for: Optimized Automated Workflow for BioID Improves Reproducibility and Identification of Protein–Protein Interactions
Source: J Proteome Res. 2024 Sep 4;23(10):4359–68. doi: 10.1021/acs.jproteome.4c00308 (PMC11460324; doi:10.1021/acs.jproteome.4c00308)
Supplement: Supplementary file 6 — pr4c00308_si_006.xlsx [file pr4c00308_si_006.xlsx]

## Sheet: column key
Description of the column names used in the two other tabs
Column Header	Meaning
Genes	Gene name
log2 FC DMSO	log2 (fold change) transformed ratios of averaged replicates of PSMA4-miniTurbo or mini-Turbo-PSMD3 compared to miniTurbo
Qvalue DMSO	P value adjusted for multiple testing of PSMA4-miniTurbo or mini-Turbo-PSMD3 compared to miniTurbo
log2 FC MG132	log2 (fold change) transformed ratios of averaged replicates of PSMA4-miniTurbo or mini-Turbo-PSMD3 with MG132 addition compared to miniTurbo
Qvalue MG132	P value adjusted for multiple testing of PSMA4-miniTurbo or mini-Turbo-PSMD3 with MG132 compared to miniTurbo
UniProtIds	UniProt ID
ProteinDescriptions	Description of the protein
Cand sub	candidate substrates: proteins enriched after inhibition (AVG Log2 > 1.5, Q-value < 0.05), but not with the vehicle control (AVG Log2 <1.5, Q-value < 0.05)
Ubi sub	protein groups ubiquitlated after MG132 inhibition as shown by Trullson et al.

## Sheet: PSMA4
Comparison of protein groups after BioID of cell lines expressing either miniTurbo-PSMA4* or miniTurbo* and overlap with ubiquitilation sites that have been reported to increase after MG132 inhibition
Genes	log2 FC DMSO	Qvalue DMSO	log2 FC MG132	Qvalue MG132	UniProtIds	ProteinDescriptions	Cand sub	Ubi sub
AMOT	1.32566	0.000449714	1.50313	0.000689402	Q4VCS5	Angiomotin	Cand.sub	Ubi
ANAPC5	0.396434	0.160339	1.7745	2.96439e-11	Q9UJX4	Anaphase-promoting complex subunit 5	Cand.sub	Ubi
ANP32E	0.625407	0.439406	1.97794	0.00857889	Q9BTT0	Acidic leucine-rich nuclear phosphoprotein 32 family member E	Cand.sub	Ubi
AP3S2	0.343357	0.268594	2.05283	0.000692099	P59780	AP-3 complex subunit sigma-2	Cand.sub	Ubi
APRT	-0.763266	0.0597307	1.99732	0.000717432	P07741	Adenine phosphoribosyltransferase	Cand.sub	Ubi
ASPM	0.317465	0.241138	1.64449	3.0981e-16	Q8IZT6	Abnormal spindle-like microcephaly-associated protein	Cand.sub	Ubi
ASXL1	-0.103655	0.363349	2.39473	3.36795e-11	Q8IXJ9	Polycomb group protein ASXL1	Cand.sub	Ubi
ATF4	0.282923	0.0203347	4.10621	0.000459213	P18848	Cyclic AMP-dependent transcription factor ATF-4	Cand.sub	Ubi
ATF6B	1.34193	0.0169929	3.50028	0.000269581	Q99941	Cyclic AMP-dependent transcription factor ATF-6 beta	Cand.sub	Ubi
BCAT1	-0.450044	0.483067	2.32692	0.00315486	P54687	Branched-chain-amino-acid aminotransferase, cytosolic	Cand.sub	Ubi
BRAT1	0.630567	0.00515172	3.72205	1.30375e-17	Q6PJG6	BRCA1-associated ATM activator 1	Cand.sub	Ubi
C15orf39	1.36255	2.33515e-07	2.05574	5.42543e-17	Q6ZRI6	Uncharacterized protein C15orf39	Cand.sub	Ubi
C1orf112	1.39562	0.0779436	2.0667	0.00308791	Q9NSG2	Uncharacterized protein C1orf112	Cand.sub	Ubi
C1orf43	0.633293	0.0307804	3.97018	0.00018993	Q9BWL3	Protein C1orf43	Cand.sub	Ubi
C5orf22	0.0456121	0.222095	2.30685	0.0109078	Q49AR2	UPF0489 protein C5orf22	Cand.sub	Ubi
CCND2	0.74362	0.225565	2.95178	0.000975076	P30279	G1/S-specific cyclin-D2	Cand.sub	Ubi
CCNG1	0.285877	0.173671	3.17176	0.010418	P51959	Cyclin-G1	Cand.sub	Ubi
CDC25B	0.63314	0.0429824	3.57615	3.40085e-06	P30305	M-phase inducer phosphatase 2	Cand.sub	Ubi
CDC6	1.20147	1.44185e-05	2.46513	3.60318e-08	Q99741	Cell division control protein 6 homolog	Cand.sub	Ubi
CDC7	-0.392844	0.25759	1.55885	2.94324e-07	O00311	Cell division cycle 7-related protein kinase	Cand.sub	Ubi
CDK1	-0.00159277	0.318168	1.57324	1.08451e-11	P06493	Cyclin-dependent kinase 1	Cand.sub	Ubi
CDT1	0.399225	0.380809	2.42196	1.63858e-09	Q9H211	DNA replication factor Cdt1	Cand.sub	Ubi
COMMD4	0.35323	0.160814	2.36639	1.76453e-07	Q9H0A8	COMM domain-containing protein 4	Cand.sub	Ubi
COPS7A	-0.188234	0.306688	1.52039	0.000377531	Q9UBW8	COP9 signalosome complex subunit 7a	Cand.sub	Ubi
CTBP2	-0.138409	0.468789	1.53308	0.000376018	P56545	C-terminal-binding protein 2	Cand.sub	Ubi
CYCS	0.102852	0.220993	3.14635	1.78161e-08	P99999	Cytochrome c	Cand.sub	Ubi
DDIT4	0.561474	0.0803149	2.41827	0.00694198	Q9NX09	DNA damage-inducible transcript 4 protein	Cand.sub	Ubi
DHFR	-0.573975	0.418267	2.55159	3.48104e-11	P00374	Dihydrofolate reductase	Cand.sub	Ubi
DNAAF5	0.537164	0.268897	2.53552	3.48377e-08	Q86Y56	Dynein axonemal assembly factor 5	Cand.sub	Ubi
E2F7	0.842242	0.0373318	3.95442	0.000243493	Q96AV8	Transcription factor E2F7	Cand.sub	Ubi
ERGIC3	0.7082	0.134288	2.79281	0.00240652	Q9Y282	Endoplasmic reticulum-Golgi intermediate compartment protein 3	Cand.sub	Ubi
ESCO2	0.900042	0.101479	1.90296	8.8652e-05	Q56NI9	N-acetyltransferase ESCO2	Cand.sub	Ubi
FANCA	0.493892	0.223277	2.47876	6.77503e-05	O15360	Fanconi anemia group A protein	Cand.sub	Ubi
FANCL	-0.699684	0.321517	4.57686	3.90247e-05	Q9NW38	E3 ubiquitin-protein ligase FANCL	Cand.sub	Ubi
FDFT1	0.482645	0.118917	1.582	5.1732e-08	P37268	Squalene synthase	Cand.sub	Ubi
FOXM1	0.480241	0.237693	2.00052	0.00163497	Q08050	Forkhead box protein M1	Cand.sub	Ubi
FOXRED2	0.595592	0.142602	4.08631	1.5648e-05	Q8IWF2	FAD-dependent oxidoreductase domain-containing protein 2	Cand.sub	Ubi
GLUL	-0.133194	0.404232	1.96725	1.76266e-06	P15104	Glutamine synthetase	Cand.sub	Ubi
GNAS	0.282749	0.0540058	2.3051	2.56402e-12	P63092;Q5JWF2	Guanine nucleotide-binding protein G(s) subunit alpha isoforms short;Guanine nucleotide-binding protein G(s) subunit alpha isoforms XLas	Cand.sub	Ubi
GON4L	0.121176	0.229115	1.56851	3.06087e-06	Q3T8J9	GON-4-like protein	Cand.sub	Ubi
GPANK1	1.33253	0.0364717	3.57202	1.83519e-05	O95872	G patch domain and ankyrin repeat-containing protein 1	Cand.sub	Ubi
GPN3	0.106363	0.447927	1.90028	0.000991432	Q9UHW5	GPN-loop GTPase 3	Cand.sub	Ubi
GPS1	0.58371	0.243976	2.24866	0.0107431	Q13098	COP9 signalosome complex subunit 1	Cand.sub	Ubi
HAUS5	0.665474	0.000161126	1.55073	7.38888e-13	O94927	HAUS augmin-like complex subunit 5	Cand.sub	Ubi
HIF1A	0.220711	0.363685	2.9008	0.000129493	Q16665	Hypoxia-inducible factor 1-alpha	Cand.sub	Ubi
HLA-C	0.0474679	0.411054	1.73666	0.00222813	P10321	HLA class I histocompatibility antigen, C alpha chain	Cand.sub	Ubi
HLA-E	-0.471457	0.246802	2.94123	2.85985e-06	P13747	HLA class I histocompatibility antigen, alpha chain E	Cand.sub	Ubi
HMGCR	0.323461	0.0820361	3.1623	5.72012e-06	P04035	3-hydroxy-3-methylglutaryl-coenzyme A reductase	Cand.sub	Ubi
HPS6	-0.281566	0.292157	3.02298	2.93459e-05	Q86YV9	Hermansky-Pudlak syndrome 6 protein	Cand.sub	Ubi
INTS1	-1.57391	0.0642643	1.50044	0.0136751	Q8N201	Integrator complex subunit 1	Cand.sub	Ubi
IREB2	0.492391	0.355137	2.83072	2.81051e-08	P48200	Iron-responsive element-binding protein 2	Cand.sub	Ubi
JUN	0.475772	0.311388	2.09281	4.89537e-05	P05412	Transcription factor AP-1	Cand.sub	Ubi
KAT2A	0.644704	0.460207	1.61127	0.0057652	Q92830	Histone acetyltransferase KAT2A	Cand.sub	Ubi
KDM5B	-0.704017	0.374445	2.80593	0.000121907	Q9UGL1	Lysine-specific demethylase 5B	Cand.sub	Ubi
KLF10	-0.477773	0.467515	2.01222	0.0472944	Q13118	Krueppel-like factor 10	Cand.sub	Ubi
KLHL11	0.86446	0.0990542	1.75318	1.14532e-05	Q9NVR0	Kelch-like protein 11	Cand.sub	Ubi
LSS	0.53624	0.113448	2.39545	5.52002e-06	P48449	Lanosterol synthase	Cand.sub	Ubi
MAD2L1BP	0.0870749	0.46658	1.99679	0.00116268	Q15013	MAD2L1-binding protein	Cand.sub	Ubi
MAGED1	0.297702	0.105202	2.89414	1.39853e-11	Q9Y5V3	Melanoma-associated antigen D1	Cand.sub	Ubi
MAGED4	0.851987	0.00746974	3.96457	8.19885e-08	Q96JG8	Melanoma-associated antigen D4	Cand.sub	Ubi
MED24	-0.1607	0.304399	1.74177	0.000507004	O75448	Mediator of RNA polymerase II transcription subunit 24	Cand.sub	Ubi
MOAP1	-0.69177	0.331896	1.92948	0.00115121	Q96BY2	Modulator of apoptosis 1	Cand.sub	Ubi
MTFR2	0.313047	0.325201	3.11307	0.000103728	Q6P444	Mitochondrial fission regulator 2	Cand.sub	Ubi
MYC	0.0282555	0.351274	2.84998	1.20285e-05	P01106	Myc proto-oncogene protein	Cand.sub	Ubi
N4BP2L2	-0.172334	0.395325	3.40236	0.00634587	Q92802	NEDD4-binding protein 2-like 2	Cand.sub	Ubi
NBR1	1.03889	0.0596759	1.75171	3.4169e-05	Q14596	Next to BRCA1 gene 1 protein	Cand.sub	Ubi
NCAPD3	0.372752	0.404574	1.72074	1.55383e-06	P42695	Condensin-2 complex subunit D3	Cand.sub	Ubi
NCOA4	-0.00487646	0.21707	2.16624	7.30528e-12	Q13772	Nuclear receptor coactivator 4	Cand.sub	Ubi
NEIL3	-0.332607	0.469282	2.85604	6.20456e-05	Q8TAT5	Endonuclease 8-like 3	Cand.sub	Ubi
NET1	0.560363	0.0227577	4.12546	0.00986894	Q7Z628	Neuroepithelial cell-transforming gene 1 protein	Cand.sub	Ubi
NFE2L1	0.839603	0.284416	3.94644	3.49077e-06	Q14494	Endoplasmic reticulum membrane sensor NFE2L1	Cand.sub	Ubi
NOC4L	0.0187454	0.297566	1.75641	1.83025e-08	Q9BVI4	Nucleolar complex protein 4 homolog	Cand.sub	Ubi
NSUN5	-0.826271	0.019198	1.83906	1.29509e-06	Q96P11	28S rRNA (cytosine-C(5))-methyltransferase	Cand.sub	Ubi
NUF2	1.25389	0.00931569	1.71079	0.000333633	Q9BZD4	Kinetochore protein Nuf2	Cand.sub	Ubi
NUP188	0.434991	0.158385	1.62306	1.8588e-10	Q5SRE5	Nucleoporin NUP188	Cand.sub	Ubi
OS9	-0.218383	0.436812	3.41341	4.40534e-09	Q13438	Protein OS-9	Cand.sub	Ubi
PARP4	0.418451	0.111902	1.52029	9.339e-07	Q9UKK3	Protein mono-ADP-ribosyltransferase PARP4	Cand.sub	Ubi
PIAS1	-0.347005	0.387296	1.61162	0.00586924	O75925	E3 SUMO-protein ligase PIAS1	Cand.sub	Ubi
PIM3	0.279873	0.164897	4.5335	0.00295234	Q86V86	Serine/threonine-protein kinase pim-3	Cand.sub	Ubi
PINK1	-0.446704	0.377636	2.90276	4.4179e-07	Q9BXM7	Serine/threonine-protein kinase PINK1, mitochondrial	Cand.sub	Ubi
PMPCA	-1.93886	0.0723194	1.59801	6.84412e-07	Q10713	Mitochondrial-processing peptidase subunit alpha	Cand.sub	Ubi
PNPLA2	-0.294653	0.0436429	2.90531	5.15449e-07	Q96AD5	Patatin-like phospholipase domain-containing protein 2	Cand.sub	Ubi
POLR2G	0.230832	0.465613	2.67255	5.66648e-06	P62487	DNA-directed RNA polymerase II subunit RPB7	Cand.sub	Ubi
PRAME	0.757455	0.0174382	2.92221	0.00968216	P78395	Melanoma antigen preferentially expressed in tumors	Cand.sub	Ubi
PSMD8	-0.945455	0.012947	1.80272	0.000203679	P48556	26S proteasome non-ATPase regulatory subunit 8	Cand.sub	Ubi
PTOV1	-0.535516	0.155658	2.65658	2.84939e-14	Q86YD1	Prostate tumor-overexpressed gene 1 protein	Cand.sub	Ubi
RAD54L2	0.738686	0.0262302	1.93825	3.49363e-08	Q9Y4B4	Helicase ARIP4	Cand.sub	Ubi
RADX	-0.149017	0.378963	2.15174	4.00537e-08	Q6NSI4	RPA-related protein RADX	Cand.sub	Ubi
RBBP8	0.292447	0.136857	2.03882	0.000750834	Q99708	DNA endonuclease RBBP8	Cand.sub	Ubi
RESF1	0.822724	0.00745462	1.56484	3.18343e-06	Q9HCM1	Retroelement silencing factor 1	Cand.sub	Ubi
RLIM	1.43718	0.135202	3.66782	0.00328804	Q9NVW2	E3 ubiquitin-protein ligase RLIM	Cand.sub	Ubi
RNASEH2A	-0.0900079	0.198328	1.54515	9.46651e-05	O75792	Ribonuclease H2 subunit A	Cand.sub	Ubi
RNF8	0.779524	0.105079	1.79148	0.005446	O76064	E3 ubiquitin-protein ligase RNF8	Cand.sub	Ubi
RPS10	-0.444527	0.2861	1.62784	1.50853e-05	P46783	40S ribosomal protein S10	Cand.sub	Ubi
RTKN2	-0.431123	0.278534	1.92433	7.10915e-06	Q8IZC4	Rhotekin-2	Cand.sub	Ubi
RUNDC1	0.364217	0.317125	1.59565	0.00934674	Q96C34	RUN domain-containing protein 1	Cand.sub	Ubi
SALL2	1.21872	4.29667e-05	1.58406	9.42594e-08	Q9Y467	Sal-like protein 2	Cand.sub	Ubi
SENP5	0.535577	0.0495707	1.66498	0.00199028	Q96HI0	Sentrin-specific protease 5	Cand.sub	Ubi
SIMC1	0.622731	0.180443	2.21501	2.72389e-09	Q8NDZ2	SUMO-interacting motif-containing protein 1	Cand.sub	Ubi
SKIL	1.39588	1.80502e-06	1.54398	1.05851e-06	P12757	Ski-like protein	Cand.sub	Ubi
SNX14	1.01419	0.104242	1.95654	5.57443e-06	Q9Y5W7	Sorting nexin-14	Cand.sub	Ubi
SNX4	0.6633	0.411379	1.54528	0.01536	O95219	Sorting nexin-4	Cand.sub	Ubi
SUMO2	0.492446	0.260192	4.48916	0.000102971	P61956	Small ubiquitin-related modifier 2	Cand.sub	Ubi
TAX1BP1	0.99254	0.358517	1.80225	0.0372177	Q86VP1	Tax1-binding protein 1	Cand.sub	Ubi
TELO2	-0.133652	0.180976	4.44522	4.64825e-24	Q9Y4R8	Telomere length regulation protein TEL2 homolog	Cand.sub	Ubi
TICRR	0.25804	0.297711	1.8388	1.24396e-08	Q7Z2Z1	Treslin	Cand.sub	Ubi
TIGD5	-0.710279	0.0782109	1.69251	0.0284277	Q53EQ6	Tigger transposable element-derived protein 5	Cand.sub	Ubi
TOPORS	1.09255	0.102355	3.62735	5.02832e-05	Q9NS56	E3 ubiquitin-protein ligase Topors	Cand.sub	Ubi
TPGS2	0.564335	0.324703	2.75897	0.00096813	Q68CL5	Tubulin polyglutamylase complex subunit 2	Cand.sub	Ubi
TRO	0.435279	0.0926587	1.81081	3.50098e-05	Q12816	Trophinin	Cand.sub	Ubi
TRPC4AP	-0.0852945	0.394138	1.86658	0.00236994	Q8TEL6	Short transient receptor potential channel 4-associated protein	Cand.sub	Ubi
TTI2	0.602849	0.154618	1.80564	0.000184954	Q6NXR4	TELO2-interacting protein 2	Cand.sub	Ubi
UBL7	1.17805	0.0113393	3.38525	2.38326e-05	Q96S82	Ubiquitin-like protein 7	Cand.sub	Ubi
URB2	-0.0651777	0.428307	1.5055	2.98679e-08	Q14146	Unhealthy ribosome biogenesis protein 2 homolog	Cand.sub	Ubi
WDR35	-0.176388	0.313071	2.44691	6.27815e-05	Q9P2L0	WD repeat-containing protein 35	Cand.sub	Ubi
XBP1	-0.790422	0.120306	2.84434	6.97439e-05	P17861	X-box-binding protein 1	Cand.sub	Ubi
ZBTB12	-0.0648188	0.304424	1.73532	0.000522816	Q9Y330	Zinc finger and BTB domain-containing protein 12	Cand.sub	Ubi
ZER1	0.643887	0.0977085	1.96796	3.47649e-05	Q7Z7L7	Protein zer-1 homolog	Cand.sub	Ubi
ADRM1	-0.145166	0.433647	0.0889464	0.0147236	Q16186	Proteasomal ubiquitin receptor ADRM1	19S_Proteasome_subunit	NA
PSMC1	1.32087	2.04774e-18	1.33993	6.29434e-20	P62191	26S proteasome regulatory subunit 4	19S_Proteasome_subunit	NA
PSMC2	1.03728	6.69758e-14	1.24981	8.79815e-22	P35998	26S proteasome regulatory subunit 7	19S_Proteasome_subunit	NA
PSMC3	0.589764	2.72225e-07	0.587098	1.71169e-05	P17980	26S proteasome regulatory subunit 6A	19S_Proteasome_subunit	NA
PSMC4	1.01912	6.04132e-14	1.38197	6.62346e-23	P43686	26S proteasome regulatory subunit 6B	19S_Proteasome_subunit	NA
PSMC5	0.331435	5.01123e-14	0.501302	2.2324e-07	P62195	26S proteasome regulatory subunit 8	19S_Proteasome_subunit	NA
PSMC5	0.331435	5.01123e-14	0.501302	2.2324e-07	P62195	26S proteasome regulatory subunit 8	19S_Proteasome_subunit	NA
PSMC6	0.847722	2.85409e-06	0.463924	0.00278067	P62333	26S proteasome regulatory subunit 10B	19S_Proteasome_subunit	NA
PSMD1	0.164105	0.317125	0.21048	0.119379	Q99460	26S proteasome non-ATPase regulatory subunit 1	19S_Proteasome_subunit	NA
PSMD11	0.349473	0.00524345	0.151955	0.000465608	O00231	26S proteasome non-ATPase regulatory subunit 11	19S_Proteasome_subunit	NA
PSMD12	0.11923	0.0654341	0.139141	0.0468118	O00232	26S proteasome non-ATPase regulatory subunit 12	19S_Proteasome_subunit	NA
PSMD13	1.18948	3.18343e-06	0.441227	0.0205159	Q9UNM6	26S proteasome non-ATPase regulatory subunit 13	19S_Proteasome_subunit	NA
PSMD14	0.280935	0.012091	0.208828	0.269922	O00487	26S proteasome non-ATPase regulatory subunit 14	19S_Proteasome_subunit	NA
PSMD2	2.0766	8.86416e-58	1.53045	5.00043e-39	Q13200	26S proteasome non-ATPase regulatory subunit 2	19S_Proteasome_subunit	NA
PSMD3	1.46641	2.82824e-23	1.0054	7.35429e-10	O43242	26S proteasome non-ATPase regulatory subunit 3	19S_Proteasome_subunit	NA
PSMD4	-0.0124239	0.459855	0.568661	0.133895	P55036	26S proteasome non-ATPase regulatory subunit 4	19S_Proteasome_subunit	NA
PSMD6	0.288234	0.000121969	0.528796	0.000373039	Q15008	26S proteasome non-ATPase regulatory subunit 6	19S_Proteasome_subunit	NA
PSMD7	0.218271	0.0118565	0.20693	0.125428	P51665	26S proteasome non-ATPase regulatory subunit 7	19S_Proteasome_subunit	NA
PSMD9	0.590776	0.0321988	0.136848	0.279011	O00233	26S proteasome non-ATPase regulatory subunit 9	19S_Proteasome_subunit	NA
PSMA1	2.78995	1.52716e-13	4.32895	1.10712e-22	P25786	Proteasome subunit alpha type-1	20S_Proteasome_subunit	NA
PSMA2	2.43437	1.77556e-11	4.70016	1.08485e-29	P25787	Proteasome subunit alpha type-2	20S_Proteasome_subunit	NA
PSMA3	3.68002	4.58044e-15	4.59154	1.62796e-30	P25788	Proteasome subunit alpha type-3	20S_Proteasome_subunit	NA
PSMA4	5.73706	3.0627e-27	6.35472	3.64667e-29	P25789	Proteasome subunit alpha type-4	20S_Proteasome_subunit	NA
PSMA5	3.19248	3.40944e-27	4.03195	1.25359e-35	P28066	Proteasome subunit alpha type-5	20S_Proteasome_subunit	NA
PSMA6	3.83042	4.21673e-14	4.78003	9.58482e-18	P60900	Proteasome subunit alpha type-6	20S_Proteasome_subunit	NA
PSMA7	3.84516	1.8246e-13	4.2446	2.89506e-21	O14818	Proteasome subunit alpha type-7	20S_Proteasome_subunit	NA
PSMB1	3.87152	2.79638e-13	5.97138	2.22065e-28	P20618	Proteasome subunit beta type-1	20S_Proteasome_subunit	NA
PSMB2	2.73728	2.64344e-09	4.53006	3.2531e-19	P49721	Proteasome subunit beta type-2	20S_Proteasome_subunit	NA
PSMB3	3.18736	4.35623e-16	4.9093	1.08485e-29	P49720	Proteasome subunit beta type-3	20S_Proteasome_subunit	NA
PSMB4	2.12369	1.42355e-05	4.38656	1.98064e-27	P28070	Proteasome subunit beta type-4	20S_Proteasome_subunit	NA
PSMB5	3.82354	8.63362e-11	5.68907	1.72516e-22	P28074	Proteasome subunit beta type-5	20S_Proteasome_subunit	NA
PSMB6	4.95378	1.19135e-06	7.49462	8.38343e-13	P28072	Proteasome subunit beta type-6	20S_Proteasome_subunit	NA
PSMB7	2.90263	2.55299e-09	4.72519	1.04245e-33	Q99436	Proteasome subunit beta type-7	20S_Proteasome_subunit	NA
AHR	1.05067	0.438677	1.58856	0.00896533	P35869	Aryl hydrocarbon receptor	Cand.sub	NA
ALDH16A1	0.685773	0.192908	1.86471	0.000130761	Q8IZ83	Aldehyde dehydrogenase family 16 member A1	Cand.sub	NA
ANKRD13A	-0.555672	0.252523	1.54104	0.0100968	Q8IZ07	Ankyrin repeat domain-containing protein 13A	Cand.sub	NA
AP4M1	0.714934	0.0666562	1.50201	0.0307804	O00189	AP-4 complex subunit mu-1	Cand.sub	NA
ATP6AP1	-0.6224	0.15045	1.6426	5.71868e-05	Q15904	V-type proton ATPase subunit S1	Cand.sub	NA
ATP6V1F	0.842051	0.111491	1.59149	0.0449552	Q16864	V-type proton ATPase subunit F	Cand.sub	NA
BAG6	0.732939	0.000742932	3.52598	1.1416e-37	P46379	Large proline-rich protein BAG6	Cand.sub	NA
BBS2	0.344545	0.449606	1.67209	0.000168158	Q9BXC9	Bardet-Biedl syndrome 2 protein	Cand.sub	NA
BCOR	0.9766	4.77341e-33	1.60251	3.04498e-49	Q6W2J9	BCL-6 corepressor	Cand.sub	NA
BRMS1	0.081556	0.46979	1.52456	0.0190591	Q9HCU9	Breast cancer metastasis-suppressor 1	Cand.sub	NA
BUD23	1.15779	0.481062	3.47228	0.00241103	O43709	Probable 18S rRNA (guanine-N(7))-methyltransferase	Cand.sub	NA
CBX6	0.187949	0.181244	1.65308	2.89933e-05	O95503	Chromobox protein homolog 6	Cand.sub	NA
CDC25A	0.298925	0.40245	4.18646	0.0020892	P30304	M-phase inducer phosphatase 1	Cand.sub	NA
COG2	0.0247788	0.171048	1.7181	1.23636e-14	Q14746	Conserved oligomeric Golgi complex subunit 2	Cand.sub	NA
DDX11	-0.526774	0.243444	2.51723	0.00673001	Q96FC9	ATP-dependent DNA helicase DDX11	Cand.sub	NA
DIP2A	0.345807	0.297302	1.63776	0.0148712	Q14689	Disco-interacting protein 2 homolog A	Cand.sub	NA
DPH2	0.146932	0.393797	1.64744	0.000267018	Q9BQC3	2-(3-amino-3-carboxypropyl)histidine synthase subunit 2	Cand.sub	NA
FAM199X	0.599847	0.108705	2.78033	1.07442e-05	Q6PEV8	Protein FAM199X	Cand.sub	NA
FLT4	0.171987	0.389999	3.87809	0.000164938	P35916	Vascular endothelial growth factor receptor 3	Cand.sub	NA
GK	0.83876	0.0247786	1.56989	0.0220616	P32189	Glycerol kinase	Cand.sub	NA
GPN2	0.626292	0.478035	3.14385	0.00014138	Q9H9Y4	GPN-loop GTPase 2	Cand.sub	NA
GUCY1B1	0.424464	0.100709	1.51285	0.00108067	Q02153	Guanylate cyclase soluble subunit beta-1	Cand.sub	NA
HSPBP1	0.0663329	0.457823	1.50158	0.000226448	Q9NZL4	Hsp70-binding protein 1	Cand.sub	NA
HYI	0.516787	0.0981083	2.92065	0.000311626	Q5T013	Putative hydroxypyruvate isomerase	Cand.sub	NA
IFFO1	1.01992	0.0242038	2.18498	0.000221978	Q0D2I5	Non-homologous end joining factor IFFO1	Cand.sub	NA
IFFO2	1.36602	0.0484688	2.08998	0.0179811	Q5TF58	Intermediate filament family orphan 2	Cand.sub	NA
IMP3	0.0850245	0.320344	1.80198	3.01861e-08	Q9NV31	U3 small nucleolar ribonucleoprotein protein IMP3	Cand.sub	NA
INTS2	-0.795012	0.169841	1.83923	0.0244387	Q9H0H0	Integrator complex subunit 2	Cand.sub	NA
ITM2C	0.945563	0.0129034	2.09563	0.000295241	Q9NQX7	Integral membrane protein 2C	Cand.sub	NA
KLHL15	0.543882	0.0291071	2.66969	8.43141e-16	Q96M94	Kelch-like protein 15	Cand.sub	NA
KLHL21	-0.385099	0.0480619	3.05406	1.26164e-11	Q9UJP4	Kelch-like protein 21	Cand.sub	NA
MARCHF7	0.289867	0.0588765	3.62765	4.15279e-11	Q9H992	E3 ubiquitin-protein ligase MARCHF7	Cand.sub	NA
MAU2	0.407326	0.446054	1.77067	0.000448724	Q9Y6X3	MAU2 chromatid cohesion factor homolog	Cand.sub	NA
MCL1	0.386687	0.193265	2.74242	0.000113634	Q07820	Induced myeloid leukemia cell differentiation protein Mcl-1	Cand.sub	NA
MIDN	-0.345331	0.128281	4.95263	2.23614e-08	Q504T8	Midnolin	Cand.sub	NA
MIIP	0.301323	0.0741538	1.70569	0.00573924	Q5JXC2	Migration and invasion-inhibitory protein	Cand.sub	NA
MRFAP1	0.579714	0.106403	1.67761	0.0127541	Q9Y605	MORF4 family-associated protein 1	Cand.sub	NA
MYOM2	0.267219	0.145577	2.50428	5.98184e-17	P54296	Myomesin-2	Cand.sub	NA
NAA20	-1.4395	0.0252557	2.24236	6.90389e-06	P61599	N-alpha-acetyltransferase 20	Cand.sub	NA
NaN	0.916555	0.050192	2.48278	5.6127e-07	NaN	(Bos taurus) similar to apolipoprotein B, partial	Cand.sub	NA
NaN	0.604789	0.00110287	1.70843	4.50627e-06	NaN	SWISS-PROT:P02769 (Bos taurus) Bovine serum albumin precursor	Cand.sub	NA
NaN	0.918965	0.000206957	1.52313	6.60585e-05	NaN	SWISS-PROT:P12763 (Bos taurus) Alpha-2-HS-glycoprotein precursor	Cand.sub	NA
NaN	0.575179	0.25639	1.65285	0.0162599	NaN	TREMBL:Q3ZBS7 (Bos taurus) Vitronectin	Cand.sub	NA
NBPF1	1.15313	0.447111	3.54469	0.00216964	Q3BBV0	Neuroblastoma breakpoint family member 1	Cand.sub	NA
NDFIP1	0.671522	0.0955147	1.5057	0.013399	Q9BT67	NEDD4 family-interacting protein 1	Cand.sub	NA
NDUFA13	0.061198	0.430022	1.88997	0.000208568	Q9P0J0	NADH dehydrogenase [ubiquinone] 1 alpha subcomplex subunit 13	Cand.sub	NA
NSMCE3	0.194749	0.147995	1.55089	0.000247376	Q96MG7	Non-structural maintenance of chromosomes element 3 homolog	Cand.sub	NA
NSMCE4A	0.414772	0.187875	2.65276	2.80856e-07	Q9NXX6	Non-structural maintenance of chromosomes element 4 homolog A	Cand.sub	NA
NT5C	-0.23591	0.479104	2.78985	0.00160394	Q8TCD5	5'(3')-deoxyribonucleotidase, cytosolic type	Cand.sub	NA
NTHL1	-0.473005	0.478781	1.91555	0.0198076	P78549	Endonuclease III-like protein 1	Cand.sub	NA
NUDT19	-0.348034	0.392969	3.53719	8.80274e-08	A8MXV4	Acyl-coenzyme A diphosphatase NUDT19	Cand.sub	NA
NUP37	-0.381955	0.32134	3.04089	2.46242e-07	Q8NFH4	Nucleoporin Nup37	Cand.sub	NA
P3H4	-0.498855	0.0471007	2.81918	0.00140782	Q92791	Endoplasmic reticulum protein SC65	Cand.sub	NA
PEX6	0.525798	0.411154	1.59535	0.0437928	Q13608	Peroxisome assembly factor 2	Cand.sub	NA
PI4K2B	0.793711	0.00728926	1.59874	7.56514e-05	Q8TCG2	Phosphatidylinositol 4-kinase type 2-beta	Cand.sub	NA
PTTG1	-0.331347	0.468197	2.65393	0.0485638	O95997	Securin	Cand.sub	NA
RAI2	1.31062	0.00690545	1.57875	3.74206e-06	Q9Y5P3	Retinoic acid-induced protein 2	Cand.sub	NA
RBPMS	0.764674	0.139625	2.21456	0.00186352	Q93062	RNA-binding protein with multiple splicing	Cand.sub	NA
RHPN2	0.139163	0.32571	3.27875	7.70581e-06	Q8IUC4	Rhophilin-2	Cand.sub	NA
RNF187	-0.171925	0.274254	4.55759	7.2065e-15	Q5TA31	E3 ubiquitin-protein ligase RNF187	Cand.sub	NA
RTL8C	0.4681	0.356754	4.89805	0.00319248	A6ZKI3	Retrotransposon Gag-like protein 8C	Cand.sub	NA
SAMD11	0.307556	0.251301	2.07464	4.26065e-09	Q96NU1	Sterile alpha motif domain-containing protein 11	Cand.sub	NA
SCML1	1.44508	0.0121008	2.57734	6.01514e-11	Q9UN30	Sex comb on midleg-like protein 1	Cand.sub	NA
SKI	1.26352	0.000364929	1.68892	7.30469e-05	P12755	Ski oncogene	Cand.sub	NA
SLX9	0.767966	0.103732	1.75707	1.36648e-05	Q9NSI2	Ribosome biogenesis protein SLX9 homolog	Cand.sub	NA
SNAPC4	0.769537	0.224112	2.8078	6.51015e-09	Q5SXM2	snRNA-activating protein complex subunit 4	Cand.sub	NA
TADA2A	0.987719	0.116083	1.94345	0.000311626	O75478	Transcriptional adapter 2-alpha	Cand.sub	NA
TATDN2	0.470225	0.0484547	1.51656	0.00211473	Q93075	Putative deoxyribonuclease TATDN2	Cand.sub	NA
TBX3	1.32289	0.039493	3.21138	0.000760445	O15119	T-box transcription factor TBX3	Cand.sub	NA
TEDC1	0.676176	0.00770065	4.16434	1.84831e-05	Q86SX3	Tubulin epsilon and delta complex protein 1	Cand.sub	NA
TOB1	-0.0260424	0.447687	2.94707	1.40514e-07	P50616	Protein Tob1	Cand.sub	NA
TPGS1	1.16272	0.112559	2.87566	0.00793722	Q6ZTW0	Tubulin polyglutamylase complex subunit 1	Cand.sub	NA
TRIM11	0.703845	0.017073	1.87086	0.00010822	Q96F44	E3 ubiquitin-protein ligase TRIM11	Cand.sub	NA
TSC22D3	-0.211811	0.14211	5.93833	3.72292e-07	Q99576	TSC22 domain family protein 3	Cand.sub	NA
TSEN34	0.0959375	0.378122	2.37731	1.09569e-09	Q9BSV6	tRNA-splicing endonuclease subunit Sen34	Cand.sub	NA
TSPYL1	-0.644193	0.291833	2.81701	1.15921e-06	Q9H0U9	Testis-specific Y-encoded-like protein 1	Cand.sub	NA
TYSND1	0.111121	0.232119	2.00605	0.000119202	Q2T9J0	Peroxisomal leader peptide-processing protease	Cand.sub	NA
UBE2G2	0.27577	0.448448	1.67853	0.00857889	P60604	Ubiquitin-conjugating enzyme E2 G2	Cand.sub	NA
UBE2L3	0.912176	0.0540574	2.70357	0.00410069	P68036	Ubiquitin-conjugating enzyme E2 L3	Cand.sub	NA
UBL4A	-0.458462	0.257888	1.51987	0.0140226	P11441	Ubiquitin-like protein 4A	Cand.sub	NA
UNC119B	-0.615722	0.196594	2.24577	0.00351242	A6NIH7	Protein unc-119 homolog B	Cand.sub	NA
VPS51	-0.415235	0.332126	1.85669	6.33696e-05	Q9UID3	Vacuolar protein sorting-associated protein 51 homolog	Cand.sub	NA
XRCC3	0.654438	0.462545	4.03036	0.0224444	O43542	DNA repair protein XRCC3	Cand.sub	NA
YY1AP1	0.0768343	0.37313	1.60836	0.00619173	Q9H869	YY1-associated protein 1	Cand.sub	NA
ZCCHC12	-0.505007	0.072728	3.92664	3.41969e-09	Q6PEW1	Zinc finger CCHC domain-containing protein 12	Cand.sub	NA
ZNF282	0.320328	0.206841	3.23417	0.000527671	Q9UDV7	Zinc finger protein 282	Cand.sub	NA
ZNF703	0.528485	3.22317e-05	1.5541	2.50576e-13	Q9H7S9	Zinc finger protein 703	Cand.sub	NA
ZNF888;ZNF28;ZNF468;ZNF813;ZNF765	-0.249965	0.355965	1.84957	0.0229372	P0CJ79;P17035;Q5VIY5;Q6ZN06;Q7L2R6	Zinc finger protein 888;Zinc finger protein 28;Zinc finger protein 468;Zinc finger protein 813;Zinc finger protein 765	Cand.sub	NA
AAAS	-0.0476423	0.300233	1.36375	1.76708e-14	Q9NRG9	Aladin	not.known	NA
AACS	0.398165	0.197134	0.869618	0.00278815	Q86V21	Acetoacetyl-CoA synthetase	not.known	NA
AAGAB	-0.102606	0.0290825	-0.590528	0.00931696	Q6PD74	Alpha- and gamma-adaptin-binding protein p34	not.known	NA
AAK1	0.0574889	0.441114	-0.825808	8.87049e-08	Q2M2I8	AP2-associated protein kinase 1	not.known	NA
AAMP	-0.320466	0.0877362	0.500728	0.000121941	Q13685	Angio-associated migratory cell protein	not.known	NA
AAR2	0.0610167	0.324417	0.125539	0.389956	Q9Y312	Protein AAR2 homolog	not.known	NA
AARS1	-0.395356	9.49171e-05	-0.540347	0.000648544	P49588	Alanine--tRNA ligase, cytoplasmic	not.known	NA
AARS2	-0.271414	0.381613	-0.0668151	0.458925	Q5JTZ9	Alanine--tRNA ligase, mitochondrial	not.known	NA
AARSD1	0.0773219	0.178408	0.0189716	0.250115	Q9BTE6	Alanyl-tRNA editing protein Aarsd1	not.known	NA
AASDHPPT	-0.217074	0.016753	-0.307096	0.169066	Q9NRN7	L-aminoadipate-semialdehyde dehydrogenase-phosphopantetheinyl transferase	not.known	NA
AASS	-1.28797	0.000878067	-0.982408	0.0279728	Q9UDR5	Alpha-aminoadipic semialdehyde synthase, mitochondrial	not.known	NA
AATF	0.105879	0.4056	1.23939	4.63572e-15	Q9NY61	Protein AATF	not.known	NA
ABCB1	0.303386	0.446977	-0.116384	0.332409	P08183	ATP-dependent translocase ABCB1	not.known	NA
ABCB10	0.154359	0.40401	-0.174019	0.189917	Q9NRK6	ATP-binding cassette sub-family B member 10, mitochondrial	not.known	NA
ABCB7	-0.393707	0.470067	0.425856	0.21118	O75027	Iron-sulfur clusters transporter ABCB7, mitochondrial	not.known	NA
ABCC4	0.200135	0.470053	0.662477	0.11208	O15439	ATP-binding cassette sub-family C member 4	not.known	NA
ABCD3	-0.27477	0.0525462	-0.15678	0.0637873	P28288	ATP-binding cassette sub-family D member 3	not.known	NA
ABCE1	-0.563022	0.00387301	-0.533146	0.0152732	P61221	ATP-binding cassette sub-family E member 1	not.known	NA
ABCF1	0.0017875	0.035988	-0.0841285	0.000221066	Q8NE71	ATP-binding cassette sub-family F member 1	not.known	NA
ABCF2	-0.0518845	0.125873	-0.266957	0.104712	Q9UG63	ATP-binding cassette sub-family F member 2	not.known	NA
ABCF3	-0.217185	0.204581	-0.0524135	0.454764	Q9NUQ8	ATP-binding cassette sub-family F member 3	not.known	NA
ABI2	-0.0148967	0.372608	0.092716	0.192196	Q9NYB9	Abl interactor 2	not.known	NA
ABL1	-1.07723	0.0647271	-0.778365	0.0299414	P00519	Tyrosine-protein kinase ABL1	not.known	NA
ABL2	-0.220327	0.0382398	-0.556086	0.0106436	P42684	Tyrosine-protein kinase ABL2	not.known	NA
ABLIM1	-0.624596	0.232914	-0.724885	0.126505	O14639	Actin-binding LIM protein 1	not.known	NA
ABRAXAS1	-0.268585	0.199754	-0.437974	0.134856	Q6UWZ7	BRCA1-A complex subunit Abraxas 1	not.known	NA
ABRAXAS2	-0.143711	0.0950152	-0.697044	3.94944e-05	Q15018	BRISC complex subunit Abraxas 2	not.known	NA
ACAA1	1.05477	0.431008	0.328594	0.389276	P09110	3-ketoacyl-CoA thiolase, peroxisomal	not.known	NA
ACAA2	-0.710881	0.00722011	-0.321136	0.013013	P42765	3-ketoacyl-CoA thiolase, mitochondrial	not.known	NA
ACACA	-0.0763068	0.299845	-0.321283	5.82904e-07	Q13085	Acetyl-CoA carboxylase 1	not.known	NA
ACACB	0.00247445	0.258762	-0.404174	0.00824925	O00763	Acetyl-CoA carboxylase 2	not.known	NA
ACAD9	-0.207627	0.119329	-0.181649	0.147758	Q9H845	Complex I assembly factor ACAD9, mitochondrial	not.known	NA
ACAP2	3.71034	0.245407	3.24913	0.131639	Q15057	Arf-GAP with coiled-coil, ANK repeat and PH domain-containing protein 2	not.known	NA
ACAT1	-0.335527	0.0269743	-0.376877	0.0165213	P24752	Acetyl-CoA acetyltransferase, mitochondrial	not.known	NA
ACAT2	-0.162327	0.295125	0.677675	0.22664	Q9BWD1	Acetyl-CoA acetyltransferase, cytosolic	not.known	NA
ACBD3	-0.117036	0.278986	-0.119483	0.18471	Q9H3P7	Golgi resident protein GCP60	not.known	NA
ACIN1	0.16519	0.447251	-0.0581034	0.0347197	Q9UKV3	Apoptotic chromatin condensation inducer in the nucleus	not.known	NA
ACLY	-0.0742768	1.25315e-05	-0.118646	0.077694	P53396	ATP-citrate synthase	not.known	NA
ACO2	-0.5497	0.216526	0.165176	0.205706	Q99798	Aconitate hydratase, mitochondrial	not.known	NA
ACOT7	-0.319091	0.028439	-0.414403	0.0140672	O00154	Cytosolic acyl coenzyme A thioester hydrolase	not.known	NA
ACOT8	-0.0679093	0.415283	0.136703	0.325823	O14734	Acyl-coenzyme A thioesterase 8	not.known	NA
ACOT9	-0.360236	0.134032	-0.170715	0.470612	Q9Y305	Acyl-coenzyme A thioesterase 9, mitochondrial	not.known	NA
ACP1	-0.234347	0.174624	-0.260988	0.116578	P24666	Low molecular weight phosphotyrosine protein phosphatase	not.known	NA
ACSL1	-0.787891	0.149497	-0.0131105	0.296326	P33121	Long-chain-fatty-acid--CoA ligase 1	not.known	NA
ACSL3	-0.52528	0.168596	-0.405295	0.102381	O95573	Fatty acid CoA ligase Acsl3	not.known	NA
ACSL4	0.0843642	0.129281	0.261909	0.335632	O60488	Long-chain-fatty-acid--CoA ligase 4	not.known	NA
ACTG1	-1.50372	0.00804474	-1.22235	0.00432553	P63261	Actin, cytoplasmic 2	not.known	NA
ACTL6A	0.109958	0.304673	0.722263	0.0263072	O96019	Actin-like protein 6A	not.known	NA
ACTN1	-0.059905	0.463189	-0.140646	0.353589	P12814	Alpha-actinin-1	not.known	NA
ACTN4	0.00315142	0.131651	-0.0871773	0.078002	O43707	Alpha-actinin-4	not.known	NA
ACTR10	-0.348371	0.166695	-0.149711	0.387296	Q9NZ32	Actin-related protein 10	not.known	NA
ACTR1A	-0.320973	0.139287	-0.507106	0.0528177	P61163	Alpha-centractin	not.known	NA
ACTR2	0.11905	0.415757	0.227762	0.195255	P61160	Actin-related protein 2	not.known	NA
ACTR3	0.569356	0.276152	1.01177	0.168596	P61158	Actin-related protein 3	not.known	NA
ADAR	-0.188361	0.00329212	-0.281961	0.000183431	P55265	Double-stranded RNA-specific adenosine deaminase	not.known	NA
ADD1	-0.0744461	0.122996	-0.267573	0.107582	P35611	Alpha-adducin	not.known	NA
ADD2	0.22924	0.485578	-0.327934	0.125109	P35612	Beta-adducin	not.known	NA
ADD3	-0.200775	0.117214	-0.308358	0.000310957	Q9UEY8	Gamma-adducin	not.known	NA
ADNP	0.0268357	0.214417	-0.130357	0.1313	Q9H2P0	Activity-dependent neuroprotector homeobox protein	not.known	NA
ADNP2	-0.340351	0.33182	0.871355	0.0183145	Q6IQ32	Activity-dependent neuroprotector homeobox protein 2	not.known	NA
ADPGK	-0.180979	0.0609476	0.46472	0.379022	Q9BRR6	ADP-dependent glucokinase	not.known	NA
ADPRS	0.213876	0.406	-0.165611	0.479596	Q9NX46	ADP-ribose glycohydrolase ARH3	not.known	NA
ADSL	-0.504094	0.000231596	-0.225051	0.0645119	P30566	Adenylosuccinate lyase	not.known	NA
ADSS2	-0.233399	0.0065422	-0.486236	0.198345	P30520	Adenylosuccinate synthetase isozyme 2	not.known	NA
AFDN	0.184965	7.67335e-05	-0.500621	8.20635e-05	P55196	Afadin	not.known	NA
AFF1	0.0895101	0.358581	0.685375	0.129004	P51825	AF4/FMR2 family member 1	not.known	NA
AFF4	0.261528	0.0427107	0.160361	0.0995634	Q9UHB7	AF4/FMR2 family member 4	not.known	NA
AFG3L2	-0.142964	0.430391	0.20006	0.351817	Q9Y4W6	AFG3-like protein 2	not.known	NA
AFTPH	0.371664	0.0490058	-0.440579	0.202611	Q6ULP2	Aftiphilin	not.known	NA
AGAP3	-0.231347	0.174007	-0.0702633	0.0930157	Q96P47	Arf-GAP with GTPase, ANK repeat and PH domain-containing protein 3	not.known	NA
AGFG1	-0.604377	0.00809185	-0.642268	0.00168869	P52594	Arf-GAP domain and FG repeat-containing protein 1	not.known	NA
AGGF1	0.571099	0.255615	0.369529	0.270989	Q8N302	Angiogenic factor with G patch and FHA domains 1	not.known	NA
AGK	-0.869728	0.0177459	-0.999089	0.0472822	Q53H12	Acylglycerol kinase, mitochondrial	not.known	NA
AGO1	0.976618	7.04996e-05	0.719246	0.0485053	Q9UL18	Protein argonaute-1	not.known	NA
AGO2	0.954243	2.22635e-10	0.761315	0.000115503	Q9UKV8	Protein argonaute-2	not.known	NA
AGO3	2.00252	0.0421649	0.536276	0.453499	Q9H9G7	Protein argonaute-3	not.known	NA
AGPAT3	-0.0332677	0.0756862	-0.286256	0.0136751	Q9NRZ7	1-acyl-sn-glycerol-3-phosphate acyltransferase gamma	not.known	NA
AGPAT5	-0.367903	0.473892	-0.116229	0.121181	Q9NUQ2	1-acyl-sn-glycerol-3-phosphate acyltransferase epsilon	not.known	NA
AGPS	0.192655	0.0603172	-0.0592823	0.0131122	O00116	Alkyldihydroxyacetonephosphate synthase, peroxisomal	not.known	NA
AGTPBP1	0.622115	0.164408	-0.440387	0.30565	Q9UPW5	Cytosolic carboxypeptidase 1	not.known	NA
AHCTF1	0.11335	0.0733651	0.0244854	0.397403	Q8WYP5	Protein ELYS	not.known	NA
AHCY	-0.363737	0.000692099	-0.356481	0.000246728	P23526	Adenosylhomocysteinase	not.known	NA
AHCYL1	-0.160303	0.100189	-0.466427	0.0290752	O43865	S-adenosylhomocysteine hydrolase-like protein 1	not.known	NA
AHCYL2	0.08042	0.180369	0.252856	0.349709	Q96HN2	Adenosylhomocysteinase 3	not.known	NA
AHNAK	-0.19366	1.96861e-10	-0.643809	2.15465e-60	Q09666	Neuroblast differentiation-associated protein AHNAK	not.known	NA
AHNAK2	-0.387689	0.0853727	-0.572654	0.00258598	Q8IVF2	Protein AHNAK2	not.known	NA
AHSA1	-0.24766	0.0384752	-0.334859	0.0167146	O95433	Activator of 90 kDa heat shock protein ATPase homolog 1	not.known	NA
AIFM1	-0.437757	0.00223372	-0.209226	0.0776094	O95831	Apoptosis-inducing factor 1, mitochondrial	not.known	NA
AIMP1	-0.491439	0.000274676	-0.530638	6.36098e-05	Q12904	Aminoacyl tRNA synthase complex-interacting multifunctional protein 1	not.known	NA
AIMP2	-0.489606	0.0209234	-0.586997	0.00290101	Q13155	Aminoacyl tRNA synthase complex-interacting multifunctional protein 2	not.known	NA
AIP	-0.228811	0.000123119	0.153081	7.05495e-05	O00170	AH receptor-interacting protein	not.known	NA
AK1	-0.186701	0.170651	-0.220422	0.12166	P00568	Adenylate kinase isoenzyme 1	not.known	NA
AK2	0.226177	0.483436	1.26043	0.0525423	P54819	Adenylate kinase 2, mitochondrial	not.known	NA
AK6	-0.20659	0.445958	-0.179501	0.442813	Q9Y3D8	Adenylate kinase isoenzyme 6	not.known	NA
AKAP1	0.0464177	0.101666	-0.164071	0.0601249	Q92667	A-kinase anchor protein 1, mitochondrial	not.known	NA
AKAP10	-0.254394	0.149452	-0.322506	0.238404	O43572	A-kinase anchor protein 10, mitochondrial	not.known	NA
AKAP11	0.0605715	0.403125	-0.109218	0.304546	Q9UKA4	A-kinase anchor protein 11	not.known	NA
AKAP12	-0.310415	0.000756037	-0.966815	2.54997e-20	Q02952	A-kinase anchor protein 12	not.known	NA
AKAP13	0.111077	0.248377	-0.383976	9.72237e-06	Q12802	A-kinase anchor protein 13	not.known	NA
AKAP17A	0.145854	0.217914	-0.142349	0.390364	Q02040	A-kinase anchor protein 17A	not.known	NA
AKAP2	0.0246818	0.199723	-0.909228	0.00262396	Q9Y2D5	A-kinase anchor protein 2	not.known	NA
AKAP8	0.761487	2.99652e-05	0.633468	4.29731e-06	O43823	A-kinase anchor protein 8	not.known	NA
AKAP8L	0.142948	0.223925	0.843254	0.00076836	Q9ULX6	A-kinase anchor protein 8-like	not.known	NA
AKAP9	-0.0915311	0.159842	-0.970027	1.94713e-05	Q99996	A-kinase anchor protein 9	not.known	NA
AKIRIN1	3.50376	3.34204e-06	4.31824	8.12936e-10	Q9H9L7	Akirin-1	not.known	NA
AKIRIN2	2.81546	7.21818e-05	3.80132	2.68605e-07	Q53H80	Akirin-2	not.known	NA
AKR7A2	-0.490811	0.323027	0.864752	0.0429884	O43488	Aflatoxin B1 aldehyde reductase member 2	not.known	NA
AKT2	-0.160055	0.0808229	0.0816916	0.0715905	P31751	RAC-beta serine/threonine-protein kinase	not.known	NA
AKTIP	-0.234313	0.384348	0.301119	0.440176	Q9H8T0	AKT-interacting protein	not.known	NA
ALAS1	-1.1635	0.15818	0.420044	0.0177244	P13196	5-aminolevulinate synthase, nonspecific, mitochondrial	not.known	NA
ALB;	-0.564688	0.22484	0.27329	0.35413	P02768;	Albumin;SWISS-PROT:P02768-1 Tax_Id=9606 Gene_Symbol=ALB Isoform 1 of Serum albumin precursor	not.known	NA
ALDH18A1	0.0113312	0.366971	-0.293612	0.000397109	P54886	Delta-1-pyrroline-5-carboxylate synthase	not.known	NA
ALDH1A2	-0.696582	0.000139422	-0.468687	0.00114147	O94788	Retinal dehydrogenase 2	not.known	NA
ALDH1B1	-0.0114674	0.147513	-0.00464865	0.276036	P30837	Aldehyde dehydrogenase X, mitochondrial	not.known	NA
ALDH2	-0.0832177	0.339275	0.0711152	0.473321	P05091	Aldehyde dehydrogenase, mitochondrial	not.known	NA
ALDH3A2	-0.241788	0.155079	-0.0695395	0.148859	P51648	Aldehyde dehydrogenase family 3 member A2	not.known	NA
ALDH4A1	-0.768176	0.0980216	-0.605671	0.0321065	P30038	Delta-1-pyrroline-5-carboxylate dehydrogenase, mitochondrial	not.known	NA
ALDH7A1	-0.138215	0.246871	0.121896	0.419787	P49419	Alpha-aminoadipic semialdehyde dehydrogenase	not.known	NA
ALDH9A1	-0.41905	0.300482	-0.310279	0.0332241	P49189	4-trimethylaminobutyraldehyde dehydrogenase	not.known	NA
ALDOA	0.164515	0.42359	0.617795	8.06613e-07	P04075	Fructose-bisphosphate aldolase A	not.known	NA
ALG13	0.338498	0.104515	0.649171	0.0784089	Q9NP73	Putative bifunctional UDP-N-acetylglucosamine transferase and deubiquitinase ALG13	not.known	NA
ALG5	0.0129373	0.342054	0.281111	0.34321	Q9Y673	Dolichyl-phosphate beta-glucosyltransferase	not.known	NA
ALKBH2	-0.396879	0.075559	0.465824	0.00148413	Q6NS38	DNA oxidative demethylase ALKBH2	not.known	NA
ALKBH5	-0.04581	0.366985	0.39257	0.0480429	Q6P6C2	RNA demethylase ALKBH5	not.known	NA
ALMS1	0.454915	5.6361e-14	0.319834	0.000407615	Q8TCU4	Alstrom syndrome protein 1	not.known	NA
ALYREF	-0.29002	0.373363	0.107375	0.385552	Q86V81	THO complex subunit 4	not.known	NA
AMOTL1	0.634262	4.92448e-05	1.00152	4.64817e-08	Q8IY63	Angiomotin-like protein 1	not.known	NA
AMPD2	-0.318505	0.332409	-0.538189	0.100875	Q01433	AMP deaminase 2	not.known	NA
ANAPC1	-0.035721	0.484542	-0.16293	0.324657	Q9H1A4	Anaphase-promoting complex subunit 1	not.known	NA
ANAPC16	0.317913	0.223995	0.950839	0.0525096	Q96DE5	Anaphase-promoting complex subunit 16	not.known	NA
ANAPC4	0.489593	0.0806307	0.657846	0.257909	Q9UJX5	Anaphase-promoting complex subunit 4	not.known	NA
ANAPC7	-0.118907	0.27483	0.724885	0.00151726	Q9UJX3	Anaphase-promoting complex subunit 7	not.known	NA
ANGEL2	-1.0999	0.091599	0.489546	0.0194488	Q5VTE6	Protein angel homolog 2	not.known	NA
ANK2	-0.184326	0.120864	-0.726559	0.00138114	Q01484	Ankyrin-2	not.known	NA
ANK3	-0.576229	0.0591832	-0.185734	0.485487	Q12955	Ankyrin-3	not.known	NA
ANKHD1	0.321626	0.0137226	0.189394	0.479596	Q8IWZ3	Ankyrin repeat and KH domain-containing protein 1	not.known	NA
ANKLE2	-0.31146	0.0614237	-0.294503	0.0270263	Q86XL3	Ankyrin repeat and LEM domain-containing protein 2	not.known	NA
ANKRD11	0.305808	0.0721562	-0.0285016	0.35	Q6UB99	Ankyrin repeat domain-containing protein 11	not.known	NA
ANKRD17	0.00829058	0.0115893	-0.204596	0.41728	O75179	Ankyrin repeat domain-containing protein 17	not.known	NA
ANKRD26	1.00136	0.00272054	0.935096	1.28046e-05	Q9UPS8	Ankyrin repeat domain-containing protein 26	not.known	NA
ANKRD27	-0.0452757	0.336978	0.795822	0.027954	Q96NW4	Ankyrin repeat domain-containing protein 27	not.known	NA
ANKRD28	0.225033	0.0820251	0.0520527	0.445433	O15084	Serine/threonine-protein phosphatase 6 regulatory ankyrin repeat subunit A	not.known	NA
ANKRD52	0.100741	0.378089	0.277685	0.232585	Q8NB46	Serine/threonine-protein phosphatase 6 regulatory ankyrin repeat subunit C	not.known	NA
ANKS1A	-0.192303	0.406734	-0.464856	0.0217218	Q92625	Ankyrin repeat and SAM domain-containing protein 1A	not.known	NA
ANLN	-0.111544	0.414517	0.101784	0.114773	Q9NQW6	Anillin	not.known	NA
ANO6	-0.542773	0.0372715	-0.213363	0.118349	Q4KMQ2	Anoctamin-6	not.known	NA
ANP32A	-0.46474	0.330189	-0.147831	0.479206	P39687	Acidic leucine-rich nuclear phosphoprotein 32 family member A	not.known	NA
ANXA11	-0.416788	0.0903856	-0.514756	0.234387	P50995	Annexin A11	not.known	NA
ANXA2	-0.148873	0.2997	-0.369634	0.0195108	P07355	Annexin A2	not.known	NA
ANXA5	-0.278108	0.112713	-0.167432	0.346216	P08758	Annexin A5	not.known	NA
ANXA6	-0.295388	0.127512	-0.123302	0.412106	P08133	Annexin A6	not.known	NA
ANXA7	-0.616098	0.328333	-0.461547	0.410531	P20073	Annexin A7	not.known	NA
AP1B1	-0.164872	0.346549	-0.0630193	0.356126	Q10567	AP-1 complex subunit beta-1	not.known	NA
AP1G1	-0.00638329	0.161832	-0.163751	0.0611986	O43747	AP-1 complex subunit gamma-1	not.known	NA
AP1M1	0.0483474	0.373994	0.109876	0.134754	Q9BXS5	AP-1 complex subunit mu-1	not.known	NA
AP1S1	0.017038	0.305342	1.05836	0.00226153	P61966	AP-1 complex subunit sigma-1A	not.known	NA
AP2A1	0.416858	0.020412	-0.16437	0.426012	O95782	AP-2 complex subunit alpha-1	not.known	NA
AP2A2	0.219955	0.238102	0.457196	0.286105	O94973	AP-2 complex subunit alpha-2	not.known	NA
AP2B1	-0.128869	0.270989	0.158069	0.384369	P63010	AP-2 complex subunit beta	not.known	NA
AP2M1	-0.367917	2.86904e-05	-0.0705749	0.130443	Q96CW1	AP-2 complex subunit mu	not.known	NA
AP2S1	-0.384608	0.227359	1.04293	5.00698e-05	P53680	AP-2 complex subunit sigma	not.known	NA
AP3B1	-0.124569	0.000311208	-0.483778	0.000186098	O00203	AP-3 complex subunit beta-1	not.known	NA
AP3D1	-0.153281	0.414037	-0.280182	0.013865	O14617	AP-3 complex subunit delta-1	not.known	NA
AP3M1	-0.42803	0.0775592	-0.229309	0.432344	Q9Y2T2	AP-3 complex subunit mu-1	not.known	NA
AP3S1	-0.244658	0.0107471	-0.202887	0.0232024	Q92572	AP-3 complex subunit sigma-1	not.known	NA
AP4E1	0.0760331	0.360905	-0.18104	0.139045	Q9UPM8	AP-4 complex subunit epsilon-1	not.known	NA
APAF1	-0.525068	0.000644013	-0.0393662	0.125855	O14727	Apoptotic protease-activating factor 1	not.known	NA
APBB1	-0.000559777	0.223576	-0.0693507	0.0342726	O00213	Amyloid beta precursor protein binding family B member 1	not.known	NA
APC	0.629996	3.0549e-16	0.366227	0.000704908	P25054	Adenomatous polyposis coli protein	not.known	NA
APEH	0.560782	0.0439526	0.796355	0.00384863	P13798	Acylamino-acid-releasing enzyme	not.known	NA
APEX1	0.171889	0.357891	0.639495	0.0537363	P27695	DNA-(apurinic or apyrimidinic site) endonuclease	not.known	NA
API5	-0.161796	0.166858	-0.335668	0.369295	Q9BZZ5	Apoptosis inhibitor 5	not.known	NA
APMAP	-0.703206	0.29761	0.0295109	0.322695	Q9HDC9	Adipocyte plasma membrane-associated protein	not.known	NA
APOB	0.695139	0.214417	1.46969	0.0650986	P04114	Apolipoprotein B-100	not.known	NA
APPL1	-0.0934779	0.206408	0.159676	0.360063	Q9UKG1	DCC-interacting protein 13-alpha	not.known	NA
APPL2	-0.221445	0.0506802	-0.108745	0.0540439	Q8NEU8	DCC-interacting protein 13-beta	not.known	NA
AQR	0.308228	0.285126	-0.14581	9.72237e-06	O60306	RNA helicase aquarius	not.known	NA
ARAF	-0.339277	0.13216	-0.611353	0.100776	P10398	Serine/threonine-protein kinase A-Raf	not.known	NA
ARAP1	-0.285207	0.207101	-0.710007	0.0520439	Q96P48	Arf-GAP with Rho-GAP domain, ANK repeat and PH domain-containing protein 1	not.known	NA
ARCN1	0.27849	0.0163612	0.354369	0.425767	P48444	Coatomer subunit delta	not.known	NA
ARF3;ARF1	0.127937	0.415192	0.239512	0.30609	P61204;P84077	ADP-ribosylation factor 3;ADP-ribosylation factor 1	not.known	NA
ARF4	-0.139989	0.167089	0.0884118	0.18874	P18085	ADP-ribosylation factor 4	not.known	NA
ARF5	-0.267266	0.394148	-0.291616	0.425372	P84085	ADP-ribosylation factor 5	not.known	NA
ARF6	-0.220705	0.055185	-0.141804	0.0842437	P62330	ADP-ribosylation factor 6	not.known	NA
ARFGAP1	0.0179813	0.225012	-0.135191	0.0022884	Q8N6T3	ADP-ribosylation factor GTPase-activating protein 1	not.known	NA
ARFGAP2	-0.100059	0.251888	0.0938282	0.414732	Q8N6H7	ADP-ribosylation factor GTPase-activating protein 2	not.known	NA
ARFGAP3	0.0645155	0.298122	0.216249	0.193434	Q9NP61	ADP-ribosylation factor GTPase-activating protein 3	not.known	NA
ARFGEF1	-0.233455	0.206748	-0.269728	0.279919	Q9Y6D6	Brefeldin A-inhibited guanine nucleotide-exchange protein 1	not.known	NA
ARFGEF2	0.560742	0.00879705	0.643405	0.448374	Q9Y6D5	Brefeldin A-inhibited guanine nucleotide-exchange protein 2	not.known	NA
ARFGEF3	0.590347	0.01662	-0.478878	0.37791	Q5TH69	Brefeldin A-inhibited guanine nucleotide-exchange protein 3	not.known	NA
ARFIP1	-0.267889	0.396395	-0.390709	0.230131	P53367	Arfaptin-1	not.known	NA
ARFIP2	-0.499542	0.0378451	-0.723449	0.038988	P53365	Arfaptin-2	not.known	NA
ARGLU1	0.590833	0.00059291	0.566911	0.00122397	Q9NWB6	Arginine and glutamate-rich protein 1	not.known	NA
ARHGAP12	-0.0244698	0.320333	-0.246238	0.252667	Q8IWW6	Rho GTPase-activating protein 12	not.known	NA
ARHGAP17	-0.328421	0.192044	-0.824291	0.0355725	Q68EM7	Rho GTPase-activating protein 17	not.known	NA
ARHGAP19	-0.0608271	0.390606	0.778505	0.0203701	Q14CB8	Rho GTPase-activating protein 19	not.known	NA
ARHGAP21	0.285071	0.00739728	-0.159275	0.147797	Q5T5U3	Rho GTPase-activating protein 21	not.known	NA
ARHGAP29	0.61245	0.00722383	0.411434	0.136081	Q52LW3	Rho GTPase-activating protein 29	not.known	NA
ARHGAP35	-0.590288	3.38798e-05	-0.991215	5.59136e-06	Q9NRY4	Rho GTPase-activating protein 35	not.known	NA
ARHGAP5	-0.588971	0.325686	-0.383809	0.467972	Q13017	Rho GTPase-activating protein 5	not.known	NA
ARHGDIA	-0.483917	0.0745228	-0.260422	0.466855	P52565	Rho GDP-dissociation inhibitor 1	not.known	NA
ARHGEF1	0.396789	0.158009	0.509705	0.10247	Q92888	Rho guanine nucleotide exchange factor 1	not.known	NA
ARHGEF10	-0.393699	0.142377	-0.260517	0.213618	O15013	Rho guanine nucleotide exchange factor 10	not.known	NA
ARHGEF11	0.171186	0.358428	-0.687561	0.0165679	O15085	Rho guanine nucleotide exchange factor 11	not.known	NA
ARHGEF12	-0.141239	0.295676	-0.301919	0.00830334	Q9NZN5	Rho guanine nucleotide exchange factor 12	not.known	NA
ARHGEF16	-0.184156	0.228794	-0.157296	0.31001	Q5VV41	Rho guanine nucleotide exchange factor 16	not.known	NA
ARHGEF18	0.206156	0.233576	-0.174504	0.207736	Q6ZSZ5	Rho guanine nucleotide exchange factor 18	not.known	NA
ARHGEF2	0.199175	0.442164	-0.100767	0.0270887	Q92974	Rho guanine nucleotide exchange factor 2	not.known	NA
ARHGEF26	-0.175493	0.478433	-0.135532	0.461925	Q96DR7	Rho guanine nucleotide exchange factor 26	not.known	NA
ARHGEF39	-1.18123	0.413453	0.642165	0.322172	Q8N4T4	Rho guanine nucleotide exchange factor 39	not.known	NA
ARHGEF7	-0.382718	0.409638	-0.896026	0.0362131	Q14155	Rho guanine nucleotide exchange factor 7	not.known	NA
ARID1A	0.289825	0.242585	-0.182205	0.102711	O14497	AT-rich interactive domain-containing protein 1A	not.known	NA
ARID1B	-0.412116	0.470826	-0.933044	0.319533	Q8NFD5	AT-rich interactive domain-containing protein 1B	not.known	NA
ARID2	0.3727	0.0292107	0.198355	0.0548268	Q68CP9	AT-rich interactive domain-containing protein 2	not.known	NA
ARID3B	0.166119	0.00336192	-0.423006	0.23125	Q8IVW6	AT-rich interactive domain-containing protein 3B	not.known	NA
ARID4B	-0.112484	0.154649	-0.16598	0.111306	Q4LE39	AT-rich interactive domain-containing protein 4B	not.known	NA
ARID5B	-0.452896	0.371162	1.37167	0.0750744	Q14865	AT-rich interactive domain-containing protein 5B	not.known	NA
ARIH1	0.216491	0.397884	0.0309487	0.419494	Q9Y4X5	E3 ubiquitin-protein ligase ARIH1	not.known	NA
ARIH2	-0.0900286	0.401418	0.0547341	0.241328	O95376	E3 ubiquitin-protein ligase ARIH2	not.known	NA
ARL1	0.0314093	0.255507	0.287754	0.48008	P40616	ADP-ribosylation factor-like protein 1	not.known	NA
ARL14EP	-0.31427	0.138367	0.272413	0.193431	Q8N8R7	ARL14 effector protein	not.known	NA
ARL15	-0.753682	0.263601	-1.52227	0.0505439	Q9NXU5	ADP-ribosylation factor-like protein 15	not.known	NA
ARL2	-0.775251	0.0160915	-0.435724	0.117617	P36404	ADP-ribosylation factor-like protein 2	not.known	NA
ARL3	-0.242381	0.208371	-0.399198	0.0650035	P36405	ADP-ribosylation factor-like protein 3	not.known	NA
ARL6IP4	0.117555	0.18951	-0.0211473	0.4804	Q66PJ3	ADP-ribosylation factor-like protein 6-interacting protein 4	not.known	NA
ARL8A	0.411728	0.423752	-1.02858	0.200906	Q96BM9	ADP-ribosylation factor-like protein 8A	not.known	NA
ARMC6	-0.37349	0.232437	1.3683	0.000927503	Q6NXE6	Armadillo repeat-containing protein 6	not.known	NA
ARMC9	0.126445	0.273004	0.894811	0.0256968	Q7Z3E5	LisH domain-containing protein ARMC9	not.known	NA
ARMCX2	0.656403	0.246067	1.33217	0.0347408	Q7L311	Armadillo repeat-containing X-linked protein 2	not.known	NA
ARMCX5	0.654996	0.0591917	1.40189	7.02579e-05	Q6P1M9	Armadillo repeat-containing X-linked protein 5	not.known	NA
ARMT1	-0.079218	0.161492	0.891966	0.0737733	Q9H993	Damage-control phosphatase ARMT1	not.known	NA
ARNT	0.556419	0.00164335	0.819956	0.0283847	P27540	Aryl hydrocarbon receptor nuclear translocator	not.known	NA
ARPC1A	-0.280354	0.0796451	0.517756	0.39291	Q92747	Actin-related protein 2/3 complex subunit 1A	not.known	NA
ARPC1B	-0.270499	0.198473	0.126585	0.383183	O15143	Actin-related protein 2/3 complex subunit 1B	not.known	NA
ARPC3	-0.179595	0.169408	1.42567	0.00502029	O15145	Actin-related protein 2/3 complex subunit 3	not.known	NA
ARPC4	-0.663726	0.0551715	-0.582985	0.0685524	P59998	Actin-related protein 2/3 complex subunit 4	not.known	NA
ARPC5	-0.478925	0.0408903	0.612074	0.000483264	O15511	Actin-related protein 2/3 complex subunit 5	not.known	NA
ARRB2	-0.648324	0.154036	-0.12185	0.483654	P32121	Beta-arrestin-2	not.known	NA
ASAP1	0.0849872	0.113182	-0.815221	0.395349	Q9ULH1	Arf-GAP with SH3 domain, ANK repeat and PH domain-containing protein 1	not.known	NA
ASB6	-0.229489	0.360832	0.620509	0.000223169	Q9NWX5	Ankyrin repeat and SOCS box protein 6	not.known	NA
ASCC1	0.282073	0.166695	0.182417	0.37179	Q8N9N2	Activating signal cointegrator 1 complex subunit 1	not.known	NA
ASCC2	0.0829963	0.354752	-0.203777	0.308807	Q9H1I8	Activating signal cointegrator 1 complex subunit 2	not.known	NA
ASCC3	-0.10543	0.233122	-0.260879	3.02121e-07	Q8N3C0	Activating signal cointegrator 1 complex subunit 3	not.known	NA
ASF1A	0.193668	0.389082	0.653261	0.35159	Q9Y294	Histone chaperone ASF1A	not.known	NA
ASF1B	0.334449	0.414339	0.902104	0.010641	Q9NVP2	Histone chaperone ASF1B	not.known	NA
ASH1L	0.438952	0.286208	0.968316	0.238576	Q9NR48	Histone-lysine N-methyltransferase ASH1L	not.known	NA
ASH2L	-0.107712	0.159266	0.268758	0.311107	Q9UBL3	Set1/Ash2 histone methyltransferase complex subunit ASH2	not.known	NA
ASNS	-0.595696	0.000752661	0.29046	0.234994	P08243	Asparagine synthetase [glutamine-hydrolyzing]	not.known	NA
ASPH	-0.283358	0.415095	-0.319803	0.409796	Q12797	Aspartyl/asparaginyl beta-hydroxylase	not.known	NA
ASPSCR1	-0.236407	0.288452	0.249471	0.45515	Q9BZE9	Tether containing UBX domain for GLUT4	not.known	NA
ASRGL1	-0.509692	0.0131228	-0.276107	0.0410918	Q7L266	Isoaspartyl peptidase/L-asparaginase	not.known	NA
ASS1	-0.419704	0.237227	-0.236824	0.393317	P00966	Argininosuccinate synthase	not.known	NA
ASXL2	0.119993	0.303594	0.221523	0.344228	Q76L83	Putative Polycomb group protein ASXL2	not.known	NA
ATAD1	-0.383095	0.10475	0.0192801	0.103898	Q8NBU5	Outer mitochondrial transmembrane helix translocase	not.known	NA
ATAD2	-0.707115	3.49073e-08	0.044674	0.0775592	Q6PL18	ATPase family AAA domain-containing protein 2	not.known	NA
ATAD3A	-0.0924756	0.328443	-0.101049	0.268897	Q9NVI7	ATPase family AAA domain-containing protein 3A	not.known	NA
ATAD3B	0.021844	0.206921	-0.177603	0.316582	Q5T9A4	ATPase family AAA domain-containing protein 3B	not.known	NA
ATAD5	-0.235464	0.00860675	0.167692	0.127811	Q96QE3	ATPase family AAA domain-containing protein 5	not.known	NA
ATE1	-0.0325675	0.231491	0.0752717	0.350601	O95260	Arginyl-tRNA--protein transferase 1	not.known	NA
ATF6	-0.0918196	0.282131	1.08707	0.00122397	P18850	Cyclic AMP-dependent transcription factor ATF-6 alpha	not.known	NA
ATF7IP	0.402365	0.0177185	0.53602	0.0712108	Q6VMQ6	Activating transcription factor 7-interacting protein 1	not.known	NA
ATG13	0.0683511	0.362497	0.348321	0.0777291	O75143	Autophagy-related protein 13	not.known	NA
ATG16L1	0.187457	0.358505	0.16642	0.392927	Q676U5	Autophagy-related protein 16-1	not.known	NA
ATG2A	-0.371327	0.384721	-0.0811308	0.32959	Q2TAZ0	Autophagy-related protein 2 homolog A	not.known	NA
ATG2B	0.114424	0.228632	-0.234032	0.13683	Q96BY7	Autophagy-related protein 2 homolog B	not.known	NA
ATG3	-0.275174	0.00275059	-0.332308	0.00180341	Q9NT62	Ubiquitin-like-conjugating enzyme ATG3	not.known	NA
ATG4C	-0.352859	0.0252414	-0.395092	0.414517	Q96DT6	Cysteine protease ATG4C	not.known	NA
ATG7	-0.651877	0.167864	0.555647	0.0394667	O95352	Ubiquitin-like modifier-activating enzyme ATG7	not.known	NA
ATG9A	-0.94165	0.121253	-0.425349	0.329003	Q7Z3C6	Autophagy-related protein 9A	not.known	NA
ATIC	-0.354661	0.124383	0.396901	0.0525096	P31939	Bifunctional purine biosynthesis protein ATIC	not.known	NA
ATM	-0.732222	0.360824	-0.37607	0.27316	Q13315	Serine-protein kinase ATM	not.known	NA
ATP13A1	-0.555746	0.048892	0.521822	0.00146118	Q9HD20	Endoplasmic reticulum transmembrane helix translocase	not.known	NA
ATP1A1	0.0287073	0.34154	0.390503	0.210979	P05023	Sodium/potassium-transporting ATPase subunit alpha-1	not.known	NA
ATP1B3	-0.353329	0.053202	0.179588	0.172739	P54709	Sodium/potassium-transporting ATPase subunit beta-3	not.known	NA
ATP2A2	-0.0169862	0.214723	-0.0321563	0.0491478	P16615	Sarcoplasmic/endoplasmic reticulum calcium ATPase 2	not.known	NA
ATP2B1	-0.205086	0.312121	-0.648933	0.0845208	P20020	Plasma membrane calcium-transporting ATPase 1	not.known	NA
ATP5F1A	-0.387553	0.000700025	-0.527945	2.33193e-06	P25705	ATP synthase subunit alpha, mitochondrial	not.known	NA
ATP5F1B	-0.12691	8.5224e-05	-0.259446	7.85062e-08	P06576	ATP synthase subunit beta, mitochondrial	not.known	NA
ATP5F1C	-0.205387	0.00138452	-0.57585	5.96257e-08	P36542	ATP synthase subunit gamma, mitochondrial	not.known	NA
ATP5MF	-0.300658	0.0117818	-0.19402	0.037367	P56134	ATP synthase subunit f, mitochondrial	not.known	NA
ATP5MG	-0.523899	0.0590259	-0.733491	0.0405079	O75964	ATP synthase subunit g, mitochondrial	not.known	NA
ATP5MK	-0.0231308	0.419115	-0.0722228	0.366949	Q96IX5	ATP synthase membrane subunit K, mitochondrial	not.known	NA
ATP5PB	-0.62863	0.211364	0.00730193	0.3808	P24539	ATP synthase F(0) complex subunit B1, mitochondrial	not.known	NA
ATP5PD	-0.280407	0.0687337	-1.04835	0.018708	O75947	ATP synthase subunit d, mitochondrial	not.known	NA
ATP5PO	-0.250008	0.324111	-0.294808	0.446054	P48047	ATP synthase subunit O, mitochondrial	not.known	NA
ATP6V0A1	-0.173913	0.399004	0.637531	0.00451047	Q93050	V-type proton ATPase 116 kDa subunit a1	not.known	NA
ATP6V0D1	0.0330478	0.346417	0.284843	0.0217873	P61421	V-type proton ATPase subunit d 1	not.known	NA
ATP6V1A	-0.595348	0.246365	0.0340428	0.343221	P38606	V-type proton ATPase catalytic subunit A	not.known	NA
ATP6V1B2	-0.262441	0.323152	-0.283309	0.402483	P21281	V-type proton ATPase subunit B, brain isoform	not.known	NA
ATP6V1C1	-0.322879	0.0110468	-0.130337	0.0972374	P21283	V-type proton ATPase subunit C 1	not.known	NA
ATP6V1E1	0.171451	0.210979	0.465402	0.286719	P36543	V-type proton ATPase subunit E 1	not.known	NA
ATP6V1G1	-0.15316	0.192647	-0.0924305	0.30248	O75348	V-type proton ATPase subunit G 1	not.known	NA
ATP6V1H	-0.0452864	0.399117	0.173211	0.0512195	Q9UI12	V-type proton ATPase subunit H	not.known	NA
ATP7B	0.766401	0.357786	1.47869	0.0100851	P35670	Copper-transporting ATPase 2	not.known	NA
ATPAF1	-0.256439	0.14868	-0.222105	0.352849	Q5TC12	ATP synthase mitochondrial F1 complex assembly factor 1	not.known	NA
ATR	-0.17775	0.208515	-0.27827	0.325537	Q13535	Serine/threonine-protein kinase ATR	not.known	NA
ATRX	-0.186051	0.0318563	-0.0825982	0.188023	P46100	Transcriptional regulator ATRX	not.known	NA
ATXN1	-0.48907	1.18653e-05	-0.866849	5.99519e-08	P54253	Ataxin-1	not.known	NA
ATXN10	0.18037	0.1058	0.295295	0.0554966	Q9UBB4	Ataxin-10	not.known	NA
ATXN2	0.140154	0.156592	-0.269481	0.262381	Q99700	Ataxin-2	not.known	NA
ATXN2L	-0.0379061	0.171212	-0.464706	3.27051e-06	Q8WWM7	Ataxin-2-like protein	not.known	NA
ATXN7L2	-0.19971	0.0944608	0.508463	0.33181	Q5T6C5	Ataxin-7-like protein 2	not.known	NA
ATXN7L3B	-0.255478	0.463463	-0.0205906	0.348558	Q96GX2	Ataxin-7-like protein 3B	not.known	NA
AUNIP	0.169644	0.459623	0.707483	0.00311975	Q9H7T9	Aurora kinase A and ninein-interacting protein	not.known	NA
AUP1	-0.221818	0.105752	0.519088	0.0454442	Q9Y679	Lipid droplet-regulating VLDL assembly factor AUP1	not.known	NA
AURKA	0.185572	0.01046	0.491837	3.78182e-06	O14965	Aurora kinase A	not.known	NA
AURKAIP1	0.398179	0.348894	0.35075	0.0566588	Q9NWT8	Aurora kinase A-interacting protein	not.known	NA
AURKB	-0.60786	0.043256	1.02995	9.14e-08	Q96GD4	Aurora kinase B	not.known	NA
AUTS2	-0.288528	0.477517	0.172881	0.228867	Q8WXX7	Autism susceptibility gene 2 protein	not.known	NA
AVEN	0.047051	0.303434	-0.0440514	0.0148696	Q9NQS1	Cell death regulator Aven	not.known	NA
BABAM1	-0.0307167	0.286213	0.221133	0.0638749	Q9NWV8	BRISC and BRCA1-A complex member 1	not.known	NA
BABAM2	-0.00907777	0.379999	-0.345811	0.218778	Q9NXR7	BRISC and BRCA1-A complex member 2	not.known	NA
BACH1	0.689179	5.2555e-05	0.49096	0.0127929	O14867	Transcription regulator protein BACH1	not.known	NA
BACH2	1.6874	2.43448e-06	1.15848	0.00239868	Q9BYV9	Transcription regulator protein BACH2	not.known	NA
BAG2	0.541207	0.000463464	0.208486	0.00151661	O95816	BAG family molecular chaperone regulator 2	not.known	NA
BAG3	-0.284678	0.324969	0.41086	0.0827049	O95817	BAG family molecular chaperone regulator 3	not.known	NA
BAG4	0.221943	0.0142227	-0.0323634	0.0693721	O95429	BAG family molecular chaperone regulator 4	not.known	NA
BAG5	0.432326	0.164605	0.826558	0.140804	Q9UL15	BAG family molecular chaperone regulator 5	not.known	NA
BAHD1	0.0407439	0.477811	0.671208	0.208422	Q8TBE0	Bromo adjacent homology domain-containing 1 protein	not.known	NA
BAIAP2	-0.568572	0.012662	0.963627	0.227264	Q9UQB8	Brain-specific angiogenesis inhibitor 1-associated protein 2	not.known	NA
BAIAP2L1	-0.337998	0.200811	-0.0944092	0.122144	Q9UHR4	Brain-specific angiogenesis inhibitor 1-associated protein 2-like protein 1	not.known	NA
BANF1	0.149122	0.411753	-0.0355946	0.221397	O75531	Barrier-to-autointegration factor	not.known	NA
BANP	-0.0327154	0.339569	1.20723	1.34629e-05	Q8N9N5	Protein BANP	not.known	NA
BAP1	0.893658	0.0775816	0.868711	0.0232846	Q92560	Ubiquitin carboxyl-terminal hydrolase BAP1	not.known	NA
BAP18	-0.532681	0.000499713	-0.454512	0.000757103	Q8IXM2	Chromatin complexes subunit BAP18	not.known	NA
BARD1	-0.105288	0.0192928	0.246208	0.103965	Q99728	BRCA1-associated RING domain protein 1	not.known	NA
BASP1	-0.283515	0.0131456	-0.885233	0.0250415	P80723	Brain acid soluble protein 1	not.known	NA
BATF3	0.0730644	0.349794	-0.121941	0.411154	Q9NR55	Basic leucine zipper transcriptional factor ATF-like 3	not.known	NA
BAZ1A	0.229228	0.275607	0.162791	0.0533495	Q9NRL2	Bromodomain adjacent to zinc finger domain protein 1A	not.known	NA
BAZ1B	-0.460032	0.000875356	-0.133566	0.0526476	Q9UIG0	Tyrosine-protein kinase BAZ1B	not.known	NA
BAZ2A	-0.111691	0.25536	-0.224982	0.00862275	Q9UIF9	Bromodomain adjacent to zinc finger domain protein 2A	not.known	NA
BBS4	1.58508	0.0502306	1.31368	0.0857726	Q96RK4	Bardet-Biedl syndrome 4 protein	not.known	NA
BBX	-0.0690055	0.484698	-0.17532	0.412946	Q8WY36	HMG box transcription factor BBX	not.known	NA
BCAP31	-0.167786	0.0113481	-0.121421	0.0550835	P51572	B-cell receptor-associated protein 31	not.known	NA
BCAR1	0.627361	0.0614311	0.863164	0.0311627	P56945	Breast cancer anti-estrogen resistance protein 1	not.known	NA
BCAS2	0.109612	0.0115749	-0.407759	0.223396	O75934	Pre-mRNA-splicing factor SPF27	not.known	NA
BCAS3	0.0537301	0.472635	-0.35094	0.147299	Q9H6U6	BCAS3 microtubule associated cell migration factor	not.known	NA
BCCIP	-0.287848	0.291249	-0.175717	0.407849	Q9P287	BRCA2 and CDKN1A-interacting protein	not.known	NA
BCKDHA	-0.085172	0.167254	0.050562	0.0651251	P12694	2-oxoisovalerate dehydrogenase subunit alpha, mitochondrial	not.known	NA
BCL10	0.363767	0.118287	0.0903495	0.358255	O95999	B-cell lymphoma/leukemia 10	not.known	NA
BCL11A	0.707245	0.000608798	0.443519	0.00757844	Q9H165	B-cell lymphoma/leukemia 11A	not.known	NA
BCLAF1	0.19057	5.08375e-05	-0.558128	1.14834e-06	Q9NYF8	Bcl-2-associated transcription factor 1	not.known	NA
BCORL1	0.406386	0.012379	1.13426	4.27243e-08	Q5H9F3	BCL-6 corepressor-like protein 1	not.known	NA
BCR	-0.0486621	0.13558	-0.0041628	0.331568	P11274	Breakpoint cluster region protein	not.known	NA
BCS1L	-1.06779	0.0233924	1.53928	0.0831271	Q9Y276	Mitochondrial chaperone BCS1	not.known	NA
BDP1	0.0499067	0.471595	0.234318	0.198664	A6H8Y1	Transcription factor TFIIIB component B'' homolog	not.known	NA
BECN1	-0.280947	0.234275	0.848152	0.204705	Q14457	Beclin-1	not.known	NA
BEND3	0.490288	7.80211e-09	0.167329	0.000208158	Q5T5X7	BEN domain-containing protein 3	not.known	NA
BICD1	-0.18486	0.22473	-0.6874	0.0307757	Q96G01	Protein bicaudal D homolog 1	not.known	NA
BICD2	0.346392	0.0578426	-0.627576	0.00123811	Q8TD16	Protein bicaudal D homolog 2	not.known	NA
BIRC5	-0.141186	0.267663	1.20207	0.00203996	O15392	Baculoviral IAP repeat-containing protein 5	not.known	NA
BIRC6	0.327168	0.0106296	0.131782	0.0484016	Q9NR09	Baculoviral IAP repeat-containing protein 6	not.known	NA
BLM	0.40306	0.000394008	0.324764	0.000463464	P54132	Bloom syndrome protein	not.known	NA
BLVRA	-0.000471583	0.479234	-0.279941	0.287395	P53004	Biliverdin reductase A	not.known	NA
BMP2K	-0.346424	0.291718	-0.592506	0.453051	Q9NSY1	BMP-2-inducible protein kinase	not.known	NA
BMP7	-0.220652	0.406121	1.12556	0.310312	P18075	Bone morphogenetic protein 7	not.known	NA
BMPR1A	1.29542	0.0521296	1.54749	0.0833227	P36894	Bone morphogenetic protein receptor type-1A	not.known	NA
BMS1	-0.43909	0.019003	-0.171215	0.185071	Q14692	Ribosome biogenesis protein BMS1 homolog	not.known	NA
BOD1L1	-0.240692	0.221824	-0.89162	1.85987e-05	Q8NFC6	Biorientation of chromosomes in cell division protein 1-like 1	not.known	NA
BOLA2	-0.0278456	0.226468	0.329032	0.129441	Q9H3K6	BolA-like protein 2	not.known	NA
BOP1	-0.00172217	0.31276	0.338853	0.323133	Q14137	Ribosome biogenesis protein BOP1	not.known	NA
BORA	0.238661	0.293226	0.470692	0.00410935	Q6PGQ7	Protein aurora borealis	not.known	NA
BORCS7	0.160597	0.372608	0.0495751	0.379582	Q96B45	BLOC-1-related complex subunit 7	not.known	NA
BPTF	-0.443783	0.00220788	-0.414076	0.0351942	Q12830	Nucleosome-remodeling factor subunit BPTF	not.known	NA
BRAF	-0.402022	0.0348909	-1.01616	0.00676221	P15056	Serine/threonine-protein kinase B-raf	not.known	NA
BRAP	-0.212249	0.138467	0.440655	0.281658	Q7Z569	BRCA1-associated protein	not.known	NA
BRCA1	0.0163123	0.0684054	0.391954	5.52288e-06	P38398	Breast cancer type 1 susceptibility protein	not.known	NA
BRCA2	0.290843	1.73359e-06	0.25145	1.33621e-07	P51587	Breast cancer type 2 susceptibility protein	not.known	NA
BRCC3	-0.0484222	0.137982	0.0588877	0.054567	P46736	Lys-63-specific deubiquitinase BRCC36	not.known	NA
BRD1	-0.387051	0.117479	-0.455803	0.130066	O95696	Bromodomain-containing protein 1	not.known	NA
BRD2	-0.248175	0.247208	0.23069	0.0139406	P25440	Bromodomain-containing protein 2	not.known	NA
BRD4	0.161736	0.0997686	-0.678884	0.00474872	O60885	Bromodomain-containing protein 4	not.known	NA
BRD7	-2.82935	0.158083	-1.91536	0.465553	Q9NPI1	Bromodomain-containing protein 7	not.known	NA
BRD8	-0.0419289	0.300632	0.0763389	0.482726	Q9H0E9	Bromodomain-containing protein 8	not.known	NA
BRD9	-0.0291618	0.469081	-0.0201026	0.354132	Q9H8M2	Bromodomain-containing protein 9	not.known	NA
BRIP1	0.0139994	0.43528	0.113355	0.0843612	Q9BX63	Fanconi anemia group J protein	not.known	NA
BRIX1	-0.513965	0.000817388	0.0545923	0.438511	Q8TDN6	Ribosome biogenesis protein BRX1 homolog	not.known	NA
BRMS1L	0.350616	0.223259	0.593869	0.162495	Q5PSV4	Breast cancer metastasis-suppressor 1-like protein	not.known	NA
BRPF1	0.175686	0.335806	0.241595	0.1979	P55201	Peregrin	not.known	NA
BRSK2	-0.0749822	0.115965	-0.422272	0.0173947	Q8IWQ3	Serine/threonine-protein kinase BRSK2	not.known	NA
BRWD1	-0.286232	0.12455	1.03101	0.0136958	Q9NSI6	Bromodomain and WD repeat-containing protein 1	not.known	NA
BSDC1	1.24927	0.331073	-1.0688	0.260624	Q9NW68	BSD domain-containing protein 1	not.known	NA
BSG	-0.379663	0.136641	1.2517	3.47808e-06	P35613	Basigin	not.known	NA
BTAF1	-0.0975541	0.480431	-0.0489055	0.40285	O14981	TATA-binding protein-associated factor 172	not.known	NA
BTF3	-0.509635	0.272449	0.0753342	0.372608	P20290	Transcription factor BTF3	not.known	NA
BTF3L4	-0.220173	0.377382	-0.404693	0.016991	Q96K17	Transcription factor BTF3 homolog 4	not.known	NA
BTRC	-0.574919	0.081401	0.657293	0.0572844	Q9Y297	F-box/WD repeat-containing protein 1A	not.known	NA
BUB1	0.0640401	0.0833642	0.600102	3.04893e-13	O43683	Mitotic checkpoint serine/threonine-protein kinase BUB1	not.known	NA
BUB1B	-0.172768	0.00160394	-0.129615	0.242707	O60566	Mitotic checkpoint serine/threonine-protein kinase BUB1 beta	not.known	NA
BUB3	-0.0321545	0.297674	0.329176	0.206048	O43684	Mitotic checkpoint protein BUB3	not.known	NA
BUD13	-0.344402	0.0585945	-0.597507	0.000110266	Q9BRD0	BUD13 homolog	not.known	NA
BUD31	0.578912	0.0141451	0.501724	0.308807	P41223	Protein BUD31 homolog	not.known	NA
BYSL	-0.243735	0.249596	0.255486	0.0114397	Q13895	Bystin	not.known	NA
BZW1	-0.172112	0.244655	-0.009094	0.340933	Q7L1Q6	Basic leucine zipper and W2 domain-containing protein 1	not.known	NA
BZW2	0.093783	0.357037	0.146001	0.450779	Q9Y6E2	Basic leucine zipper and W2 domain-containing protein 2	not.known	NA
C11orf49	0.303726	0.0242029	0.454369	0.0219767	Q9H6J7	UPF0705 protein C11orf49	not.known	NA
C12orf57	-0.0250959	0.464256	0.175004	0.325616	Q99622	Protein C10	not.known	NA
C17orf80	-1.04842	0.0236672	-0.624148	0.0360574	Q9BSJ5	Uncharacterized protein C17orf80	not.known	NA
C18orf25	0.63992	0.0524594	1.2532	0.00422348	Q96B23	Uncharacterized protein C18orf25	not.known	NA
C19orf25	0.0937445	0.202971	0.250199	0.120137	Q9UFG5	UPF0449 protein C19orf25	not.known	NA
C19orf47	-0.813212	0.0676097	-0.477861	0.103845	Q8N9M1	Uncharacterized protein C19orf47	not.known	NA
C19orf54	-0.308263	0.144876	-0.292486	0.327314	Q5BKX5	UPF0692 protein C19orf54	not.known	NA
C1orf131	0.799771	0.174725	0.796203	0.0877362	Q8NDD1	Uncharacterized protein C1orf131	not.known	NA
C1orf174	-0.278063	0.167669	-0.586617	0.0110563	Q8IYL3	UPF0688 protein C1orf174	not.known	NA
C1orf198	-0.069496	0.419651	0.117769	0.36586	Q9H425	Uncharacterized protein C1orf198	not.known	NA
C1orf226	0.386614	0.287173	-0.110964	0.139322	A1L170	Uncharacterized protein C1orf226	not.known	NA
C1orf52	-0.234467	0.207262	-0.317517	0.399551	Q8N6N3	UPF0690 protein C1orf52	not.known	NA
C1QBP	-0.328806	0.0215502	-0.341672	0.00671981	Q07021	Complement component 1 Q subcomponent-binding protein, mitochondrial	not.known	NA
C2CD3	0.730183	0.000840609	0.635168	3.69141e-05	Q4AC94	C2 domain-containing protein 3	not.known	NA
C2orf49	-0.278127	0.357055	0.833636	0.365081	Q9BVC5	Ashwin	not.known	NA
C5orf24	0.453436	0.459698	-0.145646	0.292609	Q7Z6I8	UPF0461 protein C5orf24	not.known	NA
C5orf51	0.215991	0.247115	0.437048	0.263496	A6NDU8	UPF0600 protein C5orf51	not.known	NA
C7orf50	-0.112787	0.264141	-0.166348	0.458828	Q9BRJ6	Uncharacterized protein C7orf50	not.known	NA
C8orf33	-0.505317	0.122972	-0.489631	0.0854278	Q9H7E9	UPF0488 protein C8orf33	not.known	NA
C9orf72	-0.289279	0.324657	-0.301056	0.333148	Q96LT7	Guanine nucleotide exchange C9orf72	not.known	NA
C9orf78	0.14886	0.379249	-0.0235497	0.271273	Q9NZ63	Telomere length and silencing protein 1 homolog	not.known	NA
CAAP1	-0.121654	0.0878004	-0.0586433	0.0693721	Q9H8G2	Caspase activity and apoptosis inhibitor 1	not.known	NA
CABIN1	-0.0220279	0.10397	0.775626	0.00287435	Q9Y6J0	Calcineurin-binding protein cabin-1	not.known	NA
CACHD1	2.97816	0.130104	3.12135	0.0233017	Q5VU97	VWFA and cache domain-containing protein 1	not.known	NA
CACTIN	-0.647521	0.000232915	-1.01227	5.8559e-06	Q8WUQ7	Cactin	not.known	NA
CACUL1	0.142567	0.204109	0.0278316	0.130925	Q86Y37	CDK2-associated and cullin domain-containing protein 1	not.known	NA
CACYBP	0.0409734	0.000282693	0.00609296	0.00733757	Q9HB71	Calcyclin-binding protein	not.known	NA
CAD	-0.0678531	0.000235879	-0.151337	0.000878067	P27708	CAD protein	not.known	NA
CALCOCO1	0.231583	0.0469755	0.185167	0.109945	Q9P1Z2	Calcium-binding and coiled-coil domain-containing protein 1	not.known	NA
CALCOCO2	0.670915	0.057369	1.24553	0.00489256	Q13137	Calcium-binding and coiled-coil domain-containing protein 2	not.known	NA
CALD1	-0.0376025	0.180757	-0.433758	0.00197042	Q05682	Caldesmon	not.known	NA
CALM1;CALM2;CALM3	-1.27419	0.330263	-1.56834	0.22286	P0DP23;P0DP24;P0DP25	Calmodulin-1;Calmodulin-2;Calmodulin-3	not.known	NA
CALML3	2.07985	0.36252	2.76731	0.0685018	P27482	Calmodulin-like protein 3	not.known	NA
CALML5	1.29927	0.051526	0.335394	0.127585	Q9NZT1	Calmodulin-like protein 5	not.known	NA
CALR	-0.43493	0.0243491	-0.0381392	0.238532	P27797	Calreticulin	not.known	NA
CALU	-0.2923	0.23792	0.972344	0.000953093	O43852	Calumenin	not.known	NA
CAMK2B	0.101241	0.100679	-0.459028	0.011502	Q13554	Calcium/calmodulin-dependent protein kinase type II subunit beta	not.known	NA
CAMK2D	0.0731701	0.000541784	-0.351373	0.00123501	Q13557	Calcium/calmodulin-dependent protein kinase type II subunit delta	not.known	NA
CAMK2G	-0.275163	0.480423	-0.696475	0.0143855	Q13555	Calcium/calmodulin-dependent protein kinase type II subunit gamma	not.known	NA
CAMSAP1	0.168178	0.246742	-0.265887	0.0230741	Q5T5Y3	Calmodulin-regulated spectrin-associated protein 1	not.known	NA
CAMSAP2	0.34799	0.365585	-0.54452	0.00335367	Q08AD1	Calmodulin-regulated spectrin-associated protein 2	not.known	NA
CAMSAP3	0.610399	0.0338347	0.264777	0.474967	Q9P1Y5	Calmodulin-regulated spectrin-associated protein 3	not.known	NA
CAND1	-0.123598	0.100584	-0.209846	0.00649711	Q86VP6	Cullin-associated NEDD8-dissociated protein 1	not.known	NA
CANX	-0.112026	0.28756	-0.137393	0.397107	P27824	Calnexin	not.known	NA
CAP1	-0.447687	6.29138e-06	-0.256815	0.000197842	Q01518	Adenylyl cyclase-associated protein 1	not.known	NA
CAP2	-0.098542	0.0978412	0.0499836	0.0427983	P40123	Adenylyl cyclase-associated protein 2	not.known	NA
CAPN1	-0.356375	0.0852266	0.0971616	0.404619	P07384	Calpain-1 catalytic subunit	not.known	NA
CAPN15	-0.280003	0.0691902	0.0255315	0.160288	O75808	Calpain-15	not.known	NA
CAPN2	0.170736	0.140652	0.657442	0.0824929	P17655	Calpain-2 catalytic subunit	not.known	NA
CAPN7	-0.319284	0.465967	0.238118	0.0281002	Q9Y6W3	Calpain-7	not.known	NA
CAPNS1	0.0721308	0.167661	1.09545	0.0048851	P04632	Calpain small subunit 1	not.known	NA
CAPRIN1	0.302143	0.188274	-0.209509	0.0291682	Q14444	Caprin-1	not.known	NA
CAPZA1	-0.283689	0.0417825	-0.651918	4.4995e-06	P52907	F-actin-capping protein subunit alpha-1	not.known	NA
CAPZA2	-0.0989545	0.30909	-0.261885	0.00019249	P47755	F-actin-capping protein subunit alpha-2	not.known	NA
CAPZB	-0.0639473	0.094013	-0.693121	0.000290067	P47756	F-actin-capping protein subunit beta	not.known	NA
CARD10	0.353266	0.258992	0.675493	0.0527284	Q9BWT7	Caspase recruitment domain-containing protein 10	not.known	NA
CARHSP1	-0.409829	0.285489	-0.267471	0.48306	Q9Y2V2	Calcium-regulated heat-stable protein 1	not.known	NA
CARM1	0.13891	0.424962	0.2361	0.0827364	Q86X55	Histone-arginine methyltransferase CARM1	not.known	NA
CARMIL1	0.226436	0.416448	0.170831	0.310828	Q5VZK9	F-actin-uncapping protein LRRC16A	not.known	NA
CARNMT1	-0.0197296	0.140786	0.236582	0.459299	Q8N4J0	Carnosine N-methyltransferase	not.known	NA
CARS1	-0.411353	0.0139674	-1.16107	0.00209991	P49589	Cysteine--tRNA ligase, cytoplasmic	not.known	NA
CASC3	-0.105749	0.455579	-0.872644	0.00727019	O15234	Protein CASC3	not.known	NA
CASK	0.45561	0.111845	0.698278	0.025621	O14936	Peripheral plasma membrane protein CASK	not.known	NA
CASP14	1.59561	0.23125	-0.553283	0.0781867	P31944	Caspase-14	not.known	NA
CASP8	-0.00692525	0.324222	0.428807	0.155344	Q14790	Caspase-8	not.known	NA
CAST	-0.277237	0.195158	-0.926994	0.0115344	P20810	Calpastatin	not.known	NA
CASZ1	0.342529	0.0385969	0.283424	0.220391	Q86V15	Zinc finger protein castor homolog 1	not.known	NA
CAV1	-0.602019	0.318885	-0.925982	0.205795	Q03135	Caveolin-1	not.known	NA
CBL	-0.11197	0.40245	-0.511374	0.335212	P22681	E3 ubiquitin-protein ligase CBL	not.known	NA
CBLL1	-0.35854	0.35393	-0.901409	0.126663	Q75N03	E3 ubiquitin-protein ligase Hakai	not.known	NA
CBR1	-0.369088	0.0108826	-0.697433	0.0383749	P16152	Carbonyl reductase [NADPH] 1	not.known	NA
CBS	-0.240742	0.447451	-0.675235	0.167714	P35520	Cystathionine beta-synthase	not.known	NA
CBX1	0.516203	0.360433	0.463736	0.118201	P83916	Chromobox protein homolog 1	not.known	NA
CBX2	-0.261613	0.273223	0.478315	0.0196274	Q14781	Chromobox protein homolog 2	not.known	NA
CBX3	0.293372	0.0617124	0.184959	0.0911665	Q13185	Chromobox protein homolog 3	not.known	NA
CBX4	-0.289644	0.448575	0.412615	0.00289249	O00257	E3 SUMO-protein ligase CBX4	not.known	NA
CBX5	-0.601011	0.130403	-0.134886	0.1058	P45973	Chromobox protein homolog 5	not.known	NA
CBX8	-0.342273	0.00231515	-0.219318	0.0327797	Q9HC52	Chromobox protein homolog 8	not.known	NA
CC2D1A	0.264996	0.0801032	-0.279683	0.34862	Q6P1N0	Coiled-coil and C2 domain-containing protein 1A	not.known	NA
CC2D1B	-0.0541328	0.204068	0.0352253	0.36522	Q5T0F9	Coiled-coil and C2 domain-containing protein 1B	not.known	NA
CCAR1	-0.144242	0.361702	-0.284907	0.429628	Q8IX12	Cell division cycle and apoptosis regulator protein 1	not.known	NA
CCAR2	0.301931	0.00646478	0.0671307	0.18255	Q8N163	Cell cycle and apoptosis regulator protein 2	not.known	NA
CCDC102A	0.0489518	0.346417	-0.369767	0.0611655	Q96A19	Coiled-coil domain-containing protein 102A	not.known	NA
CCDC12	0.59086	0.00707552	0.0756269	0.215332	Q8WUD4	Coiled-coil domain-containing protein 12	not.known	NA
CCDC124	-0.0246514	0.362715	-0.130873	0.465115	Q96CT7	Coiled-coil domain-containing protein 124	not.known	NA
CCDC137	-0.569786	0.124086	-0.740604	0.0424616	Q6PK04	Coiled-coil domain-containing protein 137	not.known	NA
CCDC138	1.24009	2.33101e-12	1.13394	2.15057e-10	Q96M89	Coiled-coil domain-containing protein 138	not.known	NA
CCDC14	1.24132	2.38259e-08	1.28686	4.30816e-08	Q49A88	Coiled-coil domain-containing protein 14	not.known	NA
CCDC174	-0.0228364	0.302091	-0.0196562	0.452899	Q6PII3	Coiled-coil domain-containing protein 174	not.known	NA
CCDC18	0.603113	0.00427878	0.755203	0.00763266	Q5T9S5	Coiled-coil domain-containing protein 18	not.known	NA
CCDC186	0.29675	0.0363133	-0.320799	0.0762426	Q7Z3E2	Coiled-coil domain-containing protein 186	not.known	NA
CCDC22	0.414244	0.0384752	0.653259	0.0107415	O60826	Coiled-coil domain-containing protein 22	not.known	NA
CCDC28A	-0.14109	0.413876	0.352538	0.25966	Q8IWP9	Coiled-coil domain-containing protein 28A	not.known	NA
CCDC32	0.392455	0.26349	0.0737532	0.229429	Q9BV29	Coiled-coil domain-containing protein 32	not.known	NA
CCDC43	-0.525315	0.00430815	-0.769668	0.0010817	Q96MW1	Coiled-coil domain-containing protein 43	not.known	NA
CCDC47	0.343171	0.465484	-0.0312381	0.245672	Q96A33	PAT complex subunit CCDC47	not.known	NA
CCDC50	0.048326	0.357037	0.0758136	0.37179	Q8IVM0	Coiled-coil domain-containing protein 50	not.known	NA
CCDC59	-0.0558965	0.39763	0.31998	0.440336	Q9P031	Thyroid transcription factor 1-associated protein 26	not.known	NA
CCDC6	-0.0802209	0.0180499	-0.461236	0.0003102	Q16204	Coiled-coil domain-containing protein 6	not.known	NA
CCDC77	0.448092	0.0101721	0.503831	0.0108466	Q9BR77	Coiled-coil domain-containing protein 77	not.known	NA
CCDC8	-0.116808	0.465255	0.377907	0.00676387	Q9H0W5	Coiled-coil domain-containing protein 8	not.known	NA
CCDC85C	0.507518	0.0173198	0.283457	0.196262	A6NKD9	Coiled-coil domain-containing protein 85C	not.known	NA
CCDC86	-0.26206	0.112196	0.0555628	0.335212	Q9H6F5	Coiled-coil domain-containing protein 86	not.known	NA
CCDC88A	0.335761	0.0818952	-0.109551	0.207324	Q3V6T2	Girdin	not.known	NA
CCDC88C	-0.0618967	0.0992306	0.131521	0.264866	Q9P219	Protein Daple	not.known	NA
CCDC97	1.40314	0.111264	0.809121	0.383032	Q96F63	Coiled-coil domain-containing protein 97	not.known	NA
CCHCR1	0.493787	0.00867654	0.649209	0.00187679	Q8TD31	Coiled-coil alpha-helical rod protein 1	not.known	NA
CCNA2	-0.263139	0.457841	0.330914	0.0400601	P20248	Cyclin-A2	not.known	NA
CCNB1	-0.17971	0.207287	0.303367	0.0588146	P14635	G2/mitotic-specific cyclin-B1	not.known	NA
CCNH	0.791712	0.292708	1.38112	0.0280127	P51946	Cyclin-H	not.known	NA
CCNK	-0.223456	0.395855	0.312874	0.313768	O75909	Cyclin-K	not.known	NA
CCNT1	0.358681	0.0105386	0.332672	0.167232	O60563	Cyclin-T1	not.known	NA
CCP110	0.926277	3.92132e-07	0.341923	0.00522712	O43303	Centriolar coiled-coil protein of 110 kDa	not.known	NA
CCT2	0.322691	4.17454e-15	0.112495	0.357731	P78371	T-complex protein 1 subunit beta	not.known	NA
CCT3	0.407949	0.00108738	0.151736	0.447181	P49368	T-complex protein 1 subunit gamma	not.known	NA
CCT4	0.580017	0.0976071	0.203621	0.0347831	P50991	T-complex protein 1 subunit delta	not.known	NA
CCT5	0.290657	0.0010901	0.160657	0.284974	P48643	T-complex protein 1 subunit epsilon	not.known	NA
CCT6A	0.299695	0.00196444	-0.145723	0.306795	P40227	T-complex protein 1 subunit zeta	not.known	NA
CCT6B	0.0513905	0.475028	0.129436	0.408918	Q92526	T-complex protein 1 subunit zeta-2	not.known	NA
CCT7	0.237155	0.000779493	0.146301	0.352969	Q99832	T-complex protein 1 subunit eta	not.known	NA
CCT8	0.256676	0.22596	-0.0633618	0.110807	P50990	T-complex protein 1 subunit theta	not.known	NA
CCZ1B;CCZ1	-0.410224	0.292975	0.728676	6.04553e-05	P86790;P86791	Vacuolar fusion protein CCZ1 homolog B;Vacuolar fusion protein CCZ1 homolog	not.known	NA
CD2AP	-0.414661	9.6577e-10	-1.03852	2.1657e-29	Q9Y5K6	CD2-associated protein	not.known	NA
CD2BP2	0.743674	0.0343506	-0.339162	0.0596493	O95400	CD2 antigen cytoplasmic tail-binding protein 2	not.known	NA
CDC123	0.0543134	0.407865	0.281812	0.0303736	O75794	Cell division cycle protein 123 homolog	not.known	NA
CDC16	-0.137767	0.134096	-0.294794	0.313044	Q13042	Cell division cycle protein 16 homolog	not.known	NA
CDC20	-0.173209	0.443508	0.935047	0.000251273	Q12834	Cell division cycle protein 20 homolog	not.known	NA
CDC23	0.241842	0.325358	1.09625	9.50293e-05	Q9UJX2	Cell division cycle protein 23 homolog	not.known	NA
CDC25C	-0.528867	0.0621503	-0.137961	0.336714	P30307	M-phase inducer phosphatase 3	not.known	NA
CDC27	0.236573	0.38936	-0.238925	0.0764411	P30260	Cell division cycle protein 27 homolog	not.known	NA
CDC37	0.208024	0.105015	0.0461879	0.455468	Q16543	Hsp90 co-chaperone Cdc37	not.known	NA
CDC37L1	0.156076	0.215258	0.246155	0.194388	Q7L3B6	Hsp90 co-chaperone Cdc37-like 1	not.known	NA
CDC40	0.241112	0.00736947	-0.323909	0.0359832	O60508	Pre-mRNA-processing factor 17	not.known	NA
CDC42	-0.398416	0.0204707	-0.347101	0.0422084	P60953	Cell division control protein 42 homolog	not.known	NA
CDC42BPA	-0.0292076	0.39796	-0.00173249	0.438073	Q5VT25	Serine/threonine-protein kinase MRCK alpha	not.known	NA
CDC42BPB	-0.176966	0.241811	-0.375231	0.139986	Q9Y5S2	Serine/threonine-protein kinase MRCK beta	not.known	NA
CDC42EP4	0.0757663	0.259686	0.164414	0.387191	Q9H3Q1	Cdc42 effector protein 4	not.known	NA
CDC45	-0.0214705	0.176114	0.827815	3.8456e-06	O75419	Cell division control protein 45 homolog	not.known	NA
CDC5L	0.0950588	0.0525027	-0.0606455	0.0794958	Q99459	Cell division cycle 5-like protein	not.known	NA
CDC73	0.1435	0.327128	0.217924	0.145391	Q6P1J9	Parafibromin	not.known	NA
CDCA2	0.142455	0.280872	0.11047	0.0655638	Q69YH5	Cell division cycle-associated protein 2	not.known	NA
CDCA5	-0.398171	0.0114379	0.0898737	0.164277	Q96FF9	Sororin	not.known	NA
CDCA7L	-0.99321	0.00405781	-0.348968	0.163469	Q96GN5	Cell division cycle-associated 7-like protein	not.known	NA
CDCA8	0.338361	0.0355832	-0.0888497	0.0709002	Q53HL2	Borealin	not.known	NA
CDIPT	-0.0978481	0.174747	-0.0272559	0.147147	O14735	CDP-diacylglycerol--inositol 3-phosphatidyltransferase	not.known	NA
CDK11B	-1.03059	0.0479351	-0.0294839	0.477426	P21127	Cyclin-dependent kinase 11B	not.known	NA
CDK12	-0.0975592	0.15937	-0.560147	0.0550835	Q9NYV4	Cyclin-dependent kinase 12	not.known	NA
CDK13	0.363371	0.158009	-0.122969	0.467567	Q14004	Cyclin-dependent kinase 13	not.known	NA
CDK17	0.954362	0.416709	1.88265	0.0941509	Q00537	Cyclin-dependent kinase 17	not.known	NA
CDK2	0.299052	0.439365	0.838987	0.00120726	P24941	Cyclin-dependent kinase 2	not.known	NA
CDK4	0.144219	0.171342	0.442146	0.0182569	P11802	Cyclin-dependent kinase 4	not.known	NA
CDK5	-0.673806	0.0183949	0.0253078	0.12692	Q00535	Cyclin-dependent-like kinase 5	not.known	NA
CDK5RAP1	-0.203628	0.137951	0.516561	0.0120379	Q96SZ6	Mitochondrial tRNA methylthiotransferase CDK5RAP1	not.known	NA
CDK5RAP2	0.704037	1.45262e-09	0.685919	3.8639e-11	Q96SN8	CDK5 regulatory subunit-associated protein 2	not.known	NA
CDK6	0.00579909	0.194034	0.0473566	0.478887	Q00534	Cyclin-dependent kinase 6	not.known	NA
CDK7	-0.256821	0.416788	-0.634795	0.220219	P50613	Cyclin-dependent kinase 7	not.known	NA
CDK9	-0.0305484	0.154174	0.0143487	0.197337	P50750	Cyclin-dependent kinase 9	not.known	NA
CDKAL1	-0.141232	0.479231	0.377928	0.213493	Q5VV42	Threonylcarbamoyladenosine tRNA methylthiotransferase	not.known	NA
CDKN2A	-0.619479	0.246676	0.117043	0.154006	P42771	Cyclin-dependent kinase inhibitor 2A	not.known	NA
CDKN2AIP	0.0538224	0.422056	-0.451489	0.00792212	Q9NXV6	CDKN2A-interacting protein	not.known	NA
CDR2	-0.0972747	0.123445	0.477525	0.16091	Q01850	Cerebellar degeneration-related protein 2	not.known	NA
CDR2L	-0.0674697	0.280664	1.20866	0.0810874	Q86X02	Cerebellar degeneration-related protein 2-like	not.known	NA
CDV3	-0.153487	0.00246565	-0.697574	4.46763e-07	Q9UKY7	Protein CDV3 homolog	not.known	NA
CDYL	0.0811842	0.314678	0.0133001	0.433681	Q9Y232	Chromodomain Y-like protein	not.known	NA
CEBPZ	-0.187251	0.409283	-0.0190677	0.444399	Q03701	CCAAT/enhancer-binding protein zeta	not.known	NA
CELF1	-0.390931	0.0532469	-0.49674	0.194859	Q92879	CUGBP Elav-like family member 1	not.known	NA
CELF2	-0.00133047	0.313811	-0.274912	0.0652806	O95319	CUGBP Elav-like family member 2	not.known	NA
CENPB	-0.0975488	0.385544	0.7253	0.00430815	P07199	Major centromere autoantigen B	not.known	NA
CENPC	-0.44815	0.400643	-0.651444	0.450109	Q03188	Centromere protein C	not.known	NA
CENPE	-0.0500466	0.34172	0.248537	0.0220723	Q02224	Centromere-associated protein E	not.known	NA
CENPF	0.00492378	0.322464	0.387156	0.000119202	P49454	Centromere protein F	not.known	NA
CENPH	-0.0609835	0.405214	0.352714	0.103393	Q9H3R5	Centromere protein H	not.known	NA
CENPJ	0.39276	0.000655767	0.457262	3.75409e-06	Q9HC77	Centromere protein J	not.known	NA
CENPK	-0.167464	0.164277	0.158816	0.255489	Q9BS16	Centromere protein K	not.known	NA
CENPQ	-0.000393717	0.390655	0.307907	0.167709	Q7L2Z9	Centromere protein Q	not.known	NA
CENPU	-0.194672	0.320333	0.589489	0.0779504	Q71F23	Centromere protein U	not.known	NA
CENPV	-0.819046	0.054104	-0.578779	0.253436	Q7Z7K6	Centromere protein V	not.known	NA
CEP104	0.939329	0.000233221	0.918198	0.00402849	O60308	Centrosomal protein of 104 kDa	not.known	NA
CEP112	-0.363738	0.164247	0.111915	0.423875	Q8N8E3	Centrosomal protein of 112 kDa	not.known	NA
CEP120	0.523007	0.000280407	0.355275	0.01063	Q8N960	Centrosomal protein of 120 kDa	not.known	NA
CEP128	-0.152038	0.33	-0.333278	0.301528	Q6ZU80	Centrosomal protein of 128 kDa	not.known	NA
CEP131	0.772789	2.37185e-18	0.433609	1.1845e-07	Q9UPN4	Centrosomal protein of 131 kDa	not.known	NA
CEP135	0.682553	0.0058096	0.0251633	0.275818	Q66GS9	Centrosomal protein of 135 kDa	not.known	NA
CEP152	0.56928	0.00254454	0.287289	0.344	O94986	Centrosomal protein of 152 kDa	not.known	NA
CEP162	1.07723	0.00163497	0.630219	0.33181	Q5TB80	Centrosomal protein of 162 kDa	not.known	NA
CEP170	-0.0700941	0.458976	-0.348151	4.66329e-10	Q5SW79	Centrosomal protein of 170 kDa	not.known	NA
CEP170B	0.366635	0.00343926	0.0710321	0.223277	Q9Y4F5	Centrosomal protein of 170 kDa protein B	not.known	NA
CEP192	0.466722	5.41377e-08	0.544806	6.07831e-08	Q8TEP8	Centrosomal protein of 192 kDa	not.known	NA
CEP250	-0.633572	0.306453	-0.0610779	0.256246	Q9BV73	Centrosome-associated protein CEP250	not.known	NA
CEP290	1.20246	1.688e-07	0.776596	0.000118735	O15078	Centrosomal protein of 290 kDa	not.known	NA
CEP295	1.12357	8.25677e-06	1.47291	6.02337e-10	Q9C0D2	Centrosomal protein of 295 kDa	not.known	NA
CEP350	0.50918	4.58036e-10	0.0976913	0.223982	Q5VT06	Centrosome-associated protein 350	not.known	NA
CEP41	-0.329927	0.23126	0.167155	0.266018	Q9BYV8	Centrosomal protein of 41 kDa	not.known	NA
CEP43	0.387353	0.27931	-0.030857	0.0596909	O95684	Centrosomal protein 43	not.known	NA
CEP44	0.0260354	0.080107	-0.163273	0.203794	Q9C0F1	Centrosomal protein of 44 kDa	not.known	NA
CEP55	-0.0826848	0.334966	0.113504	0.176721	Q53EZ4	Centrosomal protein of 55 kDa	not.known	NA
CEP57L1	0.0649485	0.370963	0.709692	0.378131	Q8IYX8	Centrosomal protein CEP57L1	not.known	NA
CEP63	0.406637	0.0422539	0.617684	0.106806	Q96MT8	Centrosomal protein of 63 kDa	not.known	NA
CEP68	0.927182	0.0306203	0.653438	0.0650632	Q76N32	Centrosomal protein of 68 kDa	not.known	NA
CEP72	1.20692	3.28878e-09	0.849299	1.0382e-05	Q9P209	Centrosomal protein of 72 kDa	not.known	NA
CEP76	0.035911	0.306008	-0.0418964	0.338601	Q8TAP6	Centrosomal protein of 76 kDa	not.known	NA
CEP78	0.58874	0.00423026	0.619686	0.0046652	Q5JTW2	Centrosomal protein of 78 kDa	not.known	NA
CEP85	0.699519	1.24921e-06	0.586796	4.24403e-05	Q6P2H3	Centrosomal protein of 85 kDa	not.known	NA
CEP85L	0.482108	0.0840646	1.16042	0.0102947	Q5SZL2	Centrosomal protein of 85 kDa-like	not.known	NA
CEP95	0.717123	6.05403e-05	0.532798	0.00625007	Q96GE4	Centrosomal protein of 95 kDa	not.known	NA
CEP97	0.748026	4.87633e-11	0.425586	0.0152268	Q8IW35	Centrosomal protein of 97 kDa	not.known	NA
CETN2	0.160593	0.122677	0.112804	0.15812	P41208	Centrin-2	not.known	NA
CFAP20	0.519612	0.0394856	0.361636	0.0502022	Q9Y6A4	Cilia- and flagella-associated protein 20	not.known	NA
CFAP298	-0.492089	0.0493419	0.120454	0.433836	P57076	Cilia- and flagella-associated protein 298	not.known	NA
CFAP36	-0.34697	0.241708	0.1434	0.266189	Q96G28	Cilia- and flagella-associated protein 36	not.known	NA
CFAP410	0.468422	0.0407873	-0.0283736	0.249866	O43822	Cilia- and flagella-associated protein 410	not.known	NA
CFAP97	0.396252	0.0757453	0.19362	0.181915	Q9P2B7	Cilia- and flagella-associated protein 97	not.known	NA
CFDP1	-0.294821	0.184663	-0.124351	0.244388	Q9UEE9	Craniofacial development protein 1	not.known	NA
CFL1	-0.266967	0.402764	-0.136454	0.465484	P23528	Cofilin-1	not.known	NA
CGGBP1	-0.0889732	0.260374	-0.0900813	0.272852	Q9UFW8	CGG triplet repeat-binding protein 1	not.known	NA
CGN	1.12562	1.24248e-05	0.604443	0.0631205	Q9P2M7	Cingulin	not.known	NA
CGNL1	0.800001	0.0983197	0.672777	0.181773	Q0VF96	Cingulin-like protein 1	not.known	NA
CHAF1A	-0.269426	0.154296	0.176548	0.213134	Q13111	Chromatin assembly factor 1 subunit A	not.known	NA
CHAF1B	-0.586762	0.408537	0.0330093	0.106059	Q13112	Chromatin assembly factor 1 subunit B	not.known	NA
CHAMP1	-0.228372	1.24281e-07	-0.630149	7.03561e-13	Q96JM3	Chromosome alignment-maintaining phosphoprotein 1	not.known	NA
CHCHD2P9;CHCHD2	-0.0932178	0.233329	-2.41022	0.0432724	Q5T1J5;Q9Y6H1	Putative coiled-coil-helix-coiled-coil-helix domain-containing protein CHCHD2P9, mitochondrial;Coiled-coil-helix-coiled-coil-helix domain-containing protein 2	not.known	NA
CHCHD4	-0.0253083	0.196641	-0.244771	0.355837	Q8N4Q1	Mitochondrial intermembrane space import and assembly protein 40	not.known	NA
CHD1	-0.238594	0.247156	-0.0248201	0.288855	O14646	Chromodomain-helicase-DNA-binding protein 1	not.known	NA
CHD1L	-0.838398	0.00648444	-0.214494	0.229365	Q86WJ1	Chromodomain-helicase-DNA-binding protein 1-like	not.known	NA
CHD4	0.156889	0.255306	-0.0400803	0.17292	Q14839	Chromodomain-helicase-DNA-binding protein 4	not.known	NA
CHD6	0.154135	1.89778e-05	0.462875	3.27051e-06	Q8TD26	Chromodomain-helicase-DNA-binding protein 6	not.known	NA
CHD7	0.301574	0.00371268	-0.0342144	0.0580539	Q9P2D1	Chromodomain-helicase-DNA-binding protein 7	not.known	NA
CHD8	0.151014	0.0658371	0.444626	0.0978412	Q9HCK8	Chromodomain-helicase-DNA-binding protein 8	not.known	NA
CHD9	0.189477	0.244003	0.22398	0.392412	Q3L8U1	Chromodomain-helicase-DNA-binding protein 9	not.known	NA
CHEK1	-0.127044	0.352481	0.318011	0.0079131	O14757	Serine/threonine-protein kinase Chk1	not.known	NA
CHEK2	-0.247675	0.442074	0.0756373	0.0832878	O96017	Serine/threonine-protein kinase Chk2	not.known	NA
CHERP	0.00692731	0.36912	-0.276863	0.0249359	Q8IWX8	Calcium homeostasis endoplasmic reticulum protein	not.known	NA
CHML	-0.737953	0.0863511	-0.199752	0.178628	P26374	Rab proteins geranylgeranyltransferase component A 2	not.known	NA
CHMP2B	-0.224967	0.10743	-0.405765	0.124567	Q9UQN3	Charged multivesicular body protein 2b	not.known	NA
CHMP3	0.197294	0.268526	-0.302062	0.406601	Q9Y3E7	Charged multivesicular body protein 3	not.known	NA
CHMP4B	-0.369653	0.000741976	-0.572021	8.89489e-09	Q9H444	Charged multivesicular body protein 4b	not.known	NA
CHMP5	-0.342475	0.294911	-0.68345	0.0659783	Q9NZZ3	Charged multivesicular body protein 5	not.known	NA
CHMP7	-0.35894	0.00164012	-0.426249	0.00128342	Q8WUX9	Charged multivesicular body protein 7	not.known	NA
CHORDC1	-0.576908	0.00172237	-0.625546	0.000562078	Q9UHD1	Cysteine and histidine-rich domain-containing protein 1	not.known	NA
CHTF18	0.210743	0.433854	0.587846	0.285736	Q8WVB6	Chromosome transmission fidelity protein 18 homolog	not.known	NA
CHTOP	-0.163889	0.444399	-0.476918	0.0828896	Q9Y3Y2	Chromatin target of PRMT1 protein	not.known	NA
CHUK	-0.852952	0.209169	-0.126995	0.239839	O15111	Inhibitor of nuclear factor kappa-B kinase subunit alpha	not.known	NA
CIAO1	0.151634	0.237257	0.586942	0.0100053	O76071	Probable cytosolic iron-sulfur protein assembly protein CIAO1	not.known	NA
CIAPIN1	-0.108416	0.00141717	-0.189796	0.00304311	Q6FI81	Anamorsin	not.known	NA
CIC	0.286713	0.181391	-0.26393	0.052285	Q96RK0	Protein capicua homolog	not.known	NA
CIP2A	-0.0186413	0.401392	-0.233761	0.37276	Q8TCG1	Protein CIP2A	not.known	NA
CIRBP	-0.597799	0.0597909	-0.408497	0.426799	Q14011	Cold-inducible RNA-binding protein	not.known	NA
CISD2	-0.106194	0.430625	0.0236807	0.473026	Q8N5K1	CDGSH iron-sulfur domain-containing protein 2	not.known	NA
CIT	0.16684	0.451083	0.137998	0.112455	O14578	Citron Rho-interacting kinase	not.known	NA
CIZ1	-0.0150914	0.180445	-0.571017	0.000424977	Q9ULV3	Cip1-interacting zinc finger protein	not.known	NA
CKAP2	-0.282406	0.0155527	0.100374	0.317428	Q8WWK9	Cytoskeleton-associated protein 2	not.known	NA
CKAP2L	-0.340294	0.39212	0.263783	0.321696	Q8IYA6	Cytoskeleton-associated protein 2-like	not.known	NA
CKAP4	0.367853	0.0906346	0.0337685	0.485645	Q07065	Cytoskeleton-associated protein 4	not.known	NA
CKAP5	0.240033	0.0620186	-0.0431427	0.0208772	Q14008	Cytoskeleton-associated protein 5	not.known	NA
CKB	-0.12767	0.000720242	0.341843	0.00397266	P12277	Creatine kinase B-type	not.known	NA
CLASP1	0.0727481	0.219636	-0.923207	0.180641	Q7Z460	CLIP-associating protein 1	not.known	NA
CLASP2	-0.0278701	0.473099	-1.01341	0.00164316	O75122	CLIP-associating protein 2	not.known	NA
CLCC1	-0.574322	0.0293225	-0.87162	0.13612	Q96S66	Chloride channel CLIC-like protein 1	not.known	NA
CLEC16A	0.984958	0.460025	1.17993	0.239256	Q2KHT3	Protein CLEC16A	not.known	NA
CLIC1	-0.171637	0.0978216	-0.182359	0.205489	O00299	Chloride intracellular channel protein 1	not.known	NA
CLIC4	-0.662883	0.00684407	-0.702793	0.168868	Q9Y696	Chloride intracellular channel protein 4	not.known	NA
CLINT1	-0.165441	0.138155	-0.564894	0.00023322	Q14677	Clathrin interactor 1	not.known	NA
CLIP1	-0.135564	0.227534	-0.764391	0.0218409	P30622	CAP-Gly domain-containing linker protein 1	not.known	NA
CLK2	-0.581979	0.0195649	-0.656611	0.208869	P49760	Dual specificity protein kinase CLK2	not.known	NA
CLK3	-0.434575	0.00834002	0.577807	0.0393591	P49761	Dual specificity protein kinase CLK3	not.known	NA
CLK4	-0.887947	0.0215745	-0.306492	0.283112	Q9HAZ1	Dual specificity protein kinase CLK4	not.known	NA
CLMN	-0.269403	0.473324	-1.2627	0.0100122	Q96JQ2	Calmin	not.known	NA
CLN6	-0.0914792	0.374111	-0.161696	0.281078	Q9NWW5	Ceroid-lipofuscinosis neuronal protein 6	not.known	NA
CLNS1A	-0.390876	0.441136	-0.740887	0.18454	P54105	Methylosome subunit pICln	not.known	NA
CLPB	0.470337	0.123015	1.14384	0.0148493	Q9H078	Caseinolytic peptidase B protein homolog	not.known	NA
CLPTM1	0.0540879	0.320648	0.153017	0.155419	O96005	Cleft lip and palate transmembrane protein 1	not.known	NA
CLPTM1L	0.0848654	0.198162	0.304225	0.160282	Q96KA5	Cleft lip and palate transmembrane protein 1-like protein	not.known	NA
CLPX	-0.494421	0.140565	-0.198949	0.130665	O76031	ATP-dependent Clp protease ATP-binding subunit clpX-like, mitochondrial	not.known	NA
CLSPN	0.529185	2.24368e-05	0.920438	2.63417e-08	Q9HAW4	Claspin	not.known	NA
CLTA	0.4046	0.184457	0.229896	0.23588	P09496	Clathrin light chain A	not.known	NA
CLTC	-0.109198	0.00990523	-0.199665	0.0390031	Q00610	Clathrin heavy chain 1	not.known	NA
CLTCL1	-0.818338	0.378417	0.342786	0.248388	P53675	Clathrin heavy chain 2	not.known	NA
CLUH	0.0365484	0.180886	0.192376	0.0495385	O75153	Clustered mitochondria protein homolog	not.known	NA
CMAS	-0.19133	0.0617354	-0.411711	0.0329506	Q8NFW8	N-acylneuraminate cytidylyltransferase	not.known	NA
CMPK1	-0.200084	0.229365	-0.20346	0.294911	P30085	UMP-CMP kinase	not.known	NA
CMTR1	-0.678726	2.40714e-15	-0.585418	2.32832e-12	Q8N1G2	Cap-specific mRNA (nucleoside-2'-O-)-methyltransferase 1	not.known	NA
CNDP2	-0.218707	0.0453026	-0.328499	0.0364605	Q96KP4	Cytosolic non-specific dipeptidase	not.known	NA
CNN2	-0.281409	0.0572022	-0.283583	0.0312694	Q99439	Calponin-2	not.known	NA
CNN3	-0.0946468	0.342279	0.177009	0.288326	Q15417	Calponin-3	not.known	NA
CNOT1	0.565906	4.52889e-10	0.393839	1.10153e-05	A5YKK6	CCR4-NOT transcription complex subunit 1	not.known	NA
CNOT10	0.381684	0.265013	0.945955	0.00306909	Q9H9A5	CCR4-NOT transcription complex subunit 10	not.known	NA
CNOT11	0.226474	0.436454	0.715691	0.468205	Q9UKZ1	CCR4-NOT transcription complex subunit 11	not.known	NA
CNOT2	0.562042	6.14711e-05	0.110331	0.367026	Q9NZN8	CCR4-NOT transcription complex subunit 2	not.known	NA
CNOT3	0.0781412	0.359889	-0.0437024	0.311742	O75175	CCR4-NOT transcription complex subunit 3	not.known	NA
CNOT6L	0.0471339	0.458954	0.211085	0.43124	Q96LI5	CCR4-NOT transcription complex subunit 6-like	not.known	NA
CNOT7	0.293117	0.32205	0.310506	0.149046	Q9UIV1	CCR4-NOT transcription complex subunit 7	not.known	NA
CNOT8	-0.0283387	0.0105408	-0.0486868	0.00361124	Q9UFF9	CCR4-NOT transcription complex subunit 8	not.known	NA
CNOT9	0.603333	0.00853123	0.250621	0.0504557	Q92600	CCR4-NOT transcription complex subunit 9	not.known	NA
CNP	-0.0864335	0.321138	0.0591536	0.440935	P09543	2',3'-cyclic-nucleotide 3'-phosphodiesterase	not.known	NA
CNTROB	0.617089	0.0320174	0.535624	0.00822604	Q8N137	Centrobin	not.known	NA
COA7	0.588855	0.0800754	0.652625	0.369865	Q96BR5	Cytochrome c oxidase assembly factor 7	not.known	NA
COASY	-0.670112	0.00810866	-0.391425	0.264968	Q13057	Bifunctional coenzyme A synthase	not.known	NA
COBLL1	-0.129235	0.0257007	-0.728319	0.0012564	Q53SF7	Cordon-bleu protein-like 1	not.known	NA
COG1	-0.484199	8.7964e-05	-0.76005	3.44485e-09	Q8WTW3	Conserved oligomeric Golgi complex subunit 1	not.known	NA
COG3	0.392672	0.439903	0.653252	0.478921	Q96JB2	Conserved oligomeric Golgi complex subunit 3	not.known	NA
COG4	0.0752657	0.424774	0.444133	0.000848634	Q9H9E3	Conserved oligomeric Golgi complex subunit 4	not.known	NA
COG5	-0.0197109	0.484814	-0.349708	0.451346	Q9UP83	Conserved oligomeric Golgi complex subunit 5	not.known	NA
COG6	-0.39976	0.299943	-0.289504	0.431464	Q9Y2V7	Conserved oligomeric Golgi complex subunit 6	not.known	NA
COG8	0.537173	0.0682046	1.21168	0.000895538	Q96MW5	Conserved oligomeric Golgi complex subunit 8	not.known	NA
COIL	0.235175	0.000293749	0.236257	0.376594	P38432	Coilin	not.known	NA
COLGALT1	-0.435572	0.157408	0.123622	0.485155	Q8NBJ5	Procollagen galactosyltransferase 1	not.known	NA
COMMD10	-0.0689225	0.365613	0.546123	0.00283707	Q9Y6G5	COMM domain-containing protein 10	not.known	NA
COMMD2	-0.0279082	0.469507	1.22231	0.0514627	Q86X83	COMM domain-containing protein 2	not.known	NA
COMMD3	-0.10992	0.297846	0.623548	0.0412454	Q9UBI1	COMM domain-containing protein 3	not.known	NA
COMMD8	0.0469591	0.385543	0.35197	0.0675396	Q9NX08	COMM domain-containing protein 8	not.known	NA
COMT	-0.0798365	0.338559	0.465661	0.100316	P21964	Catechol O-methyltransferase	not.known	NA
COPA	-0.210362	0.00399773	-0.160507	0.0715419	P53621	Coatomer subunit alpha	not.known	NA
COPB1	0.0109366	0.00954685	-0.0638998	0.0571378	P53618	Coatomer subunit beta	not.known	NA
COPB2	-0.130956	0.00151304	-0.0888698	0.058701	P35606	Coatomer subunit beta'	not.known	NA
COPE	-0.26558	0.474286	-0.162328	0.354116	O14579	Coatomer subunit epsilon	not.known	NA
COPG1	-0.290752	0.123202	-0.393559	0.245675	Q9Y678	Coatomer subunit gamma-1	not.known	NA
COPG2	-0.289532	0.0504807	-0.0263181	0.0293247	Q9UBF2	Coatomer subunit gamma-2	not.known	NA
COPRS	-0.188592	0.329923	-0.0271055	0.423445	Q9NQ92	Coordinator of PRMT5 and differentiation stimulator	not.known	NA
COPS2	-0.522395	0.0388875	-0.536849	0.29733	P61201	COP9 signalosome complex subunit 2	not.known	NA
COPS3	-0.250166	0.222754	0.208649	0.224573	Q9UNS2	COP9 signalosome complex subunit 3	not.known	NA
COPS4	-0.0470029	0.240679	0.00921728	0.452219	Q9BT78	COP9 signalosome complex subunit 4	not.known	NA
COPS5	-0.850884	0.00224521	-0.146293	0.292691	Q92905	COP9 signalosome complex subunit 5	not.known	NA
COPS6	-0.0758633	0.334478	1.14537	4.25054e-07	Q7L5N1	COP9 signalosome complex subunit 6	not.known	NA
COPS7B	0.345847	0.424732	0.529748	0.35	Q9H9Q2	COP9 signalosome complex subunit 7b	not.known	NA
COPS8	0.426897	0.317457	-0.109659	0.23616	Q99627	COP9 signalosome complex subunit 8	not.known	NA
COPZ1	-0.910172	0.0149712	-1.09464	0.0487541	P61923	Coatomer subunit zeta-1	not.known	NA
COQ8A	-0.655614	0.116254	-0.778445	0.0488855	Q8NI60	Atypical kinase COQ8A, mitochondrial	not.known	NA
CORO1B	-0.00828191	0.475783	-0.204006	0.412635	Q9BR76	Coronin-1B	not.known	NA
CORO1C	-0.246652	0.0722093	-0.325348	0.134046	Q9ULV4	Coronin-1C	not.known	NA
CORO7	-0.261533	0.00766753	-0.512091	0.000859673	P57737	Coronin-7	not.known	NA
COX15	-0.23946	0.155603	-0.185626	0.129004	Q7KZN9	Cytochrome c oxidase assembly protein COX15 homolog	not.known	NA
COX5A	-0.278053	0.0462768	-0.3517	0.0836555	P20674	Cytochrome c oxidase subunit 5A, mitochondrial	not.known	NA
COX5B	-0.21417	0.216328	-0.214825	0.0608537	P10606	Cytochrome c oxidase subunit 5B, mitochondrial	not.known	NA
CPD	-0.432165	0.212355	-0.0548709	0.306168	O75976	Carboxypeptidase D	not.known	NA
CPEB4	0.539153	0.143501	0.314504	0.168174	Q17RY0	Cytoplasmic polyadenylation element-binding protein 4	not.known	NA
CPLANE1	0.235467	0.179668	1.25623	0.00224521	Q9H799	Ciliogenesis and planar polarity effector 1	not.known	NA
CPNE1	-0.125929	0.182663	0.0569364	0.479694	Q99829	Copine-1	not.known	NA
CPNE3	-0.309759	0.41793	-0.22417	0.426904	O75131	Copine-3	not.known	NA
CPNE8	-0.0179553	0.480418	0.643201	0.0480429	Q86YQ8	Copine-8	not.known	NA
CPOX	0.107104	0.452219	-0.171661	0.312461	P36551	Oxygen-dependent coproporphyrinogen-III oxidase, mitochondrial	not.known	NA
CPSF1	0.534514	0.01012	0.889519	8.65967e-05	Q10570	Cleavage and polyadenylation specificity factor subunit 1	not.known	NA
CPSF2	0.2959	0.118447	0.343229	0.0103068	Q9P2I0	Cleavage and polyadenylation specificity factor subunit 2	not.known	NA
CPSF3	-0.192376	0.362766	-0.262571	0.398286	Q9UKF6	Cleavage and polyadenylation specificity factor subunit 3	not.known	NA
CPSF4	0.220006	0.0171297	0.21429	0.0384496	O95639	Cleavage and polyadenylation specificity factor subunit 4	not.known	NA
CPSF6	0.154601	0.00168117	-0.155393	0.400273	Q16630	Cleavage and polyadenylation specificity factor subunit 6	not.known	NA
CPSF7	0.0529511	0.400273	-0.131234	0.421866	Q8N684	Cleavage and polyadenylation specificity factor subunit 7	not.known	NA
CPVL	-0.366542	0.0344203	-0.456975	0.0828673	Q9H3G5	Probable serine carboxypeptidase CPVL	not.known	NA
CRACD	-0.262117	0.295224	-0.487198	0.0114379	Q6ZU35	Capping protein-inhibiting regulator of actin dynamics	not.known	NA
CRCP	-0.241252	0.20201	0.641584	0.000357659	O75575	DNA-directed RNA polymerase III subunit RPC9	not.known	NA
CREB1	0.276244	0.00751109	0.248782	0.0249647	P16220	Cyclic AMP-responsive element-binding protein 1	not.known	NA
CREBBP	0.068025	0.179148	-0.331412	0.0578862	Q92793	CREB-binding protein	not.known	NA
CRKL	0.0965451	0.225605	-0.10965	0.268098	P46109	Crk-like protein	not.known	NA
CRMP1	-0.378648	0.00738273	-0.589677	0.00210171	Q14194	Dihydropyrimidinase-related protein 1	not.known	NA
CRNKL1	0.254251	0.0058623	-0.0910365	0.216399	Q9BZJ0	Crooked neck-like protein 1	not.known	NA
CRTC2	-0.153026	0.310912	-0.23203	0.0426032	Q53ET0	CREB-regulated transcription coactivator 2	not.known	NA
CRYBG3	0.199108	1.68393e-11	0.156122	0.0300369	Q68DQ2	Very large A-kinase anchor protein	not.known	NA
CS	-0.845788	0.320796	0.145154	0.274757	O75390	Citrate synthase, mitochondrial	not.known	NA
CSDE1	-0.263288	0.00136031	-0.407939	6.02375e-08	O75534	Cold shock domain-containing protein E1	not.known	NA
CSE1L	-0.0972368	0.163126	0.0958627	0.248388	P55060	Exportin-2	not.known	NA
CSK	-0.284942	0.268225	-0.141608	0.347579	P41240	Tyrosine-protein kinase CSK	not.known	NA
CSNK1A1	0.273731	0.115054	0.089296	0.232015	P48729	Casein kinase I isoform alpha	not.known	NA
CSNK1D	0.272424	0.181922	0.0974878	0.248541	P48730	Casein kinase I isoform delta	not.known	NA
CSNK1E	0.0122187	0.322922	0.000295045	0.240634	P49674	Casein kinase I isoform epsilon	not.known	NA
CSNK2A1	-0.150329	0.462214	0.0848946	0.260209	P68400	Casein kinase II subunit alpha	not.known	NA
CSNK2A2	0.202261	0.00295969	0.213342	0.000942888	P19784	Casein kinase II subunit alpha'	not.known	NA
CSNK2B	0.0422026	0.198328	0.188267	0.0582834	P67870	Casein kinase II subunit beta	not.known	NA
CSPP1	0.877277	9.83728e-13	0.669602	2.08563e-10	Q1MSJ5	Centrosome and spindle pole-associated protein 1	not.known	NA
CSRP2	-0.16924	0.482428	-0.0935508	0.48008	Q16527	Cysteine and glycine-rich protein 2	not.known	NA
CSTA	2.74285	0.0671307	-0.150197	0.237288	P01040	Cystatin-A	not.known	NA
CSTB	0.354381	0.0255388	0.304598	0.0253819	P04080	Cystatin-B	not.known	NA
CSTF1	-0.0760789	0.298494	-0.23936	0.301885	Q05048	Cleavage stimulation factor subunit 1	not.known	NA
CSTF2	-0.0624668	0.13541	-0.60807	0.00573083	P33240	Cleavage stimulation factor subunit 2	not.known	NA
CSTF2T	-0.0962204	0.413811	-0.203172	0.439737	Q9H0L4	Cleavage stimulation factor subunit 2 tau variant	not.known	NA
CSTF3	-0.569982	0.372955	0.375057	0.0366537	Q12996	Cleavage stimulation factor subunit 3	not.known	NA
CTBP1	-0.346907	0.115313	0.506235	0.158817	Q13363	C-terminal-binding protein 1	not.known	NA
CTCF	-0.267772	0.247705	-0.559849	0.247591	P49711	Transcriptional repressor CTCF	not.known	NA
CTNNA1	0.346558	0.271213	0.0969531	0.11208	P35221	Catenin alpha-1	not.known	NA
CTNNB1	-0.037521	0.344103	1.01189	3.43e-10	P35222	Catenin beta-1	not.known	NA
CTNNBL1	-0.113772	0.160905	-0.28486	0.0750744	Q8WYA6	Beta-catenin-like protein 1	not.known	NA
CTNND1	0.126663	0.00654806	0.140519	0.08783	O60716	Catenin delta-1	not.known	NA
CTPS1	-0.0697169	0.310196	-0.292758	0.336978	P17812	CTP synthase 1	not.known	NA
CTPS2	-0.176243	0.261256	-0.148203	0.222128	Q9NRF8	CTP synthase 2	not.known	NA
CTR9	-0.297788	0.240339	-0.325186	0.357191	Q6PD62	RNA polymerase-associated protein CTR9 homolog	not.known	NA
CTTN	-0.310672	4.41625e-06	-0.968392	3.95717e-13	Q14247	Src substrate cortactin	not.known	NA
CTTNBP2NL	0.21808	0.195498	0.109228	0.0125932	Q9P2B4	CTTNBP2 N-terminal-like protein	not.known	NA
CUEDC2	-0.478774	0.00256875	-0.0259066	0.188615	Q9H467	CUE domain-containing protein 2	not.known	NA
CUL1	-0.246002	0.447048	-0.224019	0.244141	Q13616	Cullin-1	not.known	NA
CUL2	0.0345752	0.0304995	0.0712638	0.176069	Q13617	Cullin-2	not.known	NA
CUL3	0.15958	0.0840381	-0.119913	0.0164139	Q13618	Cullin-3	not.known	NA
CUL4A	-0.501934	0.200841	0.0291605	0.433681	Q13619	Cullin-4A	not.known	NA
CUL4B	-0.0444316	0.0648597	-0.0273282	0.0142457	Q13620	Cullin-4B	not.known	NA
CUL5	-0.245473	0.0355725	-0.217477	0.0520784	Q93034	Cullin-5	not.known	NA
CUSTOS	-0.478294	0.482428	-0.444537	0.314459	Q96C57	Protein CUSTOS	not.known	NA
CUTC	-0.443669	0.316744	0.505657	0.42389	Q9NTM9	Copper homeostasis protein cutC homolog	not.known	NA
CUX1	0.675739	0.000341265	-0.0817363	0.34172	P39880	Homeobox protein cut-like 1	not.known	NA
CUX2	-0.251484	0.428193	-0.0377291	0.2841	O14529	Homeobox protein cut-like 2	not.known	NA
CWC15	0.100484	0.103434	-0.0854742	0.220948	Q9P013	Spliceosome-associated protein CWC15 homolog	not.known	NA
CWC22	0.569081	0.0898959	0.139317	0.349666	Q9HCG8	Pre-mRNA-splicing factor CWC22 homolog	not.known	NA
CWC25	-0.0276635	0.245432	0.211522	0.0590235	Q9NXE8	Pre-mRNA-splicing factor CWC25 homolog	not.known	NA
CWC27	0.292716	0.454883	-0.0285005	0.256256	Q6UX04	Spliceosome-associated protein CWC27 homolog	not.known	NA
CWF19L1	-0.400046	0.204628	-0.315629	0.252982	Q69YN2	CWF19-like protein 1	not.known	NA
CWF19L2	0.192749	0.114176	-0.0842395	0.345325	Q2TBE0	CWF19-like protein 2	not.known	NA
CXXC1	0.107203	0.470871	0.472855	0.0411043	Q9P0U4	CXXC-type zinc finger protein 1	not.known	NA
CYB5B	0.0274507	0.378138	0.14314	0.265221	O43169	Cytochrome b5 type B	not.known	NA
CYB5R3	-1.29024	0.000110528	-0.671305	0.0614971	P00387	NADH-cytochrome b5 reductase 3	not.known	NA
CYB5R4	-0.281503	0.248188	0.328349	0.110972	Q7L1T6	Cytochrome b5 reductase 4	not.known	NA
CYFIP1	0.0391138	0.378493	0.549832	0.00753217	Q7L576	Cytoplasmic FMR1-interacting protein 1	not.known	NA
CYFIP2	0.150361	0.458472	0.607159	0.00455466	Q96F07	Cytoplasmic FMR1-interacting protein 2	not.known	NA
CYLD	0.1358	0.104311	-0.0482044	0.433835	Q9NQC7	Ubiquitin carboxyl-terminal hydrolase CYLD	not.known	NA
CYP51A1	-0.00379443	0.229211	1.1801	0.00716642	Q16850	Lanosterol 14-alpha demethylase	not.known	NA
CYRIB	-0.236511	0.226351	-0.342855	0.318423	Q9NUQ9	CYFIP-related Rac1 interactor B	not.known	NA
DAB2	-0.423352	0.00826204	-0.312003	0.0800478	P98082	Disabled homolog 2	not.known	NA
DAD1	-0.0420903	0.278987	0.0284409	0.357357	P61803	Dolichyl-diphosphooligosaccharide--protein glycosyltransferase subunit DAD1	not.known	NA
DAP3	-0.465204	0.267925	-0.778181	0.107227	P51398	28S ribosomal protein S29, mitochondrial	not.known	NA
DAPK3	0.355294	0.224031	0.973762	0.0393882	O43293	Death-associated protein kinase 3	not.known	NA
DARS1	-0.279565	0.00228209	-0.202177	0.000507412	P14868	Aspartate--tRNA ligase, cytoplasmic	not.known	NA
DARS2	-0.201345	0.0483314	0.0134081	0.333742	Q6PI48	Aspartate--tRNA ligase, mitochondrial	not.known	NA
DAXX	0.119817	0.427024	0.514223	0.000522816	Q9UER7	Death domain-associated protein 6	not.known	NA
DAZAP1	0.0571762	0.149187	0.0796472	0.295621	Q96EP5	DAZ-associated protein 1	not.known	NA
DBN1	-0.162484	0.243344	-0.353725	0.00685293	Q16643	Drebrin	not.known	NA
DBNL	-0.28629	0.303032	-0.471991	0.0175509	Q9UJU6	Drebrin-like protein	not.known	NA
DBT	-1.13686	0.000424758	-1.09284	0.0058406	P11182	Lipoamide acyltransferase component of branched-chain alpha-keto acid dehydrogenase complex, mitochondrial	not.known	NA
DCAF1	-0.00126719	0.230937	0.312634	0.393507	Q9Y4B6	DDB1- and CUL4-associated factor 1	not.known	NA
DCAF13	-0.206351	0.0459186	0.242731	0.39036	Q9NV06	DDB1- and CUL4-associated factor 13	not.known	NA
DCAF5	1.17154	0.0225665	1.49019	0.01662	Q96JK2	DDB1- and CUL4-associated factor 5	not.known	NA
DCAF6	-1.75678	0.342279	1.07785	0.0845716	Q58WW2	DDB1- and CUL4-associated factor 6	not.known	NA
DCAF7	0.376634	0.0719085	0.771492	0.000332226	P61962	DDB1- and CUL4-associated factor 7	not.known	NA
DCAF8	-0.0409463	0.24897	0.638908	0.00708562	Q5TAQ9	DDB1- and CUL4-associated factor 8	not.known	NA
DCD	2.76025	0.00966423	0.738329	0.164667	P81605	Dermcidin	not.known	NA
DCLRE1A	0.0187718	0.371126	-0.139366	0.435585	Q6PJP8	DNA cross-link repair 1A protein	not.known	NA
DCP1A	0.305994	0.0108826	-0.696443	9.02107e-05	Q9NPI6	mRNA-decapping enzyme 1A	not.known	NA
DCP1B	0.268734	0.00204869	-0.695468	0.000110037	Q8IZD4	mRNA-decapping enzyme 1B	not.known	NA
DCP2	-0.0980419	0.101275	-0.0259811	0.263146	Q8IU60	m7GpppN-mRNA hydrolase	not.known	NA
DCTN1	-0.0799184	0.302924	-0.248652	0.15971	Q14203	Dynactin subunit 1	not.known	NA
DCTN2	-0.216762	0.0202256	-0.689298	0.000145903	Q13561	Dynactin subunit 2	not.known	NA
DCTN4	-0.38812	0.0105895	0.238636	3.73765e-06	Q9UJW0	Dynactin subunit 4	not.known	NA
DCTPP1	0.707951	0.131225	0.94413	0.0366672	Q9H773	dCTP pyrophosphatase 1	not.known	NA
DCUN1D5	-0.313149	0.28167	-0.240135	0.374436	Q9BTE7	DCN1-like protein 5	not.known	NA
DCXR	0.0107693	0.144117	1.12894	0.0806307	Q7Z4W1	L-xylulose reductase	not.known	NA
DDB1	0.216922	0.0674672	0.756452	2.76327e-06	Q16531	DNA damage-binding protein 1	not.known	NA
DDHD1	0.550323	0.00407421	0.213745	0.0658397	Q8NEL9	Phospholipase DDHD1	not.known	NA
DDHD2	-0.240434	0.220503	-0.265334	0.237553	O94830	Phospholipase DDHD2	not.known	NA
DDI2	-0.167642	0.024915	-0.145752	0.150795	Q5TDH0	Protein DDI1 homolog 2	not.known	NA
DDOST	-0.0739495	0.203752	0.176705	0.447687	P39656	Dolichyl-diphosphooligosaccharide--protein glycosyltransferase 48 kDa subunit	not.known	NA
DDT	-0.0347605	0.425509	0.146999	0.284452	P30046	D-dopachrome decarboxylase	not.known	NA
DDX1	-0.195091	0.0749511	-0.234034	0.0385856	Q92499	ATP-dependent RNA helicase DDX1	not.known	NA
DDX10	0.0323337	0.30765	0.0379558	0.360832	Q13206	Probable ATP-dependent RNA helicase DDX10	not.known	NA
DDX17	-0.29503	7.76101e-05	-0.443806	0.000499754	Q92841	Probable ATP-dependent RNA helicase DDX17	not.known	NA
DDX18	-0.134674	0.00587952	0.0795495	0.136892	Q9NVP1	ATP-dependent RNA helicase DDX18	not.known	NA
DDX19A	-0.0948289	0.248287	-0.194526	0.33167	Q9NUU7	ATP-dependent RNA helicase DDX19A	not.known	NA
DDX19B	0.101978	0.467181	0.580884	0.262139	Q9UMR2	ATP-dependent RNA helicase DDX19B	not.known	NA
DDX20	0.608937	2.51834e-05	0.521064	8.58125e-05	Q9UHI6	Probable ATP-dependent RNA helicase DDX20	not.known	NA
DDX21	-0.106736	1.51574e-07	-0.165034	1.51769e-09	Q9NR30	Nucleolar RNA helicase 2	not.known	NA
DDX23	0.284489	0.0220613	-0.330419	0.0384004	Q9BUQ8	Probable ATP-dependent RNA helicase DDX23	not.known	NA
DDX24	-0.167971	0.218602	0.360986	0.00018571	Q9GZR7	ATP-dependent RNA helicase DDX24	not.known	NA
DDX27	0.152105	0.012091	0.0242231	0.104791	Q96GQ7	Probable ATP-dependent RNA helicase DDX27	not.known	NA
DDX31	-0.3046	0.357569	-0.0049857	0.202958	Q9H8H2	Probable ATP-dependent RNA helicase DDX31	not.known	NA
DDX39A	-0.191274	0.389732	-0.111834	0.394231	O00148	ATP-dependent RNA helicase DDX39A	not.known	NA
DDX39B	0.0398711	0.149117	0.576921	0.27526	Q13838	Spliceosome RNA helicase DDX39B	not.known	NA
DDX3X	-0.247903	2.11975e-07	-0.380243	9.73747e-07	O00571	ATP-dependent RNA helicase DDX3X	not.known	NA
DDX41	-0.220536	0.42841	-0.514153	0.113587	Q9UJV9	Probable ATP-dependent RNA helicase DDX41	not.known	NA
DDX42	0.159172	0.174624	-0.317174	1.88806e-05	Q86XP3	ATP-dependent RNA helicase DDX42	not.known	NA
DDX46	0.0658083	0.102514	-0.394392	3.21317e-11	Q7L014	Probable ATP-dependent RNA helicase DDX46	not.known	NA
DDX47	-0.310743	0.3727	0.111242	0.0152735	Q9H0S4	Probable ATP-dependent RNA helicase DDX47	not.known	NA
DDX49	-0.0439697	0.255372	0.383368	0.00162201	Q9Y6V7	Probable ATP-dependent RNA helicase DDX49	not.known	NA
DDX5	-0.377099	0.00236845	-0.316043	0.0139523	P17844	Probable ATP-dependent RNA helicase DDX5	not.known	NA
DDX50	-0.382286	0.00483472	-0.466314	0.00667453	Q9BQ39	ATP-dependent RNA helicase DDX50	not.known	NA
DDX51	-0.079886	0.437481	0.341928	0.000200472	Q8N8A6	ATP-dependent RNA helicase DDX51	not.known	NA
DDX52	-0.305746	0.309647	0.420029	0.0549457	Q9Y2R4	Probable ATP-dependent RNA helicase DDX52	not.known	NA
DDX54	-0.215257	0.0796062	-0.48678	0.390602	Q8TDD1	ATP-dependent RNA helicase DDX54	not.known	NA
DDX55	-0.0101591	0.292903	0.103934	0.371676	Q8NHQ9	ATP-dependent RNA helicase DDX55	not.known	NA
DDX56	-0.0739392	0.0997519	0.293834	0.00437177	Q9NY93	Probable ATP-dependent RNA helicase DDX56	not.known	NA
DDX59	0.0413847	0.316597	0.56106	0.215899	Q5T1V6	Probable ATP-dependent RNA helicase DDX59	not.known	NA
DDX6	0.0758299	0.0981544	-0.229886	0.0468735	P26196	Probable ATP-dependent RNA helicase DDX6	not.known	NA
DEGS1	-0.519007	0.384808	1.23592	0.00181117	O15121	Sphingolipid delta(4)-desaturase DES1	not.known	NA
DEK	-0.172899	0.195344	-0.182901	0.142338	P35659	Protein DEK	not.known	NA
DENND10P1;DENND10	-0.15502	0.465484	0.170696	0.192882	Q6NSW5;Q8TCE6	Putative DENN domain-containing protein 10 B;DENN domain-containing protein 10	not.known	NA
DENND2B	-0.231144	0.216251	0.0797675	0.482428	P78524	DENN domain-containing protein 2B	not.known	NA
DENND4A	-0.312304	0.313144	-0.173543	0.34912	Q7Z401	C-myc promoter-binding protein	not.known	NA
DENND4C	-0.0033925	0.318004	-0.690206	0.00333439	Q5VZ89	DENN domain-containing protein 4C	not.known	NA
DENND6A	-0.954716	0.0067302	-0.853454	0.102554	Q8IWF6	Protein DENND6A	not.known	NA
DENR	-0.164156	0.337071	-0.272147	0.465922	O43583	Density-regulated protein	not.known	NA
DEPDC7	0.247632	0.395138	0.175511	0.21862	Q96QD5	DEP domain-containing protein 7	not.known	NA
DERL1	-0.207755	0.0954152	-0.0323191	0.397162	Q9BUN8	Derlin-1	not.known	NA
DFFA	-0.440511	0.157156	-0.624575	0.303914	O00273	DNA fragmentation factor subunit alpha	not.known	NA
DGCR8	0.10046	0.336686	-0.140137	0.162341	Q8WYQ5	Microprocessor complex subunit DGCR8	not.known	NA
DGKH	-0.0143197	0.439869	0.220606	0.0683677	Q86XP1	Diacylglycerol kinase eta	not.known	NA
DHCR24	-0.600939	0.227139	0.292274	0.335216	Q15392	Delta(24)-sterol reductase	not.known	NA
DHCR7	-0.0263221	0.361891	0.399748	0.433647	Q9UBM7	7-dehydrocholesterol reductase	not.known	NA
DHPS	0.111505	0.370798	0.697947	0.0394022	P49366	Deoxyhypusine synthase	not.known	NA
DHRS7B	0.549448	0.379517	0.795362	0.147147	Q6IAN0	Dehydrogenase/reductase SDR family member 7B	not.known	NA
DHX15	0.17034	0.173407	0.155896	0.101066	O43143	Pre-mRNA-splicing factor ATP-dependent RNA helicase DHX15	not.known	NA
DHX16	-0.262754	0.0795849	-0.144627	0.126626	O60231	Pre-mRNA-splicing factor ATP-dependent RNA helicase DHX16	not.known	NA
DHX29	0.135239	0.429218	0.0661401	0.354818	Q7Z478	ATP-dependent RNA helicase DHX29	not.known	NA
DHX30	-0.206241	0.18171	-0.432401	0.00232011	Q7L2E3	ATP-dependent RNA helicase DHX30	not.known	NA
DHX32	0.234618	0.185299	0.928173	0.0801302	Q7L7V1	Putative pre-mRNA-splicing factor ATP-dependent RNA helicase DHX32	not.known	NA
DHX33	-0.358603	0.433707	0.727206	0.0023515	Q9H6R0	ATP-dependent RNA helicase DHX33	not.known	NA
DHX34	0.330198	0.043948	0.354327	0.0322744	Q14147	Probable ATP-dependent RNA helicase DHX34	not.known	NA
DHX35	0.689427	0.0127998	0.133687	0.39126	Q9H5Z1	Probable ATP-dependent RNA helicase DHX35	not.known	NA
DHX36	0.107572	0.282272	0.128108	0.204643	Q9H2U1	ATP-dependent DNA/RNA helicase DHX36	not.known	NA
DHX37	0.051045	0.378497	0.10653	0.187598	Q8IY37	Probable ATP-dependent RNA helicase DHX37	not.known	NA
DHX38	0.0987943	0.396996	-0.0437596	0.0683834	Q92620	Pre-mRNA-splicing factor ATP-dependent RNA helicase PRP16	not.known	NA
DHX40	-0.0373283	0.143984	0.992498	0.017966	Q8IX18	Probable ATP-dependent RNA helicase DHX40	not.known	NA
DHX57	-0.139563	0.370426	-0.309006	0.28395	Q6P158	Putative ATP-dependent RNA helicase DHX57	not.known	NA
DHX8	0.172891	0.466175	0.350132	0.225585	Q14562	ATP-dependent RNA helicase DHX8	not.known	NA
DHX9	-0.0457858	0.0461495	0.0124714	0.12851	Q08211	ATP-dependent RNA helicase A	not.known	NA
DIABLO	0.326786	0.155178	0.263699	0.318412	Q9NR28	Diablo homolog, mitochondrial	not.known	NA
DIAPH1	-0.107919	0.24036	-0.458757	0.0075185	O60610	Protein diaphanous homolog 1	not.known	NA
DIAPH2	-0.494661	0.467345	-1.06501	0.137105	O60879	Protein diaphanous homolog 2	not.known	NA
DIAPH3	0.118211	0.373284	0.193138	0.0645728	Q9NSV4	Protein diaphanous homolog 3	not.known	NA
DICER1	-0.0904977	0.257015	-0.148179	0.0692211	Q9UPY3	Endoribonuclease Dicer	not.known	NA
DIDO1	0.128706	0.20488	-0.348084	0.0383615	Q9BTC0	Death-inducer obliterator 1	not.known	NA
DIMT1	-0.292425	0.20589	0.0272636	0.355464	Q9UNQ2	Probable dimethyladenosine transferase	not.known	NA
DIP2B	0.325338	0.129072	0.184496	0.269679	Q9P265	Disco-interacting protein 2 homolog B	not.known	NA
DIS3	-0.252381	0.133412	-0.0321145	0.0883995	Q9Y2L1	Exosome complex exonuclease RRP44	not.known	NA
DIS3L	-0.0103281	0.162597	0.478853	9.88808e-05	Q8TF46	DIS3-like exonuclease 1	not.known	NA
DKC1	-0.0696213	0.181903	-0.0411851	0.447809	O60832	H/ACA ribonucleoprotein complex subunit DKC1	not.known	NA
DLAT	-0.25695	0.0797738	-0.242671	0.0101439	P10515	Dihydrolipoyllysine-residue acetyltransferase component of pyruvate dehydrogenase complex, mitochondrial	not.known	NA
DLD	-0.460032	0.0136286	-0.727741	0.00124423	P09622	Dihydrolipoyl dehydrogenase, mitochondrial	not.known	NA
DLG1	-0.0236467	0.44691	-0.333842	0.327705	Q12959	Disks large homolog 1	not.known	NA
DLG5	1.53472	6.86054e-09	1.3786	2.34317e-07	Q8TDM6	Disks large homolog 5	not.known	NA
DLGAP5	-0.214057	0.101864	-0.0174769	0.372556	Q15398	Disks large-associated protein 5	not.known	NA
DLST	-0.0392088	0.193128	-0.187292	0.15781	P36957	Dihydrolipoyllysine-residue succinyltransferase component of 2-oxoglutarate dehydrogenase complex, mitochondrial	not.known	NA
DMAP1	0.939514	0.0507104	0.735932	0.0334118	Q9NPF5	DNA methyltransferase 1-associated protein 1	not.known	NA
DMXL1	-0.0209659	0.469358	0.072422	0.0997519	Q9Y485	DmX-like protein 1	not.known	NA
DMXL2	-0.295944	0.293321	-0.446502	0.144315	Q8TDJ6	DmX-like protein 2	not.known	NA
DNA2	-0.167638	0.320837	1.37332	9.8939e-06	P51530	DNA replication ATP-dependent helicase/nuclease DNA2	not.known	NA
DNAAF10	0.298745	0.307242	0.272297	0.443076	Q96MX6	Dynein axonemal assembly factor 10	not.known	NA
DNAAF2	0.116218	0.480336	0.0195508	0.432083	Q9NVR5	Protein kintoun	not.known	NA
DNAJA1	0.0736136	0.135202	0.490392	0.000377544	P31689	DnaJ homolog subfamily A member 1	not.known	NA
DNAJA2	0.0719752	0.448575	0.472754	0.154034	O60884	DnaJ homolog subfamily A member 2	not.known	NA
DNAJA3	-0.218004	0.0320659	-0.0278903	0.248188	Q96EY1	DnaJ homolog subfamily A member 3, mitochondrial	not.known	NA
DNAJB1	-0.0159807	0.451862	0.38596	0.0167529	P25685	DnaJ homolog subfamily B member 1	not.known	NA
DNAJB11	-0.326971	0.0550688	0.205869	0.348784	Q9UBS4	DnaJ homolog subfamily B member 11	not.known	NA
DNAJB12	0.0339755	0.350803	0.158154	0.204068	Q9NXW2	DnaJ homolog subfamily B member 12	not.known	NA
DNAJB6	0.676288	0.347348	0.816503	6.426e-05	O75190	DnaJ homolog subfamily B member 6	not.known	NA
DNAJC1	0.526593	0.471592	1.49162	0.0344446	Q96KC8	DnaJ homolog subfamily C member 1	not.known	NA
DNAJC10	-0.331984	0.195096	-0.303471	0.320666	Q8IXB1	DnaJ homolog subfamily C member 10	not.known	NA
DNAJC11	-0.171086	0.27521	0.157032	0.0936289	Q9NVH1	DnaJ homolog subfamily C member 11	not.known	NA
DNAJC12	0.212898	0.483654	0.0421843	0.389859	Q9UKB3	DnaJ homolog subfamily C member 12	not.known	NA
DNAJC13	-0.642997	0.00296396	-0.864725	7.95893e-07	O75165	DnaJ homolog subfamily C member 13	not.known	NA
DNAJC17	-0.23701	0.279414	-0.964709	0.0422265	Q9NVM6	DnaJ homolog subfamily C member 17	not.known	NA
DNAJC2	0.097323	0.428436	0.0314606	0.450182	Q99543	DnaJ homolog subfamily C member 2	not.known	NA
DNAJC21	-0.252323	5.87416e-05	-0.489258	1.71015e-09	Q5F1R6	DnaJ homolog subfamily C member 21	not.known	NA
DNAJC6	0.314707	0.349709	-0.0326911	0.445085	O75061	Putative tyrosine-protein phosphatase auxilin	not.known	NA
DNAJC7	0.298565	0.0524795	0.425599	8.25953e-06	Q99615	DnaJ homolog subfamily C member 7	not.known	NA
DNAJC8	-0.608728	0.0218244	1.53759	0.240185	O75937	DnaJ homolog subfamily C member 8	not.known	NA
DNAJC9	-0.117356	0.240088	-0.297492	0.394544	Q8WXX5	DnaJ homolog subfamily C member 9	not.known	NA
DNM1L	-0.0330004	0.0133839	-0.121925	0.000177686	O00429	Dynamin-1-like protein	not.known	NA
DNM2	-0.0280404	0.472204	-0.0105506	0.285236	P50570	Dynamin-2	not.known	NA
DNMBP	0.390013	0.327602	-0.114841	0.385543	Q6XZF7	Dynamin-binding protein	not.known	NA
DNMT1	-0.233711	0.0133892	-0.065371	0.0660856	P26358	DNA (cytosine-5)-methyltransferase 1	not.known	NA
DNMT3B	-0.129088	0.467326	1.52976	0.18095	Q9UBC3	DNA (cytosine-5)-methyltransferase 3B	not.known	NA
DNTTIP2	-0.255399	0.000782826	-0.188075	0.0272213	Q5QJE6	Deoxynucleotidyltransferase terminal-interacting protein 2	not.known	NA
DOCK1	-0.330055	0.410363	0.566622	0.160814	Q14185	Dedicator of cytokinesis protein 1	not.known	NA
DOCK11	-0.599463	0.029296	-0.418366	0.0296263	Q5JSL3	Dedicator of cytokinesis protein 11	not.known	NA
DOCK4	0.0796416	0.135851	0.288142	0.423752	Q8N1I0	Dedicator of cytokinesis protein 4	not.known	NA
DOCK7	0.0877427	0.316572	-0.184081	0.0211232	Q96N67	Dedicator of cytokinesis protein 7	not.known	NA
DONSON	-0.0211664	0.480431	0.230526	0.105009	Q9NYP3	Protein downstream neighbor of Son	not.known	NA
DOT1L	2.09121	0.000318472	2.02851	1.02356e-05	Q8TEK3	Histone-lysine N-methyltransferase, H3 lysine-79 specific	not.known	NA
DPCD	-0.427515	0.0314252	-0.260586	0.00408211	Q9BVM2	Protein DPCD	not.known	NA
DPF1	0.0910013	0.250565	0.234841	0.0062811	Q92782	Zinc finger protein neuro-d4	not.known	NA
DPF2	-0.0271352	0.323665	0.218957	0.121664	Q92785	Zinc finger protein ubi-d4	not.known	NA
DPH1	-0.362873	0.480209	1.19561	1.22961e-06	Q9BZG8	2-(3-amino-3-carboxypropyl)histidine synthase subunit 1	not.known	NA
DPM1	-0.30863	0.00248635	0.320893	0.000121968	O60762	Dolichol-phosphate mannosyltransferase subunit 1	not.known	NA
DPYSL2	-0.544588	0.288326	-0.843791	0.00102704	Q16555	Dihydropyrimidinase-related protein 2	not.known	NA
DPYSL3	-0.21489	0.1682	-0.514823	2.4578e-08	Q14195	Dihydropyrimidinase-related protein 3	not.known	NA
DPYSL4	-0.703968	0.0712308	-0.484205	0.0290285	O14531	Dihydropyrimidinase-related protein 4	not.known	NA
DPYSL5	-0.339968	0.0461569	-0.414217	0.0358093	Q9BPU6	Dihydropyrimidinase-related protein 5	not.known	NA
DR1	-0.0359107	0.120935	0.26258	0.370899	Q01658	Protein Dr1	not.known	NA
DRG1	-0.279358	0.0500393	0.301554	0.184364	Q9Y295	Developmentally-regulated GTP-binding protein 1	not.known	NA
DRG2	0.229711	0.129028	0.300822	0.0161139	P55039	Developmentally-regulated GTP-binding protein 2	not.known	NA
DROSHA	-0.162821	0.324827	0.799743	5.90128e-05	Q9NRR4	Ribonuclease 3	not.known	NA
DSCC1	0.04578	0.445873	1.02202	0.0717145	Q9BVC3	Sister chromatid cohesion protein DCC1	not.known	NA
DSG1	4.33036	0.0232957	0.126702	0.395274	Q02413	Desmoglein-1	not.known	NA
DSG2	0.000334863	0.158006	-0.25503	0.255908	Q14126	Desmoglein-2	not.known	NA
DSN1	0.295209	0.364737	0.82677	0.00728252	Q9H410	Kinetochore-associated protein DSN1 homolog	not.known	NA
DSP	0.0889297	0.404306	-0.299469	0.00112356	P15924	Desmoplakin	not.known	NA
DST	0.0717641	0.37576	-0.0738035	0.18095	Q03001	Dystonin	not.known	NA
DSTN	0.117246	0.354155	0.43288	0.1735	P60981	Destrin	not.known	NA
DTD1	0.636873	0.143681	0.945643	0.185818	Q8TEA8	D-aminoacyl-tRNA deacylase 1	not.known	NA
DTL	0.146326	0.35847	1.03133	2.45544e-07	Q9NZJ0	Denticleless protein homolog	not.known	NA
DTNA	0.432787	0.346396	0.101258	0.4167	Q9Y4J8	Dystrobrevin alpha	not.known	NA
DTWD2	-0.37895	0.124218	0.252331	0.456667	Q8NBA8	tRNA-uridine aminocarboxypropyltransferase 2	not.known	NA
DUS1L	0.373075	0.481377	1.13845	0.0267711	Q6P1R4	tRNA-dihydrouridine(16/17) synthase [NAD(P)(+)]-like	not.known	NA
DUS2	-0.373311	0.0048851	-0.334878	0.285936	Q9NX74	tRNA-dihydrouridine(20) synthase [NAD(P)+]-like	not.known	NA
DUS3L	0.435937	0.316353	1.20934	0.00113289	Q96G46	tRNA-dihydrouridine(47) synthase [NAD(P)(+)]-like	not.known	NA
DUSP11	-0.46003	0.245094	0.484665	0.0785739	O75319	RNA/RNP complex-1-interacting phosphatase	not.known	NA
DUT	-0.0837741	0.452825	-0.185632	0.355464	P33316	Deoxyuridine 5'-triphosphate nucleotidohydrolase, mitochondrial	not.known	NA
DVL1;DVL1P1	0.341091	0.294305	0.0415397	0.252097	O14640;P54792	Segment polarity protein dishevelled homolog DVL-1;Putative segment polarity protein dishevelled homolog DVL1P1	not.known	NA
DVL2	0.542244	0.000111039	0.125679	0.346588	O14641	Segment polarity protein dishevelled homolog DVL-2	not.known	NA
DVL3	0.519977	0.0863947	0.397278	0.209997	Q92997	Segment polarity protein dishevelled homolog DVL-3	not.known	NA
DYNC1H1	-0.0143682	0.441347	-0.0644314	0.0378516	Q14204	Cytoplasmic dynein 1 heavy chain 1	not.known	NA
DYNC1I2	-0.107145	0.437803	-0.120562	0.42307	Q13409	Cytoplasmic dynein 1 intermediate chain 2	not.known	NA
DYNC1LI1	-0.29519	0.0823878	-0.419672	0.000820248	Q9Y6G9	Cytoplasmic dynein 1 light intermediate chain 1	not.known	NA
DYNC1LI2	-0.243908	0.00200788	-0.593952	0.000163371	O43237	Cytoplasmic dynein 1 light intermediate chain 2	not.known	NA
DYNC2H1	-0.0335016	0.265738	0.521497	3.58669e-05	Q8NCM8	Cytoplasmic dynein 2 heavy chain 1	not.known	NA
DYNC2I2	-0.026262	0.272434	0.475823	0.151279	Q96EX3	Cytoplasmic dynein 2 intermediate chain 2	not.known	NA
DYNLL1	-0.231787	0.346498	-1.48581	0.13307	P63167	Dynein light chain 1, cytoplasmic	not.known	NA
DYNLRB1	0.0743179	0.274254	0.338223	0.368912	Q9NP97	Dynein light chain roadblock-type 1	not.known	NA
DYNLT1	-0.0339769	0.175109	-0.269786	0.36708	P63172	Dynein light chain Tctex-type 1	not.known	NA
DYRK1A	0.297824	0.104576	0.612211	0.000191489	Q13627	Dual specificity tyrosine-phosphorylation-regulated kinase 1A	not.known	NA
E2F3	0.740152	0.173623	1.10498	0.00926472	O00716	Transcription factor E2F3	not.known	NA
E2F6	0.502031	0.0726145	0.516927	0.00119041	O75461	Transcription factor E2F6	not.known	NA
E2F8	0.192084	0.395184	0.643697	1.21178e-05	A0AVK6	Transcription factor E2F8	not.known	NA
EAPP	0.154475	0.120284	0.335212	0.084887	Q56P03	E2F-associated phosphoprotein	not.known	NA
EBNA1BP2	-0.0506332	0.0269652	0.0882961	0.0654883	Q99848	Probable rRNA-processing protein EBP2	not.known	NA
EBP	0.0453144	0.352543	0.127167	0.143431	Q15125	3-beta-hydroxysteroid-Delta(8),Delta(7)-isomerase	not.known	NA
ECD	0.56249	0.393182	1.12054	0.0938605	O95905	Protein ecdysoneless homolog	not.known	NA
ECE1	0.615153	0.239744	0.834373	0.367352	P42892	Endothelin-converting enzyme 1	not.known	NA
ECH1	-0.671037	0.0992045	-0.0830888	0.436469	Q13011	Delta(3,5)-Delta(2,4)-dienoyl-CoA isomerase, mitochondrial	not.known	NA
ECHDC1	-0.593263	0.193723	-0.155911	0.216548	Q9NTX5	Ethylmalonyl-CoA decarboxylase	not.known	NA
ECHS1	-0.743183	0.000703836	-0.609477	0.0247229	P30084	Enoyl-CoA hydratase, mitochondrial	not.known	NA
ECI2	-0.0824898	0.358728	-0.127633	0.123996	O75521	Enoyl-CoA delta isomerase 2	not.known	NA
ECPAS	-0.120385	0.0331612	0.135477	0.105998	Q5VYK3	Proteasome adapter and scaffold protein ECM29	not.known	NA
ECSIT	0.269527	0.236506	0.535788	0.162448	Q9BQ95	Evolutionarily conserved signaling intermediate in Toll pathway, mitochondrial	not.known	NA
ECT2	-0.136788	0.468022	0.918726	0.000126839	Q9H8V3	Protein ECT2	not.known	NA
EDC3	-0.0270723	0.409951	-0.236692	1.07304e-07	Q96F86	Enhancer of mRNA-decapping protein 3	not.known	NA
EDC4	0.611492	9.08244e-05	0.210306	0.15184	Q6P2E9	Enhancer of mRNA-decapping protein 4	not.known	NA
EDF1	0.949917	0.00574724	0.872447	0.00765088	O60869	Endothelial differentiation-related factor 1	not.known	NA
EDRF1	0.0612663	0.459543	-0.490647	0.000869142	Q3B7T1	Erythroid differentiation-related factor 1	not.known	NA
EED	-0.274443	0.412406	0.15753	0.0494854	O75530	Polycomb protein EED	not.known	NA
EEF1A2	-0.409763	0.138148	-0.413731	0.204914	Q05639	Elongation factor 1-alpha 2	not.known	NA
EEF1B2	-0.0493216	0.146251	-0.21025	0.0652078	P24534	Elongation factor 1-beta	not.known	NA
EEF1D	0.0404155	0.449309	-0.34501	0.00717213	P29692	Elongation factor 1-delta	not.known	NA
EEF1E1	-0.0836166	0.371162	0.217464	0.0438814	O43324	Eukaryotic translation elongation factor 1 epsilon-1	not.known	NA
EEF1G	-0.0548146	0.288005	0.0546473	0.0870322	P26641	Elongation factor 1-gamma	not.known	NA
EEF2	0.0974732	0.0323668	0.102637	0.4556	P13639	Elongation factor 2	not.known	NA
EEF2K	-0.475866	0.40245	-0.789188	0.0715842	O00418	Eukaryotic elongation factor 2 kinase	not.known	NA
EEFSEC	-0.0453248	0.418536	-0.189641	0.31111	P57772	Selenocysteine-specific elongation factor	not.known	NA
EFHD1	0.143805	0.238355	-0.0482743	0.358147	Q9BUP0	EF-hand domain-containing protein D1	not.known	NA
EFHD2	-0.408569	0.00762696	-0.810274	0.0014827	Q96C19	EF-hand domain-containing protein D2	not.known	NA
EFNB2;EFNB1	-0.247541	0.115442	-0.0162742	0.443957	P52799;P98172	Ephrin-B2;Ephrin-B1	not.known	NA
EFTUD2	0.379349	1.76921e-10	-0.104181	0.178628	Q15029	116 kDa U5 small nuclear ribonucleoprotein component	not.known	NA
EGLN1	-0.0344102	0.341267	-0.198183	0.0391226	Q9GZT9	Egl nine homolog 1	not.known	NA
EHBP1	-0.149062	0.150921	-0.452281	2.32376e-07	Q8NDI1	EH domain-binding protein 1	not.known	NA
EHD1	-0.202972	0.120284	-0.523733	0.0100714	Q9H4M9	EH domain-containing protein 1	not.known	NA
EHD4	-0.349563	0.0946839	-0.196317	0.180627	Q9H223	EH domain-containing protein 4	not.known	NA
EHMT1	0.0421271	0.298122	-0.0870117	0.408376	Q9H9B1	Histone-lysine N-methyltransferase EHMT1	not.known	NA
EHMT2	0.457269	0.361002	0.615313	0.000837974	Q96KQ7	Histone-lysine N-methyltransferase EHMT2	not.known	NA
EIF1	-0.130776	0.188144	0.0015342	0.249843	P41567	Eukaryotic translation initiation factor 1	not.known	NA
EIF1AY;EIF1AX	-0.0496086	0.0481954	0.184296	0.126699	O14602;P47813	Eukaryotic translation initiation factor 1A, Y-chromosomal;Eukaryotic translation initiation factor 1A, X-chromosomal	not.known	NA
EIF2A	-0.682219	1.561e-06	-0.320068	1.19588e-06	Q9BY44	Eukaryotic translation initiation factor 2A	not.known	NA
EIF2AK2	-0.144488	0.0192064	-0.132271	0.0206638	P19525	Interferon-induced, double-stranded RNA-activated protein kinase	not.known	NA
EIF2AK4	0.26643	0.230638	0.249562	0.0531301	Q9P2K8	eIF-2-alpha kinase GCN2	not.known	NA
EIF2B1	-0.00624653	0.460748	0.138054	0.3286	Q14232	Translation initiation factor eIF-2B subunit alpha	not.known	NA
EIF2B2	2.29337	0.0842437	2.59447	0.0350531	P49770	Translation initiation factor eIF-2B subunit beta	not.known	NA
EIF2B3	-0.338346	0.310249	0.166141	0.0286078	Q9NR50	Translation initiation factor eIF-2B subunit gamma	not.known	NA
EIF2B4	-0.0708009	0.0872763	-0.169896	0.0442087	Q9UI10	Translation initiation factor eIF-2B subunit delta	not.known	NA
EIF2B5	-0.540554	0.170774	-0.705595	0.151281	Q13144	Translation initiation factor eIF-2B subunit epsilon	not.known	NA
EIF2D	-0.295326	0.0952299	0.213555	0.436561	P41214	Eukaryotic translation initiation factor 2D	not.known	NA
EIF2S1	0.260529	0.221076	0.178899	0.380966	P05198	Eukaryotic translation initiation factor 2 subunit 1	not.known	NA
EIF2S2	0.106173	0.149521	0.0570615	0.114552	P20042	Eukaryotic translation initiation factor 2 subunit 2	not.known	NA
EIF2S3	0.196476	0.484071	0.157939	0.447392	P41091	Eukaryotic translation initiation factor 2 subunit 3	not.known	NA
EIF3A	0.404291	0.0324934	0.124005	0.205811	Q14152	Eukaryotic translation initiation factor 3 subunit A	not.known	NA
EIF3B	0.191754	0.239617	-0.075172	0.172962	P55884	Eukaryotic translation initiation factor 3 subunit B	not.known	NA
EIF3C	0.250031	0.0150652	0.533649	0.0015835	Q99613	Eukaryotic translation initiation factor 3 subunit C	not.known	NA
EIF3D	-0.409733	0.0768055	-0.13813	0.207703	O15371	Eukaryotic translation initiation factor 3 subunit D	not.known	NA
EIF3E	-0.0375837	0.215065	0.286937	0.0029891	P60228	Eukaryotic translation initiation factor 3 subunit E	not.known	NA
EIF3F	-0.0267572	0.139752	-0.240932	0.363546	O00303	Eukaryotic translation initiation factor 3 subunit F	not.known	NA
EIF3G	0.0390582	0.244783	-0.373938	0.0237444	O75821	Eukaryotic translation initiation factor 3 subunit G	not.known	NA
EIF3H	-0.221315	0.0373795	-0.20289	0.18785	O15372	Eukaryotic translation initiation factor 3 subunit H	not.known	NA
EIF3I	0.0553732	0.109685	0.285788	0.375718	Q13347	Eukaryotic translation initiation factor 3 subunit I	not.known	NA
EIF3J	-0.34187	0.0750744	-0.391139	0.0289823	O75822	Eukaryotic translation initiation factor 3 subunit J	not.known	NA
EIF3K	-0.491004	0.380966	0.314888	0.000736352	Q9UBQ5	Eukaryotic translation initiation factor 3 subunit K	not.known	NA
EIF3L	-0.279108	0.0607021	-0.0615265	0.398341	Q9Y262	Eukaryotic translation initiation factor 3 subunit L	not.known	NA
EIF3M	-0.362721	0.213422	0.0971818	0.338789	Q7L2H7	Eukaryotic translation initiation factor 3 subunit M	not.known	NA
EIF4A1	-0.159937	0.00656504	-0.213452	0.0161379	P60842	Eukaryotic initiation factor 4A-I	not.known	NA
EIF4A2	-0.757184	0.191549	-0.151505	0.330437	Q14240	Eukaryotic initiation factor 4A-II	not.known	NA
EIF4A3	0.196446	0.403831	0.225409	0.0509887	P38919	Eukaryotic initiation factor 4A-III	not.known	NA
EIF4B	0.00143715	0.0312079	-0.622476	3.18286e-10	P23588	Eukaryotic translation initiation factor 4B	not.known	NA
EIF4E	0.483706	0.00328876	-0.151574	0.355502	P06730	Eukaryotic translation initiation factor 4E	not.known	NA
EIF4E2	0.507872	0.0578284	0.168822	0.215915	O60573	Eukaryotic translation initiation factor 4E type 2	not.known	NA
EIF4EBP1	-0.157561	0.326703	-0.478714	0.0424597	Q13541	Eukaryotic translation initiation factor 4E-binding protein 1	not.known	NA
EIF4ENIF1	0.646309	4.49113e-08	0.657197	5.82904e-07	Q9NRA8	Eukaryotic translation initiation factor 4E transporter	not.known	NA
EIF4G1	-0.028327	0.292975	-0.556011	9.12179e-05	Q04637	Eukaryotic translation initiation factor 4 gamma 1	not.known	NA
EIF4G2	-0.138919	0.434164	-0.263525	0.000408016	P78344	Eukaryotic translation initiation factor 4 gamma 2	not.known	NA
EIF4G3	-0.0752324	0.435533	-0.415665	0.00443716	O43432	Eukaryotic translation initiation factor 4 gamma 3	not.known	NA
EIF4H	-0.417269	0.012084	-0.483706	0.0728956	Q15056	Eukaryotic translation initiation factor 4H	not.known	NA
EIF5	-0.327039	0.113459	-0.447532	0.12138	P55010	Eukaryotic translation initiation factor 5	not.known	NA
EIF5A	0.426693	0.0671356	0.883084	0.393682	P63241	Eukaryotic translation initiation factor 5A-1	not.known	NA
EIF5B	-0.00384726	0.285627	-0.190122	0.0221771	O60841	Eukaryotic translation initiation factor 5B	not.known	NA
EIF6	0.148966	0.187493	0.326152	0.00675633	P56537	Eukaryotic translation initiation factor 6	not.known	NA
ELAC2	-0.153992	0.179232	0.395411	0.0254137	Q9BQ52	Zinc phosphodiesterase ELAC protein 2	not.known	NA
ELAVL1	-0.334084	0.278651	-0.260332	0.379249	Q15717	ELAV-like protein 1	not.known	NA
ELL	0.801306	0.000583435	0.684966	0.0335548	P55199	RNA polymerase II elongation factor ELL	not.known	NA
ELMO2	-0.331267	0.0457474	-0.423925	0.0104341	Q96JJ3	Engulfment and cell motility protein 2	not.known	NA
ELOA	-0.157199	0.332409	-0.244111	0.130519	Q14241	Elongin-A	not.known	NA
ELOB	-0.265071	0.471613	0.525744	0.012379	Q15370	Elongin-B	not.known	NA
ELOC	0.0992411	0.166695	0.461674	0.184465	Q15369	Elongin-C	not.known	NA
ELP1	0.0174471	0.244466	0.255397	0.0937984	O95163	Elongator complex protein 1	not.known	NA
ELP2	0.207733	0.428619	0.508	0.0658371	Q6IA86	Elongator complex protein 2	not.known	NA
ELP3	0.256403	0.437631	1.06716	1.29507e-06	Q9H9T3	Elongator complex protein 3	not.known	NA
ELP4	-0.49463	0.00547922	-0.428486	0.142055	Q96EB1	Elongator complex protein 4	not.known	NA
ELP5	-0.692735	0.205218	-0.976825	0.192044	Q8TE02	Elongator complex protein 5	not.known	NA
ELP6	-0.248232	0.0905032	0.302007	0.0396611	Q0PNE2	Elongator complex protein 6	not.known	NA
EMC1	-0.291242	0.0323626	0.00280838	0.233317	Q8N766	ER membrane protein complex subunit 1	not.known	NA
EMC2	-0.640073	0.280039	0.660611	0.186888	Q15006	ER membrane protein complex subunit 2	not.known	NA
EMC3	-0.0675847	0.367696	0.976696	0.000441574	Q9P0I2	ER membrane protein complex subunit 3	not.known	NA
EMC4	-0.158433	0.174681	0.504771	0.047472	Q5J8M3	ER membrane protein complex subunit 4	not.known	NA
EMC7	-0.665373	0.021437	-0.131793	0.130004	Q9NPA0	ER membrane protein complex subunit 7	not.known	NA
EMD	-0.230912	0.121333	-0.32782	0.0287999	P50402	Emerin	not.known	NA
EME1	-0.890179	0.174338	0.125097	0.357037	Q96AY2	Crossover junction endonuclease EME1	not.known	NA
EMG1	-0.116646	0.443983	0.266022	0.452825	Q92979	Ribosomal RNA small subunit methyltransferase NEP1	not.known	NA
EML4	-0.324579	0.00794072	-0.548608	0.000654465	Q9HC35	Echinoderm microtubule-associated protein-like 4	not.known	NA
EMSY	0.0674241	0.118501	0.222508	0.0413021	Q7Z589	BRCA2-interacting transcriptional repressor EMSY	not.known	NA
ENAH	-0.201681	0.199197	-0.724492	0.0303566	Q8N8S7	Protein enabled homolog	not.known	NA
ENO1	-0.0263857	0.00021606	0.114542	0.000122413	P06733	Alpha-enolase	not.known	NA
ENOPH1	-0.299346	0.20899	0.214522	0.0677964	Q9UHY7	Enolase-phosphatase E1	not.known	NA
ENSA	-1.21679	0.0129657	-0.568231	0.0130933	O43768	Alpha-endosulfine	not.known	NA
ENTR1	0.381046	0.000150511	0.867942	0.0389754	Q96C92	Endosome-associated-trafficking regulator 1	not.known	NA
EP300	1.10839	0.0121042	0.615328	0.0733333	Q09472	Histone acetyltransferase p300	not.known	NA
EP400	0.0912926	0.166687	0.386413	0.0115854	Q96L91	E1A-binding protein p400	not.known	NA
EPB41	-0.569139	0.0639666	-0.924337	0.000552892	P11171	Protein 4.1	not.known	NA
EPB41L2	-0.306324	1.08248e-05	-0.647536	6.19738e-12	O43491	Band 4.1-like protein 2	not.known	NA
EPB41L3	0.134384	0.00342259	-0.581054	5.91663e-07	Q9Y2J2	Band 4.1-like protein 3	not.known	NA
EPB41L5	-0.246732	0.134444	-0.36483	0.049729	Q9HCM4	Band 4.1-like protein 5	not.known	NA
EPC1	0.0367511	0.458113	0.925754	0.0530844	Q9H2F5	Enhancer of polycomb homolog 1	not.known	NA
EPHA2	0.199365	0.304119	0.630878	0.224923	P29317	Ephrin type-A receptor 2	not.known	NA
EPHA7	0.0894946	0.130727	0.710935	0.0650287	Q15375	Ephrin type-A receptor 7	not.known	NA
EPN2	0.291235	0.385206	-0.46676	0.133707	O95208	Epsin-2	not.known	NA
EPN3	0.00213734	0.366763	0.834265	0.0843612	Q9H201	Epsin-3	not.known	NA
EPPK1	0.181951	0.135775	0.0365315	0.164709	P58107	Epiplakin	not.known	NA
EPRS1	-0.27018	0.000100886	-0.32385	0.000115921	P07814	Bifunctional glutamate/proline--tRNA ligase	not.known	NA
EPS15	-0.134628	0.141483	-0.623558	1.60137e-05	P42566	Epidermal growth factor receptor substrate 15	not.known	NA
EPS15L1	0.0371447	0.344871	-0.505123	1.76378e-06	Q9UBC2	Epidermal growth factor receptor substrate 15-like 1	not.known	NA
EPS8	0.00953309	0.392327	0.228134	0.0916657	Q12929	Epidermal growth factor receptor kinase substrate 8	not.known	NA
ERAL1	0.0252434	0.0537702	-0.18649	0.091599	O75616	GTPase Era, mitochondrial	not.known	NA
ERBIN	0.147709	0.373807	-0.0969115	0.0394435	Q96RT1	Erbin	not.known	NA
ERC1	0.249785	0.126431	-0.553877	0.0291998	Q8IUD2	ELKS/Rab6-interacting/CAST family member 1	not.known	NA
ERCC1	0.940729	0.0808229	0.450613	0.282807	P07992	DNA excision repair protein ERCC-1	not.known	NA
ERCC2	0.00220483	0.474031	0.788185	0.0310622	P18074	General transcription and DNA repair factor IIH helicase subunit XPD	not.known	NA
ERCC3	-0.298114	0.192962	0.237057	0.10006	P19447	General transcription and DNA repair factor IIH helicase subunit XPB	not.known	NA
ERCC4	0.264825	0.260209	0.136266	0.403124	Q92889	DNA repair endonuclease XPF	not.known	NA
ERCC5	-0.0654098	0.420364	-0.06565	0.198508	P28715	DNA excision repair protein ERCC-5	not.known	NA
ERCC6L	0.383431	0.00196428	0.104166	0.342987	Q2NKX8	DNA excision repair protein ERCC-6-like	not.known	NA
ERGIC1	-0.681814	0.169841	0.0630962	0.34951	Q969X5	Endoplasmic reticulum-Golgi intermediate compartment protein 1	not.known	NA
ERH	0.242094	0.0361675	-0.173826	0.291343	P84090	Enhancer of rudimentary homolog	not.known	NA
ERICH1	0.128637	0.104311	0.0995872	0.317178	Q86X53	Glutamate-rich protein 1	not.known	NA
ERLIN1	-0.194241	0.299147	-0.197152	0.427695	O75477	Erlin-1	not.known	NA
ERLIN2	-0.270033	0.0234244	-0.280631	0.121694	O94905	Erlin-2	not.known	NA
ERP29	-0.155007	0.162186	-0.441705	0.455362	P30040	Endoplasmic reticulum resident protein 29	not.known	NA
ERP44	0.0344401	0.453248	0.0592223	0.114511	Q9BS26	Endoplasmic reticulum resident protein 44	not.known	NA
ESD	-0.431181	0.185499	-0.0880547	0.33409	P10768	S-formylglutathione hydrolase	not.known	NA
ESF1	-0.0873615	0.377786	0.0746784	0.364372	Q9H501	ESF1 homolog	not.known	NA
ESPL1	-0.627262	0.024014	0.939819	3.27507e-07	Q14674	Separin	not.known	NA
ESRRA	0.0396351	0.41598	0.118214	0.250232	P11474	Steroid hormone receptor ERR1	not.known	NA
ESS2	0.466552	0.00124015	0.477826	1.2385e-05	Q96DF8	Splicing factor ESS-2 homolog	not.known	NA
ESYT1	-0.154894	0.0766302	0.141489	0.405564	Q9BSJ8	Extended synaptotagmin-1	not.known	NA
ESYT2	-0.452202	0.0127205	-0.121795	0.374405	A0FGR8	Extended synaptotagmin-2	not.known	NA
ETF1	-0.478994	0.069562	-0.331187	0.215224	P62495	Eukaryotic peptide chain release factor subunit 1	not.known	NA
ETFA	-1.14615	0.00166523	-0.432978	0.172909	P13804	Electron transfer flavoprotein subunit alpha, mitochondrial	not.known	NA
ETFB	-0.0719757	0.303662	-1.07807	0.0599382	P38117	Electron transfer flavoprotein subunit beta	not.known	NA
EURL	-0.21355	0.442879	-0.220194	0.360935	Q9NYK6	Protein EURL homolog	not.known	NA
EWSR1	0.0595667	0.440935	-0.372384	0.000826977	Q01844	RNA-binding protein EWS	not.known	NA
EXD2	0.0832416	0.479799	0.361621	0.34912	Q9NVH0	Exonuclease 3'-5' domain-containing protein 2	not.known	NA
EXO1	0.622382	0.305648	1.1181	0.00802788	Q9UQ84	Exonuclease 1	not.known	NA
EXOC2	-0.436036	0.167411	0.00861575	0.461519	Q96KP1	Exocyst complex component 2	not.known	NA
EXOC4	-0.07173	0.438237	0.231572	0.0305925	Q96A65	Exocyst complex component 4	not.known	NA
EXOC6	-0.18008	0.157158	0.655239	0.000137949	Q8TAG9	Exocyst complex component 6	not.known	NA
EXOC7	-0.143418	0.33167	0.168419	0.252326	Q9UPT5	Exocyst complex component 7	not.known	NA
EXOC8	0.0480613	0.37276	1.09023	2.36284e-06	Q8IYI6	Exocyst complex component 8	not.known	NA
EXOSC1	1.70423	0.226557	1.8563	0.102285	Q9Y3B2	Exosome complex component CSL4	not.known	NA
EXOSC10	-0.347945	1.22387e-14	-0.187473	2.20051e-08	Q01780	Exosome component 10	not.known	NA
EXOSC2	0.39688	0.000250198	0.888788	5.41933e-06	Q13868	Exosome complex component RRP4	not.known	NA
EXOSC3	-0.144338	0.225914	-0.0186755	0.458828	Q9NQT5	Exosome complex component RRP40	not.known	NA
EXOSC4	-0.165904	0.331719	-0.252269	0.257979	Q9NPD3	Exosome complex component RRP41	not.known	NA
EXOSC5	-0.175572	0.445788	-0.179146	0.380071	Q9NQT4	Exosome complex component RRP46	not.known	NA
EXOSC6	0.265467	0.230215	0.31406	0.0435897	Q5RKV6	Exosome complex component MTR3	not.known	NA
EXOSC7	0.2041	0.146033	-0.607365	0.0678341	Q15024	Exosome complex component RRP42	not.known	NA
EXOSC8	0.167227	0.398951	0.0425271	0.232295	Q96B26	Exosome complex component RRP43	not.known	NA
EXOSC9	0.0692622	0.375411	0.060986	0.292365	Q06265	Exosome complex component RRP45	not.known	NA
EYA3	-0.129712	0.322638	0.141996	0.140997	Q99504	Eyes absent homolog 3	not.known	NA
EZH2	0.152353	0.239573	0.415863	0.0241628	Q15910	Histone-lysine N-methyltransferase EZH2	not.known	NA
EZR	-0.371657	5.18767e-05	-0.270607	9.53139e-06	P15311	Ezrin	not.known	NA
FADS2	0.235456	0.122772	0.861978	0.00218688	O95864	Acyl-CoA 6-desaturase	not.known	NA
FAF1	-0.158358	0.31567	-0.101201	0.475993	Q9UNN5	FAS-associated factor 1	not.known	NA
FAF2	0.0673795	0.47913	0.0673834	0.0250071	Q96CS3	FAS-associated factor 2	not.known	NA
FAIM	-0.36208	0.159529	0.066569	0.34826	Q9NVQ4	Fas apoptotic inhibitory molecule 1	not.known	NA
FAM111B	-0.4583	0.195227	-0.429999	0.132231	Q6SJ93	Serine protease FAM111B	not.known	NA
FAM114A2	-0.433818	0.000574324	-0.59122	0.000315156	Q9NRY5	Protein FAM114A2	not.known	NA
FAM117B	-0.152252	0.0229719	-0.0370293	0.0462726	Q6P1L5	Protein FAM117B	not.known	NA
FAM120A	-0.127286	0.0033441	-0.157191	0.00408061	Q9NZB2	Constitutive coactivator of PPAR-gamma-like protein 1	not.known	NA
FAM126A	-0.333074	0.117214	0.861746	0.16777	Q9BYI3	Hyccin	not.known	NA
FAM135A	-0.0380455	0.29984	-0.390476	0.328832	Q9P2D6	Protein FAM135A	not.known	NA
FAM169A	-0.180903	0.39591	-0.160318	0.276097	Q9Y6X4	Soluble lamin-associated protein of 75 kDa	not.known	NA
FAM171A1	0.801299	0.000155131	0.491139	0.00670984	Q5VUB5	Protein FAM171A1	not.known	NA
FAM193A	0.372944	0.0017969	0.04742	0.192044	P78312	Protein FAM193A	not.known	NA
FAM193B	0.160026	0.388371	0.20765	0.429559	Q96PV7	Protein FAM193B	not.known	NA
FAM50A	-0.315543	0.103859	-0.324209	0.0521251	Q14320	Protein FAM50A	not.known	NA
FAM83B	0.433344	0.0012291	0.0394744	0.481588	Q5T0W9	Protein FAM83B	not.known	NA
FAM83D	0.303286	0.210979	1.23372	0.00111188	Q9H4H8	Protein FAM83D	not.known	NA
FAM83H	0.726551	0.0041625	0.650192	0.00119575	Q6ZRV2	Protein FAM83H	not.known	NA
FAM98A	0.101164	0.389906	0.0672181	0.392498	Q8NCA5	Protein FAM98A	not.known	NA
FAM98B	0.10573	0.418721	0.310439	0.110137	Q52LJ0	Protein FAM98B	not.known	NA
FANCD2	-0.131555	0.254862	1.155	4.87466e-05	Q9BXW9	Fanconi anemia group D2 protein	not.known	NA
FANCI	-0.29305	0.00017529	0.885714	7.28699e-07	Q9NVI1	Fanconi anemia group I protein	not.known	NA
FAR1	0.945462	0.418311	1.23554	0.125699	Q8WVX9	Fatty acyl-CoA reductase 1	not.known	NA
FARP1	-0.523949	0.264508	-0.304328	0.456456	Q9Y4F1	FERM, ARHGEF and pleckstrin domain-containing protein 1	not.known	NA
FARP2	-0.0584103	0.371938	0.388132	0.348098	O94887	FERM, ARHGEF and pleckstrin domain-containing protein 2	not.known	NA
FARSA	0.0733826	0.0736593	1.21933	5.04603e-14	Q9Y285	Phenylalanine--tRNA ligase alpha subunit	not.known	NA
FARSB	-0.547999	0.000115144	-0.640276	9.91526e-06	Q9NSD9	Phenylalanine--tRNA ligase beta subunit	not.known	NA
FASN	-0.300073	1.83997e-05	-0.328092	1.09817e-07	P49327	Fatty acid synthase	not.known	NA
FASTKD2	-0.410356	0.0548642	-0.253519	0.0871129	Q9NYY8	FAST kinase domain-containing protein 2, mitochondrial	not.known	NA
FASTKD5	0.0411001	0.31276	0.150613	0.352223	Q7L8L6	FAST kinase domain-containing protein 5, mitochondrial	not.known	NA
FAU	-0.459263	0.268676	-0.50639	0.206731	P62861	40S ribosomal protein S30	not.known	NA
FBL	-0.319355	0.096917	0.155551	0.264197	P22087	rRNA 2'-O-methyltransferase fibrillarin	not.known	NA
FBRS	0.403643	0.050616	0.516322	0.000239488	Q9HAH7	Probable fibrosin-1	not.known	NA
FBRSL1	0.534638	0.462814	1.12607	0.0688991	Q9HCM7	Fibrosin-1-like protein	not.known	NA
FBXO22	0.147122	0.181156	1.11069	0.000563461	Q8NEZ5	F-box only protein 22	not.known	NA
FBXO30	-0.151683	0.448153	-0.00982868	0.316493	Q8TB52	F-box only protein 30	not.known	NA
FBXO5	-0.724435	0.129492	0.345956	0.0662287	Q9UKT4	F-box only protein 5	not.known	NA
FBXO7	1.88011	0.00675966	3.27947	4.12637e-06	Q9Y3I1	F-box only protein 7	not.known	NA
FBXW11	0.030821	0.296827	0.602689	0.00707277	Q9UKB1	F-box/WD repeat-containing protein 11	not.known	NA
FCHO2	-0.267607	0.118365	-0.474957	0.172739	Q0JRZ9	F-BAR domain only protein 2	not.known	NA
FDPS	-0.0145593	0.212853	0.534898	0.0339258	P14324	Farnesyl pyrophosphate synthase	not.known	NA
FECH	-0.577733	0.0556871	-0.395306	0.136892	P22830	Ferrochelatase, mitochondrial	not.known	NA
FEM1C	-0.416591	0.180291	0.230557	0.331076	Q96JP0	Protein fem-1 homolog C	not.known	NA
FEN1	-0.504656	0.0950505	-0.264284	0.426993	P39748	Flap endonuclease 1	not.known	NA
FERMT2	-0.405016	0.00569787	-0.487679	0.0148862	Q96AC1	Fermitin family homolog 2	not.known	NA
FHL1	-0.49827	0.0340759	-0.437248	0.077627	Q13642	Four and a half LIM domains protein 1	not.known	NA
FHOD1	-0.456501	0.00802788	-0.707334	0.0040949	Q9Y613	FH1/FH2 domain-containing protein 1	not.known	NA
FIGNL1	0.145621	0.427588	0.505315	0.000358391	Q6PIW4	Fidgetin-like protein 1	not.known	NA
FIP1L1	0.262515	4.22881e-06	-0.294105	0.455128	Q6UN15	Pre-mRNA 3'-end-processing factor FIP1	not.known	NA
FKBP15	-0.241137	0.356585	-1.24193	0.000156168	Q5T1M5	FK506-binding protein 15	not.known	NA
FKBP3	-0.441824	0.238229	0.228682	0.195667	Q00688	Peptidyl-prolyl cis-trans isomerase FKBP3	not.known	NA
FKBP4	-0.139319	0.0457821	0.18229	0.184778	Q02790	Peptidyl-prolyl cis-trans isomerase FKBP4	not.known	NA
FKBP5	-0.0364091	0.267771	-0.17636	0.280664	Q13451	Peptidyl-prolyl cis-trans isomerase FKBP5	not.known	NA
FKBP8	-0.771315	0.00198797	-0.0107365	0.284915	Q14318	Peptidyl-prolyl cis-trans isomerase FKBP8	not.known	NA
FLAD1	-0.00764616	0.448959	1.31741	0.000615774	Q8NFF5	FAD synthase	not.known	NA
FLCN	0.98853	0.15643	1.22686	0.0443539	Q8NFG4	Folliculin	not.known	NA
FLII	0.0962398	0.326825	0.799499	1.26024e-06	Q13045	Protein flightless-1 homolog	not.known	NA
FLNA	-0.457393	1.00781e-29	-0.822224	1.5062e-76	P21333	Filamin-A	not.known	NA
FLNB	-0.223172	0.0030211	-0.449306	4.49084e-08	O75369	Filamin-B	not.known	NA
FLOT1	0.0760247	0.282626	-0.0979685	0.257984	O75955	Flotillin-1	not.known	NA
FLOT2	-0.466035	0.000587325	-0.449155	0.00639813	Q14254	Flotillin-2	not.known	NA
FLYWCH2	-0.115045	0.225908	-0.132842	0.34153	Q96CP2	FLYWCH family member 2	not.known	NA
FMR1	0.390418	0.193422	0.171748	0.22525	Q06787	Synaptic functional regulator FMR1	not.known	NA
FNBP1	-0.242366	0.0808624	-0.273269	0.221076	Q96RU3	Formin-binding protein 1	not.known	NA
FNBP1L	-0.1875	0.262231	-0.186439	0.132588	Q5T0N5	Formin-binding protein 1-like	not.known	NA
FNBP4	0.0410545	0.20685	-0.357369	0.13612	Q8N3X1	Formin-binding protein 4	not.known	NA
FNDC3A	0.0399457	0.418272	0.447773	0.0596802	Q9Y2H6	Fibronectin type-III domain-containing protein 3A	not.known	NA
FNTA	0.316502	0.252022	0.84835	0.107948	P49354	Protein farnesyltransferase/geranylgeranyltransferase type-1 subunit alpha	not.known	NA
FNTB	0.313824	0.308481	0.597786	0.0849489	P49356	Protein farnesyltransferase subunit beta	not.known	NA
FOCAD	-1.58665	0.0988688	0.15921	0.0848807	Q5VW36	Focadhesin	not.known	NA
FOXC1	-0.342445	0.217513	0.93372	0.00274534	Q12948	Forkhead box protein C1	not.known	NA
FOXK1	0.479563	0.121981	0.631211	0.0879186	P85037	Forkhead box protein K1	not.known	NA
FOXK2	0.113646	0.203485	-0.111026	0.174824	Q01167	Forkhead box protein K2	not.known	NA
FOXO3	0.0968613	0.378365	0.00811773	0.414235	O43524	Forkhead box protein O3	not.known	NA
FOXP1	-0.0602487	0.369261	0.359733	0.427897	Q9H334	Forkhead box protein P1	not.known	NA
FRA10AC1	0.189481	0.111555	0.475494	0.12896	Q70Z53	Protein FRA10AC1	not.known	NA
FRG1	0.177115	0.193265	0.478332	0.283001	Q14331	Protein FRG1	not.known	NA
FRYL	-0.0150425	0.311618	0.0634589	0.176143	O94915	Protein furry homolog-like	not.known	NA
FSCN1	-0.178921	0.473697	0.287987	0.398278	Q16658	Fascin	not.known	NA
FTO	-0.194201	0.261592	-0.0107674	0.485383	Q9C0B1	Alpha-ketoglutarate-dependent dioxygenase FTO	not.known	NA
FTSJ1	0.432927	0.124079	0.93297	0.0165898	Q9UET6	Putative tRNA (cytidine(32)/guanosine(34)-2'-O)-methyltransferase	not.known	NA
FTSJ3	-0.226322	0.052039	0.0226573	0.392898	Q8IY81	pre-rRNA 2'-O-ribose RNA methyltransferase FTSJ3	not.known	NA
FUBP1	0.139106	0.467326	-0.0521095	9.34471e-05	Q96AE4	Far upstream element-binding protein 1	not.known	NA
FUBP3	0.218718	0.0244098	0.733751	2.38146e-11	Q96I24	Far upstream element-binding protein 3	not.known	NA
FUS	-0.804125	0.0119609	-0.0520198	0.10136	P35637	RNA-binding protein FUS	not.known	NA
FXR1	0.0874763	0.249953	-0.128494	0.340169	P51114	Fragile X mental retardation syndrome-related protein 1	not.known	NA
FXR2	0.293484	0.0913859	-0.0774364	0.158432	P51116	Fragile X mental retardation syndrome-related protein 2	not.known	NA
FYCO1	0.271204	0.377088	-1.74582	0.0076695	Q9BQS8	FYVE and coiled-coil domain-containing protein 1	not.known	NA
FYTTD1	-0.332006	0.0108633	0.0406935	0.403169	Q96QD9	UAP56-interacting factor	not.known	NA
G3BP1	0.0109105	0.204463	0.0446932	0.222467	Q13283	Ras GTPase-activating protein-binding protein 1	not.known	NA
G3BP2	0.0833934	0.349013	0.071831	0.413306	Q9UN86	Ras GTPase-activating protein-binding protein 2	not.known	NA
G6PD	-0.353063	0.104754	-0.0671	0.275814	P11413	Glucose-6-phosphate 1-dehydrogenase	not.known	NA
GAB1	-1.09296	0.0121766	-1.62428	0.000955484	Q13480	GRB2-associated-binding protein 1	not.known	NA
GABARAPL2	-0.286409	0.454896	0.630715	0.0461053	P60520	Gamma-aminobutyric acid receptor-associated protein-like 2	not.known	NA
GABPA	0.232233	0.310828	0.205035	0.307069	Q06546	GA-binding protein alpha chain	not.known	NA
GADD45GIP1	-0.400737	0.0276919	-0.807837	0.0463812	Q8TAE8	Growth arrest and DNA damage-inducible proteins-interacting protein 1	not.known	NA
GAK	-0.139794	0.197714	-0.271569	0.132246	O14976	Cyclin-G-associated kinase	not.known	NA
GALK1	-0.380886	0.276632	-0.180933	0.362936	P51570	Galactokinase	not.known	NA
GANAB	-0.149674	0.259462	0.357594	0.112493	Q14697	Neutral alpha-glucosidase AB	not.known	NA
GAPDH	-0.918779	2.03227e-05	-0.518882	0.000979245	P04406	Glyceraldehyde-3-phosphate dehydrogenase	not.known	NA
GAPVD1	0.47553	0.167788	-0.0179543	0.0128943	Q14C86	GTPase-activating protein and VPS9 domain-containing protein 1	not.known	NA
GAR1	-0.36278	0.0359832	-0.147175	0.0654131	Q9NY12	H/ACA ribonucleoprotein complex subunit 1	not.known	NA
GARRE1	0.453305	0.00403952	0.441324	0.00122437	O15063	Granule associated Rac and RHOG effector protein 1	not.known	NA
GARS1	-0.17307	0.118199	-0.291051	0.00342951	P41250	Glycine--tRNA ligase	not.known	NA
GART	-0.310879	0.000592077	-0.244361	0.00230134	P22102	Trifunctional purine biosynthetic protein adenosine-3	not.known	NA
GATA6	0.247299	0.00176043	0.41181	0.00878232	Q92908	Transcription factor GATA-6	not.known	NA
GATAD1	0.466945	0.163479	1.05692	0.0170488	Q8WUU5	GATA zinc finger domain-containing protein 1	not.known	NA
GATAD2A	-0.123237	0.269028	-0.137279	0.0283579	Q86YP4	Transcriptional repressor p66-alpha	not.known	NA
GATAD2B	0.0925737	0.032642	-0.288739	0.451199	Q8WXI9	Transcriptional repressor p66-beta	not.known	NA
GATD1	0.0992281	0.323133	1.05409	0.00986719	Q8NB37	Glutamine amidotransferase-like class 1 domain-containing protein 1	not.known	NA
GATD3B;GATD3	-0.39732	0.367328	-0.391195	0.40912	A0A0B4J2D5;P0DPI2	Putative glutamine amidotransferase-like class 1 domain-containing protein 3B, mitochondrial;Glutamine amidotransferase-like class 1 domain-containing protein 3, mitochondrial	not.known	NA
GBF1	-0.0386102	0.22286	-0.155798	0.226403	Q92538	Golgi-specific brefeldin A-resistance guanine nucleotide exchange factor 1	not.known	NA
GCC2	-0.485452	0.044152	-1.48893	2.98487e-05	Q8IWJ2	GRIP and coiled-coil domain-containing protein 2	not.known	NA
GCFC2	0.25041	0.205082	-0.013105	0.458989	P16383	Intron Large complex component GCFC2	not.known	NA
GCLM	-0.133046	0.248666	0.228305	0.199681	P48507	Glutamate--cysteine ligase regulatory subunit	not.known	NA
GCN1	-0.0630485	0.0603975	0.0154488	0.220001	Q92616	eIF-2-alpha kinase activator GCN1	not.known	NA
GDAP2	0.0905521	0.37092	1.18303	0.00710355	Q9NXN4	Ganglioside-induced differentiation-associated protein 2	not.known	NA
GDI1	-0.674122	0.448924	0.475118	0.103785	P31150	Rab GDP dissociation inhibitor alpha	not.known	NA
GDI2	-0.332565	0.00375788	0.136921	0.283551	P50395	Rab GDP dissociation inhibitor beta	not.known	NA
GEMIN4	0.247703	0.00186574	0.287585	0.0714205	P57678	Gem-associated protein 4	not.known	NA
GEMIN5	-0.170973	0.203257	-0.381587	0.00162973	Q8TEQ6	Gem-associated protein 5	not.known	NA
GEMIN6	0.335216	3.62766e-07	0.130824	0.00284681	Q8WXD5	Gem-associated protein 6	not.known	NA
GEMIN8	0.543041	0.0840806	0.456388	0.100189	Q9NWZ8	Gem-associated protein 8	not.known	NA
GEN1	-0.270603	0.0518319	-0.0779982	0.299766	Q17RS7	Flap endonuclease GEN homolog 1	not.known	NA
GET4	-0.598336	0.216519	0.369506	0.198905	Q7L5D6	Golgi to ER traffic protein 4 homolog	not.known	NA
GFM1	-0.0564037	0.0141451	0.0178526	0.39428	Q96RP9	Elongation factor G, mitochondrial	not.known	NA
GFM2	0.172013	0.248388	0.389669	0.356585	Q969S9	Ribosome-releasing factor 2, mitochondrial	not.known	NA
GFPT1	0.176619	0.321509	-0.13992	0.0438252	Q06210	Glutamine--fructose-6-phosphate aminotransferase [isomerizing] 1	not.known	NA
GGA1	-0.138623	0.365136	-0.703506	0.0972038	Q9UJY5	ADP-ribosylation factor-binding protein GGA1	not.known	NA
GGA2	-0.274282	0.36366	-0.123827	0.253042	Q9UJY4	ADP-ribosylation factor-binding protein GGA2	not.known	NA
GGA3	0.0620719	0.480395	0.248175	0.370779	Q9NZ52	ADP-ribosylation factor-binding protein GGA3	not.known	NA
GGNBP2	-0.458373	0.331566	0.565744	0.0162566	Q9H3C7	Gametogenetin-binding protein 2	not.known	NA
GID8	0.891979	0.319062	1.06013	0.10318	Q9NWU2	Glucose-induced degradation protein 8 homolog	not.known	NA
GIGYF1	0.608569	0.00034664	0.279182	0.268778	O75420	GRB10-interacting GYF protein 1	not.known	NA
GIGYF2	0.408118	0.123403	-0.105957	0.044152	Q6Y7W6	GRB10-interacting GYF protein 2	not.known	NA
GINS1	-0.400217	0.453232	0.688163	0.0371129	Q14691	DNA replication complex GINS protein PSF1	not.known	NA
GINS2	-0.117485	0.366462	0.860439	0.0935041	Q9Y248	DNA replication complex GINS protein PSF2	not.known	NA
GINS3	0.0712881	0.243241	0.792537	0.136773	Q9BRX5	DNA replication complex GINS protein PSF3	not.known	NA
GINS4	0.444479	0.248388	1.18609	0.000842013	Q9BRT9	DNA replication complex GINS protein SLD5	not.known	NA
GIPC1	-0.00843127	0.312665	0.18469	0.406659	O14908	PDZ domain-containing protein GIPC1	not.known	NA
GIT1	0.0690221	0.484466	-0.614258	0.00118821	Q9Y2X7	ARF GTPase-activating protein GIT1	not.known	NA
GIT2	0.232372	0.084142	-0.0578216	0.372864	Q14161	ARF GTPase-activating protein GIT2	not.known	NA
GJA1	0.415009	0.1771	-0.108338	0.454142	P17302	Gap junction alpha-1 protein	not.known	NA
GKAP1	-0.388409	3.828e-05	-0.248981	0.00173338	Q5VSY0	G kinase-anchoring protein 1	not.known	NA
GLA	0.382885	0.213544	0.82937	0.00551787	P06280	Alpha-galactosidase A	not.known	NA
GLE1	0.667311	0.32722	1.17892	0.0114477	Q53GS7	mRNA export factor GLE1	not.known	NA
GLI3	0.356539	0.231266	0.234243	0.256246	P10071	Transcriptional activator GLI3	not.known	NA
GLMN	0.285099	0.447805	0.738062	0.0801158	Q92990	Glomulin	not.known	NA
GLO1	-0.138117	0.214326	-0.436243	0.0107665	Q04760	Lactoylglutathione lyase	not.known	NA
GLRX3	-0.164527	0.37998	-0.330078	0.477821	O76003	Glutaredoxin-3	not.known	NA
GLS	-0.501995	0.223609	-0.651855	0.218778	O94925	Glutaminase kidney isoform, mitochondrial	not.known	NA
GLUD1	-0.116967	0.0394919	-0.229261	0.0121766	P00367	Glutamate dehydrogenase 1, mitochondrial	not.known	NA
GLYR1	-0.484078	0.000842438	-0.127769	0.045089	Q49A26	Putative oxidoreductase GLYR1	not.known	NA
GMDS	0.108456	0.481025	0.48849	0.236108	O60547	GDP-mannose 4,6 dehydratase	not.known	NA
GMEB2	-0.318021	0.425863	-0.37997	0.454006	Q9UKD1	Glucocorticoid modulatory element-binding protein 2	not.known	NA
GMFB	0.0646668	0.169253	0.273425	0.199276	P60983	Glia maturation factor beta	not.known	NA
GMNN	0.111672	0.268706	1.20618	0.000595366	O75496	Geminin	not.known	NA
GMPPA	0.0169783	0.399443	0.376061	0.278937	Q96IJ6	Mannose-1-phosphate guanyltransferase alpha	not.known	NA
GMPS	-0.0784842	0.252812	-0.10963	0.0242463	P49915	GMP synthase [glutamine-hydrolyzing]	not.known	NA
GNA11	-0.00350039	0.467998	-0.00504701	0.207651	P29992	Guanine nucleotide-binding protein subunit alpha-11	not.known	NA
GNA13	0.0404251	0.235501	-0.227214	0.459246	Q14344	Guanine nucleotide-binding protein subunit alpha-13	not.known	NA
GNAI3	-0.190778	0.399075	-0.159938	0.377088	P08754	Guanine nucleotide-binding protein G(i) subunit alpha-3	not.known	NA
GNB4	0.170929	0.359142	0.0630876	0.457939	Q9HAV0	Guanine nucleotide-binding protein subunit beta-4	not.known	NA
GNE	-0.0826144	0.357023	0.250471	0.193344	Q9Y223	Bifunctional UDP-N-acetylglucosamine 2-epimerase/N-acetylmannosamine kinase	not.known	NA
GNG12	0.0701931	0.10413	-0.0235386	0.250575	Q9UBI6	Guanine nucleotide-binding protein G(I)/G(S)/G(O) subunit gamma-12	not.known	NA
GNL1	-0.181867	0.0590049	-0.624898	0.00811632	P36915	Guanine nucleotide-binding protein-like 1	not.known	NA
GNL2	-0.373214	0.224573	0.144102	0.0770768	Q13823	Nucleolar GTP-binding protein 2	not.known	NA
GNL3	-0.292634	0.00430958	-0.391015	0.0240648	Q9BVP2	Guanine nucleotide-binding protein-like 3	not.known	NA
GNL3L	0.147675	0.388984	1.30673	1.09217e-09	Q9NVN8	Guanine nucleotide-binding protein-like 3-like protein	not.known	NA
GNPAT	-0.0360883	0.28167	0.424799	0.281742	O15228	Dihydroxyacetone phosphate acyltransferase	not.known	NA
GOLGA2	-0.567289	0.159529	-0.0366898	0.313749	Q08379	Golgin subfamily A member 2	not.known	NA
GOLGA3	0.550087	9.86129e-05	-0.235995	0.00920825	Q08378	Golgin subfamily A member 3	not.known	NA
GOLGA4	-0.576371	0.155603	-1.30892	0.00317402	Q13439	Golgin subfamily A member 4	not.known	NA
GOLGA5	-0.0479825	0.115802	-0.72447	4.66639e-05	Q8TBA6	Golgin subfamily A member 5	not.known	NA
GOLGB1	-1.29561	1.27101e-34	-2.08679	4.57708e-47	Q14789	Golgin subfamily B member 1	not.known	NA
GOLPH3	-0.19241	0.19379	-0.3003	0.208796	Q9H4A6	Golgi phosphoprotein 3	not.known	NA
GON7	0.0240983	0.337952	-0.209435	0.237524	Q9BXV9	EKC/KEOPS complex subunit GON7	not.known	NA
GOPC	-0.272311	0.118599	-0.112078	0.308807	Q9HD26	Golgi-associated PDZ and coiled-coil motif-containing protein	not.known	NA
GORASP2	-0.327674	0.147352	-0.446468	0.428464	Q9H8Y8	Golgi reassembly-stacking protein 2	not.known	NA
GPALPP1	0.204347	0.39591	-0.309886	0.0744015	Q8IXQ4	GPALPP motifs-containing protein 1	not.known	NA
GPAT4	-0.328402	0.388364	0.390119	0.276444	Q86UL3	Glycerol-3-phosphate acyltransferase 4	not.known	NA
GPATCH1	-0.023573	0.336242	-0.300765	0.00142222	Q9BRR8	G patch domain-containing protein 1	not.known	NA
GPATCH11	0.170632	0.417058	0.349834	0.126699	Q8N954	G patch domain-containing protein 11	not.known	NA
GPATCH4	0.324258	5.06465e-06	0.303101	0.0056748	Q5T3I0	G patch domain-containing protein 4	not.known	NA
GPATCH8	0.367136	0.000135422	0.0312271	0.196366	Q9UKJ3	G patch domain-containing protein 8	not.known	NA
GPBP1	-0.0877743	0.399443	0.303048	0.0639064	Q86WP2	Vasculin	not.known	NA
GPBP1L1	0.0105382	0.105157	-0.0652271	0.0023765	Q9HC44	Vasculin-like protein 1	not.known	NA
GPD2	0.406252	0.284038	0.572476	0.30909	P43304	Glycerol-3-phosphate dehydrogenase, mitochondrial	not.known	NA
GPHN	0.655356	5.51071e-06	0.221898	0.0236693	Q9NQX3	Gephyrin	not.known	NA
GPI	-0.485333	0.0673397	0.20117	0.188902	P06744	Glucose-6-phosphate isomerase	not.known	NA
GPKOW	-0.00825115	0.152925	-0.0290684	0.448976	Q92917	G-patch domain and KOW motifs-containing protein	not.known	NA
GPN1	0.154093	0.343621	0.0742374	0.332813	Q9HCN4	GPN-loop GTPase 1	not.known	NA
GPR180	0.00324052	0.419115	0.0549008	0.453715	Q86V85	Integral membrane protein GPR180	not.known	NA
GPR89A;GPR89B	-0.374254	0.102138	-0.129346	0.233134	B7ZAQ6;P0CG08	Golgi pH regulator A;Golgi pH regulator B	not.known	NA
GPRIN1	-0.897846	0.208499	-1.66322	0.0125017	Q7Z2K8	G protein-regulated inducer of neurite outgrowth 1	not.known	NA
GPRIN3	-0.0641518	0.45295	-0.634985	0.0641094	Q6ZVF9	G protein-regulated inducer of neurite outgrowth 3	not.known	NA
GPSM1	0.025375	0.436779	-0.177064	0.149022	Q86YR5	G-protein-signaling modulator 1	not.known	NA
GRAMD1A	0.335375	0.2272	-0.0722659	0.0871615	Q96CP6	Protein Aster-A	not.known	NA
GRB2	0.16934	0.163889	0.519766	0.150225	P62993	Growth factor receptor-bound protein 2	not.known	NA
GRIN2D	-0.0840057	0.481588	-0.270183	0.168596	O15399	Glutamate receptor ionotropic, NMDA 2D	not.known	NA
GRIPAP1	-0.100319	0.467242	-0.582234	0.000638521	Q4V328	GRIP1-associated protein 1	not.known	NA
GRK2	-1.76818	0.0306409	-1.81347	0.05273	P25098	Beta-adrenergic receptor kinase 1	not.known	NA
GRK6	-0.639809	0.0807525	-0.230356	0.248505	P43250	G protein-coupled receptor kinase 6	not.known	NA
GRPEL1	-0.212056	0.460225	-0.546307	0.262458	Q9HAV7	GrpE protein homolog 1, mitochondrial	not.known	NA
GRSF1	0.0878424	0.48008	-0.0595476	0.25391	Q12849	G-rich sequence factor 1	not.known	NA
GRWD1	0.398037	0.446054	0.473332	0.258127	Q9BQ67	Glutamate-rich WD repeat-containing protein 1	not.known	NA
GSE1	0.934063	1.80268e-12	1.01169	1.74097e-12	Q14687	Genetic suppressor element 1	not.known	NA
GSK3A	-0.0843735	0.136969	-0.147361	0.310312	P49840	Glycogen synthase kinase-3 alpha	not.known	NA
GSK3B	0.264019	0.418043	0.19647	0.43566	P49841	Glycogen synthase kinase-3 beta	not.known	NA
GSPT1	-0.304072	0.0142365	-0.688881	7.4879e-09	P15170	Eukaryotic peptide chain release factor GTP-binding subunit ERF3A	not.known	NA
GSPT2	-0.483254	0.0031448	-1.22856	6.22967e-06	Q8IYD1	Eukaryotic peptide chain release factor GTP-binding subunit ERF3B	not.known	NA
GSR	-0.0992111	0.0570989	-0.00527552	0.314704	P00390	Glutathione reductase, mitochondrial	not.known	NA
GSTO1	-0.552645	0.0578036	-0.236516	0.239085	P78417	Glutathione S-transferase omega-1	not.known	NA
GTF2A1	0.14983	0.181883	1.42697	0.182676	P52655	Transcription initiation factor IIA subunit 1	not.known	NA
GTF2B	-0.492617	0.00987864	-0.258693	0.0282011	Q00403	Transcription initiation factor IIB	not.known	NA
GTF2E1	-0.439526	0.00280223	-0.606033	0.00256078	P29083	General transcription factor IIE subunit 1	not.known	NA
GTF2E2	-0.890249	0.0892282	-0.0406367	0.399443	P29084	Transcription initiation factor IIE subunit beta	not.known	NA
GTF2F1	0.378551	0.324388	-0.44502	0.00105531	P35269	General transcription factor IIF subunit 1	not.known	NA
GTF2F2	-0.419468	0.173304	-0.501194	0.252187	P13984	General transcription factor IIF subunit 2	not.known	NA
GTF2H1	0.0123455	0.286611	0.271515	0.415493	P32780	General transcription factor IIH subunit 1	not.known	NA
GTF2H2;GTF2H2C	-0.125318	0.176937	1.15591	0.000103693	Q13888;Q6P1K8	General transcription factor IIH subunit 2;General transcription factor IIH subunit 2-like protein	not.known	NA
GTF2H3	0.584107	0.372516	1.23814	0.000150511	Q13889	General transcription factor IIH subunit 3	not.known	NA
GTF2I	-0.0508144	0.0569597	-0.0503028	0.043821	P78347	General transcription factor II-I	not.known	NA
GTF3C1	-0.0101624	0.311742	0.66169	1.32398e-10	Q12789	General transcription factor 3C polypeptide 1	not.known	NA
GTF3C2	-0.0391473	0.442296	0.289265	0.14277	Q8WUA4	General transcription factor 3C polypeptide 2	not.known	NA
GTF3C3	-0.0402399	0.320322	0.392171	0.00996069	Q9Y5Q9	General transcription factor 3C polypeptide 3	not.known	NA
GTF3C4	0.394101	0.0495924	0.282888	0.00125792	Q9UKN8	General transcription factor 3C polypeptide 4	not.known	NA
GTF3C5	-0.24208	0.315228	0.28111	0.00121012	Q9Y5Q8	General transcription factor 3C polypeptide 5	not.known	NA
GTPBP1	-0.109192	0.223615	-0.272159	0.140685	O00178	GTP-binding protein 1	not.known	NA
GTPBP10	-0.430383	0.00431792	-0.0485857	0.0695296	A4D1E9	GTP-binding protein 10	not.known	NA
GTPBP2	-0.344077	0.468539	0.534196	0.0843477	Q9BX10	GTP-binding protein 2	not.known	NA
GTPBP4	-0.136111	0.130355	0.00150918	0.282321	Q9BZE4	GTP-binding protein 4	not.known	NA
GTSE1	0.090042	0.277063	0.321371	0.00248436	Q9NYZ3	G2 and S phase-expressed protein 1	not.known	NA
GUF1	-0.346854	0.186691	-0.41873	0.293389	Q8N442	Translation factor GUF1, mitochondrial	not.known	NA
GYS1	0.0711296	0.405737	0.52404	0.0639768	P13807	Glycogen [starch] synthase, muscle	not.known	NA
H1-0	-1.36639	0.129946	-1.41146	0.0351104	P07305	Histone H1.0	not.known	NA
H1-10	-0.70668	0.000830992	-0.0365817	0.20907	Q92522	Histone H1.10	not.known	NA
H1-4	-0.376991	0.0343791	-0.446459	0.0139244	P10412	Histone H1.4	not.known	NA
H2AX	0.242085	0.373807	0.086189	0.374909	P16104	Histone H2AX	not.known	NA
H2AZ1;H2AZ2	-0.0562461	0.440606	-0.180149	0.10017	P0C0S5;Q71UI9	Histone H2A.Z;Histone H2A.V	not.known	NA
H2BC12;H2BS1;H2BC5;H2BC4;H2BC18;H2BC9;H2BC15;H2BC14;H2BC13	-0.647492	0.447687	-0.911618	0.223277	O60814;P57053;P58876;P62807;Q5QNW6;Q93079;Q99877;Q99879;Q99880	Histone H2B type 1-K;Histone H2B type F-S;Histone H2B type 1-D;Histone H2B type 1-C/E/F/G/I;Histone H2B type 2-F;Histone H2B type 1-H;Histone H2B type 1-N;Histone H2B type 1-M;Histone H2B type 1-L	not.known	NA
H3C1;H3-3A;H3-4;H3C15	-0.349639	0.140763	-0.315106	0.146876	P68431;P84243;Q16695;Q71DI3	Histone H3.1;Histone H3.3;Histone H3.1t;Histone H3.2	not.known	NA
H4C1	-0.559801	0.0407873	-0.678108	0.031372	P62805	Histone H4	not.known	NA
HACD3	-0.374073	0.0499428	0.0511656	0.0882068	Q9P035	Very-long-chain (3R)-3-hydroxyacyl-CoA dehydratase 3	not.known	NA
HACL1	-0.37255	0.0808882	0.183926	0.310862	Q9UJ83	2-hydroxyacyl-CoA lyase 1	not.known	NA
HADHA	-0.583082	4.17785e-06	-0.379521	0.0139739	P40939	Trifunctional enzyme subunit alpha, mitochondrial	not.known	NA
HADHB	-0.569143	0.000239943	-0.744406	0.0130903	P55084	Trifunctional enzyme subunit beta, mitochondrial	not.known	NA
HAGH	-0.504378	0.240634	0.337926	0.295676	Q16775	Hydroxyacylglutathione hydrolase, mitochondrial	not.known	NA
HARS1	-0.365444	0.00637149	0.037746	0.149478	P12081	Histidine--tRNA ligase, cytoplasmic	not.known	NA
HASPIN	-0.137671	0.268056	0.656444	0.0127084	Q8TF76	Serine/threonine-protein kinase haspin	not.known	NA
HAT1	-0.248576	0.346434	0.166549	0.0210922	O14929	Histone acetyltransferase type B catalytic subunit	not.known	NA
HAUS1	0.588108	2.61533e-05	0.0875583	0.00369153	Q96CS2	HAUS augmin-like complex subunit 1	not.known	NA
HAUS2	0.0870116	0.436643	0.328729	0.316686	Q9NVX0	HAUS augmin-like complex subunit 2	not.known	NA
HAUS3	0.419554	0.0038849	0.181884	0.35465	Q68CZ6	HAUS augmin-like complex subunit 3	not.known	NA
HAUS4	0.602913	0.0075948	0.091229	0.394415	Q9H6D7	HAUS augmin-like complex subunit 4	not.known	NA
HAUS6	0.648085	1.31103e-12	0.598466	0.000113128	Q7Z4H7	HAUS augmin-like complex subunit 6	not.known	NA
HAUS7	0.390092	0.000496614	0.446191	0.000253682	Q99871	HAUS augmin-like complex subunit 7	not.known	NA
HAUS8	0.60107	0.00168049	0.569872	0.0263009	Q9BT25	HAUS augmin-like complex subunit 8	not.known	NA
HAX1	-0.790291	0.168203	0.374037	0.0440252	O00165	HCLS1-associated protein X-1	not.known	NA
HBS1L	-0.131571	0.000285864	-0.344843	1.81907e-06	Q9Y450	HBS1-like protein	not.known	NA
HCFC1	0.0793473	0.393975	-0.176198	3.52645e-05	P51610	Host cell factor 1	not.known	NA
HCFC2	-1.66857	0.0921631	-0.0184906	0.425021	Q9Y5Z7	Host cell factor 2	not.known	NA
HDAC1	0.0344582	0.455437	0.120477	0.361742	Q13547	Histone deacetylase 1	not.known	NA
HDAC2	0.592935	0.331989	0.389631	0.380817	Q92769	Histone deacetylase 2	not.known	NA
HDAC3	1.13145	0.000187001	1.24122	2.05745e-07	O15379	Histone deacetylase 3	not.known	NA
HDAC4	-0.292389	0.244832	0.160555	0.423821	P56524	Histone deacetylase 4	not.known	NA
HDAC5	-0.597863	0.40887	0.19563	0.155565	Q9UQL6	Histone deacetylase 5	not.known	NA
HDAC6	-0.158407	0.438002	0.354112	0.0755005	Q9UBN7	Histone deacetylase 6	not.known	NA
HDDC2	-0.427093	0.266601	0.101016	0.166354	Q7Z4H3	5'-deoxynucleotidase HDDC2	not.known	NA
HDGF	-0.371308	0.395758	-0.754678	0.0590731	P51858	Hepatoma-derived growth factor	not.known	NA
HDGFL2	-0.0611546	0.402705	-0.0292338	0.410005	Q7Z4V5	Hepatoma-derived growth factor-related protein 2	not.known	NA
HDGFL3	-0.125209	0.466997	0.0661978	0.169284	Q9Y3E1	Hepatoma-derived growth factor-related protein 3	not.known	NA
HDLBP	-0.198599	2.24368e-05	-0.315441	7.63405e-05	Q00341	Vigilin	not.known	NA
HEATR1	-0.0589167	0.387013	0.338072	6.23707e-06	Q9H583	HEAT repeat-containing protein 1	not.known	NA
HEATR5B	-0.209745	0.460781	-0.114468	0.307605	Q9P2D3	HEAT repeat-containing protein 5B	not.known	NA
HECTD1	0.158458	0.0114397	0.269419	0.0424589	Q9ULT8	E3 ubiquitin-protein ligase HECTD1	not.known	NA
HELLS	-0.00454436	0.00897824	-0.145256	0.00859402	Q9NRZ9	Lymphoid-specific helicase	not.known	NA
HELZ	0.884592	5.37268e-06	0.933333	7.94953e-05	P42694	Probable helicase with zinc finger domain	not.known	NA
HERC2	0.253023	0.00634647	0.392401	0.00228195	O95714	E3 ubiquitin-protein ligase HERC2	not.known	NA
HERC4	-1.47798	0.366313	0.916438	0.0224385	Q5GLZ8	Probable E3 ubiquitin-protein ligase HERC4	not.known	NA
HERC5	-0.0626495	0.261734	0.425564	0.0317025	Q9UII4	E3 ISG15--protein ligase HERC5	not.known	NA
HEXIM1	0.226444	0.207454	0.893255	0.1142	O94992	Protein HEXIM1	not.known	NA
HINT1	-0.364564	0.0655741	-0.177081	0.120871	P49773	Adenosine 5'-monophosphoramidase HINT1	not.known	NA
HIRA	0.106869	0.018305	0.15918	0.127938	P54198	Protein HIRA	not.known	NA
HIVEP1	-0.144072	0.286354	-0.0315453	0.233419	P15822	Zinc finger protein 40	not.known	NA
HJURP	0.100265	0.452708	0.900633	0.000469985	Q8NCD3	Holliday junction recognition protein	not.known	NA
HK1	0.230539	0.120056	0.0554075	0.232142	P19367	Hexokinase-1	not.known	NA
HK2	0.271435	0.423445	0.205939	0.223277	P52789	Hexokinase-2	not.known	NA
HLA-A	-0.331739	0.360996	0.354336	0.157165	P04439	HLA class I histocompatibility antigen, A alpha chain	not.known	NA
HLA-B	-0.239271	0.419115	0.970644	0.0292503	P01889	HLA class I histocompatibility antigen, B alpha chain	not.known	NA
HLA-G	-0.203186	0.245407	0.537592	0.484084	P17693	HLA class I histocompatibility antigen, alpha chain G	not.known	NA
HLCS	-0.918233	0.0980268	-0.67294	0.107408	P50747	Biotin--protein ligase	not.known	NA
HLTF	0.0867009	0.291453	0.585205	0.00319807	Q14527	Helicase-like transcription factor	not.known	NA
HM13	0.461958	0.0679216	0.487944	0.225178	Q8TCT9	Minor histocompatibility antigen H13	not.known	NA
HMCES	-0.376422	0.000474024	0.426477	0.00134473	Q96FZ2	Abasic site processing protein HMCES	not.known	NA
HMGA1	0.0303112	0.15219	0.179376	0.472831	P17096	High mobility group protein HMG-I/HMG-Y	not.known	NA
HMGA2	-0.111362	0.237104	0.101017	0.418767	P52926	High mobility group protein HMGI-C	not.known	NA
HMGB1	-0.253205	0.111098	-0.570742	0.0562113	P09429	High mobility group protein B1	not.known	NA
HMGB2	-0.351403	0.362463	-0.230775	0.325086	P26583	High mobility group protein B2	not.known	NA
HMGB3	-0.207835	0.432563	-0.261336	0.23313	O15347	High mobility group protein B3	not.known	NA
HMGCS1	0.068492	0.285995	0.115341	0.0120712	Q01581	Hydroxymethylglutaryl-CoA synthase, cytoplasmic	not.known	NA
HMGN1	-0.442158	0.349125	-0.512485	0.273431	P05114	Non-histone chromosomal protein HMG-14	not.known	NA
HMGN3	0.350872	0.340508	0.0848542	0.284749	Q15651	High mobility group nucleosome-binding domain-containing protein 3	not.known	NA
HMGXB4	-0.338851	0.0437327	-0.0821168	0.0769964	Q9UGU5	HMG domain-containing protein 4	not.known	NA
HMMR	-0.225103	8.05301e-06	-0.274732	0.00163403	O75330	Hyaluronan mediated motility receptor	not.known	NA
HNRNPA0	-0.50839	0.0116327	-0.42645	0.26349	Q13151	Heterogeneous nuclear ribonucleoprotein A0	not.known	NA
HNRNPA1	-0.508725	0.0239163	-1.33684	0.0937734	P09651	Heterogeneous nuclear ribonucleoprotein A1	not.known	NA
HNRNPA2B1	-0.453446	4.27532e-06	-0.340281	0.00570175	P22626	Heterogeneous nuclear ribonucleoproteins A2/B1	not.known	NA
HNRNPA3	-0.429039	0.0104606	-0.365002	0.000196336	P51991	Heterogeneous nuclear ribonucleoprotein A3	not.known	NA
HNRNPAB	-0.530624	0.0214252	-0.288021	0.0243491	Q99729	Heterogeneous nuclear ribonucleoprotein A/B	not.known	NA
HNRNPC	-0.121886	0.432787	-0.299772	0.00299015	P07910	Heterogeneous nuclear ribonucleoproteins C1/C2	not.known	NA
HNRNPD	-0.879216	0.000739845	-1.15527	0.000308581	Q14103	Heterogeneous nuclear ribonucleoprotein D0	not.known	NA
HNRNPDL	-0.401932	0.0647579	-0.425878	0.0459186	O14979	Heterogeneous nuclear ribonucleoprotein D-like	not.known	NA
HNRNPF	0.0719147	0.276815	0.0547439	0.137427	P52597	Heterogeneous nuclear ribonucleoprotein F	not.known	NA
HNRNPH1	-0.0590471	0.122972	-0.185778	0.0317998	P31943	Heterogeneous nuclear ribonucleoprotein H	not.known	NA
HNRNPH2	-0.00565442	0.375004	-0.232245	0.264803	P55795	Heterogeneous nuclear ribonucleoprotein H2	not.known	NA
HNRNPH3	-0.252769	0.00397266	-0.301833	0.0140461	P31942	Heterogeneous nuclear ribonucleoprotein H3	not.known	NA
HNRNPK	-0.23273	0.00408061	-0.337516	0.00805502	P61978	Heterogeneous nuclear ribonucleoprotein K	not.known	NA
HNRNPL	-0.457983	0.00615091	-0.821573	0.000369296	P14866	Heterogeneous nuclear ribonucleoprotein L	not.known	NA
HNRNPLL	-0.153849	0.39852	-0.0354829	0.421448	Q8WVV9	Heterogeneous nuclear ribonucleoprotein L-like	not.known	NA
HNRNPM	0.379257	2.75551e-09	0.66671	4.20185e-12	P52272	Heterogeneous nuclear ribonucleoprotein M	not.known	NA
HNRNPR	-0.114529	0.000541179	-0.356264	0.000683811	O43390	Heterogeneous nuclear ribonucleoprotein R	not.known	NA
HNRNPU	-0.290481	0.0209527	-0.316549	0.00467826	Q00839	Heterogeneous nuclear ribonucleoprotein U	not.known	NA
HNRNPUL1	-0.297959	0.0145038	-0.264277	0.0151503	Q9BUJ2	Heterogeneous nuclear ribonucleoprotein U-like protein 1	not.known	NA
HNRNPUL2	-0.288177	0.0355076	-0.1084	0.0206065	Q1KMD3	Heterogeneous nuclear ribonucleoprotein U-like protein 2	not.known	NA
HOMER1	-0.285969	0.0831413	-0.868135	0.0129256	Q86YM7	Homer protein homolog 1	not.known	NA
HOOK1	-0.121092	0.231076	-0.216531	0.0404118	Q9UJC3	Protein Hook homolog 1	not.known	NA
HOOK3	0.439417	0.415912	-0.584995	0.259879	Q86VS8	Protein Hook homolog 3	not.known	NA
HOXA10	0.425605	0.0734184	0.633966	0.00471489	P31260	Homeobox protein Hox-A10	not.known	NA
HOXA13	-0.379809	0.262652	0.426347	0.44401	P31271	Homeobox protein Hox-A13	not.known	NA
HOXB9	0.483318	0.325855	0.279304	0.324846	P17482	Homeobox protein Hox-B9	not.known	NA
HOXC11	0.267479	0.316574	0.586262	0.0831271	O43248	Homeobox protein Hox-C11	not.known	NA
HOXD13	0.403446	0.0155752	1.26389	0.000287851	P35453	Homeobox protein Hox-D13	not.known	NA
HP1BP3	-0.740337	2.1658e-06	-0.800416	2.34613e-09	Q5SSJ5	Heterochromatin protein 1-binding protein 3	not.known	NA
HPF1	-0.123951	0.450724	0.340362	0.0114562	Q9NWY4	Histone PARylation factor 1	not.known	NA
HPRT1	0.318875	0.10019	0.813884	0.00638416	P00492	Hypoxanthine-guanine phosphoribosyltransferase	not.known	NA
HPS5	0.20565	0.215144	0.405141	0.216745	Q9UPZ3	Hermansky-Pudlak syndrome 5 protein	not.known	NA
HS1BP3	-0.0327302	0.474352	0.249522	0.327915	Q53T59	HCLS1-binding protein 3	not.known	NA
HSD17B10	-0.0367498	0.0550688	0.0481848	0.0143101	Q99714	3-hydroxyacyl-CoA dehydrogenase type-2	not.known	NA
HSD17B11	-0.0423172	0.259273	0.386418	0.188268	Q8NBQ5	Estradiol 17-beta-dehydrogenase 11	not.known	NA
HSD17B12	-1.22307	0.0142523	-1.04119	0.0502245	Q53GQ0	Very-long-chain 3-oxoacyl-CoA reductase	not.known	NA
HSD17B4	-0.265158	0.00382443	-0.223108	0.000161561	P51659	Peroxisomal multifunctional enzyme type 2	not.known	NA
HSDL1	-0.18357	0.276854	0.669599	0.122144	Q3SXM5	Inactive hydroxysteroid dehydrogenase-like protein 1	not.known	NA
HSDL2	-0.251085	0.0324196	-0.264374	0.0205887	Q6YN16	Hydroxysteroid dehydrogenase-like protein 2	not.known	NA
HSF2	0.404205	0.328001	1.31154	0.012069	Q03933	Heat shock factor protein 2	not.known	NA
HSP90AA1	0.125423	0.0797916	-0.258918	0.00318891	P07900	Heat shock protein HSP 90-alpha	not.known	NA
HSP90AB1	-0.146997	0.016882	-0.136728	0.000596988	P08238	Heat shock protein HSP 90-beta	not.known	NA
HSP90AB2P	-0.400282	0.0892909	-0.532657	0.0243593	Q58FF8	Putative heat shock protein HSP 90-beta 2	not.known	NA
HSP90AB4P	-0.196829	0.324703	-0.246688	0.332187	Q58FF6	Putative heat shock protein HSP 90-beta 4	not.known	NA
HSP90B1	-0.25123	0.0001574	-0.154516	0.0168843	P14625	Endoplasmin	not.known	NA
HSPA14	-0.0800446	0.377088	0.727219	0.113689	Q0VDF9	Heat shock 70 kDa protein 14	not.known	NA
HSPA1A;HSPA1B	0.141487	0.0170433	0.21345	0.000410272	P0DMV8;P0DMV9	Heat shock 70 kDa protein 1A;Heat shock 70 kDa protein 1B	not.known	NA
HSPA2	0.141545	0.387292	0.57941	0.192106	P54652	Heat shock-related 70 kDa protein 2	not.known	NA
HSPA4	-0.443286	0.0440474	-0.178243	0.40753	P34932	Heat shock 70 kDa protein 4	not.known	NA
HSPA4L	0.11496	0.299766	0.268127	0.209259	O95757	Heat shock 70 kDa protein 4L	not.known	NA
HSPA5	0.013148	0.0867495	-0.342672	9.89824e-07	P11021	Endoplasmic reticulum chaperone BiP	not.known	NA
HSPA8	-0.0555126	0.431981	-0.0213146	0.227931	P11142	Heat shock cognate 71 kDa protein	not.known	NA
HSPA9	0.101945	0.395436	-0.0942885	0.00688227	P38646	Stress-70 protein, mitochondrial	not.known	NA
HSPD1	-0.361649	0.222364	-0.355891	0.0151816	P10809	60 kDa heat shock protein, mitochondrial	not.known	NA
HSPE1	0.245227	0.246812	-0.0412388	0.367261	P61604	10 kDa heat shock protein, mitochondrial	not.known	NA
HSPH1	0.19029	0.363299	0.081473	0.0348628	Q92598	Heat shock protein 105 kDa	not.known	NA
HTATSF1	0.0537343	0.365414	-0.243861	0.00106467	O43719	HIV Tat-specific factor 1	not.known	NA
HTT	-0.325555	0.15687	-0.338692	0.415641	P42858	Huntingtin	not.known	NA
HUWE1	0.181737	0.150168	0.698268	7.33459e-06	Q7Z6Z7	E3 ubiquitin-protein ligase HUWE1	not.known	NA
HYOU1	-0.0562822	0.286328	-0.177899	0.288815	Q9Y4L1	Hypoxia up-regulated protein 1	not.known	NA
IARS1	-0.0695012	0.000935247	-0.379768	0.000104207	P41252	Isoleucine--tRNA ligase, cytoplasmic	not.known	NA
IARS2	-1.07613	3.21581e-20	-1.27258	4.87677e-21	Q9NSE4	Isoleucine--tRNA ligase, mitochondrial	not.known	NA
IBTK	0.109503	0.170481	0.274269	0.178628	Q9P2D0	Inhibitor of Bruton tyrosine kinase	not.known	NA
ICE1	0.321874	0.000679986	0.379312	3.42398e-05	Q9Y2F5	Little elongation complex subunit 1	not.known	NA
ICE2	-0.0179826	0.48532	0.162787	0.0722313	Q659A1	Little elongation complex subunit 2	not.known	NA
ICMT	-0.199185	0.223629	-0.0819837	0.170885	O60725	Protein-S-isoprenylcysteine O-methyltransferase	not.known	NA
IDE	-0.290195	0.344308	-0.0446739	0.427489	P14735	Insulin-degrading enzyme	not.known	NA
IDH1	-0.124665	0.197327	-0.426348	0.303185	O75874	Isocitrate dehydrogenase [NADP] cytoplasmic	not.known	NA
IDH2	-0.704491	0.00325463	-0.703507	0.0046652	P48735	Isocitrate dehydrogenase [NADP], mitochondrial	not.known	NA
IDH3A	-0.907726	0.203361	-0.257147	0.340862	P50213	Isocitrate dehydrogenase [NAD] subunit alpha, mitochondrial	not.known	NA
IDH3B	-0.00670424	0.0236458	-0.0408737	0.0877362	O43837	Isocitrate dehydrogenase [NAD] subunit beta, mitochondrial	not.known	NA
IDH3G	-0.371471	0.0410509	-0.00138252	0.466717	P51553	Isocitrate dehydrogenase [NAD] subunit gamma, mitochondrial	not.known	NA
IDI1	-0.54177	0.318235	-0.193597	0.164949	Q13907	Isopentenyl-diphosphate Delta-isomerase 1	not.known	NA
IER5	2.01789	0.0665564	4.89406	0.000376788	Q5VY09	Immediate early response gene 5 protein	not.known	NA
IFIT5	-0.490486	0.113234	-0.642017	0.10163	Q13325	Interferon-induced protein with tetratricopeptide repeats 5	not.known	NA
IFT172	0.0658289	0.268129	0.543365	0.000254686	Q9UG01	Intraflagellar transport protein 172 homolog	not.known	NA
IFT57	-0.110467	0.475614	0.904568	0.0069325	Q9NWB7	Intraflagellar transport protein 57 homolog	not.known	NA
IFT74	0.101469	0.201735	0.106132	0.00748619	Q96LB3	Intraflagellar transport protein 74 homolog	not.known	NA
IGBP1	-0.209577	0.00401184	-0.575598	0.000663225	P78318	Immunoglobulin-binding protein 1	not.known	NA
IGF2BP1	-0.23594	0.0135325	-0.344406	1.65205e-05	Q9NZI8	Insulin-like growth factor 2 mRNA-binding protein 1	not.known	NA
IGF2BP2	0.0415034	0.0410688	-0.295799	0.0283723	Q9Y6M1	Insulin-like growth factor 2 mRNA-binding protein 2	not.known	NA
IGF2BP3	-0.313365	8.9772e-06	-0.431641	0.0223858	O00425	Insulin-like growth factor 2 mRNA-binding protein 3	not.known	NA
IGF2R	0.189737	0.172801	-0.328088	0.00147066	P11717	Cation-independent mannose-6-phosphate receptor	not.known	NA
IGHMBP2	-0.000215348	0.147995	-0.0295761	0.226569	P38935	DNA-binding protein SMUBP-2	not.known	NA
IK	0.0355157	0.368273	0.307032	0.095006	Q13123	Protein Red	not.known	NA
IKBKB	-0.0513016	0.344288	0.0317717	0.344308	O14920	Inhibitor of nuclear factor kappa-B kinase subunit beta	not.known	NA
IKBKG	-0.0172289	0.292146	-0.207133	0.0237649	Q9Y6K9	NF-kappa-B essential modulator	not.known	NA
ILF2	-0.0354012	0.205445	0.278939	0.21266	Q12905	Interleukin enhancer-binding factor 2	not.known	NA
ILF3	-0.16731	0.00484652	-0.409265	7.39942e-12	Q12906	Interleukin enhancer-binding factor 3	not.known	NA
ILK	-0.463836	0.4759	1.1381	0.00134552	Q13418	Integrin-linked protein kinase	not.known	NA
ILKAP	-0.739886	0.00507517	-0.677655	0.0364219	Q9H0C8	Integrin-linked kinase-associated serine/threonine phosphatase 2C	not.known	NA
ILVBL	0.0532631	0.382161	0.242245	0.447687	A1L0T0	2-hydroxyacyl-CoA lyase 2	not.known	NA
IMMT	0.332342	0.0513312	-0.0973915	0.35999	Q16891	MICOS complex subunit MIC60	not.known	NA
IMP4	0.246801	0.346192	0.599061	0.0171007	Q96G21	U3 small nucleolar ribonucleoprotein protein IMP4	not.known	NA
IMPA1	-0.62609	0.14274	0.266267	0.255178	P29218	Inositol monophosphatase 1	not.known	NA
IMPDH1	-0.119503	0.445184	-0.152018	0.395855	P20839	Inosine-5'-monophosphate dehydrogenase 1	not.known	NA
IMPDH2	-0.404111	4.97671e-05	-0.657643	1.59131e-07	P12268	Inosine-5'-monophosphate dehydrogenase 2	not.known	NA
INA	0.488157	0.0056748	0.0324488	0.44365	Q16352	Alpha-internexin	not.known	NA
INAVA	0.171168	0.269292	0.03037	0.340039	Q3KP66	Innate immunity activator protein	not.known	NA
INCENP	-0.569246	7.93565e-10	-0.821356	9.00851e-09	Q9NQS7	Inner centromere protein	not.known	NA
INF2	-0.316835	0.0627539	-0.276169	0.0440983	Q27J81	Inverted formin-2	not.known	NA
ING3	-0.306849	0.0534755	1.13996	0.0132185	Q9NXR8	Inhibitor of growth protein 3	not.known	NA
ING5	-0.5267	0.151278	-0.204315	0.193574	Q8WYH8	Inhibitor of growth protein 5	not.known	NA
INPP5F	-0.27188	0.0351409	-0.324865	0.141412	Q9Y2H2	Phosphatidylinositide phosphatase SAC2	not.known	NA
INPPL1	-0.307756	0.463299	-0.234693	0.468007	O15357	Phosphatidylinositol 3,4,5-trisphosphate 5-phosphatase 2	not.known	NA
INTS10	0.468991	0.338014	1.33865	0.00827926	Q9NVR2	Integrator complex subunit 10	not.known	NA
INTS11	0.0374039	0.31048	0.793228	4.64633e-05	Q5TA45	Integrator complex subunit 11	not.known	NA
INTS12	-0.384682	0.348638	-0.0938619	0.258529	Q96CB8	Integrator complex subunit 12	not.known	NA
INTS13	-0.214142	0.00185542	-0.29654	0.0701723	Q9NVM9	Integrator complex subunit 13	not.known	NA
INTS14	0.153678	0.44688	0.80644	0.0178164	Q96SY0	Integrator complex subunit 14	not.known	NA
INTS3	-0.871104	0.297554	-0.0940171	0.41329	Q68E01	Integrator complex subunit 3	not.known	NA
INTS4	-0.141197	0.276942	0.148156	0.203139	Q96HW7	Integrator complex subunit 4	not.known	NA
INTS5	-0.31235	0.349716	0.7515	0.0304723	Q6P9B9	Integrator complex subunit 5	not.known	NA
INTS7	-9.30498e-05	0.335212	0.257161	0.132543	Q9NVH2	Integrator complex subunit 7	not.known	NA
INTS9	-0.630183	0.112493	-0.267241	0.464058	Q9NV88	Integrator complex subunit 9	not.known	NA
IP6K1	-0.156808	0.460149	0.199408	0.411886	Q92551	Inositol hexakisphosphate kinase 1	not.known	NA
IPO11	0.720781	0.357351	0.965527	0.0558486	Q9UI26	Importin-11	not.known	NA
IPO4	-0.264677	0.34684	1.07841	0.0163331	Q8TEX9	Importin-4	not.known	NA
IPO5	-0.265607	0.285802	-0.261433	0.0792057	O00410	Importin-5	not.known	NA
IPO7	-0.116498	0.0773399	-0.186913	0.180149	O95373	Importin-7	not.known	NA
IPO8	-0.127193	0.18717	0.0671818	0.0383815	O15397	Importin-8	not.known	NA
IPO9	0.329526	0.454369	0.080128	0.380742	Q96P70	Importin-9	not.known	NA
IQCB1	0.279472	0.146662	0.235539	0.244234	Q15051	IQ calmodulin-binding motif-containing protein 1	not.known	NA
IQGAP1	0.140159	0.421745	0.0895573	0.279026	P46940	Ras GTPase-activating-like protein IQGAP1	not.known	NA
IQGAP2	0.179361	0.250584	0.248266	0.419494	Q13576	Ras GTPase-activating-like protein IQGAP2	not.known	NA
IQGAP3	0.075053	0.42728	0.285491	0.11208	Q86VI3	Ras GTPase-activating-like protein IQGAP3	not.known	NA
IQSEC2	0.81446	0.430752	0.0305933	0.48008	Q5JU85	IQ motif and SEC7 domain-containing protein 2	not.known	NA
IRAK1	0.0956354	0.39637	0.812143	0.000600304	P51617	Interleukin-1 receptor-associated kinase 1	not.known	NA
IRAK4	-0.401187	0.0867054	-0.0357176	0.233467	Q9NWZ3	Interleukin-1 receptor-associated kinase 4	not.known	NA
IRF2BP1	0.705455	0.0936691	0.79587	0.0336944	Q8IU81	Interferon regulatory factor 2-binding protein 1	not.known	NA
IRF2BP2	0.326001	0.116254	0.527372	0.0885898	Q7Z5L9	Interferon regulatory factor 2-binding protein 2	not.known	NA
IRF2BPL	0.903943	0.132543	0.235947	0.453499	Q9H1B7	Probable E3 ubiquitin-protein ligase IRF2BPL	not.known	NA
IRS2	-0.401566	0.0645355	-0.412235	0.0203224	Q9Y4H2	Insulin receptor substrate 2	not.known	NA
IRS4	0.1033	0.00606827	0.987407	7.4729e-22	O14654	Insulin receptor substrate 4	not.known	NA
ISG20L2	0.121398	0.284255	0.444153	0.051718	Q9H9L3	Interferon-stimulated 20 kDa exonuclease-like 2	not.known	NA
ISOC1	-0.703399	0.049682	0.45292	0.00761088	Q96CN7	Isochorismatase domain-containing protein 1	not.known	NA
IST1	-0.272282	0.276	0.732896	0.0182949	P53990	IST1 homolog	not.known	NA
ISY1	-0.191187	0.40977	-0.296114	0.289284	Q9ULR0	Pre-mRNA-splicing factor ISY1 homolog	not.known	NA
ISYNA1	-0.302378	0.380021	0.781143	1.39707e-06	Q9NPH2	Inositol-3-phosphate synthase 1	not.known	NA
ITCH	-0.201225	0.400979	0.19124	0.313479	Q96J02	E3 ubiquitin-protein ligase Itchy homolog	not.known	NA
ITGB1	-0.441245	0.0612343	-0.498111	0.257379	P05556	Integrin beta-1	not.known	NA
ITM2B	1.51418	0.00503927	1.33457	0.00387299	Q9Y287	Integral membrane protein 2B	not.known	NA
ITPA	-0.367918	0.0714272	0.0966469	0.265692	Q9BY32	Inosine triphosphate pyrophosphatase	not.known	NA
ITPK1	0.116145	0.380966	0.641087	0.324657	Q13572	Inositol-tetrakisphosphate 1-kinase	not.known	NA
ITPKC	-0.247264	0.196408	-0.165519	0.249812	Q96DU7	Inositol-trisphosphate 3-kinase C	not.known	NA
ITPR1	-0.0949443	0.233703	-0.728082	0.0428413	Q14643	Inositol 1,4,5-trisphosphate receptor type 1	not.known	NA
ITPR2	-0.291461	0.158624	-0.369364	0.320796	Q14571	Inositol 1,4,5-trisphosphate receptor type 2	not.known	NA
ITPR3	-0.256293	0.13647	-0.402597	0.0743023	Q14573	Inositol 1,4,5-trisphosphate receptor type 3	not.known	NA
ITPRID2	0.303208	0.000527385	-0.17984	0.434566	P28290	Protein ITPRID2	not.known	NA
ITSN1	0.103593	0.475618	-0.517048	0.0680852	Q15811	Intersectin-1	not.known	NA
ITSN2	-0.207014	0.471212	0.538613	0.243444	Q9NZM3	Intersectin-2	not.known	NA
IVNS1ABP	-0.665093	0.0262602	-0.303652	0.150541	Q9Y6Y0	Influenza virus NS1A-binding protein	not.known	NA
IWS1	-0.124575	0.433493	-0.136919	0.176114	Q96ST2	Protein IWS1 homolog	not.known	NA
JADE3	-0.0833533	0.384922	0.413962	0.228724	Q92613	Protein Jade-3	not.known	NA
JAK1	0.63724	0.0724796	0.897533	0.0637617	P23458	Tyrosine-protein kinase JAK1	not.known	NA
JCAD	0.810446	3.20259e-07	0.294177	0.0255786	Q9P266	Junctional protein associated with coronary artery disease	not.known	NA
JMJD1C	0.852857	1.41395e-08	0.704174	5.31652e-06	Q15652	Probable JmjC domain-containing histone demethylation protein 2C	not.known	NA
JMJD6	0.0518173	0.431584	0.389028	0.437235	Q6NYC1	Bifunctional arginine demethylase and lysyl-hydroxylase JMJD6	not.known	NA
JMY	-0.161638	0.0283847	-0.558801	0.00235103	Q8N9B5	Junction-mediating and -regulatory protein	not.known	NA
JPT1	-0.542132	0.0239257	-0.558721	0.000333733	Q9UK76	Jupiter microtubule associated homolog 1	not.known	NA
JPT2	-0.453805	0.00206378	-0.665701	2.15333e-06	Q9H910	Jupiter microtubule associated homolog 2	not.known	NA
JUND	0.259787	0.470154	0.616538	0.230718	P17535	Transcription factor jun-D	not.known	NA
JUP	0.314571	0.12343	0.294492	0.106791	P14923	Junction plakoglobin	not.known	NA
KANK1	0.476352	0.423821	-0.237791	0.0459717	Q14678	KN motif and ankyrin repeat domain-containing protein 1	not.known	NA
KANK2	-2.21314e-05	0.384242	0.341447	0.387044	Q63ZY3	KN motif and ankyrin repeat domain-containing protein 2	not.known	NA
KANSL1	-0.0838083	0.41329	0.342545	0.335798	Q7Z3B3	KAT8 regulatory NSL complex subunit 1	not.known	NA
KANSL3	0.745555	0.158009	1.34739	0.0031247	Q9P2N6	KAT8 regulatory NSL complex subunit 3	not.known	NA
KARS1	-0.187439	0.0977769	-0.151191	0.119439	Q15046	Lysine--tRNA ligase	not.known	NA
KAT14	-0.13527	0.371993	-0.0982638	0.480735	Q9H8E8	Cysteine-rich protein 2-binding protein	not.known	NA
KAT5	-0.236959	0.320055	0.502885	0.00407868	Q92993	Histone acetyltransferase KAT5	not.known	NA
KAT6A	0.513299	0.325537	0.458776	0.291443	Q92794	Histone acetyltransferase KAT6A	not.known	NA
KAT7	0.0629444	0.278646	0.0608689	0.0727232	O95251	Histone acetyltransferase KAT7	not.known	NA
KAT8	-0.196949	0.375337	0.698497	0.107375	Q9H7Z6	Histone acetyltransferase KAT8	not.known	NA
KATNA1	-0.153492	0.457206	0.0552838	0.230341	O75449	Katanin p60 ATPase-containing subunit A1	not.known	NA
KATNB1	0.195355	0.402734	0.302976	0.387892	Q9BVA0	Katanin p80 WD40 repeat-containing subunit B1	not.known	NA
KBTBD6	0.128933	0.411753	0.78359	0.0852621	Q86V97	Kelch repeat and BTB domain-containing protein 6	not.known	NA
KBTBD7	0.102035	0.428161	0.569476	0.0683677	Q8WVZ9	Kelch repeat and BTB domain-containing protein 7	not.known	NA
KCTD12	-0.103906	0.15937	0.0486174	0.325201	Q96CX2	BTB/POZ domain-containing protein KCTD12	not.known	NA
KCTD3	-0.0972817	0.322888	-0.0671307	0.459299	Q9Y597	BTB/POZ domain-containing protein KCTD3	not.known	NA
KCTD9	0.525651	0.0543784	0.827814	0.00483904	Q7L273	BTB/POZ domain-containing protein KCTD9	not.known	NA
KDELR1	-0.64838	0.313791	-0.721861	0.232305	P24390	ER lumen protein-retaining receptor 1	not.known	NA
KDELR2	-0.162752	0.362912	0.679425	0.120359	P33947	ER lumen protein-retaining receptor 2	not.known	NA
KDM1A	-0.216305	0.329819	0.502868	1.81283e-05	O60341	Lysine-specific histone demethylase 1A	not.known	NA
KDM1B	0.183031	0.481909	0.662122	0.107105	Q8NB78	Lysine-specific histone demethylase 1B	not.known	NA
KDM2A	0.424997	0.363715	0.808138	0.107559	Q9Y2K7	Lysine-specific demethylase 2A	not.known	NA
KDM2B	1.04256	0.00141121	1.28963	0.00346921	Q8NHM5	Lysine-specific demethylase 2B	not.known	NA
KDM3A	0.190704	0.0426931	0.409879	0.016537	Q9Y4C1	Lysine-specific demethylase 3A	not.known	NA
KDM3B	0.041832	0.341046	-0.0530314	0.210507	Q7LBC6	Lysine-specific demethylase 3B	not.known	NA
KDM4A	-0.201341	0.240619	0.837525	0.0226169	O75164	Lysine-specific demethylase 4A	not.known	NA
KDM4B	-0.109641	0.395957	0.925546	0.089791	O94953	Lysine-specific demethylase 4B	not.known	NA
KDM5A	0.0331676	0.0534851	1.11731	0.0674977	P29375	Lysine-specific demethylase 5A	not.known	NA
KDM5C	-0.221622	0.461785	1.32407	9.18737e-09	P41229	Lysine-specific demethylase 5C	not.known	NA
KDM6A	0.516451	0.0872776	0.17771	0.407361	O15550	Lysine-specific demethylase 6A	not.known	NA
KEAP1	0.678947	0.0219327	1.36587	0.000933909	Q14145	Kelch-like ECH-associated protein 1	not.known	NA
KHDC4	0.417203	0.0813838	0.372595	0.334733	Q7Z7F0	KH homology domain-containing protein 4	not.known	NA
KHDRBS1	0.321466	0.037757	-0.675317	0.0037956	Q07666	KH domain-containing, RNA-binding, signal transduction-associated protein 1	not.known	NA
KHDRBS3	-0.209756	0.16971	-2.83819	0.214375	O75525	KH domain-containing, RNA-binding, signal transduction-associated protein 3	not.known	NA
KHSRP	0.0208966	0.234506	-0.350602	5.44253e-07	Q92945	Far upstream element-binding protein 2	not.known	NA
KIAA0100	-0.300063	0.224975	0.061663	0.263856	Q14667	Protein KIAA0100	not.known	NA
KIAA0586	-0.0322321	0.0835824	1.14208	8.99609e-05	Q9BVV6	Protein TALPID3	not.known	NA
KIAA0753	1.43712	2.43248e-09	1.33197	6.33274e-07	Q2KHM9	Protein moonraker	not.known	NA
KIAA0930	-0.0846677	0.421025	-0.0663885	0.363399	Q6ICG6	Uncharacterized protein KIAA0930	not.known	NA
KIAA1143	-0.0355556	0.427574	-0.173742	0.113292	Q96AT1	Uncharacterized protein KIAA1143	not.known	NA
KIAA1191	-0.61381	0.0028782	-1.55146	0.00286119	Q96A73	Putative monooxygenase p33MONOX	not.known	NA
KIAA1671	0.379528	1.68638e-17	0.073926	0.0106786	Q9BY89	Uncharacterized protein KIAA1671	not.known	NA
KIDINS220	0.571757	0.000239317	0.280302	0.0563657	Q9ULH0	Kinase D-interacting substrate of 220 kDa	not.known	NA
KIF11	-0.0309849	0.00136589	0.105925	0.0312498	P52732	Kinesin-like protein KIF11	not.known	NA
KIF13B	0.0182921	0.4001	-1.14352	0.0529002	Q9NQT8	Kinesin-like protein KIF13B	not.known	NA
KIF14	0.321593	1.17993e-05	0.435287	0.000203679	Q15058	Kinesin-like protein KIF14	not.known	NA
KIF15	-0.101922	0.460781	-0.856558	0.0314702	Q9NS87	Kinesin-like protein KIF15	not.known	NA
KIF16B	0.0814276	0.141911	-0.0293918	0.168847	Q96L93	Kinesin-like protein KIF16B	not.known	NA
KIF18A	-0.420592	0.215801	-0.132271	0.312673	Q8NI77	Kinesin-like protein KIF18A	not.known	NA
KIF18B	-0.325599	0.130926	-0.271753	0.440665	Q86Y91	Kinesin-like protein KIF18B	not.known	NA
KIF1A	0.322144	0.214195	0.50004	0.100917	Q12756	Kinesin-like protein KIF1A	not.known	NA
KIF1B	0.0622154	0.461785	0.38994	0.100053	O60333	Kinesin-like protein KIF1B	not.known	NA
KIF20A	0.116714	0.388788	1.099	7.8831e-07	O95235	Kinesin-like protein KIF20A	not.known	NA
KIF20B	0.201608	0.0277237	0.221805	0.0114308	Q96Q89	Kinesin-like protein KIF20B	not.known	NA
KIF21A	-0.357735	0.180112	-0.315999	0.0926587	Q7Z4S6	Kinesin-like protein KIF21A	not.known	NA
KIF22	-0.164313	0.246676	0.167262	0.193657	Q14807	Kinesin-like protein KIF22	not.known	NA
KIF23	0.0932722	0.325201	-0.186186	0.00405524	Q02241	Kinesin-like protein KIF23	not.known	NA
KIF2A	0.19601	0.106661	0.142998	0.306833	O00139	Kinesin-like protein KIF2A	not.known	NA
KIF2C	0.0706709	0.401039	0.370773	0.132487	Q99661	Kinesin-like protein KIF2C	not.known	NA
KIF3A	0.187171	0.360294	0.296526	0.0665107	Q9Y496	Kinesin-like protein KIF3A	not.known	NA
KIF3B	-0.303902	0.111721	-1.01187	0.00236082	O15066	Kinesin-like protein KIF3B	not.known	NA
KIF4A	-0.422104	1.62207e-08	-0.59673	5.60749e-11	O95239	Chromosome-associated kinesin KIF4A	not.known	NA
KIF5A	0.0557571	0.458278	-0.248948	0.153461	Q12840	Kinesin heavy chain isoform 5A	not.known	NA
KIF5B	-0.199169	0.192472	-0.599268	1.38029e-07	P33176	Kinesin-1 heavy chain	not.known	NA
KIF5C	0.509601	0.052083	-0.872416	0.223272	O60282	Kinesin heavy chain isoform 5C	not.known	NA
KIF7	1.13307	2.06981e-11	0.424581	0.0319683	Q2M1P5	Kinesin-like protein KIF7	not.known	NA
KIFBP	-0.229445	0.428161	-0.226026	0.483226	Q96EK5	KIF-binding protein	not.known	NA
KIFC1	0.14257	0.273444	0.730968	2.35828e-05	Q9BW19	Kinesin-like protein KIFC1	not.known	NA
KIN	0.27543	0.123655	0.271246	0.381432	O60870	DNA/RNA-binding protein KIN17	not.known	NA
KIZ	0.405198	0.0543649	0.431071	0.0242744	Q2M2Z5	Centrosomal protein kizuna	not.known	NA
KLC1	-0.149591	0.0130415	-0.757892	1.12637e-08	Q07866	Kinesin light chain 1	not.known	NA
KLC2	-0.117475	0.451403	-0.698687	0.0067685	Q9H0B6	Kinesin light chain 2	not.known	NA
KLC4	-0.138636	0.101676	-0.454511	0.00761088	Q9NSK0	Kinesin light chain 4	not.known	NA
KLF5	-1.45556	0.171048	0.269101	0.0460613	Q13887	Krueppel-like factor 5	not.known	NA
KLHDC3	0.226769	0.426149	0.75386	0.0666639	Q9BQ90	Kelch domain-containing protein 3	not.known	NA
KLHL9;KLHL13	-0.123161	0.295146	0.703552	0.0422231	Q9P2J3;Q9P2N7	Kelch-like protein 9;Kelch-like protein 13	not.known	NA
KMT2A	0.0848708	0.416975	0.0518137	0.350218	Q03164	Histone-lysine N-methyltransferase 2A	not.known	NA
KMT2B	0.156064	0.335909	0.582087	0.0642656	Q9UMN6	Histone-lysine N-methyltransferase 2B	not.known	NA
KMT2C	0.889026	0.00106133	1.31327	0.000483557	Q8NEZ4	Histone-lysine N-methyltransferase 2C	not.known	NA
KMT2D	0.745177	2.41251e-06	0.432978	0.0170068	O14686	Histone-lysine N-methyltransferase 2D	not.known	NA
KMT2E	0.585075	0.183242	0.589976	0.135335	Q8IZD2	Inactive histone-lysine N-methyltransferase 2E	not.known	NA
KNL1	0.455057	6.37668e-13	0.480763	1.19204e-07	Q8NG31	Kinetochore scaffold 1	not.known	NA
KNOP1	-0.137696	0.032269	-0.267125	0.00337598	Q1ED39	Lysine-rich nucleolar protein 1	not.known	NA
KNSTRN	0.307161	0.200899	0.373959	0.159529	Q9Y448	Small kinetochore-associated protein	not.known	NA
KNTC1	-0.244108	0.23885	0.250887	0.0295829	P50748	Kinetochore-associated protein 1	not.known	NA
KPNA1	-0.0278314	0.15404	-0.191322	0.134856	P52294	Importin subunit alpha-5	not.known	NA
KPNA2	0.204807	0.102992	0.276585	0.0208663	P52292	Importin subunit alpha-1	not.known	NA
KPNA3	0.322534	0.143984	0.208107	0.460108	O00505	Importin subunit alpha-4	not.known	NA
KPNA4	0.369185	0.413306	0.114124	0.348098	O00629	Importin subunit alpha-3	not.known	NA
KPNA6	0.256056	0.393594	0.194371	0.283408	O60684	Importin subunit alpha-7	not.known	NA
KPNB1	0.0541281	0.456033	-0.164998	0.101711	Q14974	Importin subunit beta-1	not.known	NA
KRI1	0.0240231	0.248588	0.0697832	0.381609	Q8N9T8	Protein KRI1 homolog	not.known	NA
KRR1	0.160258	0.337496	0.1599	0.26987	Q13601	KRR1 small subunit processome component homolog	not.known	NA
KRT18	0.485964	0.00301145	0.395079	0.058992	P05783	Keratin, type I cytoskeletal 18	not.known	NA
KTI12	1.04422	0.0218607	1.26259	0.0244149	Q96EK9	Protein KTI12 homolog	not.known	NA
KTN1	-0.205446	0.092468	-0.453431	0.000242241	Q86UP2	Kinectin	not.known	NA
L1RE1	-0.0322442	0.300604	0.359272	0.0257792	Q9UN81	LINE-1 retrotransposable element ORF1 protein	not.known	NA
L3MBTL2	0.365481	0.0270546	0.339709	0.0121008	Q969R5	Lethal(3)malignant brain tumor-like protein 2	not.known	NA
L3MBTL3	-0.275996	0.418	-0.0124384	0.369848	Q96JM7	Lethal(3)malignant brain tumor-like protein 3	not.known	NA
LAGE3	0.40517	0.361277	1.45865	0.0156538	Q14657	EKC/KEOPS complex subunit LAGE3	not.known	NA
LAMB1	0.000668769	0.366313	0.113322	0.35605	P07942	Laminin subunit beta-1	not.known	NA
LAMC1	0.341999	0.0527422	0.412186	0.0130933	P11047	Laminin subunit gamma-1	not.known	NA
LAMTOR1	-1.49551	0.0319889	-1.52869	0.0664675	Q6IAA8	Ragulator complex protein LAMTOR1	not.known	NA
LAMTOR3	0.279754	0.406659	0.232813	0.217025	Q9UHA4	Ragulator complex protein LAMTOR3	not.known	NA
LAMTOR5	0.12746	0.281726	0.00568972	0.462351	O43504	Ragulator complex protein LAMTOR5	not.known	NA
LANCL1	-0.258711	0.215905	-0.508989	0.0961913	O43813	Glutathione S-transferase LANCL1	not.known	NA
LANCL2	-0.281195	0.31894	0.359654	0.296827	Q9NS86	LanC-like protein 2	not.known	NA
LAP3	-0.0350237	0.187993	0.537994	0.419606	P28838	Cytosol aminopeptidase	not.known	NA
LARP1	-0.0471475	0.186499	-0.339445	4.86949e-05	Q6PKG0	La-related protein 1	not.known	NA
LARP1B	-0.130699	0.427695	-0.116818	0.451346	Q659C4	La-related protein 1B	not.known	NA
LARP4	0.789129	0.0424032	0.67612	0.142055	Q71RC2	La-related protein 4	not.known	NA
LARP4B	0.0663596	0.458255	0.40522	0.0186262	Q92615	La-related protein 4B	not.known	NA
LARP7	0.0453568	0.308606	-0.185349	0.000122575	Q4G0J3	La-related protein 7	not.known	NA
LARS1	-0.371508	2.10843e-08	-0.0736902	1.10977e-06	Q9P2J5	Leucine--tRNA ligase, cytoplasmic	not.known	NA
LARS2	-0.484759	0.309106	-0.4777	0.245417	Q15031	Probable leucine--tRNA ligase, mitochondrial	not.known	NA
LAS1L	-0.471875	0.000473389	0.319665	0.000405381	Q9Y4W2	Ribosomal biogenesis protein LAS1L	not.known	NA
LASP1	-0.245704	0.429628	-0.436384	0.087212	Q14847	LIM and SH3 domain protein 1	not.known	NA
LATS1	0.353333	0.10709	0.369139	0.388371	O95835	Serine/threonine-protein kinase LATS1	not.known	NA
LBR	-0.453162	1.09314e-06	-0.597191	3.11529e-06	Q14739	Delta(14)-sterol reductase LBR	not.known	NA
LCLAT1	-0.253409	0.298832	-0.549937	0.251406	Q6UWP7	Lysocardiolipin acyltransferase 1	not.known	NA
LCMT2	0.364048	0.444207	1.16766	0.110338	O60294	tRNA wybutosine-synthesizing protein 4	not.known	NA
[truncated: 2,429 more rows]

## Sheet: PSMD3
Comparison of protein groups after BioID of cell lines expressing either miniTurbo-PSMD3* or miniTurbo* and overlap with ubiquitilation sites that have been reported to increase after MG132 inhibition
Genes	log2 FC DMSO	Qvalue DMSO	log2 FC MG132	Qvalue MG132	UniProtIds	ProteinDescriptions	Cand sub	Ubi sub
AATF	0.754993	0.258754	2.34532	2.10658e-17	Q9NY61	Protein AATF	Cand.sub	Ubi
ACSL1	0.372011	0.193071	1.92742	0.00332183	P33121	Long-chain-fatty-acid--CoA ligase 1	Cand.sub	Ubi
AK2	0.288924	0.379588	1.75878	1.97526e-05	P54819	Adenylate kinase 2, mitochondrial	Cand.sub	Ubi
AKIP1	-0.266278	0.303295	2.658	6.74682e-05	Q9NQ31	A-kinase-interacting protein 1	Cand.sub	Ubi
ANAPC5	-0.0657942	0.300649	2.16292	8.92129e-21	Q9UJX4	Anaphase-promoting complex subunit 5	Cand.sub	Ubi
ANP32E	0.044922	0.374594	2.42508	2.6248e-08	Q9BTT0	Acidic leucine-rich nuclear phosphoprotein 32 family member E	Cand.sub	Ubi
AP1S1	1.4178	0.0623255	3.63763	0.00335127	P61966	AP-1 complex subunit sigma-1A	Cand.sub	Ubi
AP2S1	-0.11047	0.3675	1.50337	5.23192e-10	P53680	AP-2 complex subunit sigma	Cand.sub	Ubi
AP4B1	0.198299	0.205566	1.50135	0.000173692	Q9Y6B7	AP-4 complex subunit beta-1	Cand.sub	Ubi
APP	-0.912387	0.0494647	2.12713	0.000116982	P05067	Amyloid-beta precursor protein	Cand.sub	Ubi
APRT	-0.228861	0.219507	2.56195	0.000205246	P07741	Adenine phosphoribosyltransferase	Cand.sub	Ubi
ARID5B	-0.0815377	0.131731	2.47757	0.00141863	Q14865	AT-rich interactive domain-containing protein 5B	Cand.sub	Ubi
ARMC6	-0.0944389	0.280152	2.84339	1.21662e-11	Q6NXE6	Armadillo repeat-containing protein 6	Cand.sub	Ubi
ARMCX5	0.545347	0.0319505	2.29449	1.37775e-08	Q6P1M9	Armadillo repeat-containing X-linked protein 5	Cand.sub	Ubi
ARPC3	0.240737	0.368284	1.66659	2.99895e-10	O15145	Actin-related protein 2/3 complex subunit 3	Cand.sub	Ubi
ASXL1	0.0597278	0.229523	2.12273	3.66148e-11	Q8IXJ9	Polycomb group protein ASXL1	Cand.sub	Ubi
ATF4	0.0285927	0.268857	3.82534	2.61464e-10	P18848	Cyclic AMP-dependent transcription factor ATF-4	Cand.sub	Ubi
ATF6	0.114999	0.373563	2.19697	5.65652e-05	P18850	Cyclic AMP-dependent transcription factor ATF-6 alpha	Cand.sub	Ubi
AURKB	-0.149467	0.107321	1.52582	7.48117e-21	Q96GD4	Aurora kinase B	Cand.sub	Ubi
BABAM2	1.4931	0.0470345	1.87271	0.00939487	Q9NXR7	BRISC and BRCA1-A complex member 2	Cand.sub	Ubi
BBS7	0.275415	0.333159	2.02303	8.74913e-09	Q8IWZ6	Bardet-Biedl syndrome 7 protein	Cand.sub	Ubi
BCAT1	1.25871	0.016075	3.8788	1.11401e-06	P54687	Branched-chain-amino-acid aminotransferase, cytosolic	Cand.sub	Ubi
BRAT1	0.185805	0.205399	3.94111	1.96752e-28	Q6PJG6	BRCA1-associated ATM activator 1	Cand.sub	Ubi
C15orf39	0.394385	0.234822	1.80056	5.06655e-26	Q6ZRI6	Uncharacterized protein C15orf39	Cand.sub	Ubi
C1orf112	-0.588066	0.161448	1.70644	0.00141026	Q9NSG2	Uncharacterized protein C1orf112	Cand.sub	Ubi
C1orf43	-0.589355	0.343553	2.57234	0.000191103	Q9BWL3	Protein C1orf43	Cand.sub	Ubi
C5orf22	0.428485	0.174216	2.26374	0.00400086	Q49AR2	UPF0489 protein C5orf22	Cand.sub	Ubi
C5orf34	-0.214934	0.201643	1.94799	0.00103488	Q96MH7	Uncharacterized protein C5orf34	Cand.sub	Ubi
CALCOCO2	0.580234	0.221983	1.57651	0.000491225	Q13137	Calcium-binding and coiled-coil domain-containing protein 2	Cand.sub	Ubi
CALU	0.711594	0.152001	1.9722	1.49693e-11	O43852	Calumenin	Cand.sub	Ubi
CARD10	-0.169203	0.359363	1.81167	0.000266784	Q9BWT7	Caspase recruitment domain-containing protein 10	Cand.sub	Ubi
CCDC22	0.998244	0.00815792	2.00656	5.79292e-15	O60826	Coiled-coil domain-containing protein 22	Cand.sub	Ubi
CCND2	0.107696	0.253121	4.85503	0.000116994	P30279	G1/S-specific cyclin-D2	Cand.sub	Ubi
CCNG1	0.946239	0.00145874	3.08762	9.33746e-10	P51959	Cyclin-G1	Cand.sub	Ubi
CDC23	-0.140613	0.241877	1.83457	2.09589e-09	Q9UJX2	Cell division cycle protein 23 homolog	Cand.sub	Ubi
CDC25B	0.412842	0.115294	2.48484	8.02583e-09	P30305	M-phase inducer phosphatase 2	Cand.sub	Ubi
CDC6	0.612477	0.141714	3.36486	9.63075e-12	Q99741	Cell division control protein 6 homolog	Cand.sub	Ubi
CDC7	-0.124067	0.252128	2.12396	2.13669e-14	O00311	Cell division cycle 7-related protein kinase	Cand.sub	Ubi
CDCA4	-0.382422	0.104254	3.79651	0.000154276	Q9BXL8	Cell division cycle-associated protein 4	Cand.sub	Ubi
CDK1	0.187822	0.0195616	1.81683	2.70332e-31	P06493	Cyclin-dependent kinase 1	Cand.sub	Ubi
CDK2	0.499959	0.325455	1.51561	3.79773e-05	P24941	Cyclin-dependent kinase 2	Cand.sub	Ubi
CDT1	1.27536	0.00777095	3.30988	1.11066e-15	Q9H211	DNA replication factor Cdt1	Cand.sub	Ubi
CEP164	1.03887	0.0196367	1.59219	0.000658826	Q9UPV0	Centrosomal protein of 164 kDa	Cand.sub	Ubi
CIB1	0.323466	0.088988	3.029	0.00508583	Q99828	Calcium and integrin-binding protein 1	Cand.sub	Ubi
COMMD2	0.844024	0.150502	1.85527	0.00039515	Q86X83	COMM domain-containing protein 2	Cand.sub	Ubi
COMMD3	0.500534	0.0244904	1.56074	4.82991e-05	Q9UBI1	COMM domain-containing protein 3	Cand.sub	Ubi
COMMD4	-0.124541	0.325811	2.61466	8.98967e-10	Q9H0A8	COMM domain-containing protein 4	Cand.sub	Ubi
COPS7A	0.247642	0.230428	2.83611	1.05905e-07	Q9UBW8	COP9 signalosome complex subunit 7a	Cand.sub	Ubi
CPLANE1	0.92001	0.0743139	2.12709	8.54037e-11	Q9H799	Ciliogenesis and planar polarity effector 1	Cand.sub	Ubi
CREB3L2	-0.131451	0.249976	2.6842	2.78466e-05	Q70SY1	Cyclic AMP-responsive element-binding protein 3-like protein 2	Cand.sub	Ubi
CTH	0.377096	0.128938	2.92006	4.34537e-06	P32929	Cystathionine gamma-lyase	Cand.sub	Ubi
CTNNB1	0.456387	0.0913481	1.78847	1.82919e-09	P35222	Catenin beta-1	Cand.sub	Ubi
CYCS	0.249618	0.151815	3.00328	9.00625e-09	P99999	Cytochrome c	Cand.sub	Ubi
DCAF15	-0.0087812	0.26229	1.53859	7.2256e-05	Q66K64	DDB1- and CUL4-associated factor 15	Cand.sub	Ubi
DCXR	-0.303083	0.314952	2.22224	1.41075e-05	Q7Z4W1	L-xylulose reductase	Cand.sub	Ubi
DEGS1	0.620481	0.241083	2.73879	1.81449e-07	O15121	Sphingolipid delta(4)-desaturase DES1	Cand.sub	Ubi
DERA	0.596527	0.199724	2.84842	0.0133526	Q9Y315	Deoxyribose-phosphate aldolase	Cand.sub	Ubi
DHFR	0.253113	0.36153	2.81078	3.36301e-18	P00374	Dihydrofolate reductase	Cand.sub	Ubi
DHPS	0.750222	0.154101	2.40929	0.000319408	P49366	Deoxyhypusine synthase	Cand.sub	Ubi
DHX32	0.688643	0.197075	2.5006	0.00865795	Q7L7V1	Putative pre-mRNA-splicing factor ATP-dependent RNA helicase DHX32	Cand.sub	Ubi
DNA2	-0.201551	0.327579	2.03097	6.37841e-14	P51530	DNA replication ATP-dependent helicase/nuclease DNA2	Cand.sub	Ubi
DNAAF5	0.527729	0.0919494	2.8801	1.13241e-19	Q86Y56	Dynein axonemal assembly factor 5	Cand.sub	Ubi
DNAH14	-0.201646	0.379286	2.49997	3.32159e-05	Q0VDD8	Dynein axonemal heavy chain 14	Cand.sub	Ubi
DNMT3B	-0.904773	0.188843	2.79083	1.52435e-06	Q9UBC3	DNA (cytosine-5)-methyltransferase 3B	Cand.sub	Ubi
DPH1	0.0364886	0.326449	2.59813	2.29983e-08	Q9BZG8	2-(3-amino-3-carboxypropyl)histidine synthase subunit 1	Cand.sub	Ubi
DUS3L	-0.212768	0.121778	1.68094	1.68678e-07	Q96G46	tRNA-dihydrouridine(47) synthase [NAD(P)(+)]-like	Cand.sub	Ubi
E2F7	-0.11919	0.143015	2.05344	1.86881e-05	Q96AV8	Transcription factor E2F7	Cand.sub	Ubi
ERGIC3	-0.264812	0.31111	5.90045	0.00026944	Q9Y282	Endoplasmic reticulum-Golgi intermediate compartment protein 3	Cand.sub	Ubi
ESPL1	-0.0369662	0.297295	1.78476	5.80358e-24	Q14674	Separin	Cand.sub	Ubi
FAM83D	-0.0775553	0.214234	2.08866	1.18388e-07	Q9H4H8	Protein FAM83D	Cand.sub	Ubi
FANCA	0.421343	0.248318	3.02214	4.60875e-07	O15360	Fanconi anemia group A protein	Cand.sub	Ubi
FANCD2	0.504606	0.0613863	2.83576	8.86279e-25	Q9BXW9	Fanconi anemia group D2 protein	Cand.sub	Ubi
FANCG	0.0467106	0.337415	2.26669	7.79919e-06	O15287	Fanconi anemia group G protein	Cand.sub	Ubi
FANCL	-0.488845	0.219896	4.3732	1.10854e-08	Q9NW38	E3 ubiquitin-protein ligase FANCL	Cand.sub	Ubi
FARSA	0.0204281	0.33308	1.91204	2.15209e-25	Q9Y285	Phenylalanine--tRNA ligase alpha subunit	Cand.sub	Ubi
FBXL3	-0.909035	0.345574	2.76958	0.00230062	Q9UKT7	F-box/LRR-repeat protein 3	Cand.sub	Ubi
FBXL6	0.11381	0.330591	2.40274	0.00223534	Q8N531	F-box/LRR-repeat protein 6	Cand.sub	Ubi
FBXO21	-0.512949	0.148329	2.55461	0.000822165	O94952	F-box only protein 21	Cand.sub	Ubi
FBXO3	1.47777	0.0138597	2.9834	0.000329322	Q9UK99	F-box only protein 3	Cand.sub	Ubi
FBXO7	-0.254609	0.357684	3.03053	6.15228e-08	Q9Y3I1	F-box only protein 7	Cand.sub	Ubi
FOXM1	1.01006	0.163428	3.27233	5.3169e-06	Q08050	Forkhead box protein M1	Cand.sub	Ubi
GCLM	1.17492	0.0700729	1.8141	0.00163978	P48507	Glutamate--cysteine ligase regulatory subunit	Cand.sub	Ubi
GINS1	0.00801353	0.132805	1.77314	0.00323851	Q14691	DNA replication complex GINS protein PSF1	Cand.sub	Ubi
GINS2	0.309669	0.1397	1.97824	0.000320723	Q9Y248	DNA replication complex GINS protein PSF2	Cand.sub	Ubi
GLUL	0.49257	0.0447542	2.40944	4.92816e-10	P15104	Glutamine synthetase	Cand.sub	Ubi
GNAS	-0.278932	0.164336	1.89303	1.36268e-18	P63092;Q5JWF2	Guanine nucleotide-binding protein G(s) subunit alpha isoforms short;Guanine nucleotide-binding protein G(s) subunit alpha isoforms XLas	Cand.sub	Ubi
GPANK1	0.226114	0.334438	3.9202	1.15714e-09	O95872	G patch domain and ankyrin repeat-containing protein 1	Cand.sub	Ubi
GPN3	0.203417	0.29036	1.93008	0.000100584	Q9UHW5	GPN-loop GTPase 3	Cand.sub	Ubi
GPS1	1.14822	0.00335063	4.64053	6.32825e-11	Q13098	COP9 signalosome complex subunit 1	Cand.sub	Ubi
HAUS5	0.409844	0.0128161	1.52856	1.4924e-18	O94927	HAUS augmin-like complex subunit 5	Cand.sub	Ubi
HECTD3	0.0969587	0.324382	2.25452	2.6919e-05	Q5T447	E3 ubiquitin-protein ligase HECTD3	Cand.sub	Ubi
HERC4	-0.39248	0.287692	1.65374	2.42362e-06	Q5GLZ8	Probable E3 ubiquitin-protein ligase HERC4	Cand.sub	Ubi
HIF1A	-0.335305	0.0453736	3.13938	1.66294e-11	Q16665	Hypoxia-inducible factor 1-alpha	Cand.sub	Ubi
HLA-C	0.400687	0.288772	2.82789	0.0025599	P10321	HLA class I histocompatibility antigen, C alpha chain	Cand.sub	Ubi
HLA-E	0.173609	0.378778	3.83834	2.47707e-06	P13747	HLA class I histocompatibility antigen, alpha chain E	Cand.sub	Ubi
HMGCR	0.457931	0.169549	3.31869	3.32738e-13	P04035	3-hydroxy-3-methylglutaryl-coenzyme A reductase	Cand.sub	Ubi
HMGXB3	0.168682	0.313904	1.61075	0.00104149	Q12766	HMG domain-containing protein 3	Cand.sub	Ubi
HPS5	1.15783	0.200717	1.94576	1.09569e-05	Q9UPZ3	Hermansky-Pudlak syndrome 5 protein	Cand.sub	Ubi
HPS6	0.335298	0.206652	3.56193	1.23068e-20	Q86YV9	Hermansky-Pudlak syndrome 6 protein	Cand.sub	Ubi
HSPB1	0.252777	0.277642	3.31976	0.000138106	P04792	Heat shock protein beta-1	Cand.sub	Ubi
IER2	-0.453774	0.229937	4.11581	4.54408e-07	Q9BTL4	Immediate early response gene 2 protein	Cand.sub	Ubi
IFT140	0.360709	0.37884	1.68316	0.00127954	Q96RY7	Intraflagellar transport protein 140 homolog	Cand.sub	Ubi
ILK	0.818643	0.300374	2.83521	0.000368484	Q13418	Integrin-linked protein kinase	Cand.sub	Ubi
INTS3	0.257368	0.0893937	1.87824	1.14635e-06	Q68E01	Integrator complex subunit 3	Cand.sub	Ubi
INTS7	0.477635	0.272836	1.70457	1.68805e-10	Q9NVH2	Integrator complex subunit 7	Cand.sub	Ubi
INTS8	0.64268	0.22746	1.85983	0.00259139	Q75QN2	Integrator complex subunit 8	Cand.sub	Ubi
IPO4	0.338657	0.294828	2.2994	1.93312e-11	Q8TEX9	Importin-4	Cand.sub	Ubi
IREB2	0.503794	0.159613	2.94379	9.0775e-15	P48200	Iron-responsive element-binding protein 2	Cand.sub	Ubi
ITGB3BP	0.911124	0.304177	2.41095	0.0456	Q13352	Centromere protein R	Cand.sub	Ubi
KAT2A	0.904311	0.157103	2.34313	0.0317132	Q92830	Histone acetyltransferase KAT2A	Cand.sub	Ubi
KDM4A	-0.122077	0.284308	1.86023	1.10505e-06	O75164	Lysine-specific demethylase 4A	Cand.sub	Ubi
KDM5B	0.0140658	0.324843	3.27446	2.2611e-15	Q9UGL1	Lysine-specific demethylase 5B	Cand.sub	Ubi
KDM5C	-0.253691	0.253326	1.61187	3.66604e-15	P41229	Lysine-specific demethylase 5C	Cand.sub	Ubi
KLHL11	-0.196228	0.236748	2.4548	4.30648e-08	Q9NVR0	Kelch-like protein 11	Cand.sub	Ubi
KLHL23	-0.517456	0.00558606	2.7985	2.96218e-06	Q8NBE8	Kelch-like protein 23	Cand.sub	Ubi
LIN9	1.00892	0.0125632	2.23606	3.06011e-10	Q5TKA1	Protein lin-9 homolog	Cand.sub	Ubi
LRR1	-0.979938	0.0978882	2.62824	0.000259415	Q96L50	Leucine-rich repeat protein 1	Cand.sub	Ubi
LRRC41	0.546965	0.304262	1.83416	2.05483e-07	Q15345	Leucine-rich repeat-containing protein 41	Cand.sub	Ubi
LSS	-0.140433	0.103317	2.21565	1.25078e-08	P48449	Lanosterol synthase	Cand.sub	Ubi
MAD2L1BP	0.580394	0.163722	3.80296	4.88665e-06	Q15013	MAD2L1-binding protein	Cand.sub	Ubi
MAGED1	0.425312	0.0747897	3.03569	2.37435e-16	Q9Y5V3	Melanoma-associated antigen D1	Cand.sub	Ubi
MAGED2	0.669902	0.00166765	1.63692	7.48666e-16	Q9UNF1	Melanoma-associated antigen D2	Cand.sub	Ubi
MAGED4	-0.36117	0.138275	4.09736	7.39234e-12	Q96JG8	Melanoma-associated antigen D4	Cand.sub	Ubi
MAGEF1	0.928717	0.0579968	4.48639	2.59511e-14	Q9HAY2	Melanoma-associated antigen F1	Cand.sub	Ubi
MAPK6	1.18574	0.00188672	2.54699	9.85133e-10	Q16659	Mitogen-activated protein kinase 6	Cand.sub	Ubi
MDH1	0.233225	0.337262	1.88658	0.0331689	P40925	Malate dehydrogenase, cytoplasmic	Cand.sub	Ubi
MED24	0.460979	0.174457	2.58297	2.35984e-13	O75448	Mediator of RNA polymerase II transcription subunit 24	Cand.sub	Ubi
MED29	0.687978	0.00892808	1.7849	0.000501375	Q9NX70	Mediator of RNA polymerase II transcription subunit 29	Cand.sub	Ubi
MED6	1.2439	0.0134094	3.47627	1.47642e-05	O75586	Mediator of RNA polymerase II transcription subunit 6	Cand.sub	Ubi
METTL3	0.693918	0.279994	2.64141	4.58402e-21	Q86U44	N6-adenosine-methyltransferase catalytic subunit	Cand.sub	Ubi
MFN1	0.0435518	0.248982	1.78178	2.18964e-09	Q8IWA4	Mitofusin-1	Cand.sub	Ubi
MKS1	0.389596	0.108928	1.99438	5.8399e-11	Q9NXB0	Meckel syndrome type 1 protein	Cand.sub	Ubi
MOAP1	0.766138	0.112581	3.93021	1.92262e-05	Q96BY2	Modulator of apoptosis 1	Cand.sub	Ubi
MORC4	0.452866	0.351784	2.47814	6.7057e-09	Q8TE76	MORC family CW-type zinc finger protein 4	Cand.sub	Ubi
MPI	0.540608	0.137474	1.90522	1.03112e-06	P34949	Mannose-6-phosphate isomerase	Cand.sub	Ubi
MTFR2	0.361044	0.212379	3.94299	3.11411e-08	Q6P444	Mitochondrial fission regulator 2	Cand.sub	Ubi
MTOR	0.259001	0.322194	1.77521	9.1327e-10	P42345	Serine/threonine-protein kinase mTOR	Cand.sub	Ubi
MYC	-0.795877	0.264257	2.99257	0.000124664	P01106	Myc proto-oncogene protein	Cand.sub	Ubi
MYO19	-0.127408	0.361262	1.87836	7.38993e-05	Q96H55	Unconventional myosin-XIX	Cand.sub	Ubi
N4BP2L2	0.327443	0.264189	2.90055	0.00017891	Q92802	NEDD4-binding protein 2-like 2	Cand.sub	Ubi
NCAPD2	-0.0861569	0.374526	1.82441	1.36051e-38	Q15021	Condensin complex subunit 1	Cand.sub	Ubi
NCAPD3	0.541308	0.303482	2.30052	9.75397e-10	P42695	Condensin-2 complex subunit D3	Cand.sub	Ubi
NCAPG2	0.11236	0.24099	1.9462	4.30607e-12	Q86XI2	Condensin-2 complex subunit G2	Cand.sub	Ubi
NDUFB10	-0.250085	0.0721694	1.59577	2.34829e-09	O96000	NADH dehydrogenase [ubiquinone] 1 beta subcomplex subunit 10	Cand.sub	Ubi
NEIL3	0.395746	0.0125806	3.22587	5.71906e-17	Q8TAT5	Endonuclease 8-like 3	Cand.sub	Ubi
NEK2	0.322515	0.124984	2.80903	4.04421e-07	P51955	Serine/threonine-protein kinase Nek2	Cand.sub	Ubi
NELFCD	-0.995835	0.320973	1.6621	3.42587e-07	Q8IXH7	Negative elongation factor C/D	Cand.sub	Ubi
NET1	0.433388	0.22436	2.96987	9.17202e-09	Q7Z628	Neuroepithelial cell-transforming gene 1 protein	Cand.sub	Ubi
NFE2L1	0.321171	0.0411354	3.64805	7.60951e-13	Q14494	Endoplasmic reticulum membrane sensor NFE2L1	Cand.sub	Ubi
NOC4L	-0.229166	0.0486132	2.16336	1.4523e-23	Q9BVI4	Nucleolar complex protein 4 homolog	Cand.sub	Ubi
NOM1	0.19525	0.0821696	1.65088	0.00632229	Q5C9Z4	Nucleolar MIF4G domain-containing protein 1	Cand.sub	Ubi
NPRL3	-0.798208	0.351951	2.93327	0.000654715	Q12980	GATOR complex protein NPRL3	Cand.sub	Ubi
NSUN5	0.22342	0.20111	2.86025	7.38819e-07	Q96P11	28S rRNA (cytosine-C(5))-methyltransferase	Cand.sub	Ubi
OPA1	1.44126	0.180494	2.6201	2.08446e-05	O60313	Dynamin-like 120 kDa protein, mitochondrial	Cand.sub	Ubi
OS9	-0.0899231	0.376563	2.74945	2.8968e-11	Q13438	Protein OS-9	Cand.sub	Ubi
PARPBP	-0.133256	0.191268	2.28344	0.00028333	Q9NWS1	PCNA-interacting partner	Cand.sub	Ubi
PIAS1	-0.0203868	0.127826	2.37065	8.36842e-08	O75925	E3 SUMO-protein ligase PIAS1	Cand.sub	Ubi
PIAS3	-0.681376	0.132337	3.78429	0.000838904	Q9Y6X2	E3 SUMO-protein ligase PIAS3	Cand.sub	Ubi
PIM3	-0.38164	0.214518	3.75507	0.00376384	Q86V86	Serine/threonine-protein kinase pim-3	Cand.sub	Ubi
PINK1	-0.107038	0.376238	3.97987	6.64238e-10	Q9BXM7	Serine/threonine-protein kinase PINK1, mitochondrial	Cand.sub	Ubi
PKMYT1	0.692547	0.358592	2.59899	0.00535259	Q99640	Membrane-associated tyrosine- and threonine-specific cdc2-inhibitory kinase	Cand.sub	Ubi
PMPCA	0.323587	0.131595	2.49904	8.24402e-12	Q10713	Mitochondrial-processing peptidase subunit alpha	Cand.sub	Ubi
PNMA1	0.542862	0.347761	3.74032	1.88966e-05	Q8ND90	Paraneoplastic antigen Ma1	Cand.sub	Ubi
PNPLA2	-0.404296	0.0953232	3.59883	1.44114e-14	Q96AD5	Patatin-like phospholipase domain-containing protein 2	Cand.sub	Ubi
POLD1	-0.0407672	0.15284	1.73817	4.80631e-14	P28340	DNA polymerase delta catalytic subunit	Cand.sub	Ubi
POLE2	0.0767505	0.267294	1.54028	0.0297229	P56282	DNA polymerase epsilon subunit 2	Cand.sub	Ubi
POLQ	0.270024	0.272587	1.53085	0.00010489	O75417	DNA polymerase theta	Cand.sub	Ubi
POLR2E	0.703092	0.290335	1.95824	7.23756e-12	P19388	DNA-directed RNA polymerases I, II, and III subunit RPABC1	Cand.sub	Ubi
POLR2G	-0.787907	0.0735537	2.92763	2.26744e-06	P62487	DNA-directed RNA polymerase II subunit RPB7	Cand.sub	Ubi
POMP	-0.427836	0.318212	2.29222	3.68607e-12	Q9Y244	Proteasome maturation protein	Cand.sub	Ubi
PPP2R1B	0.326922	0.319663	1.76291	8.13936e-06	P30154	Serine/threonine-protein phosphatase 2A 65 kDa regulatory subunit A beta isoform	Cand.sub	Ubi
PPP4C	0.185446	0.212932	1.51153	2.35171e-08	P60510	Serine/threonine-protein phosphatase 4 catalytic subunit	Cand.sub	Ubi
PPRC1	-0.174044	0.365446	2.29343	1.22789e-12	Q5VV67	Peroxisome proliferator-activated receptor gamma coactivator-related protein 1	Cand.sub	Ubi
PRAME	-0.0814622	0.191779	3.27178	0.000854318	P78395	Melanoma antigen preferentially expressed in tumors	Cand.sub	Ubi
PRKAG1	0.243789	0.341009	1.51449	0.00178939	P54619	5'-AMP-activated protein kinase subunit gamma-1	Cand.sub	Ubi
PSMA1	1.18466	1.44287e-06	2.41869	1.11108e-25	P25786	Proteasome subunit alpha type-1	Cand.sub	Ubi
PSMA3	0.362696	0.0365596	1.85405	1.0952e-12	P25788	Proteasome subunit alpha type-3	Cand.sub	Ubi
PSMA4	0.412904	0.299728	1.74291	2.38746e-15	P25789	Proteasome subunit alpha type-4	Cand.sub	Ubi
PSMA5	1.27696	7.34031e-06	3.55534	6.61592e-19	P28066	Proteasome subunit alpha type-5	Cand.sub	Ubi
PSMC2	0.984804	8.50361e-18	1.70018	5.76761e-34	P35998	26S proteasome regulatory subunit 7	Cand.sub	Ubi
PSMC6	1.23388	1.47324e-05	1.57571	1.62644e-14	P62333	26S proteasome regulatory subunit 10B	Cand.sub	Ubi
PTER	0.676606	0.206149	2.5128	0.00145848	Q96BW5	Phosphotriesterase-related protein	Cand.sub	Ubi
PTOV1	0.0898772	0.187627	3.5799	8.13874e-18	Q86YD1	Prostate tumor-overexpressed gene 1 protein	Cand.sub	Ubi
PTPA	0.402882	0.315498	2.15392	0.000380361	Q15257	Serine/threonine-protein phosphatase 2A activator	Cand.sub	Ubi
PUS7L	0.96773	0.112054	1.88151	4.39677e-05	Q9H0K6	Pseudouridylate synthase 7 homolog-like protein	Cand.sub	Ubi
QTRT2	-0.567574	0.043445	2.06766	7.01964e-05	Q9H974	Queuine tRNA-ribosyltransferase accessory subunit 2	Cand.sub	Ubi
RAD51C	-0.82862	0.180785	1.71176	0.00126573	O43502	DNA repair protein RAD51 homolog 3	Cand.sub	Ubi
RAD54L2	0.539339	0.0259825	2.36978	3.69127e-13	Q9Y4B4	Helicase ARIP4	Cand.sub	Ubi
RADX	0.412581	0.216534	1.86343	9.47059e-11	Q6NSI4	RPA-related protein RADX	Cand.sub	Ubi
RBBP8	-0.623643	0.33176	2.19313	0.00518718	Q99708	DNA endonuclease RBBP8	Cand.sub	Ubi
RESF1	0.293836	0.267239	1.52865	4.85939e-07	Q9HCM1	Retroelement silencing factor 1	Cand.sub	Ubi
REXO5	-0.0877472	0.35759	2.26533	9.19498e-06	Q96IC2	RNA exonuclease 5	Cand.sub	Ubi
RFC3	-0.352488	0.094989	2.14166	4.51654e-14	P40938	Replication factor C subunit 3	Cand.sub	Ubi
RLIM	1.10634	0.070886	2.82318	8.19047e-07	Q9NVW2	E3 ubiquitin-protein ligase RLIM	Cand.sub	Ubi
RNASEH2A	-0.438205	0.221268	1.76536	7.14672e-11	O75792	Ribonuclease H2 subunit A	Cand.sub	Ubi
RNF8	1.02574	0.210438	3.60745	1.42925e-06	O76064	E3 ubiquitin-protein ligase RNF8	Cand.sub	Ubi
RRN3	0.284907	0.23961	2.76455	2.49564e-07	Q9NYV6	RNA polymerase I-specific transcription initiation factor RRN3	Cand.sub	Ubi
SALL2	0.976278	1.52282e-05	2.05513	1.48488e-14	Q9Y467	Sal-like protein 2	Cand.sub	Ubi
SDF4	0.53067	0.163428	1.59803	0.00187004	Q9BRK5	45 kDa calcium-binding protein	Cand.sub	Ubi
SEC11C	-0.0197894	0.31459	1.90413	6.84002e-06	Q9BY50	Signal peptidase complex catalytic subunit SEC11C	Cand.sub	Ubi
SH3GLB1	1.00261	0.00806626	1.82023	8.99086e-06	Q9Y371	Endophilin-B1	Cand.sub	Ubi
SHMT1	-0.179706	0.159301	2.55143	1.76123e-06	P34896	Serine hydroxymethyltransferase, cytosolic	Cand.sub	Ubi
SIK2	1.30388	0.101575	2.65741	0.000144516	Q9H0K1	Serine/threonine-protein kinase SIK2	Cand.sub	Ubi
SIMC1	0.106095	0.0225415	1.89518	1.8435e-10	Q8NDZ2	SUMO-interacting motif-containing protein 1	Cand.sub	Ubi
SKP2	-0.00180179	0.236321	1.93136	1.96567e-10	Q13309	S-phase kinase-associated protein 2	Cand.sub	Ubi
SNUPN	1.08205	0.0240664	1.69547	0.00194727	O95149	Snurportin-1	Cand.sub	Ubi
SNX14	0.463096	0.290022	2.53165	0.000163682	Q9Y5W7	Sorting nexin-14	Cand.sub	Ubi
SPC24	1.0453	0.0837967	1.51144	0.00520301	Q8NBT2	Kinetochore protein Spc24	Cand.sub	Ubi
SPRTN	-0.172011	0.240845	2.68962	6.38946e-09	Q9H040	DNA-dependent metalloprotease SPRTN	Cand.sub	Ubi
SQLE	1.41201	0.146326	2.46549	0.000109525	Q14534	Squalene monooxygenase	Cand.sub	Ubi
STAT2	0.986901	0.0773749	2.33311	1.33506e-05	P52630	Signal transducer and activator of transcription 2	Cand.sub	Ubi
SUMO1	0.0429596	0.186231	1.68803	0.00109334	P63165	Small ubiquitin-related modifier 1	Cand.sub	Ubi
SUMO2	-0.52616	0.124295	4.41725	1.52358e-09	P61956	Small ubiquitin-related modifier 2	Cand.sub	Ubi
SUN2	0.191453	0.0891873	1.572	0.000102951	Q9UH99	SUN domain-containing protein 2	Cand.sub	Ubi
TAP2	0.555757	0.0845631	1.84213	0.000336481	Q03519	Antigen peptide transporter 2	Cand.sub	Ubi
TBCD	-0.0967342	0.0918092	2.00758	9.61309e-09	Q9BTW9	Tubulin-specific chaperone D	Cand.sub	Ubi
TELO2	-0.0303675	0.369929	4.55842	9.42075e-40	Q9Y4R8	Telomere length regulation protein TEL2 homolog	Cand.sub	Ubi
TICRR	0.867632	0.338284	2.06561	2.08182e-05	Q7Z2Z1	Treslin	Cand.sub	Ubi
TIGD5	-0.0604171	0.371731	1.91594	0.000629196	Q53EQ6	Tigger transposable element-derived protein 5	Cand.sub	Ubi
TMBIM6	-0.657574	0.29023	3.26443	3.65974e-06	P55061	Bax inhibitor 1	Cand.sub	Ubi
TOPORS	-0.511486	0.077109	1.77508	5.92255e-06	Q9NS56	E3 ubiquitin-protein ligase Topors	Cand.sub	Ubi
TPGS2	0.293981	0.204186	2.17075	1.9449e-05	Q68CL5	Tubulin polyglutamylase complex subunit 2	Cand.sub	Ubi
TRABD	0.062064	0.354754	2.25923	8.57991e-06	Q9H4I3	TraB domain-containing protein	Cand.sub	Ubi
TRAPPC1	-1.46998	0.112181	2.83731	9.20822e-07	Q9Y5R8	Trafficking protein particle complex subunit 1	Cand.sub	Ubi
TRAPPC4	0.371937	0.197014	1.88692	2.87468e-07	Q9Y296	Trafficking protein particle complex subunit 4	Cand.sub	Ubi
TRIM32	-0.0117918	0.34405	2.58262	4.12369e-09	Q13049	E3 ubiquitin-protein ligase TRIM32	Cand.sub	Ubi
TRIM35	-1.06927	0.0132201	3.71225	2.64158e-05	Q9UPQ4	E3 ubiquitin-protein ligase TRIM35	Cand.sub	Ubi
TRIM37	1.06585	0.201734	2.80405	4.66489e-06	O94972	E3 ubiquitin-protein ligase TRIM37	Cand.sub	Ubi
TRO	0.158457	0.160187	1.87353	6.11861e-06	Q12816	Trophinin	Cand.sub	Ubi
TRPC4AP	0.32262	0.22814	2.69028	0.00102577	Q8TEL6	Short transient receptor potential channel 4-associated protein	Cand.sub	Ubi
TTC21B	-0.0402314	0.296864	2.78994	2.17536e-08	Q7Z4L5	Tetratricopeptide repeat protein 21B	Cand.sub	Ubi
TTC26	0.312704	0.221569	2.03236	0.000669055	A0AVF1	Intraflagellar transport protein 56	Cand.sub	Ubi
TTC27	0.171238	0.160025	1.78711	2.39427e-08	Q6P3X3	Tetratricopeptide repeat protein 27	Cand.sub	Ubi
TTC3	0.0377381	0.258227	2.66072	2.54948e-18	P53804	E3 ubiquitin-protein ligase TTC3	Cand.sub	Ubi
TTC38	-0.437781	0.119277	2.99581	8.82728e-05	Q5R3I4	Tetratricopeptide repeat protein 38	Cand.sub	Ubi
TTC8	-0.309046	0.164888	1.51453	0.00204871	Q8TAM2	Tetratricopeptide repeat protein 8	Cand.sub	Ubi
TTI2	0.250154	0.162802	2.40099	4.63005e-06	Q6NXR4	TELO2-interacting protein 2	Cand.sub	Ubi
TUBGCP5	-0.00823479	0.216053	1.67488	0.00042616	Q96RT8	Gamma-tubulin complex component 5	Cand.sub	Ubi
UBAC2	-0.203849	0.218671	2.76293	3.70842e-06	Q8NBM4	Ubiquitin-associated domain-containing protein 2	Cand.sub	Ubi
UBE4B	0.8127	0.0667099	1.54314	0.00578253	O95155	Ubiquitin conjugation factor E4 B	Cand.sub	Ubi
UBL7	0.240099	0.335707	3.078	6.68448e-15	Q96S82	Ubiquitin-like protein 7	Cand.sub	Ubi
UBN2	0.497394	0.0215547	1.80577	7.37675e-06	Q6ZU65	Ubinuclein-2	Cand.sub	Ubi
UBXN6	0.430822	0.164783	2.12153	2.56901e-06	Q9BZV1	UBX domain-containing protein 6	Cand.sub	Ubi
UCKL1	0.377079	0.211684	2.03414	0.000169312	Q9NWZ5	Uridine-cytidine kinase-like 1	Cand.sub	Ubi
URB1	-0.703704	0.0224661	1.55512	1.03627e-16	O60287	Nucleolar pre-ribosomal-associated protein 1	Cand.sub	Ubi
URB2	-0.532762	0.00147363	2.64379	1.81153e-11	Q14146	Unhealthy ribosome biogenesis protein 2 homolog	Cand.sub	Ubi
UTP6	-0.145107	0.145899	1.53346	8.28897e-12	Q9NYH9	U3 small nucleolar RNA-associated protein 6 homolog	Cand.sub	Ubi
UXT	0.345398	0.0938103	2.07648	1.1245e-05	Q9UBK9	Protein UXT	Cand.sub	Ubi
WDR35	0.245308	0.130643	2.84973	3.24866e-16	Q9P2L0	WD repeat-containing protein 35	Cand.sub	Ubi
XBP1	-0.250066	0.265607	3.49537	6.03452e-10	P17861	X-box-binding protein 1	Cand.sub	Ubi
ZER1	-0.338268	0.345364	1.6615	8.96373e-08	Q7Z7L7	Protein zer-1 homolog	Cand.sub	Ubi
ZNF131	0.214982	0.149384	1.80518	8.01695e-05	P52739	Zinc finger protein 131	Cand.sub	Ubi
ZNF195	0.453084	0.0723029	2.49776	7.87207e-09	O14628	Zinc finger protein 195	Cand.sub	Ubi
ZSWIM8	0.424505	0.00578534	1.7649	6.29034e-09	A7E2V4	Zinc finger SWIM domain-containing protein 8	Cand.sub	Ubi
ADRM1	0.474672	0.0243473	0.883058	4.06226e-05	Q16186	Proteasomal ubiquitin receptor ADRM1	19S_Proteasome_subunit	NA
PSMC1	1.2639	4.11754e-18	1.49502	3.33112e-23	P62191	26S proteasome regulatory subunit 4	19S_Proteasome_subunit	NA
PSMC3	1.20734	3.65275e-21	1.32254	1.84557e-22	P17980	26S proteasome regulatory subunit 6A	19S_Proteasome_subunit	NA
PSMC4	1.56509	3.82648e-45	1.63804	4.87896e-49	P43686	26S proteasome regulatory subunit 6B	19S_Proteasome_subunit	NA
PSMC5	1.11222	3.60787e-25	1.00261	7.33087e-26	P62195	26S proteasome regulatory subunit 8	19S_Proteasome_subunit	NA
PSMC5	1.11222	3.60787e-25	1.00261	7.33087e-26	P62195	26S proteasome regulatory subunit 8	19S_Proteasome_subunit	NA
PSMD1	1.30847	4.09566e-25	0.958591	1.42242e-25	Q99460	26S proteasome non-ATPase regulatory subunit 1	19S_Proteasome_subunit	NA
PSMD11	3.40808	1.1114e-61	2.93114	8.87647e-57	O00231	26S proteasome non-ATPase regulatory subunit 11	19S_Proteasome_subunit	NA
PSMD12	1.19217	2.13624e-15	1.15251	1.78308e-15	O00232	26S proteasome non-ATPase regulatory subunit 12	19S_Proteasome_subunit	NA
PSMD13	2.60088	4.55674e-31	1.81658	3.94044e-17	Q9UNM6	26S proteasome non-ATPase regulatory subunit 13	19S_Proteasome_subunit	NA
PSMD14	2.30654	3.40982e-12	1.8348	2.72138e-11	O00487	26S proteasome non-ATPase regulatory subunit 14	19S_Proteasome_subunit	NA
PSMD2	1.99631	5.5866e-57	1.84323	2.04297e-52	Q13200	26S proteasome non-ATPase regulatory subunit 2	19S_Proteasome_subunit	NA
PSMD3	7.3803	7.56912e-136	6.99835	1.72364e-138	O43242	26S proteasome non-ATPase regulatory subunit 3	19S_Proteasome_subunit	NA
PSMD4	1.17375	0.0020012	1.29442	0.0229218	P55036	26S proteasome non-ATPase regulatory subunit 4	19S_Proteasome_subunit	NA
PSMD6	4.02172	5.16259e-44	3.24199	2.05437e-40	Q15008	26S proteasome non-ATPase regulatory subunit 6	19S_Proteasome_subunit	NA
PSMD7	2.43939	1.32664e-05	2.16027	7.27591e-08	P51665	26S proteasome non-ATPase regulatory subunit 7	19S_Proteasome_subunit	NA
PSMD8	4.06173	3.97328e-23	4.5358	1.36771e-30	P48556	26S proteasome non-ATPase regulatory subunit 8	19S_Proteasome_subunit	NA
PSMD9	0.883558	0.0197876	0.379457	0.0539599	O00233	26S proteasome non-ATPase regulatory subunit 9	19S_Proteasome_subunit	NA
PSMA2	1.508	9.36006e-08	4.53123	4.65375e-22	P25787	Proteasome subunit alpha type-2	20S_Proteasome_subunit	NA
PSMA6	1.8788	5.42996e-07	3.70134	1.99971e-25	P60900	Proteasome subunit alpha type-6	20S_Proteasome_subunit	NA
PSMA7	1.74804	0.0048544	3.50063	1.08269e-11	O14818	Proteasome subunit alpha type-7	20S_Proteasome_subunit	NA
PSMB1	2.79305	3.29029e-07	5.14016	2.56545e-22	P20618	Proteasome subunit beta type-1	20S_Proteasome_subunit	NA
PSMB2	1.91317	4.50432e-07	4.13724	3.79095e-18	P49721	Proteasome subunit beta type-2	20S_Proteasome_subunit	NA
PSMB3	1.88897	8.86874e-07	4.77178	7.94541e-25	P49720	Proteasome subunit beta type-3	20S_Proteasome_subunit	NA
PSMB5	2.13293	3.79389e-06	4.73955	6.29384e-27	P28074	Proteasome subunit beta type-5	20S_Proteasome_subunit	NA
PSMB6	2.50046	0.00148944	5.26517	2.51836e-06	P28072	Proteasome subunit beta type-6	20S_Proteasome_subunit	NA
ACADVL	1.08136	0.148758	1.87236	0.0153237	P49748	Very long-chain specific acyl-CoA dehydrogenase, mitochondrial	Cand.sub	NA
AKIRIN1	1.33382	0.322221	3.38939	0.000236031	Q9H9L7	Akirin-1	Cand.sub	NA
AKR7A2	0.0106451	0.367626	1.68107	0.00027964	O43488	Aflatoxin B1 aldehyde reductase member 2	Cand.sub	NA
ALDH16A1	0.121069	0.184302	2.13982	0.000231448	Q8IZ83	Aldehyde dehydrogenase family 16 member A1	Cand.sub	NA
AP3M2	0.0804248	0.341342	2.68957	5.93474e-05	P53677	AP-3 complex subunit mu-2	Cand.sub	NA
AP5B1	0.182219	0.215752	2.15243	0.00308049	Q2VPB7	AP-5 complex subunit beta-1	Cand.sub	NA
ARL16	0.478243	0.0236197	2.10057	0.00363512	Q0P5N6	ADP-ribosylation factor-like protein 16	Cand.sub	NA
ARMC5	0.49467	0.0543104	1.9533	3.17649e-06	Q96C12	Armadillo repeat-containing protein 5	Cand.sub	NA
ARMC7	-0.50244	0.17312	5.58311	0.0101863	Q9H6L4	Armadillo repeat-containing protein 7	Cand.sub	NA
ARMC9	0.0243634	0.362115	1.96627	0.000216239	Q7Z3E5	LisH domain-containing protein ARMC9	Cand.sub	NA
ASB6	0.323591	0.207384	1.80474	7.78665e-09	Q9NWX5	Ankyrin repeat and SOCS box protein 6	Cand.sub	NA
ATP6AP1	0.0454221	0.322697	3.02934	1.15102e-08	Q15904	V-type proton ATPase subunit S1	Cand.sub	NA
ATP6V1F	0.268907	0.0401713	2.06902	0.000115829	Q16864	V-type proton ATPase subunit F	Cand.sub	NA
BAG6	0.459072	0.160406	3.96328	1.38957e-58	P46379	Large proline-rich protein BAG6	Cand.sub	NA
BMP7	0.1007	0.176728	1.85731	0.00103926	P18075	Bone morphogenetic protein 7	Cand.sub	NA
BRF1	0.0142321	0.360348	1.79019	0.00315417	Q92994	Transcription factor IIIB 90 kDa subunit	Cand.sub	NA
BRMS1	-0.245161	0.198612	1.65819	0.00739896	Q9HCU9	Breast cancer metastasis-suppressor 1	Cand.sub	NA
C19orf44	0.854976	0.197148	1.53845	0.0102084	Q9H6X5	Uncharacterized protein C19orf44	Cand.sub	NA
CAND2	0.275304	0.175097	2.78042	6.12695e-05	O75155	Cullin-associated NEDD8-dissociated protein 2	Cand.sub	NA
CAPNS1	0.125422	0.370607	1.9996	0.000118109	P04632	Calpain small subunit 1	Cand.sub	NA
CCDC8	1.29468	0.000103501	1.9618	5.00046e-08	Q9H0W5	Coiled-coil domain-containing protein 8	Cand.sub	NA
CDCA7	0.223177	0.371941	1.57567	0.000443018	Q9BWT1	Cell division cycle-associated protein 7	Cand.sub	NA
CEP68	1.11523	0.0138604	1.91543	5.26781e-08	Q76N32	Centrosomal protein of 68 kDa	Cand.sub	NA
COG2	0.529934	0.0150441	2.4288	1.09914e-28	Q14746	Conserved oligomeric Golgi complex subunit 2	Cand.sub	NA
COG8	-0.0226661	0.195	2.38785	9.11494e-08	Q96MW5	Conserved oligomeric Golgi complex subunit 8	Cand.sub	NA
CRYZL1	1.08427	0.307652	2.64559	0.000117527	O95825	Quinone oxidoreductase-like protein 1	Cand.sub	NA
DDX11	-0.168021	0.0978909	2.79584	0.000198512	Q96FC9	ATP-dependent DNA helicase DDX11	Cand.sub	NA
DIP2A	0.108849	0.240337	2.9634	9.52233e-08	Q14689	Disco-interacting protein 2 homolog A	Cand.sub	NA
DIS3L	0.801922	0.101946	1.66648	1.10439e-06	Q8TF46	DIS3-like exonuclease 1	Cand.sub	NA
DPH2	-0.00846159	0.15218	2.55232	1.52469e-05	Q9BQC3	2-(3-amino-3-carboxypropyl)histidine synthase subunit 2	Cand.sub	NA
DYNC2H1	0.173831	0.362757	1.74413	1.28137e-10	Q8NCM8	Cytoplasmic dynein 2 heavy chain 1	Cand.sub	NA
DYNC2I2	0.507221	0.206384	1.52669	0.00270217	Q96EX3	Cytoplasmic dynein 2 intermediate chain 2	Cand.sub	NA
DYRK1B	0.121238	0.341928	3.38292	0.000180406	Q9Y463	Dual specificity tyrosine-phosphorylation-regulated kinase 1B	Cand.sub	NA
EID2	-0.3739	0.342058	4.40099	4.18051e-15	Q8N6I1	EP300-interacting inhibitor of differentiation 2	Cand.sub	NA
ELL3	0.42359	0.0488686	4.57674	6.35152e-06	Q9HB65	RNA polymerase II elongation factor ELL3	Cand.sub	NA
EMC4	0.927303	0.0630672	1.98959	0.0042396	Q5J8M3	ER membrane protein complex subunit 4	Cand.sub	NA
ENDOG	0.202599	0.385696	5.26305	2.27744e-09	Q14249	Endonuclease G, mitochondrial	Cand.sub	NA
ETV3	-0.285185	0.360986	1.8915	0.000397277	P41162	ETS translocation variant 3	Cand.sub	NA
EXO1	0.188743	0.312616	1.93215	3.99684e-09	Q9UQ84	Exonuclease 1	Cand.sub	NA
EXOC6B	0.634419	0.229569	2.18281	0.000873038	Q9Y2D4	Exocyst complex component 6B	Cand.sub	NA
EXOC8	-0.0615853	0.230578	2.12917	2.87313e-08	Q8IYI6	Exocyst complex component 8	Cand.sub	NA
F8A1	-0.897629	0.0758234	1.75416	0.000436234	P23610	40-kDa huntingtin-associated protein	Cand.sub	NA
FAM199X	0.304948	0.0789097	2.85005	1.46908e-06	Q6PEV8	Protein FAM199X	Cand.sub	NA
FAM216A	-0.0961325	0.241212	2.8765	1.75745e-05	Q8WUB2	Protein FAM216A	Cand.sub	NA
FBRSL1	0.0682375	0.0989703	1.88095	5.52748e-09	Q9HCM7	Fibrosin-1-like protein	Cand.sub	NA
FLT4	-1.22418	0.156218	1.72066	0.000271528	P35916	Vascular endothelial growth factor receptor 3	Cand.sub	NA
GCC2	0.737562	0.00715519	1.57904	0.00213068	Q8IWJ2	GRIP and coiled-coil domain-containing protein 2	Cand.sub	NA
GPN2	-0.27395	0.366237	2.21786	4.09699e-05	Q9H9Y4	GPN-loop GTPase 2	Cand.sub	NA
HAX1	0.904477	0.0344671	2.83899	6.3877e-06	O00165	HCLS1-associated protein X-1	Cand.sub	NA
HGH1	0.186335	0.346033	1.58272	0.00146221	Q9BTY7	Protein HGH1 homolog	Cand.sub	NA
HOXD13	0.632589	0.371505	2.37294	0.00071729	P35453	Homeobox protein Hox-D13	Cand.sub	NA
HROB	0.204334	0.171986	3.35179	4.08134e-08	Q8N3J3	Homologous recombination OB-fold protein	Cand.sub	NA
HYI	0.492809	0.018433	3.05971	1.39373e-05	Q5T013	Putative hydroxypyruvate isomerase	Cand.sub	NA
IER5	0.0824288	0.250163	3.44115	0.00125145	Q5VY09	Immediate early response gene 5 protein	Cand.sub	NA
IFFO1	1.12098	0.0512381	3.10526	8.78329e-08	Q0D2I5	Non-homologous end joining factor IFFO1	Cand.sub	NA
IFFO2	0.504829	0.106471	1.89658	0.00213109	Q5TF58	Intermediate filament family orphan 2	Cand.sub	NA
IFT57	0.240425	0.328186	1.73153	0.00016883	Q9NWB7	Intraflagellar transport protein 57 homolog	Cand.sub	NA
IMP3	-1.12194	0.0326493	1.89882	1.86909e-12	Q9NV31	U3 small nucleolar ribonucleoprotein protein IMP3	Cand.sub	NA
INTS2	0.24273	0.179309	1.9645	0.0342374	Q9H0H0	Integrator complex subunit 2	Cand.sub	NA
INTS5	-0.695097	0.150534	1.62765	0.00203596	Q6P9B9	Integrator complex subunit 5	Cand.sub	NA
IRF2BP1	0.818412	0.225127	1.87528	0.00293217	Q8IU81	Interferon regulatory factor 2-binding protein 1	Cand.sub	NA
JMJD4	0.836906	0.0995609	4.85976	3.40577e-13	Q9H9V9	2-oxoglutarate and iron-dependent oxygenase JMJD4	Cand.sub	NA
KANK2	0.595102	0.0441357	2.35438	2.34666e-06	Q63ZY3	KN motif and ankyrin repeat domain-containing protein 2	Cand.sub	NA
KIAA0586	1.10065	0.0460398	1.58979	3.6508e-05	Q9BVV6	Protein TALPID3	Cand.sub	NA
KLHDC2	0.947255	0.0412848	2.99169	4.98146e-05	Q9Y2U9	Kelch domain-containing protein 2	Cand.sub	NA
KLHL13	-0.184526	0.380739	4.21195	0.0211111	Q9P2N7	Kelch-like protein 13	Cand.sub	NA
KLHL15	0.066281	0.322321	2.14081	1.92624e-21	Q96M94	Kelch-like protein 15	Cand.sub	NA
KLHL18	-2.27986	0.0376794	1.76189	0.00160945	O94889	Kelch-like protein 18	Cand.sub	NA
KLHL21	0.278934	0.304056	3.70097	6.34839e-17	Q9UJP4	Kelch-like protein 21	Cand.sub	NA
KLHL26	-0.427816	0.183005	2.78921	3.80594e-09	Q53HC5	Kelch-like protein 26	Cand.sub	NA
KLHL42	0.23227	0.224205	2.18172	0.000285285	Q9P2K6	Kelch-like protein 42	Cand.sub	NA
LMF2	0.582559	0.127629	1.64781	0.0139162	Q9BU23	Lipase maturation factor 2	Cand.sub	NA
LONRF2	-0.430782	0.119315	2.68574	0.00181075	Q1L5Z9	LON peptidase N-terminal domain and RING finger protein 2	Cand.sub	NA
LONRF3	0.641885	0.0846459	2.27325	3.21526e-06	Q496Y0	LON peptidase N-terminal domain and RING finger protein 3	Cand.sub	NA
LRRC34	-0.0888107	0.324456	2.27745	1.60586e-06	Q8IZ02	Leucine-rich repeat-containing protein 34	Cand.sub	NA
MARCHF7	-0.226058	0.23563	4.3349	2.07222e-14	Q9H992	E3 ubiquitin-protein ligase MARCHF7	Cand.sub	NA
MIDN	0.901718	0.14791	4.06578	5.01616e-11	Q504T8	Midnolin	Cand.sub	NA
MIIP	-0.487003	0.270283	1.56717	0.00490771	Q5JXC2	Migration and invasion-inhibitory protein	Cand.sub	NA
MLF2	-0.872174	0.0629854	2.02397	1.02299e-15	Q15773	Myeloid leukemia factor 2	Cand.sub	NA
MLH3	1.33701	0.0298192	2.14389	4.56986e-09	Q9UHC1	DNA mismatch repair protein Mlh3	Cand.sub	NA
MLLT11	1.09257	0.0920545	2.1609	0.000100711	Q13015	Protein AF1q	Cand.sub	NA
MSI1	1.238	0.182722	2.2309	2.92506e-05	O43347	RNA-binding protein Musashi homolog 1	Cand.sub	NA
MTX1	0.549551	0.234792	2.27891	6.69458e-06	Q13505	Metaxin-1	Cand.sub	NA
MYOM2	0.888993	0.029975	2.40422	1.845e-09	P54296	Myomesin-2	Cand.sub	NA
MZT2A	0.76829	0.00103364	2.0337	0.001721	Q6P582	Mitotic-spindle organizing protein 2A	Cand.sub	NA
NAA20	-0.759078	0.246946	2.96199	1.28318e-12	P61599	N-alpha-acetyltransferase 20	Cand.sub	NA
NAGK	0.346202	0.379588	1.88277	0.00473893	Q9UJ70	N-acetyl-D-glucosamine kinase	Cand.sub	NA
NaN	-0.0596484	0.381075	2.86598	0.0392578	NaN	SWISS-PROT:P02663 Alpha-S2-casein [Contains: Casocidin-1 - Bos taurus (Bovine).	Cand.sub	NA
NAXE	1.0811	0.317072	2.91318	0.000572805	Q8NCW5	NAD(P)H-hydrate epimerase	Cand.sub	NA
NBPF1	-0.431944	0.279629	1.56372	2.89138e-05	Q3BBV0	Neuroblastoma breakpoint family member 1	Cand.sub	NA
NCDN	0.603056	0.250026	1.53552	0.00026534	Q9UBB6	Neurochondrin	Cand.sub	NA
NCKAP5L	1.36788	3.43883e-06	1.79144	8.11699e-08	Q9HCH0	Nck-associated protein 5-like	Cand.sub	NA
NDE1	1.41982	0.0790355	2.292	0.00415893	Q9NXR1	Nuclear distribution protein nudE homolog 1	Cand.sub	NA
NDUFA13	0.26778	0.103698	2.69884	0.00351114	Q9P0J0	NADH dehydrogenase [ubiquinone] 1 alpha subcomplex subunit 13	Cand.sub	NA
NDUFA8	1.16948	0.0446097	1.52741	0.0173419	P51970	NADH dehydrogenase [ubiquinone] 1 alpha subcomplex subunit 8	Cand.sub	NA
NQO2	-0.371677	0.122648	4.24825	2.02663e-08	P16083	Ribosyldihydronicotinamide dehydrogenase [quinone]	Cand.sub	NA
NSMCE3	0.430349	0.104603	3.18792	4.00802e-07	Q96MG7	Non-structural maintenance of chromosomes element 3 homolog	Cand.sub	NA
NSMCE4A	0.321265	0.20143	2.80306	1.68821e-07	Q9NXX6	Non-structural maintenance of chromosomes element 4 homolog A	Cand.sub	NA
NTHL1	0.495214	0.292888	1.70748	0.000535579	P78549	Endonuclease III-like protein 1	Cand.sub	NA
NUDT19	-0.124003	0.312303	3.61169	1.63447e-11	A8MXV4	Acyl-coenzyme A diphosphatase NUDT19	Cand.sub	NA
NUP37	-0.544065	0.0364219	3.07828	1.35607e-06	Q8NFH4	Nucleoporin Nup37	Cand.sub	NA
ODF2L	0.740772	0.00493728	2.08926	1.22766e-07	Q9ULJ1	Protein BCAP	Cand.sub	NA
OSER1	0.89735	0.0426069	2.76571	1.14776e-06	Q9NX31	Oxidative stress-responsive serine-rich protein 1	Cand.sub	NA
P3H4	-0.457521	0.104163	3.22259	6.28975e-05	Q92791	Endoplasmic reticulum protein SC65	Cand.sub	NA
PATZ1	1.15685	0.0613417	2.44823	0.00387375	Q9HBE1	POZ-, AT hook-, and zinc finger-containing protein 1	Cand.sub	NA
PDRG1	0.369388	0.3351	1.56551	0.0051315	Q9NUG6	p53 and DNA damage-regulated protein 1	Cand.sub	NA
PEX6	-1.45537	0.0370504	2.8913	1.01171e-07	Q13608	Peroxisome assembly factor 2	Cand.sub	NA
PI4K2B	0.00531835	0.277346	1.93362	3.71722e-07	Q8TCG2	Phosphatidylinositol 4-kinase type 2-beta	Cand.sub	NA
PIK3R1	1.0161	0.0366808	2.02197	1.92145e-05	P27986	Phosphatidylinositol 3-kinase regulatory subunit alpha	Cand.sub	NA
PIK3R3	0.0621647	0.270892	1.90098	7.29179e-08	Q92569	Phosphatidylinositol 3-kinase regulatory subunit gamma	Cand.sub	NA
PLEKHM1	0.656734	0.0387373	2.07509	0.0125112	Q9Y4G2	Pleckstrin homology domain-containing family M member 1	Cand.sub	NA
PNMA6A	-0.896469	0.00967979	1.86101	2.2827e-06	P0CW24	Paraneoplastic antigen-like protein 6A	Cand.sub	NA
POLE3	1.08483	0.00186359	2.46095	8.77977e-06	Q9NRF9	DNA polymerase epsilon subunit 3	Cand.sub	NA
POLK	-0.738763	0.0869943	1.65093	0.00031674	Q9UBT6	DNA polymerase kappa	Cand.sub	NA
PPARGC1B	0.594946	0.0944272	2.36236	0.000322011	Q86YN6	Peroxisome proliferator-activated receptor gamma coactivator 1-beta	Cand.sub	NA
PRKCSH	-0.0638519	0.363073	1.50752	2.22608e-07	P14314	Glucosidase 2 subunit beta	Cand.sub	NA
PSMB4	1.20984	0.0003928	3.92706	2.1735e-34	P28070	Proteasome subunit beta type-4	Cand.sub	NA
PSMB7	0.781315	0.00392992	4.0457	7.27551e-14	Q99436	Proteasome subunit beta type-7	Cand.sub	NA
RBL1	0.130471	0.33308	1.59639	0.0019458	P28749	Retinoblastoma-like protein 1	Cand.sub	NA
RBPMS	1.26982	0.258974	3.16097	0.00266829	Q93062	RNA-binding protein with multiple splicing	Cand.sub	NA
RCCD1	-0.133321	0.363433	1.68221	1.24107e-05	A6NED2	RCC1 domain-containing protein 1	Cand.sub	NA
RECQL4	0.270162	0.178823	2.40242	0.00113407	O94761	ATP-dependent DNA helicase Q4	Cand.sub	NA
RHPN2	0.210045	0.278412	3.88828	9.73399e-06	Q8IUC4	Rhophilin-2	Cand.sub	NA
RNF187	-0.00630669	0.314952	4.22959	4.21754e-21	Q5TA31	E3 ubiquitin-protein ligase RNF187	Cand.sub	NA
RNF34	1.10704	0.250176	3.48262	1.86106e-07	Q969K3	E3 ubiquitin-protein ligase RNF34	Cand.sub	NA
RPAP1	0.483752	0.00526448	1.63565	4.75173e-09	Q9BWH6	RNA polymerase II-associated protein 1	Cand.sub	NA
RPS15	0.442555	0.00752339	1.96321	9.28651e-09	P62841	40S ribosomal protein S15	Cand.sub	NA
RTL8C	0.459217	0.213384	4.69208	0.00185226	A6ZKI3	Retrotransposon Gag-like protein 8C	Cand.sub	NA
S100PBP	1.23989	0.365075	2.69377	0.0441478	Q96BU1	S100P-binding protein	Cand.sub	NA
SAMD11	0.279968	0.0125669	1.83332	2.14734e-06	Q96NU1	Sterile alpha motif domain-containing protein 11	Cand.sub	NA
SAT1	-0.125284	0.301958	5.19329	2.8995e-06	P21673	Diamine acetyltransferase 1	Cand.sub	NA
SCML1	0.22336	0.128068	1.56824	3.38989e-10	Q9UN30	Sex comb on midleg-like protein 1	Cand.sub	NA
SEPTIN8	1.11135	0.00129978	1.73723	7.32333e-07	Q92599	Septin-8	Cand.sub	NA
SFXN2	0.0264013	0.364647	1.54671	0.0123458	Q96NB2	Sideroflexin-2	Cand.sub	NA
SGK3	1.08147	0.0147787	1.50089	0.0152265	Q96BR1	Serine/threonine-protein kinase Sgk3	Cand.sub	NA
SKAP2	0.0376015	0.177396	3.35152	8.72138e-16	O75563	Src kinase-associated phosphoprotein 2	Cand.sub	NA
SLF2	0.30049	0.176092	1.72583	0.000163674	Q8IX21	SMC5-SMC6 complex localization factor protein 2	Cand.sub	NA
SLX9	-0.0318452	0.284702	2.11786	1.05007e-06	Q9NSI2	Ribosome biogenesis protein SLX9 homolog	Cand.sub	NA
SNAPC3	1.11343	0.241511	3.14206	0.000169295	Q92966	snRNA-activating protein complex subunit 3	Cand.sub	NA
SNAPC4	0.765847	0.101561	2.94009	6.19006e-09	Q5SXM2	snRNA-activating protein complex subunit 4	Cand.sub	NA
SPATA5L1	-0.0565373	0.28225	1.64495	1.69831e-20	Q9BVQ7	Spermatogenesis-associated protein 5-like protein 1	Cand.sub	NA
STAG2	0.711563	0.0199875	1.70375	0.00142295	Q8N3U4	Cohesin subunit SA-2	Cand.sub	NA
STK19	-0.109802	0.338452	2.1381	1.53416e-07	P49842	Serine/threonine-protein kinase 19	Cand.sub	NA
TARBP1	-0.547579	0.109267	1.71925	4.41304e-08	Q13395	Probable methyltransferase TARBP1	Cand.sub	NA
TATDN2	1.19305	0.0112971	2.80952	2.36218e-12	Q93075	Putative deoxyribonuclease TATDN2	Cand.sub	NA
TBKBP1	0.533803	0.224189	2.68486	1.8558e-08	A7MCY6	TANK-binding kinase 1-binding protein 1	Cand.sub	NA
TBX3	-0.248383	0.320367	1.83562	0.00514228	O15119	T-box transcription factor TBX3	Cand.sub	NA
TEDC1	0.0865191	0.160931	4.47687	1.34939e-09	Q86SX3	Tubulin epsilon and delta complex protein 1	Cand.sub	NA
TFDP2	0.256416	0.361105	1.54632	0.0269276	Q14188	Transcription factor Dp-2	Cand.sub	NA
TIMELESS	0.465515	0.208289	1.87193	2.16075e-06	Q9UNS1	Protein timeless homolog	Cand.sub	NA
TOB1	0.506621	0.201511	3.18811	0.000645741	P50616	Protein Tob1	Cand.sub	NA
TOM1L2	0.0777796	0.19274	1.71597	0.000400922	Q6ZVM7	TOM1-like protein 2	Cand.sub	NA
TP73	0.304601	0.309252	3.36123	4.80424e-09	O15350	Tumor protein p73	Cand.sub	NA
TPGS1	0.366648	0.0427357	1.6837	0.000325172	Q6ZTW0	Tubulin polyglutamylase complex subunit 1	Cand.sub	NA
TRIB3	-0.796045	0.0510922	3.73808	2.40699e-09	Q96RU7	Tribbles homolog 3	Cand.sub	NA
TRIM11	0.095849	0.256488	2.51785	5.26942e-08	Q96F44	E3 ubiquitin-protein ligase TRIM11	Cand.sub	NA
TRIM41	-0.214196	0.11609	2.11944	0.00068108	Q8WV44	E3 ubiquitin-protein ligase TRIM41	Cand.sub	NA
TRIM65	0.66561	0.0684764	1.93716	2.90064e-08	Q6PJ69	Tripartite motif-containing protein 65	Cand.sub	NA
TRIP10	1.4403	0.00520658	1.62568	0.00598601	Q15642	Cdc42-interacting protein 4	Cand.sub	NA
TSC22D3	0.136339	0.333966	6.41743	1.88278e-09	Q99576	TSC22 domain family protein 3	Cand.sub	NA
TSEN34	0.219739	0.20206	2.91776	1.4987e-17	Q9BSV6	tRNA-splicing endonuclease subunit Sen34	Cand.sub	NA
TSPYL1	0.839319	0.0303504	2.59493	3.32416e-10	Q9H0U9	Testis-specific Y-encoded-like protein 1	Cand.sub	NA
TSPYL2	0.218654	0.317807	2.08112	1.5931e-06	Q9H2G4	Testis-specific Y-encoded-like protein 2	Cand.sub	NA
TTC30A;TTC30B	0.100769	0.34398	2.32575	0.000383093	Q86WT1;Q8N4P2	Tetratricopeptide repeat protein 30A;Tetratricopeptide repeat protein 30B	Cand.sub	NA
TTC31	-0.261763	0.243753	1.56053	0.000543362	Q49AM3	Tetratricopeptide repeat protein 31	Cand.sub	NA
TYSND1	0.712157	0.264392	2.06169	0.000495878	Q2T9J0	Peroxisomal leader peptide-processing protease	Cand.sub	NA
UBB;UBC;RPS27A;UBA52	0.0587908	0.056342	3.04072	8.87421e-18	P0CG47;P0CG48;P62979;P62987	Polyubiquitin-B;Polyubiquitin-C;Ubiquitin-40S ribosomal protein S27a;Ubiquitin-60S ribosomal protein L40	Cand.sub	NA
UBE2G2	0.310671	0.143656	2.46121	1.42999e-05	P60604	Ubiquitin-conjugating enzyme E2 G2	Cand.sub	NA
UBL4A	1.17157	0.21044	1.94561	0.000121194	P11441	Ubiquitin-like protein 4A	Cand.sub	NA
VPS18	0.407304	0.273324	1.83849	0.000186999	Q9P253	Vacuolar protein sorting-associated protein 18 homolog	Cand.sub	NA
VPS25	0.411308	0.362167	1.75784	0.0177479	Q9BRG1	Vacuolar protein-sorting-associated protein 25	Cand.sub	NA
VPS41	0.409144	0.0298453	1.65676	0.00104572	P49754	Vacuolar protein sorting-associated protein 41 homolog	Cand.sub	NA
VPS51	0.609786	0.111539	2.59266	6.50938e-07	Q9UID3	Vacuolar protein sorting-associated protein 51 homolog	Cand.sub	NA
WASHC4	0.211617	0.271528	1.55602	5.14081e-09	Q2M389	WASH complex subunit 4	Cand.sub	NA
WDR54	0.525776	0.132337	2.36482	5.71637e-05	Q9H977	WD repeat-containing protein 54	Cand.sub	NA
XRCC3	-0.540171	0.0391121	2.88675	5.13153e-06	O43542	DNA repair protein XRCC3	Cand.sub	NA
YIF1B	0.0317973	0.243587	1.57481	0.000117316	Q5BJH7	Protein YIF1B	Cand.sub	NA
ZCCHC12	-0.487416	0.00474503	3.9675	5.3834e-12	Q6PEW1	Zinc finger CCHC domain-containing protein 12	Cand.sub	NA
ZNF282	0.261628	0.0799184	3.92578	2.28722e-06	Q9UDV7	Zinc finger protein 282	Cand.sub	NA
ZNF703	-0.585636	0.0323694	2.0996	0.000192318	Q9H7S9	Zinc finger protein 703	Cand.sub	NA
ZNF711	1.33918	0.00936446	2.42723	1.92001e-07	Q9Y462	Zinc finger protein 711	Cand.sub	NA
ZNF839	-0.949935	0.0498405	2.54582	0.000115013	A8K0R7	Zinc finger protein 839	Cand.sub	NA
ZYG11A	0.79984	0.136573	2.7907	0.000609523	Q6WRX3	Protein zyg-11 homolog A	Cand.sub	NA
AAAS	-0.426405	0.117079	1.40737	1.53828e-13	Q9NRG9	Aladin	not.known	NA
AACS	-0.0334696	0.267863	0.474741	0.0343963	Q86V21	Acetoacetyl-CoA synthetase	not.known	NA
AAGAB	0.177136	0.0344284	-0.165165	0.163212	Q6PD74	Alpha- and gamma-adaptin-binding protein p34	not.known	NA
AAK1	0.80535	1.00332e-06	-0.331038	0.00979342	Q2M2I8	AP2-associated protein kinase 1	not.known	NA
AAMDC	-0.259106	0.347149	-0.165898	0.362874	Q9H7C9	Mth938 domain-containing protein	not.known	NA
AAMP	-0.731382	0.0104392	-0.145739	0.00126962	Q13685	Angio-associated migratory cell protein	not.known	NA
AAR2	0.619099	0.0412219	0.907492	0.000177645	Q9Y312	Protein AAR2 homolog	not.known	NA
AARS1	-0.119974	0.187463	-0.249156	0.0169998	P49588	Alanine--tRNA ligase, cytoplasmic	not.known	NA
AARS2	-0.695821	0.180105	-0.420787	0.254308	Q5JTZ9	Alanine--tRNA ligase, mitochondrial	not.known	NA
AARSD1	0.120327	0.224663	0.660916	8.59703e-07	Q9BTE6	Alanyl-tRNA editing protein Aarsd1	not.known	NA
AASDHPPT	-0.266115	0.228827	-0.172212	0.0879057	Q9NRN7	L-aminoadipate-semialdehyde dehydrogenase-phosphopantetheinyl transferase	not.known	NA
AASS	0.0651955	0.326716	-0.252014	0.338198	Q9UDR5	Alpha-aminoadipic semialdehyde synthase, mitochondrial	not.known	NA
ABCB10	0.270136	0.33222	0.591449	0.0145351	Q9NRK6	ATP-binding cassette sub-family B member 10, mitochondrial	not.known	NA
ABCB7	0.00955803	0.0504421	-0.394844	0.00805095	O75027	Iron-sulfur clusters transporter ABCB7, mitochondrial	not.known	NA
ABCC4	-0.243543	0.194841	-0.577349	0.322516	O15439	ATP-binding cassette sub-family C member 4	not.known	NA
ABCD3	-0.0411707	0.250123	0.185873	0.133845	P28288	ATP-binding cassette sub-family D member 3	not.known	NA
ABCE1	-0.0640745	0.11323	-0.130549	0.337274	P61221	ATP-binding cassette sub-family E member 1	not.known	NA
ABCF1	-0.0210806	0.0753335	-0.525728	7.71374e-12	Q8NE71	ATP-binding cassette sub-family F member 1	not.known	NA
ABCF2	0.25706	0.10175	0.0889016	0.343927	Q9UG63	ATP-binding cassette sub-family F member 2	not.known	NA
ABCF3	-0.194709	0.33818	0.0822165	0.028643	Q9NUQ8	ATP-binding cassette sub-family F member 3	not.known	NA
ABI1	-0.0988723	0.271921	-0.530129	0.018754	Q8IZP0	Abl interactor 1	not.known	NA
ABL2	0.311805	0.132799	-0.10733	0.165275	P42684	Tyrosine-protein kinase ABL2	not.known	NA
ABLIM1	0.218222	0.0301896	-0.451143	0.0974139	O14639	Actin-binding LIM protein 1	not.known	NA
ABR	0.317799	0.0504081	0.0482037	0.0741527	Q12979	Active breakpoint cluster region-related protein	not.known	NA
ABRAXAS1	-0.194357	0.116158	-0.0925277	0.136177	Q6UWZ7	BRCA1-A complex subunit Abraxas 1	not.known	NA
ABRAXAS2	0.657359	1.15456e-05	-0.453407	0.00631507	Q15018	BRISC complex subunit Abraxas 2	not.known	NA
ACAA2	-0.21056	0.181909	0.630535	0.000484721	P42765	3-ketoacyl-CoA thiolase, mitochondrial	not.known	NA
ACACA	-0.636038	3.07306e-52	-1.14699	1.90813e-75	Q13085	Acetyl-CoA carboxylase 1	not.known	NA
ACACB	-0.539527	0.00254585	-0.979982	8.5392e-05	O00763	Acetyl-CoA carboxylase 2	not.known	NA
ACAD9	-0.194311	0.102969	0.437253	0.013141	Q9H845	Complex I assembly factor ACAD9, mitochondrial	not.known	NA
ACAP2	0.0306512	0.192566	0.333963	0.00571972	Q15057	Arf-GAP with coiled-coil, ANK repeat and PH domain-containing protein 2	not.known	NA
ACAT1	-0.179634	0.112491	0.0748566	0.0169599	P24752	Acetyl-CoA acetyltransferase, mitochondrial	not.known	NA
ACAT2	-0.0314781	0.202418	0.897198	2.93302e-05	Q9BWD1	Acetyl-CoA acetyltransferase, cytosolic	not.known	NA
ACBD3	-0.0731253	0.15134	-0.314675	0.0696945	Q9H3P7	Golgi resident protein GCP60	not.known	NA
ACIN1	0.0174047	0.124277	-0.721836	1.57403e-11	Q9UKV3	Apoptotic chromatin condensation inducer in the nucleus	not.known	NA
ACLY	-0.416675	0.0242173	-0.327227	0.00295359	P53396	ATP-citrate synthase	not.known	NA
ACOT7	-0.0564757	0.0558846	-0.0423503	0.299289	O00154	Cytosolic acyl coenzyme A thioester hydrolase	not.known	NA
ACOT8	-0.499229	0.141714	-0.84477	0.0973165	O14734	Acyl-coenzyme A thioesterase 8	not.known	NA
ACOT9	-0.21019	0.149131	-0.273553	0.291664	Q9Y305	Acyl-coenzyme A thioesterase 9, mitochondrial	not.known	NA
ACP1	-0.120893	0.0078261	-0.244618	0.00244335	P24666	Low molecular weight phosphotyrosine protein phosphatase	not.known	NA
ACSL3	-0.0970776	0.046223	-0.168411	0.355699	O95573	Fatty acid CoA ligase Acsl3	not.known	NA
ACSL4	-0.0577578	0.323113	0.015283	0.0560385	O60488	Long-chain-fatty-acid--CoA ligase 4	not.known	NA
ACTB;	1.37824	0.01136	0.547197	0.202212	P60709;	Actin, cytoplasmic 1;SWISS-PROT:P60712 (Bos taurus) Actin, cytoplasmic 1	not.known	NA
ACTG1	1.25857	0.00238798	0.460164	0.0121901	P63261	Actin, cytoplasmic 2	not.known	NA
ACTL6A	-0.00395147	0.195926	0.729423	8.98282e-05	O96019	Actin-like protein 6A	not.known	NA
ACTN1	0.161461	0.0619163	-0.0560023	0.075564	P12814	Alpha-actinin-1	not.known	NA
ACTN4	0.250212	0.0277538	-0.0919073	0.0773453	O43707	Alpha-actinin-4	not.known	NA
ACTR10	0.143004	0.32537	0.271079	0.110942	Q9NZ32	Actin-related protein 10	not.known	NA
ACTR1A	0.126976	0.10888	0.562642	0.00239945	P61163	Alpha-centractin	not.known	NA
ACTR1B	0.334383	0.0869279	-0.0249267	0.267437	P42025	Beta-centractin	not.known	NA
ACTR2	0.0424005	0.0126963	0.203523	7.74828e-05	P61160	Actin-related protein 2	not.known	NA
ACTR3	0.409334	0.0417964	0.0688562	0.0941414	P61158	Actin-related protein 3	not.known	NA
ACTR6	0.215137	0.105006	0.0256891	0.351888	Q9GZN1	Actin-related protein 6	not.known	NA
ADAR	-0.42314	0.00549203	-0.298446	0.121787	P55265	Double-stranded RNA-specific adenosine deaminase	not.known	NA
ADD1	-0.503979	0.173521	-0.851021	0.000110025	P35611	Alpha-adducin	not.known	NA
ADD2	-0.261544	0.0773453	-0.854706	0.0198415	P35612	Beta-adducin	not.known	NA
ADD3	-0.518517	0.000237886	-0.827896	4.29569e-09	Q9UEY8	Gamma-adducin	not.known	NA
ADH5	-0.485408	0.294142	0.428811	0.0308408	P11766	Alcohol dehydrogenase class-3	not.known	NA
ADK	0.120119	0.290601	0.834197	0.0471065	P55263	Adenosine kinase	not.known	NA
ADNP	-0.3314	0.0309257	-0.642198	4.01782e-10	Q9H2P0	Activity-dependent neuroprotector homeobox protein	not.known	NA
ADNP2	-0.237362	0.141806	0.840095	0.0410741	Q6IQ32	Activity-dependent neuroprotector homeobox protein 2	not.known	NA
ADPGK	-0.364892	0.323113	0.520451	0.00895549	Q9BRR6	ADP-dependent glucokinase	not.known	NA
ADSL	-0.349325	0.044384	-0.145567	0.145767	P30566	Adenylosuccinate lyase	not.known	NA
ADSS2	-1.51007	0.0558125	-0.194729	0.0298473	P30520	Adenylosuccinate synthetase isozyme 2	not.known	NA
AFAP1L1	-0.814312	0.036213	0.548813	0.0545748	Q8TED9	Actin filament-associated protein 1-like 1	not.known	NA
AFDN	-0.0486528	0.088449	-0.770204	5.521e-07	P55196	Afadin	not.known	NA
AFF1	0.366047	0.150644	0.0917504	0.0419902	P51825	AF4/FMR2 family member 1	not.known	NA
AFF4	0.558356	4.09388e-05	0.619452	0.0115414	Q9UHB7	AF4/FMR2 family member 4	not.known	NA
AFG3L2	2.77507	0.011651	3.0061	0.000350884	Q9Y4W6	AFG3-like protein 2	not.known	NA
AFTPH	0.623602	3.0017e-05	-0.174813	0.309772	Q6ULP2	Aftiphilin	not.known	NA
AGAP3	-0.794257	0.00306899	-0.559573	0.203398	Q96P47	Arf-GAP with GTPase, ANK repeat and PH domain-containing protein 3	not.known	NA
AGFG1	0.14572	0.0538521	-0.674176	5.10103e-13	P52594	Arf-GAP domain and FG repeat-containing protein 1	not.known	NA
AGGF1	0.471121	0.0699296	0.634448	0.201405	Q8N302	Angiogenic factor with G patch and FHA domains 1	not.known	NA
AGK	-0.00860922	0.283776	0.203668	0.16888	Q53H12	Acylglycerol kinase, mitochondrial	not.known	NA
AGO1	0.0744168	0.308052	0.165694	0.118354	Q9UL18	Protein argonaute-1	not.known	NA
AGO2	0.151691	0.108419	-0.115368	0.25337	Q9UKV8	Protein argonaute-2	not.known	NA
AGO3	-0.579308	0.0802505	0.227921	0.0345249	Q9H9G7	Protein argonaute-3	not.known	NA
AGPS	-0.209118	0.120896	-0.244721	0.334346	O00116	Alkyldihydroxyacetonephosphate synthase, peroxisomal	not.known	NA
AGTPBP1	0.236669	0.147228	0.0777931	0.14881	Q9UPW5	Cytosolic carboxypeptidase 1	not.known	NA
AHCTF1	-0.543777	3.60814e-09	-0.650449	2.90787e-07	Q8WYP5	Protein ELYS	not.known	NA
AHCY	-0.486142	0.00034123	-0.749166	2.01935e-05	P23526	Adenosylhomocysteinase	not.known	NA
AHCYL1	-0.165906	0.00385265	-0.751064	0.155756	O43865	S-adenosylhomocysteine hydrolase-like protein 1	not.known	NA
AHCYL2	0.529594	0.0350832	0.309863	0.10888	Q96HN2	Adenosylhomocysteinase 3	not.known	NA
AHNAK	0.082653	0.00279172	-0.628292	3.11536e-40	Q09666	Neuroblast differentiation-associated protein AHNAK	not.known	NA
AHNAK2	0.549173	0.000965752	0.296105	0.0137528	Q8IVF2	Protein AHNAK2	not.known	NA
AHR	-0.11238	0.312743	1.0757	0.000648916	P35869	Aryl hydrocarbon receptor	not.known	NA
AHSA1	-0.160395	0.144581	0.124212	0.356305	O95433	Activator of 90 kDa heat shock protein ATPase homolog 1	not.known	NA
AIFM1	0.086368	0.0408153	0.00796342	0.0284555	O95831	Apoptosis-inducing factor 1, mitochondrial	not.known	NA
AIMP1	0.079712	0.210187	0.301823	0.0787896	Q12904	Aminoacyl tRNA synthase complex-interacting multifunctional protein 1	not.known	NA
AIMP2	-0.0263285	0.306416	0.315146	0.293753	Q13155	Aminoacyl tRNA synthase complex-interacting multifunctional protein 2	not.known	NA
AIP	0.927521	0.0116937	0.835302	5.17236e-06	O00170	AH receptor-interacting protein	not.known	NA
AK6	-0.811262	0.0103799	-1.06481	0.00044649	Q9Y3D8	Adenylate kinase isoenzyme 6	not.known	NA
AKAP1	-0.38229	0.180785	-0.751405	0.0121129	Q92667	A-kinase anchor protein 1, mitochondrial	not.known	NA
AKAP11	0.40758	0.00105779	0.418163	0.000596403	Q9UKA4	A-kinase anchor protein 11	not.known	NA
AKAP12	0.0255363	0.290825	-0.525273	4.55303e-09	Q02952	A-kinase anchor protein 12	not.known	NA
AKAP13	-0.121843	0.0220055	-0.451499	1.30456e-08	Q12802	A-kinase anchor protein 13	not.known	NA
AKAP2	0.0159267	0.371941	-0.395498	0.0280001	Q9Y2D5	A-kinase anchor protein 2	not.known	NA
AKAP8	-0.137457	0.00123528	-0.319248	0.00245002	O43823	A-kinase anchor protein 8	not.known	NA
AKAP8L	0.194949	0.186942	1.01342	1.98889e-06	Q9ULX6	A-kinase anchor protein 8-like	not.known	NA
AKAP9	0.0874365	0.0239767	-0.145125	0.325749	Q99996	A-kinase anchor protein 9	not.known	NA
AKT2	-0.0280377	0.084378	0.0874596	0.307706	P31751	RAC-beta serine/threonine-protein kinase	not.known	NA
AKTIP	0.111499	0.33979	0.166026	0.0954545	Q9H8T0	AKT-interacting protein	not.known	NA
ALAS1	-0.769872	0.279356	0.281714	0.037409	P13196	5-aminolevulinate synthase, nonspecific, mitochondrial	not.known	NA
ALDH18A1	-0.137621	0.011983	-0.111632	0.0398166	P54886	Delta-1-pyrroline-5-carboxylate synthase	not.known	NA
ALDH1A2	-0.306082	0.0251113	-0.15951	0.298622	O94788	Retinal dehydrogenase 2	not.known	NA
ALDH1B1	0.369784	0.304679	0.153883	0.0942611	P30837	Aldehyde dehydrogenase X, mitochondrial	not.known	NA
ALDH2	-0.172666	0.206883	-0.0444971	0.274389	P05091	Aldehyde dehydrogenase, mitochondrial	not.known	NA
ALDH3A2	-0.420498	0.179179	0.471512	1.30136e-06	P51648	Aldehyde dehydrogenase family 3 member A2	not.known	NA
ALDH7A1	-0.277913	0.239499	0.0526528	0.0265867	P49419	Alpha-aminoadipic semialdehyde dehydrogenase	not.known	NA
ALDH9A1	-0.116248	0.115258	0.01483	0.369771	P49189	4-trimethylaminobutyraldehyde dehydrogenase	not.known	NA
ALDOA	-0.399064	0.000822161	0.667105	6.4137e-07	P04075	Fructose-bisphosphate aldolase A	not.known	NA
ALG13	-0.241359	0.269465	0.666238	2.34066e-06	Q9NP73	Putative bifunctional UDP-N-acetylglucosamine transferase and deubiquitinase ALG13	not.known	NA
ALG5	-0.39463	0.238571	-0.202784	0.29186	Q9Y673	Dolichyl-phosphate beta-glucosyltransferase	not.known	NA
ALKBH2	-0.316588	0.0144733	0.755825	1.53601e-05	Q6NS38	DNA oxidative demethylase ALKBH2	not.known	NA
ALKBH5	0.324476	0.331467	0.4221	9.53395e-06	Q6P6C2	RNA demethylase ALKBH5	not.known	NA
ALMS1	0.67723	2.70066e-13	0.83555	2.64117e-22	Q8TCU4	Alstrom syndrome protein 1	not.known	NA
ALYREF	-0.340943	0.0169834	-0.505697	0.000331847	Q86V81	THO complex subunit 4	not.known	NA
AMACR	-0.278434	0.343636	1.2561	0.00335679	Q9UHK6	Alpha-methylacyl-CoA racemase	not.known	NA
AMOTL1	-0.359766	0.311355	0.0733479	1.41185e-06	Q8IY63	Angiomotin-like protein 1	not.known	NA
AMPD2	0.202671	0.0460846	-0.205098	0.248212	Q01433	AMP deaminase 2	not.known	NA
ANAPC1	0.0352069	0.33655	0.157943	0.0200048	Q9H1A4	Anaphase-promoting complex subunit 1	not.known	NA
ANAPC16	0.510471	0.224663	1.14175	7.90749e-06	Q96DE5	Anaphase-promoting complex subunit 16	not.known	NA
ANAPC4	0.174517	0.339611	0.353401	0.0452937	Q9UJX5	Anaphase-promoting complex subunit 4	not.known	NA
ANAPC7	-0.0204325	0.219387	1.23414	7.67366e-16	Q9UJX3	Anaphase-promoting complex subunit 7	not.known	NA
ANGEL2	-0.539356	0.182817	1.37413	0.000279615	Q5VTE6	Protein angel homolog 2	not.known	NA
ANK3	-0.0601639	0.361091	0.0185075	0.107218	Q12955	Ankyrin-3	not.known	NA
ANKHD1	0.191374	0.0127966	0.0159446	0.00453009	Q8IWZ3	Ankyrin repeat and KH domain-containing protein 1	not.known	NA
ANKLE2	-0.022888	0.0559319	-0.0254316	0.330058	Q86XL3	Ankyrin repeat and LEM domain-containing protein 2	not.known	NA
ANKRD11	-0.0721817	0.0339446	0.0167741	0.0396539	Q6UB99	Ankyrin repeat domain-containing protein 11	not.known	NA
ANKRD13A	-0.0613493	0.271916	1.54418	0.0996358	Q8IZ07	Ankyrin repeat domain-containing protein 13A	not.known	NA
ANKRD13B	-0.462506	0.198585	0.0391355	0.378425	Q86YJ7	Ankyrin repeat domain-containing protein 13B	not.known	NA
ANKRD17	0.0527302	0.354181	0.161426	0.141287	O75179	Ankyrin repeat domain-containing protein 17	not.known	NA
ANKRD26	0.286176	5.98281e-06	0.854477	9.60051e-12	Q9UPS8	Ankyrin repeat domain-containing protein 26	not.known	NA
ANKRD27	0.0271346	0.292285	0.407893	0.000298061	Q96NW4	Ankyrin repeat domain-containing protein 27	not.known	NA
ANKRD28	0.172865	0.0614287	0.00660483	0.107838	O15084	Serine/threonine-protein phosphatase 6 regulatory ankyrin repeat subunit A	not.known	NA
ANKRD52	0.208168	0.384661	0.41165	0.000628787	Q8NB46	Serine/threonine-protein phosphatase 6 regulatory ankyrin repeat subunit C	not.known	NA
ANKS1A	0.246847	0.0503286	-0.240992	0.296173	Q92625	Ankyrin repeat and SAM domain-containing protein 1A	not.known	NA
ANKS6	1.65751	0.00609142	2.16721	0.000653508	Q68DC2	Ankyrin repeat and SAM domain-containing protein 6	not.known	NA
ANLN	0.232624	0.353961	0.151163	0.381829	Q9NQW6	Anillin	not.known	NA
ANO6	-0.38448	0.0515182	0.0917352	0.247927	Q4KMQ2	Anoctamin-6	not.known	NA
ANXA11	-0.154322	0.37382	0.286418	0.0667958	P50995	Annexin A11	not.known	NA
ANXA2	0.590343	0.000198669	0.188306	0.0103484	P07355	Annexin A2	not.known	NA
ANXA5	-0.609403	0.182762	0.0793283	0.00695994	P08758	Annexin A5	not.known	NA
AP1B1	-0.149178	0.369018	0.206909	0.32781	Q10567	AP-1 complex subunit beta-1	not.known	NA
AP1G1	-0.168498	0.00552676	-0.102734	0.00559471	O43747	AP-1 complex subunit gamma-1	not.known	NA
AP1M1	-0.126945	0.00672619	0.0651765	0.168457	Q9BXS5	AP-1 complex subunit mu-1	not.known	NA
AP2A1	0.311766	0.320554	0.441853	0.322949	O95782	AP-2 complex subunit alpha-1	not.known	NA
AP2A2	-0.182814	0.228929	1.0808	0.104136	O94973	AP-2 complex subunit alpha-2	not.known	NA
AP2B1	-0.1582	0.0548155	-0.404716	0.261685	P63010	AP-2 complex subunit beta	not.known	NA
AP2M1	-0.498075	0.00199291	-0.169924	0.254031	Q96CW1	AP-2 complex subunit mu	not.known	NA
AP3B1	-0.227996	0.26582	-0.828819	4.49907e-06	O00203	AP-3 complex subunit beta-1	not.known	NA
AP3D1	-0.176429	0.160406	-0.555892	0.00239614	O14617	AP-3 complex subunit delta-1	not.known	NA
AP3M1	-0.175165	0.334733	0.445662	8.29573e-05	Q9Y2T2	AP-3 complex subunit mu-1	not.known	NA
AP3S1	0.12737	0.0355763	-0.220309	0.278708	Q92572	AP-3 complex subunit sigma-1	not.known	NA
AP3S2	-0.300711	0.231257	0.501305	0.00124521	P59780	AP-3 complex subunit sigma-2	not.known	NA
AP4E1	-0.200282	0.0253873	-0.111858	0.279643	Q9UPM8	AP-4 complex subunit epsilon-1	not.known	NA
AP4M1	-0.145064	0.214038	0.411769	0.0755165	O00189	AP-4 complex subunit mu-1	not.known	NA
APAF1	-0.342142	0.138712	0.909022	0.00165307	O14727	Apoptotic protease-activating factor 1	not.known	NA
APBB1	0.476141	0.0381132	0.299743	0.0515384	O00213	Amyloid beta precursor protein binding family B member 1	not.known	NA
APC	0.693433	8.80821e-07	0.465542	8.25555e-06	P25054	Adenomatous polyposis coli protein	not.known	NA
APEH	0.0877294	0.284476	0.794428	0.00504853	P13798	Acylamino-acid-releasing enzyme	not.known	NA
APEX1	-0.467466	0.0795	0.24046	0.0119861	P27695	DNA-(apurinic or apyrimidinic site) endonuclease	not.known	NA
API5	0.661999	0.00134563	0.368529	0.0380909	Q9BZZ5	Apoptosis inhibitor 5	not.known	NA
APMAP	-0.245761	0.125493	0.126991	0.24009	Q9HDC9	Adipocyte plasma membrane-associated protein	not.known	NA
APOB	-0.084298	0.137202	0.0494588	0.0624708	P04114	Apolipoprotein B-100	not.known	NA
APPL1	0.167793	0.289617	0.784891	0.00167987	Q9UKG1	DCC-interacting protein 13-alpha	not.known	NA
APPL2	-0.202391	0.326152	0.654874	0.0758855	Q8NEU8	DCC-interacting protein 13-beta	not.known	NA
AQR	-0.402248	0.00642309	-0.893107	1.98343e-08	O60306	RNA helicase aquarius	not.known	NA
ARAF	-0.529135	0.0180325	-0.807681	0.00131007	P10398	Serine/threonine-protein kinase A-Raf	not.known	NA
ARAP1	-0.114582	0.322249	-0.0982884	0.102632	Q96P48	Arf-GAP with Rho-GAP domain, ANK repeat and PH domain-containing protein 1	not.known	NA
ARCN1	-0.0132071	0.0503665	0.0231218	0.00196776	P48444	Coatomer subunit delta	not.known	NA
ARF3;ARF1	-0.345997	0.0539167	0.0950464	0.0205366	P61204;P84077	ADP-ribosylation factor 3;ADP-ribosylation factor 1	not.known	NA
ARF4	-0.103007	0.010481	-0.170644	0.0631395	P18085	ADP-ribosylation factor 4	not.known	NA
ARF5	-0.0387509	0.383445	-0.118315	0.182695	P84085	ADP-ribosylation factor 5	not.known	NA
ARF6	-0.111305	0.285384	-0.145067	0.372961	P62330	ADP-ribosylation factor 6	not.known	NA
ARFGAP1	0.441221	5.70283e-06	-0.0575444	0.0898036	Q8N6T3	ADP-ribosylation factor GTPase-activating protein 1	not.known	NA
ARFGAP2	0.174096	0.0023591	-0.10635	0.169248	Q8N6H7	ADP-ribosylation factor GTPase-activating protein 2	not.known	NA
ARFGAP3	0.187172	0.0448663	0.173546	0.0359395	Q9NP61	ADP-ribosylation factor GTPase-activating protein 3	not.known	NA
ARFGEF1	0.0491927	0.348762	0.0383868	0.187813	Q9Y6D6	Brefeldin A-inhibited guanine nucleotide-exchange protein 1	not.known	NA
ARFGEF2	0.0032949	0.101335	-0.314887	0.120931	Q9Y6D5	Brefeldin A-inhibited guanine nucleotide-exchange protein 2	not.known	NA
ARFIP1	0.0524708	0.233717	-0.338206	0.177889	P53367	Arfaptin-1	not.known	NA
ARGLU1	0.0228177	0.346504	-0.647377	0.000593334	Q9NWB6	Arginine and glutamate-rich protein 1	not.known	NA
ARHGAP1	-0.321824	0.201847	0.224843	0.160075	Q07960	Rho GTPase-activating protein 1	not.known	NA
ARHGAP12	0.835963	0.0356834	0.0535983	0.330255	Q8IWW6	Rho GTPase-activating protein 12	not.known	NA
ARHGAP17	0.26351	0.0382173	-0.339396	0.341223	Q68EM7	Rho GTPase-activating protein 17	not.known	NA
ARHGAP19	0.256261	0.382724	1.06354	0.000715957	Q14CB8	Rho GTPase-activating protein 19	not.known	NA
ARHGAP21	-0.0918809	0.199505	-0.707968	0.000490283	Q5T5U3	Rho GTPase-activating protein 21	not.known	NA
ARHGAP29	0.492086	0.0115797	0.284627	0.028235	Q52LW3	Rho GTPase-activating protein 29	not.known	NA
ARHGAP35	-0.135495	0.154785	-0.57485	0.000467567	Q9NRY4	Rho GTPase-activating protein 35	not.known	NA
ARHGAP5	-0.00912325	0.385101	0.217583	0.0821696	Q13017	Rho GTPase-activating protein 5	not.known	NA
ARHGDIA	-0.119567	0.306416	-0.422123	0.150869	P52565	Rho GDP-dissociation inhibitor 1	not.known	NA
ARHGEF1	-0.436988	0.269427	0.242736	0.0747708	Q92888	Rho guanine nucleotide exchange factor 1	not.known	NA
ARHGEF10	0.169915	0.111974	0.196349	0.359614	O15013	Rho guanine nucleotide exchange factor 10	not.known	NA
ARHGEF11	0.567668	0.132816	0.0126357	0.178877	O15085	Rho guanine nucleotide exchange factor 11	not.known	NA
ARHGEF12	-0.310802	0.377264	-0.618071	0.0126399	Q9NZN5	Rho guanine nucleotide exchange factor 12	not.known	NA
ARHGEF16	0.117759	0.379588	0.119682	0.0900696	Q5VV41	Rho guanine nucleotide exchange factor 16	not.known	NA
ARHGEF18	0.285413	0.0735768	-0.532595	0.123674	Q6ZSZ5	Rho guanine nucleotide exchange factor 18	not.known	NA
ARHGEF2	-0.175072	0.0211492	-0.205062	0.140663	Q92974	Rho guanine nucleotide exchange factor 2	not.known	NA
ARHGEF28	0.0672067	0.152168	-0.177393	0.193726	Q8N1W1	Rho guanine nucleotide exchange factor 28	not.known	NA
ARHGEF39	0.537537	0.338902	1.44321	0.00203266	Q8N4T4	Rho guanine nucleotide exchange factor 39	not.known	NA
ARHGEF6	-0.70321	0.154001	-0.798247	0.315841	Q15052	Rho guanine nucleotide exchange factor 6	not.known	NA
ARHGEF7	0.015963	0.371731	-0.839163	0.00444375	Q14155	Rho guanine nucleotide exchange factor 7	not.known	NA
ARID1A	-0.422815	0.0199086	-0.972631	0.00149172	O14497	AT-rich interactive domain-containing protein 1A	not.known	NA
ARID1B	0.163942	0.133157	-0.051453	0.135601	Q8NFD5	AT-rich interactive domain-containing protein 1B	not.known	NA
ARID3B	0.0877716	0.264179	-0.0571596	0.118642	Q8IVW6	AT-rich interactive domain-containing protein 3B	not.known	NA
ARID4B	-0.0303188	0.3453	0.371152	0.00894817	Q4LE39	AT-rich interactive domain-containing protein 4B	not.known	NA
ARL1	-0.144303	0.273843	0.0328506	0.0218116	P40616	ADP-ribosylation factor-like protein 1	not.known	NA
ARL14EP	0.192463	0.182003	0.51815	0.000714879	Q8N8R7	ARL14 effector protein	not.known	NA
ARL15	0.0416264	0.372099	-1.02605	0.00112853	Q9NXU5	ADP-ribosylation factor-like protein 15	not.known	NA
ARL2	-0.450784	0.177945	-0.360077	0.0711792	P36404	ADP-ribosylation factor-like protein 2	not.known	NA
ARL3	-0.0748642	0.192204	-0.270539	0.324769	P36405	ADP-ribosylation factor-like protein 3	not.known	NA
ARL6IP4	0.0109729	0.195938	-0.333779	0.16504	Q66PJ3	ADP-ribosylation factor-like protein 6-interacting protein 4	not.known	NA
ARL8B	-0.764902	0.0567366	-0.502958	0.214402	Q9NVJ2	ADP-ribosylation factor-like protein 8B	not.known	NA
ARMT1	-0.424357	0.0865954	0.571701	0.0428724	Q9H993	Damage-control phosphatase ARMT1	not.known	NA
ARNT	0.565846	0.382558	0.177151	0.0585728	P27540	Aryl hydrocarbon receptor nuclear translocator	not.known	NA
ARPC1A	0.0682751	0.259701	0.467141	0.0151183	Q92747	Actin-related protein 2/3 complex subunit 1A	not.known	NA
ARPC4	-0.608841	0.146394	-0.560016	0.000526571	P59998	Actin-related protein 2/3 complex subunit 4	not.known	NA
ARPC5	-0.0297548	0.350443	0.925821	2.6383e-05	O15511	Actin-related protein 2/3 complex subunit 5	not.known	NA
ARPC5L	-0.608	0.0448443	0.469986	0.0133985	Q9BPX5	Actin-related protein 2/3 complex subunit 5-like protein	not.known	NA
ARRB2	-0.358707	0.0872057	-0.09514	0.176493	P32121	Beta-arrestin-2	not.known	NA
ASAP1	-0.083005	0.191726	-0.645665	0.0274549	Q9ULH1	Arf-GAP with SH3 domain, ANK repeat and PH domain-containing protein 1	not.known	NA
ASCC1	0.0179231	0.378189	-0.138612	0.290601	Q8N9N2	Activating signal cointegrator 1 complex subunit 1	not.known	NA
ASCC2	-0.197078	0.347911	-0.257094	0.00688944	Q9H1I8	Activating signal cointegrator 1 complex subunit 2	not.known	NA
ASCC3	-0.425736	1.23211e-08	-0.48586	1.58152e-17	Q8N3C0	Activating signal cointegrator 1 complex subunit 3	not.known	NA
ASF1A	0.0835485	0.13074	0.340823	0.313911	Q9Y294	Histone chaperone ASF1A	not.known	NA
ASF1B	-1.02447	0.0758214	-0.149035	0.239971	Q9NVP2	Histone chaperone ASF1B	not.known	NA
ASH1L	1.03464	0.153464	1.47331	6.66379e-05	Q9NR48	Histone-lysine N-methyltransferase ASH1L	not.known	NA
ASH2L	-0.17296	0.250887	0.102198	0.226698	Q9UBL3	Set1/Ash2 histone methyltransferase complex subunit ASH2	not.known	NA
ASNS	0.216466	0.0680979	1.44908	6.02152e-11	P08243	Asparagine synthetase [glutamine-hydrolyzing]	not.known	NA
ASPH	0.0448974	0.164799	-0.0944683	0.0347143	Q12797	Aspartyl/asparaginyl beta-hydroxylase	not.known	NA
ASPM	-0.709471	0.00496473	1.1218	7.51549e-28	Q8IZT6	Abnormal spindle-like microcephaly-associated protein	not.known	NA
ASPSCR1	-0.510103	0.364731	0.298844	0.0208589	Q9BZE9	Tether containing UBX domain for GLUT4	not.known	NA
ASRGL1	0.329351	0.00396256	-0.253253	0.327885	Q7L266	Isoaspartyl peptidase/L-asparaginase	not.known	NA
ASS1	-0.380614	0.309243	0.209799	0.327081	P00966	Argininosuccinate synthase	not.known	NA
ASXL2	-0.141687	0.246574	0.168233	0.0886076	Q76L83	Putative Polycomb group protein ASXL2	not.known	NA
ATAD1	-0.0199194	0.319316	0.737681	1.27021e-06	Q8NBU5	Outer mitochondrial transmembrane helix translocase	not.known	NA
ATAD2	-1.45465	3.05012e-17	0.303421	5.78908e-13	Q6PL18	ATPase family AAA domain-containing protein 2	not.known	NA
ATAD3A	-0.281511	0.0319505	-0.35331	0.111001	Q9NVI7	ATPase family AAA domain-containing protein 3A	not.known	NA
ATAD3B	0.456824	0.167801	-0.365003	0.0715136	Q5T9A4	ATPase family AAA domain-containing protein 3B	not.known	NA
ATAD5	-0.787896	0.000755094	0.213789	0.00246736	Q96QE3	ATPase family AAA domain-containing protein 5	not.known	NA
ATE1	0.358627	0.111652	0.872228	0.000888084	O95260	Arginyl-tRNA--protein transferase 1	not.known	NA
ATF6B	-0.737128	0.115356	0.840415	0.0631912	Q99941	Cyclic AMP-dependent transcription factor ATF-6 beta	not.known	NA
ATF7	0.0297982	0.333735	0.24603	0.0342374	P17544	Cyclic AMP-dependent transcription factor ATF-7	not.known	NA
ATF7IP	-0.244632	0.305236	0.359369	0.366663	Q6VMQ6	Activating transcription factor 7-interacting protein 1	not.known	NA
ATG101	0.319719	0.233249	1.62115	0.158444	Q9BSB4	Autophagy-related protein 101	not.known	NA
ATG13	-0.0410349	0.276639	0.674711	0.375055	O75143	Autophagy-related protein 13	not.known	NA
ATG2A	-0.259185	0.240026	0.0265112	0.21182	Q2TAZ0	Autophagy-related protein 2 homolog A	not.known	NA
ATG2B	-0.0217245	0.0232424	0.0289482	0.0039071	Q96BY7	Autophagy-related protein 2 homolog B	not.known	NA
ATG3	-0.032541	0.187535	-0.364345	0.079167	Q9NT62	Ubiquitin-like-conjugating enzyme ATG3	not.known	NA
ATG4B	-0.565943	0.0932482	1.02996	0.0159961	Q9Y4P1	Cysteine protease ATG4B	not.known	NA
ATG4C	0.390101	0.0662842	0.231504	0.26506	Q96DT6	Cysteine protease ATG4C	not.known	NA
ATG7	0.0872433	0.230968	0.886331	0.000708316	O95352	Ubiquitin-like modifier-activating enzyme ATG7	not.known	NA
ATG9A	-0.821154	0.0369644	0.334146	0.0685534	Q7Z3C6	Autophagy-related protein 9A	not.known	NA
ATIC	-0.431326	0.0291549	0.968759	0.00187768	P31939	Bifunctional purine biosynthesis protein ATIC	not.known	NA
ATM	-0.827905	0.118545	0.22035	0.259561	Q13315	Serine-protein kinase ATM	not.known	NA
ATP11C	-1.50498	0.082402	-0.355932	0.360768	Q8NB49	Phospholipid-transporting ATPase IG	not.known	NA
ATP13A1	-0.243355	0.122507	0.642181	0.00136886	Q9HD20	Endoplasmic reticulum transmembrane helix translocase	not.known	NA
ATP1A1	-0.11467	0.284089	0.0662444	5.74419e-06	P05023	Sodium/potassium-transporting ATPase subunit alpha-1	not.known	NA
ATP1B3	-0.24117	0.132523	0.336764	0.072884	P54709	Sodium/potassium-transporting ATPase subunit beta-3	not.known	NA
ATP2A2	0.285733	0.0599607	0.379307	0.0143559	P16615	Sarcoplasmic/endoplasmic reticulum calcium ATPase 2	not.known	NA
ATP2B1	0.0522907	0.0193031	0.0225683	0.354934	P20020	Plasma membrane calcium-transporting ATPase 1	not.known	NA
ATP2B4	0.309224	0.217194	0.148688	0.348979	P23634	Plasma membrane calcium-transporting ATPase 4	not.known	NA
ATP5F1A	0.21129	0.000155563	0.112794	0.00232617	P25705	ATP synthase subunit alpha, mitochondrial	not.known	NA
ATP5F1B	0.138197	0.155372	0.0553751	0.324279	P06576	ATP synthase subunit beta, mitochondrial	not.known	NA
ATP5F1C	-0.343629	0.101478	-0.368412	3.65822e-06	P36542	ATP synthase subunit gamma, mitochondrial	not.known	NA
ATP5MF	-0.197226	0.144388	0.162252	0.0297855	P56134	ATP synthase subunit f, mitochondrial	not.known	NA
ATP5MG	-0.0483141	0.233192	-0.499482	0.00905755	O75964	ATP synthase subunit g, mitochondrial	not.known	NA
ATP5MK	0.21064	0.130123	0.00808899	0.202887	Q96IX5	ATP synthase membrane subunit K, mitochondrial	not.known	NA
ATP5PB	0.954279	0.0616987	1.06529	0.123653	P24539	ATP synthase F(0) complex subunit B1, mitochondrial	not.known	NA
ATP5PD	0.408726	0.00150126	-0.0954405	0.176672	O75947	ATP synthase subunit d, mitochondrial	not.known	NA
ATP5PO	0.580173	0.160979	-0.178497	0.028342	P48047	ATP synthase subunit O, mitochondrial	not.known	NA
ATP6V0A1	-0.239848	0.373635	0.574063	2.98641e-05	Q93050	V-type proton ATPase 116 kDa subunit a1	not.known	NA
ATP6V0D1	-0.0878846	0.291406	0.180413	0.0245638	P61421	V-type proton ATPase subunit d 1	not.known	NA
ATP6V1A	-0.622319	0.0802388	-0.126516	0.218518	P38606	V-type proton ATPase catalytic subunit A	not.known	NA
ATP6V1B2	-0.183379	0.250099	-0.13422	0.274904	P21281	V-type proton ATPase subunit B, brain isoform	not.known	NA
ATP6V1C1	0.261277	0.285928	0.540096	0.197766	P21283	V-type proton ATPase subunit C 1	not.known	NA
ATP6V1E1	0.250882	0.360702	0.154147	0.066051	P36543	V-type proton ATPase subunit E 1	not.known	NA
ATP6V1G1	-0.133543	0.133436	-0.187977	0.0294778	O75348	V-type proton ATPase subunit G 1	not.known	NA
ATP6V1H	0.286067	0.00751046	0.500869	1.17633e-05	Q9UI12	V-type proton ATPase subunit H	not.known	NA
ATP7B	-0.28118	0.206654	-0.204673	0.101327	P35670	Copper-transporting ATPase 2	not.known	NA
ATPAF1	-0.43743	0.369175	0.749328	0.0002058	Q5TC12	ATP synthase mitochondrial F1 complex assembly factor 1	not.known	NA
ATR	-0.318116	0.243109	0.531587	0.000529395	Q13535	Serine/threonine-protein kinase ATR	not.known	NA
ATRIP	0.4075	0.00846745	0.494884	0.0132611	Q8WXE1	ATR-interacting protein	not.known	NA
ATRX	1.22114	5.07214e-18	1.02019	3.92037e-14	P46100	Transcriptional regulator ATRX	not.known	NA
ATXN1	-0.504911	0.000112407	-1.08724	5.09625e-08	P54253	Ataxin-1	not.known	NA
ATXN10	-0.971894	0.0398094	-0.513051	0.000239916	Q9UBB4	Ataxin-10	not.known	NA
ATXN2	0.274667	0.268303	0.133746	0.0834779	Q99700	Ataxin-2	not.known	NA
ATXN2L	-0.392574	0.00047227	-1.22304	3.59205e-23	Q8WWM7	Ataxin-2-like protein	not.known	NA
ATXN7L3B	-0.34614	0.258115	-0.0684329	0.122822	Q96GX2	Ataxin-7-like protein 3B	not.known	NA
AUNIP	0.573631	0.118704	0.583061	0.287752	Q9H7T9	Aurora kinase A and ninein-interacting protein	not.known	NA
AUP1	-0.0331798	0.232709	0.888105	7.80936e-05	Q9Y679	Lipid droplet-regulating VLDL assembly factor AUP1	not.known	NA
AURKA	0.110072	0.00712448	0.599211	4.48166e-06	O14965	Aurora kinase A	not.known	NA
AUTS2	-0.207524	0.313284	-0.166389	0.30047	Q8WXX7	Autism susceptibility gene 2 protein	not.known	NA
AVEN	0.406421	0.225626	0.558704	0.223704	Q9NQS1	Cell death regulator Aven	not.known	NA
B3GALT6	-0.925758	0.102278	0.723257	0.0233681	Q96L58	Beta-1,3-galactosyltransferase 6	not.known	NA
BABAM1	0.820388	0.0268928	1.22099	3.77035e-05	Q9NWV8	BRISC and BRCA1-A complex member 1	not.known	NA
BACH1	-0.110111	0.332798	-0.281927	0.251877	O14867	Transcription regulator protein BACH1	not.known	NA
BACH2	-0.280183	0.376054	-0.388211	0.36609	Q9BYV9	Transcription regulator protein BACH2	not.known	NA
BAG2	0.293252	0.0826391	0.310683	6.14567e-07	O95816	BAG family molecular chaperone regulator 2	not.known	NA
BAG3	0.970349	0.0189094	1.20578	1.89076e-07	O95817	BAG family molecular chaperone regulator 3	not.known	NA
BAG4	-0.211427	0.27475	0.132619	0.000883436	O95429	BAG family molecular chaperone regulator 4	not.known	NA
BAG5	-0.0166837	0.138462	0.642923	4.79286e-07	Q9UL15	BAG family molecular chaperone regulator 5	not.known	NA
BAHCC1	0.865309	0.108381	1.18672	0.0229842	Q9P281	BAH and coiled-coil domain-containing protein 1	not.known	NA
BAHD1	-0.973712	0.0657922	-0.132382	0.221157	Q8TBE0	Bromo adjacent homology domain-containing 1 protein	not.known	NA
BAIAP2	0.600118	0.0342218	1.23974	7.42463e-05	Q9UQB8	Brain-specific angiogenesis inhibitor 1-associated protein 2	not.known	NA
BAIAP2L1	0.507863	0.121373	0.660487	0.0341639	Q9UHR4	Brain-specific angiogenesis inhibitor 1-associated protein 2-like protein 1	not.known	NA
BANF1	-0.55098	0.051271	0.804994	0.0385262	O75531	Barrier-to-autointegration factor	not.known	NA
BANP	-0.0493232	0.227883	0.921163	0.00780534	Q8N9N5	Protein BANP	not.known	NA
BAP1	-0.874629	0.22531	0.0454155	0.120078	Q92560	Ubiquitin carboxyl-terminal hydrolase BAP1	not.known	NA
BAP18	-0.167067	0.262401	-0.0545109	0.321172	Q8IXM2	Chromatin complexes subunit BAP18	not.known	NA
BARD1	-0.278172	0.00629992	-0.236932	0.16928	Q99728	BRCA1-associated RING domain protein 1	not.known	NA
BAZ1A	-0.789017	0.000128948	-0.178471	0.028235	Q9NRL2	Bromodomain adjacent to zinc finger domain protein 1A	not.known	NA
BAZ1B	-0.78781	6.90125e-09	-0.370242	0.0137441	Q9UIG0	Tyrosine-protein kinase BAZ1B	not.known	NA
BAZ2A	-1.05709	3.59939e-07	-0.638972	3.08055e-05	Q9UIF9	Bromodomain adjacent to zinc finger domain protein 2A	not.known	NA
BBS1	1.83697	0.142861	3.12926	0.00905316	Q8NFJ9	Bardet-Biedl syndrome 1 protein	not.known	NA
BBS2	1.85761	0.049504	2.75769	1.89544e-05	Q9BXC9	Bardet-Biedl syndrome 2 protein	not.known	NA
BBS4	2.55083	8.16574e-09	2.15448	6.10627e-10	Q96RK4	Bardet-Biedl syndrome 4 protein	not.known	NA
BBX	-0.335104	0.0527559	0.410922	0.0122158	Q8WY36	HMG box transcription factor BBX	not.known	NA
BCAP31	-0.374991	0.00124025	-0.808139	5.28197e-05	P51572	B-cell receptor-associated protein 31	not.known	NA
BCAR1	0.130916	0.180663	0.268796	0.215791	P56945	Breast cancer anti-estrogen resistance protein 1	not.known	NA
BCAS2	0.316823	0.066648	0.372483	0.0364735	O75934	Pre-mRNA-splicing factor SPF27	not.known	NA
BCAS3	0.205144	0.109716	-0.00506431	0.19363	Q9H6U6	BCAS3 microtubule associated cell migration factor	not.known	NA
BCAT2	-0.745274	0.255316	1.01189	0.0065965	O15382	Branched-chain-amino-acid aminotransferase, mitochondrial	not.known	NA
BCCIP	0.22703	0.00678205	0.776258	0.000105303	Q9P287	BRCA2 and CDKN1A-interacting protein	not.known	NA
BCKDHA	-0.232205	0.0903178	-0.233951	0.35866	P12694	2-oxoisovalerate dehydrogenase subunit alpha, mitochondrial	not.known	NA
BCLAF1	0.449033	0.0293517	-0.430574	3.81186e-16	Q9NYF8	Bcl-2-associated transcription factor 1	not.known	NA
BCOR	-0.259082	0.227715	0.716264	1.25469e-38	Q6W2J9	BCL-6 corepressor	not.known	NA
BCORL1	-0.295511	0.00112589	0.587399	1.5335e-05	Q5H9F3	BCL-6 corepressor-like protein 1	not.known	NA
BCR	0.545829	0.000555765	-0.163276	0.0334839	P11274	Breakpoint cluster region protein	not.known	NA
BCS1L	-0.139057	0.135315	1.16613	0.00381339	Q9Y276	Mitochondrial chaperone BCS1	not.known	NA
BDP1	-0.0591961	0.293246	0.437838	0.138712	A6H8Y1	Transcription factor TFIIIB component B'' homolog	not.known	NA
BECN1	1.02385	0.0973894	1.19703	0.00197125	Q14457	Beclin-1	not.known	NA
BEND3	-0.578649	7.52191e-14	-0.849722	2.28666e-19	Q5T5X7	BEN domain-containing protein 3	not.known	NA
BICD1	0.620263	0.000637805	0.220333	0.0025543	Q96G01	Protein bicaudal D homolog 1	not.known	NA
BICD2	0.544597	3.68298e-05	0.191579	0.00334233	Q8TD16	Protein bicaudal D homolog 2	not.known	NA
BIRC5	-0.288292	0.0987296	1.176	6.38179e-07	O15392	Baculoviral IAP repeat-containing protein 5	not.known	NA
BIRC6	-0.577975	8.10906e-07	0.0267822	0.203551	Q9NR09	Baculoviral IAP repeat-containing protein 6	not.known	NA
BLM	0.436062	3.0099e-08	0.25584	3.12882e-10	P54132	Bloom syndrome protein	not.known	NA
BLMH	-0.426744	0.108124	0.915328	0.0362382	Q13867	Bleomycin hydrolase	not.known	NA
BLVRA	-0.366375	0.17205	-0.417673	0.144536	P53004	Biliverdin reductase A	not.known	NA
BMI1	-0.272791	0.32529	-0.11403	0.170931	P35226	Polycomb complex protein BMI-1	not.known	NA
BMP2K	0.30461	0.224165	-0.207398	0.347203	Q9NSY1	BMP-2-inducible protein kinase	not.known	NA
BMPR1A	-1.27533	0.0663117	-0.264948	0.19403	P36894	Bone morphogenetic protein receptor type-1A	not.known	NA
BMS1	-0.16368	0.0218863	-0.0880217	0.0453065	Q14692	Ribosome biogenesis protein BMS1 homolog	not.known	NA
BOD1L1	0.120892	0.256086	-0.478434	5.74736e-05	Q8NFC6	Biorientation of chromosomes in cell division protein 1-like 1	not.known	NA
BOLA2	0.469542	0.0730936	0.73563	0.125904	Q9H3K6	BolA-like protein 2	not.known	NA
BOP1	-0.381743	6.31396e-05	0.270006	0.115412	Q14137	Ribosome biogenesis protein BOP1	not.known	NA
BORA	0.546317	0.104136	1.27905	3.27521e-06	Q6PGQ7	Protein aurora borealis	not.known	NA
BPIFB1	1.75955	0.00394361	0.219551	0.118397	Q8TDL5	BPI fold-containing family B member 1	not.known	NA
BPTF	-0.606466	2.74848e-13	-0.70229	1.04746e-19	Q12830	Nucleosome-remodeling factor subunit BPTF	not.known	NA
BRAF	0.0514352	0.0850489	-0.385217	0.00294133	P15056	Serine/threonine-protein kinase B-raf	not.known	NA
BRAP	-0.0431099	0.24802	0.24794	0.0289879	Q7Z569	BRCA1-associated protein	not.known	NA
BRCA1	-0.0631999	0.074864	0.215002	1.97064e-08	P38398	Breast cancer type 1 susceptibility protein	not.known	NA
BRCA2	-0.042705	0.371619	-0.0912798	0.335193	P51587	Breast cancer type 2 susceptibility protein	not.known	NA
BRCC3	-0.0287338	0.344498	0.12754	0.0893147	P46736	Lys-63-specific deubiquitinase BRCC36	not.known	NA
BRD1	-0.911375	0.206581	0.143568	0.194127	O95696	Bromodomain-containing protein 1	not.known	NA
BRD2	0.10392	0.201266	0.0482635	0.0259841	P25440	Bromodomain-containing protein 2	not.known	NA
BRD4	0.297788	0.215937	-0.478788	0.0116742	O60885	Bromodomain-containing protein 4	not.known	NA
BRD7	-0.660801	0.308925	0.184241	0.102105	Q9NPI1	Bromodomain-containing protein 7	not.known	NA
BRD8	-0.0563755	0.13013	0.185316	0.0386924	Q9H0E9	Bromodomain-containing protein 8	not.known	NA
BRD9	-0.0568865	0.233045	0.291856	0.0149916	Q9H8M2	Bromodomain-containing protein 9	not.known	NA
BRIP1	0.054317	0.0862293	-0.143121	0.120994	Q9BX63	Fanconi anemia group J protein	not.known	NA
BRIX1	-0.730989	6.93301e-13	0.291538	0.0562501	Q8TDN6	Ribosome biogenesis protein BRX1 homolog	not.known	NA
BRMS1L	-0.405622	0.152949	0.238619	0.0213967	Q5PSV4	Breast cancer metastasis-suppressor 1-like protein	not.known	NA
BRPF1	-0.219685	0.378414	-0.199035	0.346079	P55201	Peregrin	not.known	NA
BRWD1	-0.617997	0.0428697	0.576614	0.0327342	Q9NSI6	Bromodomain and WD repeat-containing protein 1	not.known	NA
BSDC1	1.13303	0.00523923	0.725244	0.00413223	Q9NW68	BSD domain-containing protein 1	not.known	NA
BSG	-0.521313	0.022035	1.43371	1.00933e-09	P35613	Basigin	not.known	NA
BTAF1	-0.4543	0.00897086	0.121318	0.217394	O14981	TATA-binding protein-associated factor 172	not.known	NA
BTF3	-0.124051	0.0425151	-0.140196	0.244331	P20290	Transcription factor BTF3	not.known	NA
BTRC	-0.0418762	0.318659	1.28969	0.0353149	Q9Y297	F-box/WD repeat-containing protein 1A	not.known	NA
BUB1	0.136051	0.337274	0.665629	6.74823e-09	O43683	Mitotic checkpoint serine/threonine-protein kinase BUB1	not.known	NA
BUB1B	0.189955	0.0276289	-0.0145971	0.0613159	O60566	Mitotic checkpoint serine/threonine-protein kinase BUB1 beta	not.known	NA
BUB3	-0.198767	0.225142	-0.305963	0.325453	O43684	Mitotic checkpoint protein BUB3	not.known	NA
BUD13	0.288387	0.0424079	-0.909655	8.39021e-11	Q9BRD0	BUD13 homolog	not.known	NA
BUD23	-1.02307	0.0673253	0.942033	0.000103832	O43709	Probable 18S rRNA (guanine-N(7))-methyltransferase	not.known	NA
BUD31	0.00171131	0.318186	0.309401	0.0928042	P41223	Protein BUD31 homolog	not.known	NA
BYSL	0.32672	0.141541	1.18955	0.000103779	Q13895	Bystin	not.known	NA
BZW1	-0.135152	0.218194	-0.374428	0.0751738	Q7L1Q6	Basic leucine zipper and W2 domain-containing protein 1	not.known	NA
BZW2	0.133878	0.287186	0.692567	0.0109442	Q9Y6E2	Basic leucine zipper and W2 domain-containing protein 2	not.known	NA
C11orf49	-0.267038	0.113975	0.118474	0.0134474	Q9H6J7	UPF0705 protein C11orf49	not.known	NA
C12orf57	0.165727	0.35945	0.0094499	0.179013	Q99622	Protein C10	not.known	NA
C17orf75	-0.0359608	0.367113	1.55483	0.152389	Q9HAS0	Protein Njmu-R1	not.known	NA
C18orf25	0.402922	0.0172277	1.35899	7.41203e-06	Q96B23	Uncharacterized protein C18orf25	not.known	NA
C19orf25	0.831286	0.0424933	1.2051	0.00106029	Q9UFG5	UPF0449 protein C19orf25	not.known	NA
C19orf47	-0.383673	0.314494	0.0164356	0.218275	Q8N9M1	Uncharacterized protein C19orf47	not.known	NA
C19orf54	-0.207818	0.102343	-0.876279	0.00088633	Q5BKX5	UPF0692 protein C19orf54	not.known	NA
C1orf131	0.167951	0.293753	-0.179594	0.10566	Q8NDD1	Uncharacterized protein C1orf131	not.known	NA
C1orf174	-0.100304	0.176723	-0.400131	0.30445	Q8IYL3	UPF0688 protein C1orf174	not.known	NA
C1orf198	0.471232	7.55948e-05	0.166514	0.00121398	Q9H425	Uncharacterized protein C1orf198	not.known	NA
C1orf226	-0.408558	0.0216617	-1.14798	0.00368556	A1L170	Uncharacterized protein C1orf226	not.known	NA
C1orf52	0.723525	0.0123135	0.168612	0.0650705	Q8N6N3	UPF0690 protein C1orf52	not.known	NA
C1QBP	-0.412304	0.000451783	-0.860588	2.79364e-10	Q07021	Complement component 1 Q subcomponent-binding protein, mitochondrial	not.known	NA
C2CD3	1.40495	1.59463e-16	1.14253	1.16184e-11	Q4AC94	C2 domain-containing protein 3	not.known	NA
C5orf51	0.315659	0.20028	1.13283	0.0131057	A6NDU8	UPF0600 protein C5orf51	not.known	NA
C7orf50	-0.2282	0.0157589	-0.340404	0.00169867	Q9BRJ6	Uncharacterized protein C7orf50	not.known	NA
C8orf33	0.42357	0.121674	0.591845	0.0702963	Q9H7E9	UPF0488 protein C8orf33	not.known	NA
C9orf40	-1.12359	0.265956	1.04269	0.0862133	Q8IXQ3	Uncharacterized protein C9orf40	not.known	NA
C9orf72	-0.180257	0.222884	-0.418936	0.366535	Q96LT7	Guanine nucleotide exchange C9orf72	not.known	NA
C9orf78	-0.104617	0.0851335	-0.359667	0.0751448	Q9NZ63	Telomere length and silencing protein 1 homolog	not.known	NA
CAAP1	0.313121	0.274888	-0.02827	0.132964	Q9H8G2	Caspase activity and apoptosis inhibitor 1	not.known	NA
CACHD1	1.77899	0.372949	1.3537	6.01112e-05	Q5VU97	VWFA and cache domain-containing protein 1	not.known	NA
CACTIN	-0.640584	0.0628274	-0.944291	0.0269519	Q8WUQ7	Cactin	not.known	NA
CACUL1	-0.0868889	0.156515	-0.0583679	0.330993	Q86Y37	CDK2-associated and cullin domain-containing protein 1	not.known	NA
CACYBP	0.509781	0.0127799	0.0735329	0.00591205	Q9HB71	Calcyclin-binding protein	not.known	NA
CAD	-0.176171	0.0396948	-0.127946	0.000677459	P27708	CAD protein	not.known	NA
CALCOCO1	-0.102502	0.366344	-0.0270361	0.262707	Q9P1Z2	Calcium-binding and coiled-coil domain-containing protein 1	not.known	NA
CALD1	0.326053	0.000204397	-0.347417	0.000460277	Q05682	Caldesmon	not.known	NA
CALM1;CALM2;CALM3	1.32407	0.336792	1.01924	0.296425	P0DP23;P0DP24;P0DP25	Calmodulin-1;Calmodulin-2;Calmodulin-3	not.known	NA
CALR	-0.455636	0.00948738	0.495565	5.8854e-06	P27797	Calreticulin	not.known	NA
CAMK1	0.401639	0.196438	0.728571	0.160365	Q14012	Calcium/calmodulin-dependent protein kinase type 1	not.known	NA
CAMK2B	-0.108927	0.250693	-0.146071	0.0743335	Q13554	Calcium/calmodulin-dependent protein kinase type II subunit beta	not.known	NA
CAMK2D	-0.0381193	0.0564746	-0.371205	0.000768516	Q13557	Calcium/calmodulin-dependent protein kinase type II subunit delta	not.known	NA
CAMK2G	-0.336697	0.0113122	-0.56123	0.00649566	Q13555	Calcium/calmodulin-dependent protein kinase type II subunit gamma	not.known	NA
CAMSAP1	0.189231	0.00387375	-0.543007	0.00631276	Q5T5Y3	Calmodulin-regulated spectrin-associated protein 1	not.known	NA
CAMSAP2	0.386915	0.00730627	-0.28683	0.382585	Q08AD1	Calmodulin-regulated spectrin-associated protein 2	not.known	NA
CAMSAP3	0.19051	0.146018	-0.0928908	0.259786	Q9P1Y5	Calmodulin-regulated spectrin-associated protein 3	not.known	NA
CAND1	0.0775246	0.187763	-0.229267	0.337483	Q86VP6	Cullin-associated NEDD8-dissociated protein 1	not.known	NA
CANX	0.082121	0.208289	0.0483704	0.0119507	P27824	Calnexin	not.known	NA
CAP1	0.249478	0.0551001	0.0487694	0.223649	Q01518	Adenylyl cyclase-associated protein 1	not.known	NA
CAP2	-0.253322	0.166582	-0.202274	0.379286	P40123	Adenylyl cyclase-associated protein 2	not.known	NA
CAPN1	-0.0620326	0.13827	0.413976	0.00782697	P07384	Calpain-1 catalytic subunit	not.known	NA
CAPN15	0.104613	0.344846	0.243892	0.033856	O75808	Calpain-15	not.known	NA
CAPN2	-0.462302	0.140067	0.0365729	0.347006	P17655	Calpain-2 catalytic subunit	not.known	NA
CAPN7	0.704649	0.146743	1.22246	0.000484914	Q9Y6W3	Calpain-7	not.known	NA
CAPRIN1	-0.0367666	0.149448	-0.3616	0.367308	Q14444	Caprin-1	not.known	NA
CAPZA1	0.146289	0.0110705	-0.318206	0.0333614	P52907	F-actin-capping protein subunit alpha-1	not.known	NA
CAPZA2	0.0464753	0.187909	-0.149052	0.157258	P47755	F-actin-capping protein subunit alpha-2	not.known	NA
CAPZB	0.234075	0.0567366	-0.576755	0.00667574	P47756	F-actin-capping protein subunit beta	not.known	NA
CARMIL1	0.0409703	0.090671	-0.0136418	0.111292	Q5VZK9	F-actin-uncapping protein LRRC16A	not.known	NA
CARNMT1	-0.190767	0.379588	-0.0678194	0.21726	Q8N4J0	Carnosine N-methyltransferase	not.known	NA
CARS1	0.204523	0.176087	-0.0328551	0.0838583	P49589	Cysteine--tRNA ligase, cytoplasmic	not.known	NA
CASC3	-0.210591	0.0999913	0.0688022	0.0237469	O15234	Protein CASC3	not.known	NA
CASK	0.14331	0.136392	0.429873	0.00134563	O14936	Peripheral plasma membrane protein CASK	not.known	NA
CASP2	0.168223	0.320556	1.4066	0.0352848	P42575	Caspase-2	not.known	NA
CASP8	0.163114	0.0349964	0.293857	0.0219473	Q14790	Caspase-8	not.known	NA
CASP8AP2	-0.956588	0.09503	1.67218	0.123798	Q9UKL3	CASP8-associated protein 2	not.known	NA
CAST	0.323391	0.000732876	-0.29972	0.132026	P20810	Calpastatin	not.known	NA
CASZ1	0.0971227	0.355119	0.0427637	0.314572	Q86V15	Zinc finger protein castor homolog 1	not.known	NA
CAT	-0.553582	0.139944	-0.0773298	0.385384	P04040	Catalase	not.known	NA
CBL	0.430606	0.125043	0.196984	0.237485	P22681	E3 ubiquitin-protein ligase CBL	not.known	NA
CBLL1	-0.0276837	0.252063	-0.106537	0.307086	Q75N03	E3 ubiquitin-protein ligase Hakai	not.known	NA
CBR1	0.02423	0.240897	0.280749	0.00666796	P16152	Carbonyl reductase [NADPH] 1	not.known	NA
CBS	0.413011	0.0269153	0.700309	0.00813473	P35520	Cystathionine beta-synthase	not.known	NA
CBWD2;CBWD1	-0.259286	0.289058	1.1014	0.0212027	Q8IUF1;Q9BRT8	COBW domain-containing protein 2;COBW domain-containing protein 1	not.known	NA
CBX1	-0.140458	0.0288041	0.0141338	0.109267	P83916	Chromobox protein homolog 1	not.known	NA
CBX2	0.203035	0.372793	0.939064	0.000945069	Q14781	Chromobox protein homolog 2	not.known	NA
CBX3	-0.579855	0.000170446	-0.677714	7.11448e-07	Q13185	Chromobox protein homolog 3	not.known	NA
CBX4	0.582651	0.049946	1.23697	6.83283e-05	O00257	E3 SUMO-protein ligase CBX4	not.known	NA
CBX5	-0.554432	0.00614259	-0.463771	0.031566	P45973	Chromobox protein homolog 5	not.known	NA
CBX6	-0.194003	0.168796	0.782529	0.00119657	O95503	Chromobox protein homolog 6	not.known	NA
CBX8	-0.524436	0.0937276	0.0203701	0.104873	Q9HC52	Chromobox protein homolog 8	not.known	NA
CC2D1A	0.387267	6.655e-09	-0.292605	0.224922	Q6P1N0	Coiled-coil and C2 domain-containing protein 1A	not.known	NA
CC2D1B	-0.388123	0.157422	-0.366252	0.1224	Q5T0F9	Coiled-coil and C2 domain-containing protein 1B	not.known	NA
CCAR1	0.0530661	0.223096	0.194306	0.279839	Q8IX12	Cell division cycle and apoptosis regulator protein 1	not.known	NA
CCAR2	-0.289527	0.000390345	-0.275708	0.224962	Q8N163	Cell cycle and apoptosis regulator protein 2	not.known	NA
CCDC102A	0.763528	7.40572e-06	0.101962	0.164311	Q96A19	Coiled-coil domain-containing protein 102A	not.known	NA
CCDC12	0.270157	0.0380007	-0.328414	0.0321758	Q8WUD4	Coiled-coil domain-containing protein 12	not.known	NA
CCDC124	0.401404	0.0130148	-0.685062	0.000115127	Q96CT7	Coiled-coil domain-containing protein 124	not.known	NA
CCDC137	-0.480962	0.00786334	-0.435647	0.352203	Q6PK04	Coiled-coil domain-containing protein 137	not.known	NA
CCDC138	1.31881	2.83761e-15	1.25082	8.005e-15	Q96M89	Coiled-coil domain-containing protein 138	not.known	NA
CCDC14	1.47185	1.58692e-16	1.11711	1.21843e-14	Q49A88	Coiled-coil domain-containing protein 14	not.known	NA
CCDC174	0.124831	0.319199	-0.382442	0.317504	Q6PII3	Coiled-coil domain-containing protein 174	not.known	NA
CCDC18	1.79309	2.06638e-10	1.53693	4.89754e-10	Q5T9S5	Coiled-coil domain-containing protein 18	not.known	NA
CCDC186	0.244516	0.129664	-0.458067	0.158176	Q7Z3E2	Coiled-coil domain-containing protein 186	not.known	NA
CCDC28A	-0.900525	0.181297	0.555002	0.00316544	Q8IWP9	Coiled-coil domain-containing protein 28A	not.known	NA
CCDC28B	-0.20336	0.310167	0.237652	0.220641	Q9BUN5	Coiled-coil domain-containing protein 28B	not.known	NA
CCDC32	-0.0861183	0.383354	0.16727	0.0474034	Q9BV29	Coiled-coil domain-containing protein 32	not.known	NA
CCDC43	0.47335	0.0168435	-0.14946	0.214883	Q96MW1	Coiled-coil domain-containing protein 43	not.known	NA
CCDC47	-0.188669	0.289867	0.113503	0.219944	Q96A33	PAT complex subunit CCDC47	not.known	NA
CCDC50	0.496409	0.011651	-0.0927088	0.12191	Q8IVM0	Coiled-coil domain-containing protein 50	not.known	NA
CCDC59	-0.521066	0.0218515	-0.247953	6.23136e-05	Q9P031	Thyroid transcription factor 1-associated protein 26	not.known	NA
CCDC6	0.802661	0.000393947	0.0221287	0.311739	Q16204	Coiled-coil domain-containing protein 6	not.known	NA
CCDC61	1.3842	1.06206e-06	0.825416	0.00498191	Q9Y6R9	Centrosomal protein CCDC61	not.known	NA
CCDC66	1.81846	1.63892e-05	2.12837	1.23517e-05	A2RUB6	Coiled-coil domain-containing protein 66	not.known	NA
CCDC77	1.77769	2.50013e-05	1.96593	1.52524e-06	Q9BR77	Coiled-coil domain-containing protein 77	not.known	NA
CCDC85C	0.713913	0.134713	0.386534	0.165287	A6NKD9	Coiled-coil domain-containing protein 85C	not.known	NA
CCDC86	-0.453086	0.384224	-0.184829	0.0692274	Q9H6F5	Coiled-coil domain-containing protein 86	not.known	NA
CCDC92	4.1051	4.05404e-07	3.95283	9.05695e-07	Q53HC0	Coiled-coil domain-containing protein 92	not.known	NA
CCDC97	-0.308194	0.0499498	-0.0688662	0.283776	Q96F63	Coiled-coil domain-containing protein 97	not.known	NA
CCHCR1	0.993385	0.000198375	1.23228	1.60307e-08	Q8TD31	Coiled-coil alpha-helical rod protein 1	not.known	NA
CCNA2	0.00858119	0.325506	0.955162	0.00507373	P20248	Cyclin-A2	not.known	NA
CCNB1	0.328158	0.0207613	0.631946	6.68048e-07	P14635	G2/mitotic-specific cyclin-B1	not.known	NA
CCNB2	-0.224653	0.160406	0.251041	0.0285705	O95067	G2/mitotic-specific cyclin-B2	not.known	NA
CCNE1	-0.328764	0.181306	1.36265	0.0979334	P24864	G1/S-specific cyclin-E1	not.known	NA
CCNF	-1.16988	0.0974444	0.167262	0.291831	P41002	Cyclin-F	not.known	NA
CCNH	-0.05714	0.372249	0.748231	0.0139064	P51946	Cyclin-H	not.known	NA
CCNK	-0.294339	0.235986	-0.387546	0.252789	O75909	Cyclin-K	not.known	NA
CCNT1	0.530287	0.00384038	0.0404695	0.115113	O60563	Cyclin-T1	not.known	NA
CCP110	0.887539	1.15102e-08	0.524886	0.00131342	O43303	Centriolar coiled-coil protein of 110 kDa	not.known	NA
CCT2	0.473654	9.08085e-25	-0.258852	0.0616081	P78371	T-complex protein 1 subunit beta	not.known	NA
CCT3	0.275931	1.19698e-11	-0.41531	0.3216	P49368	T-complex protein 1 subunit gamma	not.known	NA
CCT4	0.197995	1.00943e-12	-0.3223	0.00793361	P50991	T-complex protein 1 subunit delta	not.known	NA
CCT5	0.55672	5.11551e-20	-0.0189604	0.0106273	P48643	T-complex protein 1 subunit epsilon	not.known	NA
CCT6A	0.554192	0.000335531	-0.0482628	0.13319	P40227	T-complex protein 1 subunit zeta	not.known	NA
CCT6B	0.124256	0.00279172	0.0807914	0.338859	Q92526	T-complex protein 1 subunit zeta-2	not.known	NA
CCT7	0.571573	4.70323e-11	-0.256872	0.310116	Q99832	T-complex protein 1 subunit eta	not.known	NA
CCT8	0.356773	3.06339e-15	-0.191876	0.00394464	P50990	T-complex protein 1 subunit theta	not.known	NA
CCZ1B;CCZ1	0.159968	0.0612753	0.913545	1.48549e-09	P86790;P86791	Vacuolar fusion protein CCZ1 homolog B;Vacuolar fusion protein CCZ1 homolog	not.known	NA
CD2AP	-0.00524967	0.217179	-1.09332	8.01646e-30	Q9Y5K6	CD2-associated protein	not.known	NA
CD2BP2	0.861016	0.0104654	0.301991	0.133009	O95400	CD2 antigen cytoplasmic tail-binding protein 2	not.known	NA
CDC123	0.132378	0.273877	0.127171	0.12985	O75794	Cell division cycle protein 123 homolog	not.known	NA
CDC16	-0.0783764	0.17179	0.67578	0.00288714	Q13042	Cell division cycle protein 16 homolog	not.known	NA
CDC20	0.202377	0.259939	1.43152	1.13036e-09	Q12834	Cell division cycle protein 20 homolog	not.known	NA
CDC25C	0.107205	0.056109	0.1139	0.00170153	P30307	M-phase inducer phosphatase 3	not.known	NA
CDC27	0.142048	0.379748	0.0870902	0.139184	P30260	Cell division cycle protein 27 homolog	not.known	NA
CDC37	0.241565	0.0058385	0.0278693	0.175678	Q16543	Hsp90 co-chaperone Cdc37	not.known	NA
CDC40	0.238252	0.223345	0.0656688	0.261195	O60508	Pre-mRNA-processing factor 17	not.known	NA
CDC42	-0.188292	0.121311	0.261997	0.0954272	P60953	Cell division control protein 42 homolog	not.known	NA
CDC42BPA	0.376221	0.0148476	0.347043	0.00123587	Q5VT25	Serine/threonine-protein kinase MRCK alpha	not.known	NA
CDC42BPB	-0.292208	0.27725	0.619757	0.000301111	Q9Y5S2	Serine/threonine-protein kinase MRCK beta	not.known	NA
CDC42EP1	0.198296	0.169093	0.617372	0.109385	Q00587	Cdc42 effector protein 1	not.known	NA
CDC45	-0.414084	0.303314	0.999246	4.47873e-11	O75419	Cell division control protein 45 homolog	not.known	NA
CDC5L	0.182101	0.00531743	-0.0774668	0.139342	Q99459	Cell division cycle 5-like protein	not.known	NA
CDC73	0.231759	0.0385561	0.0523157	0.00481333	Q6P1J9	Parafibromin	not.known	NA
CDCA2	-0.370194	8.77084e-06	-0.502753	0.00011972	Q69YH5	Cell division cycle-associated protein 2	not.known	NA
CDCA3	-0.152326	0.115117	-0.294099	0.129123	Q99618	Cell division cycle-associated protein 3	not.known	NA
CDCA5	-0.355044	0.0276111	-0.0890101	0.0331507	Q96FF9	Sororin	not.known	NA
CDCA7L	-0.887881	0.0144413	0.349179	0.0242942	Q96GN5	Cell division cycle-associated 7-like protein	not.known	NA
CDCA8	-1.10421	1.66e-05	-0.487962	0.0474204	Q53HL2	Borealin	not.known	NA
CDIPT	-0.00227585	0.132366	0.820217	0.085608	O14735	CDP-diacylglycerol--inositol 3-phosphatidyltransferase	not.known	NA
CDK11B	-0.108943	0.353037	0.58984	0.0212032	P21127	Cyclin-dependent kinase 11B	not.known	NA
CDK12	0.589152	0.0744882	0.203135	0.335412	Q9NYV4	Cyclin-dependent kinase 12	not.known	NA
CDK13	0.050907	0.0641561	0.987876	0.215716	Q14004	Cyclin-dependent kinase 13	not.known	NA
CDK4	-0.0895046	0.0657554	0.183527	0.000484721	P11802	Cyclin-dependent kinase 4	not.known	NA
CDK5	0.311988	0.216613	0.698751	0.0031351	Q00535	Cyclin-dependent-like kinase 5	not.known	NA
CDK5RAP1	-0.243934	0.0968435	0.92098	0.0177134	Q96SZ6	Mitochondrial tRNA methylthiotransferase CDK5RAP1	not.known	NA
CDK5RAP2	0.464894	4.93512e-12	0.691583	8.76263e-27	Q96SN8	CDK5 regulatory subunit-associated protein 2	not.known	NA
CDK6	-0.350085	0.0597176	0.211441	0.0103899	Q00534	Cyclin-dependent kinase 6	not.known	NA
CDK7	-0.890861	0.0179379	0.445346	0.242349	P50613	Cyclin-dependent kinase 7	not.known	NA
CDK9	0.492635	0.00849736	0.828276	9.28934e-11	P50750	Cyclin-dependent kinase 9	not.known	NA
CDKAL1	-0.216525	0.077805	0.224038	0.00024928	Q5VV42	Threonylcarbamoyladenosine tRNA methylthiotransferase	not.known	NA
CDKN1A	-0.612354	0.207384	-0.145843	0.290007	P38936	Cyclin-dependent kinase inhibitor 1	not.known	NA
CDKN2A	0.198881	0.241693	1.18711	0.000776421	P42771	Cyclin-dependent kinase inhibitor 2A	not.known	NA
CDKN2A	0.0886778	0.25553	1.06456	0.127139	Q8N726	Tumor suppressor ARF	not.known	NA
CDKN2AIP	-0.182596	0.0940306	-0.911011	0.000144848	Q9NXV6	CDKN2A-interacting protein	not.known	NA
CDR2	-0.00229777	0.361394	0.33631	0.0600921	Q01850	Cerebellar degeneration-related protein 2	not.known	NA
CDV3	0.60265	0.000315083	-0.335292	0.00277489	Q9UKY7	Protein CDV3 homolog	not.known	NA
CDYL	-0.693216	0.00225134	-0.759807	0.0542812	Q9Y232	Chromodomain Y-like protein	not.known	NA
CEBPZ	0.0669379	0.267841	0.449423	0.144932	Q03701	CCAAT/enhancer-binding protein zeta	not.known	NA
CELF1	-0.247804	0.0519659	0.0858923	0.355363	Q92879	CUGBP Elav-like family member 1	not.known	NA
CENPB	-1.18512	0.0087984	1.00338	0.00361287	P07199	Major centromere autoantigen B	not.known	NA
CENPC	-0.646048	0.0891771	-0.105922	0.298328	Q03188	Centromere protein C	not.known	NA
CENPE	0.134259	0.0988091	0.445299	1.50931e-06	Q02224	Centromere-associated protein E	not.known	NA
CENPF	-0.240366	0.289867	0.412206	6.52246e-08	P49454	Centromere protein F	not.known	NA
CENPH	0.470516	0.16725	0.152739	0.00838561	Q9H3R5	Centromere protein H	not.known	NA
CENPJ	0.512084	2.85793e-11	0.450539	1.21058e-08	Q9HC77	Centromere protein J	not.known	NA
CENPK	0.449512	0.105544	1.17879	3.90988e-07	Q9BS16	Centromere protein K	not.known	NA
CENPQ	0.0651179	0.349156	0.346668	0.0113351	Q7L2Z9	Centromere protein Q	not.known	NA
CENPU	-0.228439	0.351861	0.636748	6.84612e-05	Q71F23	Centromere protein U	not.known	NA
CENPV	-0.761593	0.00176328	-0.321264	0.383722	Q7Z7K6	Centromere protein V	not.known	NA
CEP104	0.861171	0.020376	0.728304	0.0248792	O60308	Centrosomal protein of 104 kDa	not.known	NA
CEP112	0.56176	0.00373393	0.516487	0.00635868	Q8N8E3	Centrosomal protein of 112 kDa	not.known	NA
CEP120	0.660251	0.00407433	0.357552	0.00945787	Q8N960	Centrosomal protein of 120 kDa	not.known	NA
CEP128	0.635185	0.0076927	0.948945	0.00309134	Q6ZU80	Centrosomal protein of 128 kDa	not.known	NA
CEP131	2.63003	5.00811e-52	2.10932	4.08633e-38	Q9UPN4	Centrosomal protein of 131 kDa	not.known	NA
CEP135	1.08245	0.00108976	0.865227	0.000776647	Q66GS9	Centrosomal protein of 135 kDa	not.known	NA
CEP152	0.418813	0.0142548	0.209211	0.37884	O94986	Centrosomal protein of 152 kDa	not.known	NA
CEP162	2.72965	2.74521e-11	2.51795	3.28258e-07	Q5TB80	Centrosomal protein of 162 kDa	not.known	NA
CEP170	0.437995	2.92971e-10	-0.0495374	0.0788524	Q5SW79	Centrosomal protein of 170 kDa	not.known	NA
CEP170B	0.490389	0.0797108	0.249295	0.204338	Q9Y4F5	Centrosomal protein of 170 kDa protein B	not.known	NA
CEP192	0.114181	0.0517729	0.39728	1.14148e-06	Q8TEP8	Centrosomal protein of 192 kDa	not.known	NA
CEP20	0.937993	0.0102924	0.730896	0.00672312	Q96NB1	Centrosomal protein 20	not.known	NA
CEP290	1.75608	5.67844e-28	1.32429	3.45822e-18	O15078	Centrosomal protein of 290 kDa	not.known	NA
CEP295	1.60486	1.12493e-08	2.18976	6.23701e-15	Q9C0D2	Centrosomal protein of 295 kDa	not.known	NA
CEP350	0.571238	6.35568e-32	0.000874077	0.000181433	Q5VT06	Centrosome-associated protein 350	not.known	NA
CEP41	0.358424	0.306993	0.729177	0.010519	Q9BYV8	Centrosomal protein of 41 kDa	not.known	NA
CEP43	0.294797	7.38065e-08	-0.34591	0.373168	O95684	Centrosomal protein 43	not.known	NA
CEP44	0.810107	9.03333e-06	0.475183	5.76009e-05	Q9C0F1	Centrosomal protein of 44 kDa	not.known	NA
CEP55	0.688897	0.00156476	0.749159	0.000218941	Q53EZ4	Centrosomal protein of 55 kDa	not.known	NA
CEP63	0.0603378	0.29663	0.691353	0.0140944	Q96MT8	Centrosomal protein of 63 kDa	not.known	NA
CEP72	1.12513	4.09762e-11	1.33971	2.59959e-13	Q9P209	Centrosomal protein of 72 kDa	not.known	NA
CEP76	0.160807	0.087208	0.319203	0.0447773	Q8TAP6	Centrosomal protein of 76 kDa	not.known	NA
CEP78	0.632155	0.00014237	0.879931	4.55755e-08	Q5JTW2	Centrosomal protein of 78 kDa	not.known	NA
CEP85	0.494489	3.86018e-07	0.492904	1.41389e-09	Q6P2H3	Centrosomal protein of 85 kDa	not.known	NA
CEP85L	-0.212399	0.31927	-0.068035	0.265002	Q5SZL2	Centrosomal protein of 85 kDa-like	not.known	NA
CEP95	0.716948	3.87044e-06	0.347148	0.00024662	Q96GE4	Centrosomal protein of 95 kDa	not.known	NA
CEP97	0.0915121	0.000422544	-0.174266	0.253906	Q8IW35	Centrosomal protein of 97 kDa	not.known	NA
CETN2	0.660162	0.0411591	1.0167	0.143535	P41208	Centrin-2	not.known	NA
CFAP20	0.244735	0.317631	-0.42538	0.00106586	Q9Y6A4	Cilia- and flagella-associated protein 20	not.known	NA
CFAP298	0.394353	0.243223	0.481841	0.07503	P57076	Cilia- and flagella-associated protein 298	not.known	NA
CFAP36	1.08631	0.0154284	1.4453	0.0494021	Q96G28	Cilia- and flagella-associated protein 36	not.known	NA
CFAP410	-0.155959	0.237247	-0.291357	0.359658	O43822	Cilia- and flagella-associated protein 410	not.known	NA
CFAP97	0.933999	0.00379893	1.31797	0.00182441	Q9P2B7	Cilia- and flagella-associated protein 97	not.known	NA
CFDP1	0.463109	0.000120054	0.328013	0.18523	Q9UEE9	Craniofacial development protein 1	not.known	NA
CFL1	-0.178014	0.333254	-0.172466	0.358888	P23528	Cofilin-1	not.known	NA
CGN	0.383726	0.365731	0.0341678	0.0783538	Q9P2M7	Cingulin	not.known	NA
CGNL1	-0.0304409	0.228185	1.29066	0.000140386	Q0VF96	Cingulin-like protein 1	not.known	NA
CHAF1A	-0.508402	0.0154091	-0.353281	0.0024689	Q13111	Chromatin assembly factor 1 subunit A	not.known	NA
CHAF1B	0.224694	0.294646	0.730507	0.000275422	Q13112	Chromatin assembly factor 1 subunit B	not.known	NA
CHAMP1	-0.291483	0.00235067	-0.903763	4.2275e-12	Q96JM3	Chromosome alignment-maintaining phosphoprotein 1	not.known	NA
CHCHD4	-0.0052055	0.382553	-0.766758	9.24777e-06	Q8N4Q1	Mitochondrial intermembrane space import and assembly protein 40	not.known	NA
CHD1	-0.0640653	0.236854	0.415073	0.0245186	O14646	Chromodomain-helicase-DNA-binding protein 1	not.known	NA
CHD1L	-0.405967	0.131655	0.212949	0.00529569	Q86WJ1	Chromodomain-helicase-DNA-binding protein 1-like	not.known	NA
CHD4	-0.289531	5.36407e-05	-0.511303	4.49432e-05	Q14839	Chromodomain-helicase-DNA-binding protein 4	not.known	NA
CHD6	0.291672	0.178164	0.674832	3.33728e-07	Q8TD26	Chromodomain-helicase-DNA-binding protein 6	not.known	NA
CHD7	-0.240637	0.0058907	-0.162741	0.0396453	Q9P2D1	Chromodomain-helicase-DNA-binding protein 7	not.known	NA
CHD8	0.149166	0.000108654	0.457197	6.17382e-11	Q9HCK8	Chromodomain-helicase-DNA-binding protein 8	not.known	NA
CHD9	-0.600969	0.130761	-1.18389	0.0744832	Q3L8U1	Chromodomain-helicase-DNA-binding protein 9	not.known	NA
CHEK1	0.0835198	0.328121	0.366716	0.0362034	O14757	Serine/threonine-protein kinase Chk1	not.known	NA
CHEK2	0.461376	0.368678	0.991711	0.00849509	O96017	Serine/threonine-protein kinase Chk2	not.known	NA
CHERP	0.373392	0.0275596	-0.121074	0.111146	Q8IWX8	Calcium homeostasis endoplasmic reticulum protein	not.known	NA
CHML	-0.0132631	0.263427	0.353895	0.16922	P26374	Rab proteins geranylgeranyltransferase component A 2	not.known	NA
CHMP2B	0.376563	0.0512938	-0.160295	0.000929599	Q9UQN3	Charged multivesicular body protein 2b	not.known	NA
CHMP4B	0.371327	0.00244042	-0.303027	0.0983864	Q9H444	Charged multivesicular body protein 4b	not.known	NA
CHMP5	-0.307764	0.170292	-0.1356	0.108917	Q9NZZ3	Charged multivesicular body protein 5	not.known	NA
CHMP7	0.109462	0.210871	-0.43087	0.118924	Q8WUX9	Charged multivesicular body protein 7	not.known	NA
CHN1	-1.59754	0.0639604	-0.360081	0.368953	P15882	N-chimaerin	not.known	NA
CHORDC1	-0.104452	0.0803239	0.132361	0.369739	Q9UHD1	Cysteine and histidine-rich domain-containing protein 1	not.known	NA
CHTF18	-0.0271864	0.310366	1.34071	1.81774e-07	Q8WVB6	Chromosome transmission fidelity protein 18 homolog	not.known	NA
CHTOP	-0.54186	0.00376551	-0.768642	0.000896181	Q9Y3Y2	Chromatin target of PRMT1 protein	not.known	NA
CHUK	0.200989	0.32426	0.597861	0.00136322	O15111	Inhibitor of nuclear factor kappa-B kinase subunit alpha	not.known	NA
CIAPIN1	-0.190787	0.0376574	-0.656403	0.00598027	Q6FI81	Anamorsin	not.known	NA
CIC	-0.153181	0.337538	0.134773	0.358072	Q96RK0	Protein capicua homolog	not.known	NA
CIP2A	0.488156	0.00596388	0.57938	5.33403e-05	Q8TCG1	Protein CIP2A	not.known	NA
CIRBP	-0.383286	0.183392	-0.827652	0.18103	Q14011	Cold-inducible RNA-binding protein	not.known	NA
CISD1	-0.0749104	0.170218	0.838616	0.0305882	Q9NZ45	CDGSH iron-sulfur domain-containing protein 1	not.known	NA
CISD2	-0.57734	0.00669091	-0.600112	0.000525137	Q8N5K1	CDGSH iron-sulfur domain-containing protein 2	not.known	NA
CIT	-0.318976	0.127902	-0.0556353	0.0353996	O14578	Citron Rho-interacting kinase	not.known	NA
CIZ1	-0.581987	0.00536051	-0.732067	0.00275427	Q9ULV3	Cip1-interacting zinc finger protein	not.known	NA
CKAP2	0.34168	0.0217946	0.292011	6.69096e-05	Q8WWK9	Cytoskeleton-associated protein 2	not.known	NA
CKAP2L	-2.09847	0.0985189	0.12077	0.272087	Q8IYA6	Cytoskeleton-associated protein 2-like	not.known	NA
CKAP4	0.504982	0.0413912	0.147496	0.0265973	Q07065	Cytoskeleton-associated protein 4	not.known	NA
CKAP5	0.27817	0.000664012	0.012945	0.31214	Q14008	Cytoskeleton-associated protein 5	not.known	NA
CKB	-0.352131	0.00828071	0.305679	7.43042e-07	P12277	Creatine kinase B-type	not.known	NA
CLASP2	0.160788	0.0405569	-0.135113	0.35866	O75122	CLIP-associating protein 2	not.known	NA
CLASRP	0.0865837	0.352102	-0.323494	0.0974682	Q8N2M8	CLK4-associating serine/arginine rich protein	not.known	NA
CLCC1	-0.00443167	0.321807	-0.443569	0.0697052	Q96S66	Chloride channel CLIC-like protein 1	not.known	NA
CLEC16A	0.391946	0.131254	-0.0926206	0.342927	Q2KHT3	Protein CLEC16A	not.known	NA
CLIC1	-0.208637	0.0395964	-0.203855	0.125165	O00299	Chloride intracellular channel protein 1	not.known	NA
CLIC4	-0.155955	0.0992392	0.0531991	0.283244	Q9Y696	Chloride intracellular channel protein 4	not.known	NA
CLINT1	-0.185907	8.17512e-06	-1.00927	2.81378e-32	Q14677	Clathrin interactor 1	not.known	NA
CLIP1	0.497983	0.000871403	0.0423157	0.28082	P30622	CAP-Gly domain-containing linker protein 1	not.known	NA
CLK2	-0.144919	0.0432007	0.220732	0.0788524	P49760	Dual specificity protein kinase CLK2	not.known	NA
CLK3	0.0724876	0.287142	1.22397	1.0673e-05	P49761	Dual specificity protein kinase CLK3	not.known	NA
CLK4	-2.72063	0.0475987	-0.209322	0.167344	Q9HAZ1	Dual specificity protein kinase CLK4	not.known	NA
CLMN	-0.489259	0.0468687	-0.11524	0.0837254	Q96JQ2	Calmin	not.known	NA
CLNS1A	-0.322029	0.311514	-0.966219	3.14396e-05	P54105	Methylosome subunit pICln	not.known	NA
CLPB	0.27519	0.217373	0.622907	0.0494818	Q9H078	Caseinolytic peptidase B protein homolog	not.known	NA
CLPTM1L	-0.213035	0.264421	0.428327	0.00146719	Q96KA5	Cleft lip and palate transmembrane protein 1-like protein	not.known	NA
CLPX	0.136607	0.379852	0.155332	0.227326	O76031	ATP-dependent Clp protease ATP-binding subunit clpX-like, mitochondrial	not.known	NA
CLSPN	0.870877	3.71498e-12	0.920306	2.66729e-16	Q9HAW4	Claspin	not.known	NA
CLTA	0.509021	0.00468976	-0.129706	0.135265	P09496	Clathrin light chain A	not.known	NA
CLTC	-0.0587936	0.191919	-0.218995	0.108716	Q00610	Clathrin heavy chain 1	not.known	NA
CLUH	-0.290118	0.327885	0.120751	0.0314244	O75153	Clustered mitochondria protein homolog	not.known	NA
CMAS	-0.72075	0.0821701	0.029505	0.144975	Q8NFW8	N-acylneuraminate cytidylyltransferase	not.known	NA
CMPK1	-0.120873	0.0165319	-0.344511	0.233364	P30085	UMP-CMP kinase	not.known	NA
CMTR1	-0.570057	6.87365e-14	-0.918644	1.25939e-27	Q8N1G2	Cap-specific mRNA (nucleoside-2'-O-)-methyltransferase 1	not.known	NA
CNDP2	0.235782	0.0170336	0.338082	0.0743288	Q96KP4	Cytosolic non-specific dipeptidase	not.known	NA
CNK3/IPCEF1;CNKSR3	0.132503	0.379071	0.796187	0.0504119	G9CGD6;Q6P9H4	CNK3/IPCEF1 fusion protein;Connector enhancer of kinase suppressor of ras 3	not.known	NA
CNN2	0.358466	0.0275078	0.15445	0.0485093	Q99439	Calponin-2	not.known	NA
CNN3	0.501314	6.54994e-05	0.135665	0.0251986	Q15417	Calponin-3	not.known	NA
CNNM1	-0.00543767	0.279529	1.23031	0.0890072	Q9NRU3	Metal transporter CNNM1	not.known	NA
CNNM2	-0.709552	0.161279	0.5459	0.0967717	Q9H8M5	Metal transporter CNNM2	not.known	NA
CNOT1	-0.12055	0.113636	0.0769701	0.00325245	A5YKK6	CCR4-NOT transcription complex subunit 1	not.known	NA
CNOT10	0.164883	0.191438	0.656614	0.00250517	Q9H9A5	CCR4-NOT transcription complex subunit 10	not.known	NA
CNOT11	-0.0156954	0.201217	0.598128	0.00593514	Q9UKZ1	CCR4-NOT transcription complex subunit 11	not.known	NA
CNOT2	-0.00856341	0.249831	0.0474631	0.206256	Q9NZN8	CCR4-NOT transcription complex subunit 2	not.known	NA
CNOT3	0.0588462	0.133167	-0.0411491	0.113109	O75175	CCR4-NOT transcription complex subunit 3	not.known	NA
CNOT7	0.0472341	0.343285	0.422786	0.0111901	Q9UIV1	CCR4-NOT transcription complex subunit 7	not.known	NA
CNOT8	-0.170542	0.00179617	0.346889	0.226614	Q9UFF9	CCR4-NOT transcription complex subunit 8	not.known	NA
CNOT9	-0.235265	0.205033	-0.306602	0.0651545	Q92600	CCR4-NOT transcription complex subunit 9	not.known	NA
CNP	-0.199551	0.0411945	-0.0190728	0.309243	P09543	2',3'-cyclic-nucleotide 3'-phosphodiesterase	not.known	NA
COA7	0.444682	0.0529134	0.346561	0.069567	Q96BR5	Cytochrome c oxidase assembly factor 7	not.known	NA
COASY	-0.731056	0.0997208	-0.124076	0.307283	Q13057	Bifunctional coenzyme A synthase	not.known	NA
COBLL1	0.0511409	0.149448	-0.401553	0.221569	Q53SF7	Cordon-bleu protein-like 1	not.known	NA
COCH	-0.359872	0.128621	0.966041	0.0128406	O43405	Cochlin	not.known	NA
COG1	-0.267853	0.00434933	-0.599257	0.0027415	Q8WTW3	Conserved oligomeric Golgi complex subunit 1	not.known	NA
COG4	0.038306	0.346756	0.6052	0.00103314	Q9H9E3	Conserved oligomeric Golgi complex subunit 4	not.known	NA
COG5	-0.0618292	0.3396	0.398834	0.0230902	Q9UP83	Conserved oligomeric Golgi complex subunit 5	not.known	NA
COG6	-0.247911	0.139357	0.348798	0.0137731	Q9Y2V7	Conserved oligomeric Golgi complex subunit 6	not.known	NA
COIL	-0.278095	0.000732292	-0.389027	0.0482737	P38432	Coilin	not.known	NA
COLGALT1	-0.46878	0.0336905	0.76401	0.00989522	Q8NBJ5	Procollagen galactosyltransferase 1	not.known	NA
COMMD10	-0.204728	0.288182	0.0361361	0.00299965	Q9Y6G5	COMM domain-containing protein 10	not.known	NA
COMMD8	0.623565	0.222903	1.20123	0.015725	Q9NX08	COMM domain-containing protein 8	not.known	NA
COMT	0.281735	0.071875	1.04011	0.00587988	P21964	Catechol O-methyltransferase	not.known	NA
COP1	-1.1244	0.377175	0.654203	0.00980004	Q8NHY2	E3 ubiquitin-protein ligase COP1	not.known	NA
COPA	-0.0556597	0.248798	0.0626596	0.00704626	P53621	Coatomer subunit alpha	not.known	NA
COPB1	0.0854837	0.0454487	0.0985188	0.000429664	P53618	Coatomer subunit beta	not.known	NA
COPB2	-0.168055	0.0791338	-0.0672452	0.200441	P35606	Coatomer subunit beta'	not.known	NA
COPE	0.504629	0.345745	0.500669	0.000250645	O14579	Coatomer subunit epsilon	not.known	NA
COPG1	-0.317943	0.104836	-0.206579	0.221755	Q9Y678	Coatomer subunit gamma-1	not.known	NA
COPG2	-0.216431	0.361825	-0.197335	0.136662	Q9UBF2	Coatomer subunit gamma-2	not.known	NA
COPRS	0.306135	0.0622777	-0.0944512	0.0613106	Q9NQ92	Coordinator of PRMT5 and differentiation stimulator	not.known	NA
COPS2	0.467306	0.266439	0.242067	0.123098	P61201	COP9 signalosome complex subunit 2	not.known	NA
COPS3	0.21796	0.354	0.803362	2.70368e-05	Q9UNS2	COP9 signalosome complex subunit 3	not.known	NA
COPS4	-0.0156111	0.372788	0.0942057	0.015029	Q9BT78	COP9 signalosome complex subunit 4	not.known	NA
COPS5	0.309498	0.286208	0.69329	0.00401333	Q92905	COP9 signalosome complex subunit 5	not.known	NA
COPS6	-0.293348	0.0619418	1.22437	1.84557e-22	Q7L5N1	COP9 signalosome complex subunit 6	not.known	NA
COPS7B	-0.302216	0.305951	0.683124	0.00734808	Q9H9Q2	COP9 signalosome complex subunit 7b	not.known	NA
COPS8	0.922825	0.0105445	0.0924578	0.152697	Q99627	COP9 signalosome complex subunit 8	not.known	NA
COPZ1	0.576504	0.0825563	0.550053	0.0287981	P61923	Coatomer subunit zeta-1	not.known	NA
COQ8A	-0.765667	0.324511	-0.256747	0.345317	Q8NI60	Atypical kinase COQ8A, mitochondrial	not.known	NA
CORO1B	0.0983963	0.328667	0.136271	0.0787042	Q9BR76	Coronin-1B	not.known	NA
CORO1C	0.191718	0.378492	-0.100363	0.177521	Q9ULV4	Coronin-1C	not.known	NA
CORO7	-0.0345021	0.107566	-0.47077	1.86886e-09	P57737	Coronin-7	not.known	NA
CPD	-0.0322933	0.358592	-0.114059	0.382024	O75976	Carboxypeptidase D	not.known	NA
CPEB4	0.294644	0.25756	0.329577	0.0667278	Q17RY0	Cytoplasmic polyadenylation element-binding protein 4	not.known	NA
CPLX1	0.358516	0.248568	-0.921823	0.248094	O14810	Complexin-1	not.known	NA
CPNE1	-0.23962	0.374608	-0.0807585	0.00192595	Q99829	Copine-1	not.known	NA
CPNE3	-0.118449	0.199007	-0.111206	0.106363	O75131	Copine-3	not.known	NA
CPNE8	-0.00394604	0.337094	0.416848	0.16389	Q86YQ8	Copine-8	not.known	NA
CPOX	-0.28105	0.19854	-0.307151	0.108382	P36551	Oxygen-dependent coproporphyrinogen-III oxidase, mitochondrial	not.known	NA
CPSF1	-0.0085135	0.228062	1.05003	1.54882e-07	Q10570	Cleavage and polyadenylation specificity factor subunit 1	not.known	NA
CPSF2	0.133643	0.329502	0.627881	0.000133243	Q9P2I0	Cleavage and polyadenylation specificity factor subunit 2	not.known	NA
CPSF3	-0.0161548	0.108979	-0.045909	0.371487	Q9UKF6	Cleavage and polyadenylation specificity factor subunit 3	not.known	NA
CPSF4	0.126547	0.314572	0.970075	3.03848e-05	O95639	Cleavage and polyadenylation specificity factor subunit 4	not.known	NA
CPSF6	-0.0238333	0.26512	-0.673421	7.09319e-06	Q16630	Cleavage and polyadenylation specificity factor subunit 6	not.known	NA
CPSF7	-0.0477824	0.37191	0.00885883	0.308192	Q8N684	Cleavage and polyadenylation specificity factor subunit 7	not.known	NA
CPVL	0.558229	0.292024	0.840001	0.353657	Q9H3G5	Probable serine carboxypeptidase CPVL	not.known	NA
CRBN	-0.24622	0.0957156	0.130394	0.0925453	Q96SW2	Protein cereblon	not.known	NA
CRCP	-0.477698	0.276985	0.0968642	0.00565378	O75575	DNA-directed RNA polymerase III subunit RPC9	not.known	NA
CREBBP	-0.105238	0.251178	-0.649346	0.0784579	Q92793	CREB-binding protein	not.known	NA
CRKL	0.705537	0.00810178	0.698924	0.00073076	P46109	Crk-like protein	not.known	NA
CRMP1	0.547202	0.00403395	0.404427	0.00394694	Q14194	Dihydropyrimidinase-related protein 1	not.known	NA
CRNKL1	0.0999759	0.380054	-0.489148	0.000428392	Q9BZJ0	Crooked neck-like protein 1	not.known	NA
CRTC2	0.865088	0.00228838	0.0856654	0.250723	Q53ET0	CREB-regulated transcription coactivator 2	not.known	NA
CRTC3	1.16554	0.0989596	0.107081	0.290334	Q6UUV7	CREB-regulated transcription coactivator 3	not.known	NA
CRYBG3	0.033616	0.0188073	-0.106505	0.00281824	Q68DQ2	Very large A-kinase anchor protein	not.known	NA
CS	-0.400117	0.0284928	0.664594	0.378907	O75390	Citrate synthase, mitochondrial	not.known	NA
CSDE1	-0.308358	7.31219e-06	-0.740881	1.23864e-13	O75534	Cold shock domain-containing protein E1	not.known	NA
CSE1L	-0.200363	0.295126	-0.00513486	0.00651168	P55060	Exportin-2	not.known	NA
CSK	0.28427	0.0228548	0.212859	0.0200521	P41240	Tyrosine-protein kinase CSK	not.known	NA
CSNK1A1	-0.13993	0.360087	-0.101491	0.00526165	P48729	Casein kinase I isoform alpha	not.known	NA
CSNK1D	0.574663	0.000681002	0.0920818	0.0894205	P48730	Casein kinase I isoform delta	not.known	NA
CSNK1E	0.530745	3.29888e-06	0.31649	0.000425662	P49674	Casein kinase I isoform epsilon	not.known	NA
CSNK1G3	0.0740229	0.351722	0.622997	0.0403326	Q9Y6M4	Casein kinase I isoform gamma-3	not.known	NA
CSNK2A1	-0.103248	0.26502	0.199145	0.0961947	P68400	Casein kinase II subunit alpha	not.known	NA
CSNK2A2	-0.0222766	0.299512	0.304363	0.000110984	P19784	Casein kinase II subunit alpha'	not.known	NA
CSNK2B	0.00347691	0.327557	0.115611	0.0741895	P67870	Casein kinase II subunit beta	not.known	NA
CSPP1	2.98304	1.31915e-47	2.39763	2.82968e-33	Q1MSJ5	Centrosome and spindle pole-associated protein 1	not.known	NA
CSRP2	-0.00131151	0.206943	-0.305039	0.328271	Q16527	Cysteine and glycine-rich protein 2	not.known	NA
CSTB	-0.049811	0.171846	-0.0454444	0.272641	P04080	Cystatin-B	not.known	NA
CSTF1	-0.0982653	0.208396	0.0122887	0.0685025	Q05048	Cleavage stimulation factor subunit 1	not.known	NA
CSTF2	0.179112	0.233325	-0.774335	3.875e-05	P33240	Cleavage stimulation factor subunit 2	not.known	NA
CSTF2T	0.0276138	0.289639	0.018853	0.0789097	Q9H0L4	Cleavage stimulation factor subunit 2 tau variant	not.known	NA
CSTF3	0.366534	0.29872	1.01195	0.186025	Q12996	Cleavage stimulation factor subunit 3	not.known	NA
CTBP1	0.221848	0.27066	1.14985	0.0154707	Q13363	C-terminal-binding protein 1	not.known	NA
CTBP2	-0.095157	0.237881	1.00016	1.91008e-06	P56545	C-terminal-binding protein 2	not.known	NA
CTDSPL2	-0.111205	0.286722	0.287496	0.110931	Q05D32	CTD small phosphatase-like protein 2	not.known	NA
CTNNA1	-0.0584467	0.291751	-0.0301281	0.0235567	P35221	Catenin alpha-1	not.known	NA
CTNNBL1	-0.0884314	0.251606	0.0378846	0.168567	Q8WYA6	Beta-catenin-like protein 1	not.known	NA
CTNND1	-0.144586	0.109362	0.102707	0.146496	O60716	Catenin delta-1	not.known	NA
CTPS1	-0.213958	0.177113	-0.567029	0.28573	P17812	CTP synthase 1	not.known	NA
CTR9	0.287363	0.143015	0.0216887	0.152001	Q6PD62	RNA polymerase-associated protein CTR9 homolog	not.known	NA
CTTN	0.486123	4.41475e-12	-0.766856	3.95457e-11	Q14247	Src substrate cortactin	not.known	NA
CTTNBP2NL	0.0364724	0.36609	-0.389946	0.054412	Q9P2B4	CTTNBP2 N-terminal-like protein	not.known	NA
CTU2	-0.00511984	0.35484	0.110992	0.337505	Q2VPK5	Cytoplasmic tRNA 2-thiolation protein 2	not.known	NA
CUEDC2	0.0357462	0.101666	-0.252806	0.0646641	Q9H467	CUE domain-containing protein 2	not.known	NA
CUL1	0.299285	0.0744297	0.258582	0.11367	Q13616	Cullin-1	not.known	NA
CUL2	-0.389656	0.119615	-0.190421	0.241616	Q13617	Cullin-2	not.known	NA
CUL3	0.0116913	0.324184	0.186112	0.0562601	Q13618	Cullin-3	not.known	NA
CUL4A	0.247745	0.382024	0.0982259	0.326463	Q13619	Cullin-4A	not.known	NA
CUL4B	0.0449747	0.249891	0.0697237	0.217806	Q13620	Cullin-4B	not.known	NA
CUL5	-0.514796	0.166578	-0.31526	0.1633	Q93034	Cullin-5	not.known	NA
CUX1	0.405791	0.243483	-0.826434	6.56006e-05	P39880	Homeobox protein cut-like 1	not.known	NA
CWC15	0.534357	0.0138263	-0.152214	0.114576	Q9P013	Spliceosome-associated protein CWC15 homolog	not.known	NA
CWC22	0.148639	0.278128	0.0830727	0.260038	Q9HCG8	Pre-mRNA-splicing factor CWC22 homolog	not.known	NA
CWC27	0.182262	0.00371054	-0.171743	0.00132265	Q6UX04	Spliceosome-associated protein CWC27 homolog	not.known	NA
CWF19L1	-0.3372	0.00547692	0.00683927	0.323496	Q69YN2	CWF19-like protein 1	not.known	NA
CWF19L2	0.0978668	0.129081	-0.20523	0.381825	Q2TBE0	CWF19-like protein 2	not.known	NA
CXXC1	-0.388595	0.0477726	0.708605	0.0269884	Q9P0U4	CXXC-type zinc finger protein 1	not.known	NA
CYB5B	0.0304726	0.216338	0.207451	0.35087	O43169	Cytochrome b5 type B	not.known	NA
CYB5R3	-1.17876	0.00761212	0.0425297	0.0848938	P00387	NADH-cytochrome b5 reductase 3	not.known	NA
CYB5R4	-0.107536	0.244031	0.16549	0.138117	Q7L1T6	Cytochrome b5 reductase 4	not.known	NA
CYFIP1	-0.428428	0.0105204	0.40455	0.306408	Q7L576	Cytoplasmic FMR1-interacting protein 1	not.known	NA
CYFIP2	-0.9744	0.25867	-0.409522	0.00381897	Q96F07	Cytoplasmic FMR1-interacting protein 2	not.known	NA
CYLD	-0.00218611	0.0329907	-0.518995	1.62524e-08	Q9NQC7	Ubiquitin carboxyl-terminal hydrolase CYLD	not.known	NA
CYP51A1	-0.638565	0.0249796	0.634816	0.00049902	Q16850	Lanosterol 14-alpha demethylase	not.known	NA
CYRIB	-0.105729	0.180199	-0.238879	0.146456	Q9NUQ9	CYFIP-related Rac1 interactor B	not.known	NA
DAD1	-0.418961	0.075638	-0.469755	0.0577848	P61803	Dolichyl-diphosphooligosaccharide--protein glycosyltransferase subunit DAD1	not.known	NA
DAP3	0.22983	0.0324138	0.181729	0.00320459	P51398	28S ribosomal protein S29, mitochondrial	not.known	NA
DAPK3	-0.104618	0.131115	0.306902	0.0153001	O43293	Death-associated protein kinase 3	not.known	NA
DARS1	-0.160158	0.183576	-0.441988	0.0787696	P14868	Aspartate--tRNA ligase, cytoplasmic	not.known	NA
DARS2	-0.397852	0.00966805	0.275916	0.0103732	Q6PI48	Aspartate--tRNA ligase, mitochondrial	not.known	NA
DAXX	0.52991	0.0119487	1.45962	0.000231994	Q9UER7	Death domain-associated protein 6	not.known	NA
DAZAP1	-0.305246	0.187464	-0.158369	0.0155151	Q96EP5	DAZ-associated protein 1	not.known	NA
DBN1	0.372728	1.4966e-05	0.0603626	0.0908486	Q16643	Drebrin	not.known	NA
DBNL	0.244244	0.000298758	-0.40457	7.2245e-07	Q9UJU6	Drebrin-like protein	not.known	NA
DBT	-0.227541	0.0768103	-0.276659	0.0951214	P11182	Lipoamide acyltransferase component of branched-chain alpha-keto acid dehydrogenase complex, mitochondrial	not.known	NA
DCAF1	-0.629014	0.113891	0.47245	0.149244	Q9Y4B6	DDB1- and CUL4-associated factor 1	not.known	NA
DCAF13	-0.371071	0.0010669	0.122686	0.341451	Q9NV06	DDB1- and CUL4-associated factor 13	not.known	NA
DCAF5	0.0782917	0.236612	0.582838	0.00973602	Q96JK2	DDB1- and CUL4-associated factor 5	not.known	NA
DCAF7	-0.0264503	0.158536	0.708347	4.54153e-08	P61962	DDB1- and CUL4-associated factor 7	not.known	NA
DCAF8	-0.39709	0.0914473	0.520931	0.000204457	Q5TAQ9	DDB1- and CUL4-associated factor 8	not.known	NA
DCD	2.51117	0.0622685	1.26537	0.00905316	P81605	Dermcidin	not.known	NA
DCDC2	-0.353279	0.279989	1.20845	0.00313452	Q9UHG0	Doublecortin domain-containing protein 2	not.known	NA
DCLRE1A	0.0711024	0.149614	-0.213485	0.000111121	Q6PJP8	DNA cross-link repair 1A protein	not.known	NA
DCP1A	0.346996	0.0790925	-0.520401	2.41211e-05	Q9NPI6	mRNA-decapping enzyme 1A	not.known	NA
DCP1B	-0.185105	0.353457	-0.65718	9.68604e-06	Q8IZD4	mRNA-decapping enzyme 1B	not.known	NA
DCP2	-0.14404	0.0912634	-0.233426	0.0269863	Q8IU60	m7GpppN-mRNA hydrolase	not.known	NA
DCTN1	0.361955	0.00239614	0.257756	0.00088512	Q14203	Dynactin subunit 1	not.known	NA
DCTN2	0.247614	0.0011855	-0.0867774	2.16902e-05	Q13561	Dynactin subunit 2	not.known	NA
DCTN4	-0.100759	0.263294	0.716264	0.000155339	Q9UJW0	Dynactin subunit 4	not.known	NA
DCTPP1	0.371661	0.269775	0.519216	0.00130785	Q9H773	dCTP pyrophosphatase 1	not.known	NA
DCUN1D5	-0.039461	0.336756	0.869922	0.0262156	Q9BTE7	DCN1-like protein 5	not.known	NA
DDB1	0.0104545	0.374223	1.1377	2.96201e-29	Q16531	DNA damage-binding protein 1	not.known	NA
DDHD1	0.142791	0.107024	0.162632	0.173211	Q8NEL9	Phospholipase DDHD1	not.known	NA
DDHD2	0.716902	0.0805374	0.611417	0.110354	O94830	Phospholipase DDHD2	not.known	NA
DDI2	-0.270522	0.0280408	-0.145636	0.263352	Q5TDH0	Protein DDI1 homolog 2	not.known	NA
DDOST	-0.265728	0.0697449	-0.0154792	0.168439	P39656	Dolichyl-diphosphooligosaccharide--protein glycosyltransferase 48 kDa subunit	not.known	NA
DDRGK1	-1.15476	0.0313255	-0.121397	0.349075	Q96HY6	DDRGK domain-containing protein 1	not.known	NA
DDT	0.184362	0.29772	0.389979	0.288851	P30046	D-dopachrome decarboxylase	not.known	NA
DDX1	-0.139015	0.029119	0.0254983	0.0246769	Q92499	ATP-dependent RNA helicase DDX1	not.known	NA
DDX10	-0.235208	0.235531	0.204848	0.115005	Q13206	Probable ATP-dependent RNA helicase DDX10	not.known	NA
DDX17	-0.172361	0.00126695	-0.280927	0.0422873	Q92841	Probable ATP-dependent RNA helicase DDX17	not.known	NA
DDX18	-0.419339	4.72953e-05	-0.277401	0.281362	Q9NVP1	ATP-dependent RNA helicase DDX18	not.known	NA
DDX19B	1.19385	0.091812	0.261651	0.237925	Q9UMR2	ATP-dependent RNA helicase DDX19B	not.known	NA
DDX20	-0.336034	0.0715015	0.184017	0.0345067	Q9UHI6	Probable ATP-dependent RNA helicase DDX20	not.known	NA
DDX21	-0.53499	7.45138e-20	-0.508686	1.61778e-15	Q9NR30	Nucleolar RNA helicase 2	not.known	NA
DDX23	0.135881	0.00582411	-0.379933	0.0402245	Q9BUQ8	Probable ATP-dependent RNA helicase DDX23	not.known	NA
DDX24	-0.449982	0.000545558	0.0903567	4.25429e-07	Q9GZR7	ATP-dependent RNA helicase DDX24	not.known	NA
DDX27	-0.674396	2.93211e-06	-0.300216	0.337687	Q96GQ7	Probable ATP-dependent RNA helicase DDX27	not.known	NA
DDX31	-0.741536	0.0388225	-0.221877	0.0682476	Q9H8H2	Probable ATP-dependent RNA helicase DDX31	not.known	NA
DDX39A	0.215394	0.140903	0.167359	0.0704412	O00148	ATP-dependent RNA helicase DDX39A	not.known	NA
DDX39B	-0.342844	0.066648	0.00940156	0.371059	Q13838	Spliceosome RNA helicase DDX39B	not.known	NA
DDX3X	-0.286812	0.00054294	-0.0956014	0.000358619	O00571	ATP-dependent RNA helicase DDX3X	not.known	NA
DDX41	-0.359804	0.249513	-0.0590117	0.119386	Q9UJV9	Probable ATP-dependent RNA helicase DDX41	not.known	NA
DDX42	-0.0334979	0.0649093	-0.497874	0.000588524	Q86XP3	ATP-dependent RNA helicase DDX42	not.known	NA
DDX46	-0.207929	0.0123997	-0.938541	2.3916e-26	Q7L014	Probable ATP-dependent RNA helicase DDX46	not.known	NA
DDX47	-0.399705	0.0668736	-0.060278	0.0111517	Q9H0S4	Probable ATP-dependent RNA helicase DDX47	not.known	NA
DDX49	-0.612893	0.0645186	0.520979	0.012823	Q9Y6V7	Probable ATP-dependent RNA helicase DDX49	not.known	NA
DDX5	-0.14778	0.0607051	-0.056572	0.0109837	P17844	Probable ATP-dependent RNA helicase DDX5	not.known	NA
DDX50	-0.506433	0.00839751	-0.799675	0.00053839	Q9BQ39	ATP-dependent RNA helicase DDX50	not.known	NA
DDX51	-0.453694	0.0263791	0.362353	5.26044e-06	Q8N8A6	ATP-dependent RNA helicase DDX51	not.known	NA
DDX52	-0.239351	0.0520888	0.674694	5.42507e-05	Q9Y2R4	Probable ATP-dependent RNA helicase DDX52	not.known	NA
DDX54	-0.419791	1.47511e-10	-0.0880363	0.0305268	Q8TDD1	ATP-dependent RNA helicase DDX54	not.known	NA
DDX55	0.0229633	0.0308256	0.152751	0.203398	Q8NHQ9	ATP-dependent RNA helicase DDX55	not.known	NA
DDX56	-0.466702	6.95995e-05	0.0957822	0.00446017	Q9NY93	Probable ATP-dependent RNA helicase DDX56	not.known	NA
DDX6	-0.0677286	0.0427125	-0.255457	0.00740114	P26196	Probable ATP-dependent RNA helicase DDX6	not.known	NA
DEK	0.278577	0.0703545	0.015278	0.203091	P35659	Protein DEK	not.known	NA
DENND10P1;DENND10	0.134953	0.0524751	0.113038	0.0594913	Q6NSW5;Q8TCE6	Putative DENN domain-containing protein 10 B;DENN domain-containing protein 10	not.known	NA
DENND2B	-0.281797	0.35601	-0.54054	0.136662	P78524	DENN domain-containing protein 2B	not.known	NA
DENND4A	0.358277	0.125239	0.342825	0.00566079	Q7Z401	C-myc promoter-binding protein	not.known	NA
DENND4C	-0.0284281	0.217774	-0.321677	0.0404758	Q5VZ89	DENN domain-containing protein 4C	not.known	NA
DENND6A	-0.296353	0.203842	-0.181788	0.187765	Q8IWF6	Protein DENND6A	not.known	NA
DENR	-0.0028318	0.301717	-0.216575	0.0527559	O43583	Density-regulated protein	not.known	NA
DEPDC7	-0.500519	0.0069432	-0.435753	0.0191188	Q96QD5	DEP domain-containing protein 7	not.known	NA
DERL1	-0.182731	0.378189	0.418354	0.127075	Q9BUN8	Derlin-1	not.known	NA
DERL2	-0.742649	0.0654632	-0.600141	0.00847544	Q9GZP9	Derlin-2	not.known	NA
DES	-0.145636	0.317675	-0.592204	0.00125145	P17661	Desmin	not.known	NA
DFFA	0.0284455	0.165003	-0.147483	0.064898	O00273	DNA fragmentation factor subunit alpha	not.known	NA
DGCR8	-0.605179	0.0020446	-1.10865	0.00074591	Q8WYQ5	Microprocessor complex subunit DGCR8	not.known	NA
DGKH	-0.11493	0.251312	0.563907	1.87362e-05	Q86XP1	Diacylglycerol kinase eta	not.known	NA
DHCR24	0.287395	0.322907	0.79474	0.0138229	Q15392	Delta(24)-sterol reductase	not.known	NA
DHCR7	-0.125903	0.361931	0.255662	0.0925976	Q9UBM7	7-dehydrocholesterol reductase	not.known	NA
DHRS7B	0.328791	0.385603	0.429554	0.0158837	Q6IAN0	Dehydrogenase/reductase SDR family member 7B	not.known	NA
DHX15	-0.48649	1.61223e-10	-0.47599	0.00462774	O43143	Pre-mRNA-splicing factor ATP-dependent RNA helicase DHX15	not.known	NA
DHX16	-0.282116	0.000687929	-0.153221	0.283627	O60231	Pre-mRNA-splicing factor ATP-dependent RNA helicase DHX16	not.known	NA
DHX29	0.292422	0.147795	0.411769	0.00531253	Q7Z478	ATP-dependent RNA helicase DHX29	not.known	NA
DHX30	-0.371043	0.00134685	-0.358999	0.306416	Q7L2E3	ATP-dependent RNA helicase DHX30	not.known	NA
DHX33	-0.727826	0.0510212	0.402588	0.00278394	Q9H6R0	ATP-dependent RNA helicase DHX33	not.known	NA
DHX34	0.0107794	0.243424	0.312749	0.166267	Q14147	Probable ATP-dependent RNA helicase DHX34	not.known	NA
DHX35	0.471119	0.0474944	-0.0731016	0.376441	Q9H5Z1	Probable ATP-dependent RNA helicase DHX35	not.known	NA
DHX36	-0.317648	0.0173951	-0.0339662	0.28394	Q9H2U1	ATP-dependent DNA/RNA helicase DHX36	not.known	NA
DHX37	-0.703479	0.000149247	-0.535001	0.0441341	Q8IY37	Probable ATP-dependent RNA helicase DHX37	not.known	NA
DHX38	0.122964	0.187409	-0.234772	0.0750571	Q92620	Pre-mRNA-splicing factor ATP-dependent RNA helicase PRP16	not.known	NA
DHX40	-0.39516	0.00846255	0.596614	0.00171047	Q8IX18	Probable ATP-dependent RNA helicase DHX40	not.known	NA
DHX57	-0.291865	0.0165923	-0.0940058	0.0978757	Q6P158	Putative ATP-dependent RNA helicase DHX57	not.known	NA
DHX8	-0.100133	0.0230786	-0.172054	0.249898	Q14562	ATP-dependent RNA helicase DHX8	not.known	NA
DHX9	-0.488626	6.32137e-11	-0.226884	0.000336659	Q08211	ATP-dependent RNA helicase A	not.known	NA
DIABLO	0.889324	0.0023015	0.304436	0.0274161	Q9NR28	Diablo homolog, mitochondrial	not.known	NA
DIAPH1	0.0883818	0.291951	-0.234759	0.032148	O60610	Protein diaphanous homolog 1	not.known	NA
DIAPH2	0.426166	0.28031	0.917091	0.239941	O60879	Protein diaphanous homolog 2	not.known	NA
DIAPH3	0.700395	0.00219603	0.508584	1.63149e-07	Q9NSV4	Protein diaphanous homolog 3	not.known	NA
DICER1	-0.0685666	0.296425	-0.407512	0.25902	Q9UPY3	Endoribonuclease Dicer	not.known	NA
DIDO1	-0.0395216	0.244753	-0.578996	1.06512e-09	Q9BTC0	Death-inducer obliterator 1	not.known	NA
DIMT1	0.141806	0.375678	0.319223	0.0352947	Q9UNQ2	Probable dimethyladenosine transferase	not.known	NA
DIP2B	0.194788	0.103039	0.398785	0.0069589	Q9P265	Disco-interacting protein 2 homolog B	not.known	NA
DIS3	-0.167982	0.335303	0.103417	1.52753e-07	Q9Y2L1	Exosome complex exonuclease RRP44	not.known	NA
DKC1	-0.480123	7.49677e-07	-0.451518	0.375121	O60832	H/ACA ribonucleoprotein complex subunit DKC1	not.known	NA
DLAT	-0.0538614	0.19987	0.134486	0.0319143	P10515	Dihydrolipoyllysine-residue acetyltransferase component of pyruvate dehydrogenase complex, mitochondrial	not.known	NA
DLD	0.055007	0.213517	-0.295799	0.335661	P09622	Dihydrolipoyl dehydrogenase, mitochondrial	not.known	NA
DLG1	-0.130556	0.193739	-0.390376	0.254471	Q12959	Disks large homolog 1	not.known	NA
DLG5	0.209915	0.243186	0.461117	0.0172273	Q8TDM6	Disks large homolog 5	not.known	NA
DLGAP5	0.0489381	0.0664187	-0.0787181	0.14113	Q15398	Disks large-associated protein 5	not.known	NA
DLST	-0.0306156	0.280751	-0.0044102	0.319602	P36957	Dihydrolipoyllysine-residue succinyltransferase component of 2-oxoglutarate dehydrogenase complex, mitochondrial	not.known	NA
DMAP1	-0.0963153	0.0569057	0.398567	0.00125699	Q9NPF5	DNA methyltransferase 1-associated protein 1	not.known	NA
DMGDH	0.0805004	0.370299	0.33419	0.270563	Q9UI17	Dimethylglycine dehydrogenase, mitochondrial	not.known	NA
DMXL1	-0.498252	0.120102	0.471619	0.00265635	Q9Y485	DmX-like protein 1	not.known	NA
DMXL2	0.15837	0.205678	0.197694	0.162643	Q8TDJ6	DmX-like protein 2	not.known	NA
DNAAF10	0.980369	0.00732902	0.619691	0.00931944	Q96MX6	Dynein axonemal assembly factor 10	not.known	NA
DNAAF2	0.462282	0.0167914	0.489821	0.0651573	Q9NVR5	Protein kintoun	not.known	NA
DNAJA1	-0.128175	0.0524413	0.299723	0.00115505	P31689	DnaJ homolog subfamily A member 1	not.known	NA
DNAJA2	0.122009	0.243104	0.51856	0.00373069	O60884	DnaJ homolog subfamily A member 2	not.known	NA
DNAJA3	0.0502843	0.320457	-0.0451829	0.10896	Q96EY1	DnaJ homolog subfamily A member 3, mitochondrial	not.known	NA
DNAJB1	0.242629	0.168401	0.385325	2.53424e-05	P25685	DnaJ homolog subfamily B member 1	not.known	NA
DNAJB11	-0.0701051	0.240625	0.223045	0.160791	Q9UBS4	DnaJ homolog subfamily B member 11	not.known	NA
DNAJB6	0.151845	0.203091	0.396312	0.000155339	O75190	DnaJ homolog subfamily B member 6	not.known	NA
DNAJC1	-1.54483	0.218896	0.674792	0.00369188	Q96KC8	DnaJ homolog subfamily C member 1	not.known	NA
DNAJC10	-0.477125	0.170344	0.019418	0.141409	Q8IXB1	DnaJ homolog subfamily C member 10	not.known	NA
DNAJC11	-0.0411502	0.358882	0.408662	3.29243e-05	Q9NVH1	DnaJ homolog subfamily C member 11	not.known	NA
DNAJC12	0.940474	0.055821	0.336164	0.0698495	Q9UKB3	DnaJ homolog subfamily C member 12	not.known	NA
DNAJC13	-0.340912	0.0243926	-0.093125	0.0837517	O75165	DnaJ homolog subfamily C member 13	not.known	NA
DNAJC17	0.370756	0.000359655	-0.124308	0.243104	Q9NVM6	DnaJ homolog subfamily C member 17	not.known	NA
DNAJC2	-0.0283816	0.114876	-0.71447	0.302974	Q99543	DnaJ homolog subfamily C member 2	not.known	NA
DNAJC21	-0.238896	0.362945	-0.470875	0.324016	Q5F1R6	DnaJ homolog subfamily C member 21	not.known	NA
DNAJC7	0.201495	0.0008643	0.404756	3.24193e-09	Q99615	DnaJ homolog subfamily C member 7	not.known	NA
DNAJC8	-0.443369	0.128696	0.173873	0.107216	O75937	DnaJ homolog subfamily C member 8	not.known	NA
DNAJC9	0.19761	0.328707	-0.333494	0.294921	Q8WXX5	DnaJ homolog subfamily C member 9	not.known	NA
DNM1L	-0.246038	0.0396183	-0.479122	0.00180967	O00429	Dynamin-1-like protein	not.known	NA
DNM2	-0.162934	0.0836098	-0.496473	0.29597	P50570	Dynamin-2	not.known	NA
DNMBP	0.470989	0.32715	0.874559	0.0658638	Q6XZF7	Dynamin-binding protein	not.known	NA
DNMT1	-0.201847	0.103707	0.056248	0.077439	P26358	DNA (cytosine-5)-methyltransferase 1	not.known	NA
DNMT3A	0.0960538	0.338651	0.328878	0.132876	Q9Y6K1	DNA (cytosine-5)-methyltransferase 3A	not.known	NA
DNTTIP1	-0.151221	0.186496	0.856657	0.00107013	Q9H147	Deoxynucleotidyltransferase terminal-interacting protein 1	not.known	NA
DNTTIP2	-0.0471381	2.05616e-05	0.306625	0.146406	Q5QJE6	Deoxynucleotidyltransferase terminal-interacting protein 2	not.known	NA
DOCK11	0.0166268	0.220002	0.36557	0.00438226	Q5JSL3	Dedicator of cytokinesis protein 11	not.known	NA
DOCK4	-0.145484	0.149131	0.738669	5.32952e-05	Q8N1I0	Dedicator of cytokinesis protein 4	not.known	NA
DOCK7	-0.0470513	0.0927798	-0.213902	0.000253518	Q96N67	Dedicator of cytokinesis protein 7	not.known	NA
DONSON	0.100546	0.22882	0.540636	1.23316e-07	Q9NYP3	Protein downstream neighbor of Son	not.known	NA
DPF1	-0.225013	0.157112	-0.264525	0.349953	Q92782	Zinc finger protein neuro-d4	not.known	NA
DPF2	-0.0707768	0.0954154	0.49621	0.00111399	Q92785	Zinc finger protein ubi-d4	not.known	NA
DPH5	0.460114	0.140709	0.425433	0.0369012	Q9H2P9	Diphthine methyl ester synthase	not.known	NA
DPM1	-0.170896	0.293044	0.781762	4.96242e-07	O60762	Dolichol-phosphate mannosyltransferase subunit 1	not.known	NA
DPYSL2	0.281874	0.0586884	-0.351432	0.000498683	Q16555	Dihydropyrimidinase-related protein 2	not.known	NA
DPYSL3	0.418067	9.60184e-05	0.110454	0.225469	Q14195	Dihydropyrimidinase-related protein 3	not.known	NA
DPYSL5	0.00790919	0.244725	-0.145903	0.195298	Q9BPU6	Dihydropyrimidinase-related protein 5	not.known	NA
DR1	0.0851288	0.358206	0.324973	0.308586	Q01658	Protein Dr1	not.known	NA
DRG1	-0.12592	0.289904	0.513794	4.50535e-11	Q9Y295	Developmentally-regulated GTP-binding protein 1	not.known	NA
DRG2	-0.496994	0.0249156	-0.201047	0.0878538	P55039	Developmentally-regulated GTP-binding protein 2	not.known	NA
DROSHA	-0.359698	0.0856191	0.680239	5.81126e-06	Q9NRR4	Ribonuclease 3	not.known	NA
DSC3	-1.04125	0.0329722	0.419284	0.351297	Q14574	Desmocollin-3	not.known	NA
DSCC1	1.6301	0.00393662	2.99771	2.81166e-06	Q9BVC3	Sister chromatid cohesion protein DCC1	not.known	NA
DSG2	-0.265749	0.00173681	-0.32674	0.03897	Q14126	Desmoglein-2	not.known	NA
DSN1	-0.218649	0.0448359	0.509052	2.32248e-07	Q9H410	Kinetochore-associated protein DSN1 homolog	not.known	NA
DSP	-0.135039	0.000424523	-0.251472	0.0660609	P15924	Desmoplakin	not.known	NA
DST	-0.189454	0.291138	-0.16187	0.233464	Q03001	Dystonin	not.known	NA
DSTN	0.071989	0.215845	-0.0892764	0.12654	P60981	Destrin	not.known	NA
DTL	-0.234885	0.180649	0.936514	9.87484e-05	Q9NZJ0	Denticleless protein homolog	not.known	NA
DTX3L	-0.0417123	0.380358	0.108711	0.0428331	Q8TDB6	E3 ubiquitin-protein ligase DTX3L	not.known	NA
DUS1L	-0.106278	0.329301	0.203781	0.0155379	Q6P1R4	tRNA-dihydrouridine(16/17) synthase [NAD(P)(+)]-like	not.known	NA
DUS2	0.258701	0.286075	0.46203	0.0613108	Q9NX74	tRNA-dihydrouridine(20) synthase [NAD(P)+]-like	not.known	NA
DUSP11	-0.493128	0.138262	1.2808	0.00244515	O75319	RNA/RNP complex-1-interacting phosphatase	not.known	NA
DUT	0.119716	0.321205	0.0907111	0.299491	P33316	Deoxyuridine 5'-triphosphate nucleotidohydrolase, mitochondrial	not.known	NA
DVL1	1.15686	0.0695915	-0.0211243	0.261351	O14640	Segment polarity protein dishevelled homolog DVL-1	not.known	NA
DVL2	0.642915	1.38826e-07	0.35407	6.59755e-05	O14641	Segment polarity protein dishevelled homolog DVL-2	not.known	NA
DVL3	0.926564	7.26143e-05	0.111391	0.00581349	Q92997	Segment polarity protein dishevelled homolog DVL-3	not.known	NA
DYNC1H1	0.133774	0.000818983	0.127585	2.13588e-07	Q14204	Cytoplasmic dynein 1 heavy chain 1	not.known	NA
DYNC1I2	-0.189472	0.18677	-0.321402	0.210596	Q13409	Cytoplasmic dynein 1 intermediate chain 2	not.known	NA
DYNC1LI1	0.172322	0.00230399	-0.631206	0.000279947	Q9Y6G9	Cytoplasmic dynein 1 light intermediate chain 1	not.known	NA
DYNC1LI2	0.301946	0.014116	0.00486483	0.00344215	O43237	Cytoplasmic dynein 1 light intermediate chain 2	not.known	NA
DYNC2I1	-0.195216	0.201155	-0.409545	0.152628	Q8WVS4	Cytoplasmic dynein 2 intermediate chain 1	not.known	NA
DYNLL1	0.621157	0.0437112	0.574877	0.0478648	P63167	Dynein light chain 1, cytoplasmic	not.known	NA
DYNLL2	0.10882	0.313495	-0.102048	0.0878791	Q96FJ2	Dynein light chain 2, cytoplasmic	not.known	NA
DYNLRB1	0.0685708	0.178062	0.174107	0.308598	Q9NP97	Dynein light chain roadblock-type 1	not.known	NA
DYNLT1	2.29345	0.26849	2.41663	0.0132427	P63172	Dynein light chain Tctex-type 1	not.known	NA
DYRK1A	0.108077	0.287305	0.938552	0.00046942	Q13627	Dual specificity tyrosine-phosphorylation-regulated kinase 1A	not.known	NA
E2F3	-0.267525	0.244031	1.14503	0.0084192	O00716	Transcription factor E2F3	not.known	NA
E2F6	0.0187331	0.0618619	-0.136221	0.0796462	O75461	Transcription factor E2F6	not.known	NA
E2F8	-0.31494	0.0170846	0.478001	0.00101872	A0AVK6	Transcription factor E2F8	not.known	NA
EAF1	0.768666	0.102893	0.681839	0.000708316	Q96JC9	ELL-associated factor 1	not.known	NA
EAPP	0.647153	0.231736	1.25475	0.0274712	Q56P03	E2F-associated phosphoprotein	not.known	NA
EBNA1BP2	-0.547756	7.62242e-05	-0.384882	1.13451e-05	Q99848	Probable rRNA-processing protein EBP2	not.known	NA
EBP	-0.0362584	0.315474	-0.249001	0.269998	Q15125	3-beta-hydroxysteroid-Delta(8),Delta(7)-isomerase	not.known	NA
ECD	0.653202	0.00148362	0.482087	0.0017762	O95905	Protein ecdysoneless homolog	not.known	NA
ECE1	-0.0243583	0.229526	-0.363272	0.15738	P42892	Endothelin-converting enzyme 1	not.known	NA
ECH1	-0.367767	0.357814	0.600553	0.00394361	Q13011	Delta(3,5)-Delta(2,4)-dienoyl-CoA isomerase, mitochondrial	not.known	NA
ECHDC1	0.317207	0.0113171	-0.00447365	0.00192595	Q9NTX5	Ethylmalonyl-CoA decarboxylase	not.known	NA
ECHS1	-0.000779366	0.0315564	0.165583	0.0110189	P30084	Enoyl-CoA hydratase, mitochondrial	not.known	NA
ECI2	0.0951143	0.168378	-0.0524497	0.313241	O75521	Enoyl-CoA delta isomerase 2	not.known	NA
ECPAS	-0.119449	0.129682	0.013086	0.0163966	Q5VYK3	Proteasome adapter and scaffold protein ECM29	not.known	NA
ECT2	0.224426	0.0125607	1.42684	8.42606e-10	Q9H8V3	Protein ECT2	not.known	NA
EDC3	0.0330368	0.0200699	-0.319395	1.24139e-20	Q96F86	Enhancer of mRNA-decapping protein 3	not.known	NA
EDC4	-0.104714	0.00103137	-0.268587	0.0496568	Q6P2E9	Enhancer of mRNA-decapping protein 4	not.known	NA
EDF1	0.32609	0.339289	-0.00819544	0.148686	O60869	Endothelial differentiation-related factor 1	not.known	NA
EDRF1	0.98598	0.0182068	0.149444	0.147193	Q3B7T1	Erythroid differentiation-related factor 1	not.known	NA
EED	-0.362647	0.0251752	0.195631	0.0362171	O75530	Polycomb protein EED	not.known	NA
EEF1B2	-0.0519547	0.206256	-0.158264	0.210746	P24534	Elongation factor 1-beta	not.known	NA
EEF1D	0.386927	0.00444431	0.110683	0.177323	P29692	Elongation factor 1-delta	not.known	NA
EEF1E1	-0.256339	0.19807	0.0702388	0.122446	O43324	Eukaryotic translation elongation factor 1 epsilon-1	not.known	NA
EEF1G	-0.131143	0.252364	-0.254066	0.208492	P26641	Elongation factor 1-gamma	not.known	NA
EEF2	-0.176555	0.290334	-0.177624	0.361482	P13639	Elongation factor 2	not.known	NA
EEF2K	0.193801	0.0554326	-0.071408	0.171164	O00418	Eukaryotic elongation factor 2 kinase	not.known	NA
EFHD2	0.10939	0.366668	-0.38513	0.00024623	Q96C19	EF-hand domain-containing protein D2	not.known	NA
EFL1	0.470955	0.35063	0.348558	0.378894	Q7Z2Z2	Elongation factor-like GTPase 1	not.known	NA
EFTUD2	0.289305	0.00161784	-0.0397733	0.23538	Q15029	116 kDa U5 small nuclear ribonucleoprotein component	not.known	NA
EGLN1	0.475825	0.0328911	0.0919029	0.294579	Q9GZT9	Egl nine homolog 1	not.known	NA
EHBP1	0.199964	0.00735575	-0.298386	4.62802e-06	Q8NDI1	EH domain-binding protein 1	not.known	NA
EHD1	-0.293565	0.293702	-0.546159	0.0127593	Q9H4M9	EH domain-containing protein 1	not.known	NA
EHD4	0.0833885	0.377891	0.00975066	0.0722238	Q9H223	EH domain-containing protein 4	not.known	NA
EHMT1	-0.336038	1.64286e-05	-0.11431	0.0849535	Q9H9B1	Histone-lysine N-methyltransferase EHMT1	not.known	NA
EHMT2	-0.480786	0.00204616	0.0919329	0.00618088	Q96KQ7	Histone-lysine N-methyltransferase EHMT2	not.known	NA
EIF1	-0.00689323	0.278993	0.243222	0.00712904	P41567	Eukaryotic translation initiation factor 1	not.known	NA
EIF1AY;EIF1AX	-0.702659	0.260481	-0.864436	0.0723248	O14602;P47813	Eukaryotic translation initiation factor 1A, Y-chromosomal;Eukaryotic translation initiation factor 1A, X-chromosomal	not.known	NA
EIF2A	-0.181324	0.020288	-0.26038	0.00126962	Q9BY44	Eukaryotic translation initiation factor 2A	not.known	NA
EIF2AK2	-0.207403	0.00636096	-0.332223	0.334476	P19525	Interferon-induced, double-stranded RNA-activated protein kinase	not.known	NA
EIF2AK4	-0.666708	0.230556	-0.132398	0.383977	Q9P2K8	eIF-2-alpha kinase GCN2	not.known	NA
EIF2B1	-0.0973424	0.330255	0.0806501	0.329286	Q14232	Translation initiation factor eIF-2B subunit alpha	not.known	NA
EIF2B2	-0.0225068	0.35631	0.865023	0.00218427	P49770	Translation initiation factor eIF-2B subunit beta	not.known	NA
EIF2B3	0.230984	0.0197246	0.808027	1.25509e-07	Q9NR50	Translation initiation factor eIF-2B subunit gamma	not.known	NA
EIF2B4	-0.394371	0.304687	0.263761	0.16294	Q9UI10	Translation initiation factor eIF-2B subunit delta	not.known	NA
EIF2B5	-0.0671129	0.350978	-0.238626	0.147879	Q13144	Translation initiation factor eIF-2B subunit epsilon	not.known	NA
EIF2D	0.56905	0.0298261	0.968497	0.000136604	P41214	Eukaryotic translation initiation factor 2D	not.known	NA
EIF2S1	0.438497	0.00925032	0.373949	0.000106372	P05198	Eukaryotic translation initiation factor 2 subunit 1	not.known	NA
EIF2S2	0.292643	0.00100783	-0.0137367	0.113692	P20042	Eukaryotic translation initiation factor 2 subunit 2	not.known	NA
EIF2S3	0.107055	0.243305	-0.224284	0.115947	P41091	Eukaryotic translation initiation factor 2 subunit 3	not.known	NA
EIF3A	0.228287	1.31393e-05	-0.139984	0.0607444	Q14152	Eukaryotic translation initiation factor 3 subunit A	not.known	NA
EIF3B	-0.0234204	0.0524751	-0.0788429	0.280393	P55884	Eukaryotic translation initiation factor 3 subunit B	not.known	NA
EIF3C	0.835323	0.00231752	0.519757	0.00138512	Q99613	Eukaryotic translation initiation factor 3 subunit C	not.known	NA
EIF3D	-0.33599	0.028021	-0.0696261	0.339855	O15371	Eukaryotic translation initiation factor 3 subunit D	not.known	NA
EIF3E	-0.284014	0.255545	-0.0564703	7.36864e-10	P60228	Eukaryotic translation initiation factor 3 subunit E	not.known	NA
EIF3F	0.286515	0.155084	0.190649	0.0214926	O00303	Eukaryotic translation initiation factor 3 subunit F	not.known	NA
EIF3G	0.25307	0.30377	-0.0407663	0.286722	O75821	Eukaryotic translation initiation factor 3 subunit G	not.known	NA
EIF3H	0.147091	0.360549	-0.079742	0.12194	O15372	Eukaryotic translation initiation factor 3 subunit H	not.known	NA
EIF3I	-0.0673439	0.195588	0.109585	1.26966e-08	Q13347	Eukaryotic translation initiation factor 3 subunit I	not.known	NA
EIF3J	0.0366097	0.0980415	-0.32713	0.00403364	O75822	Eukaryotic translation initiation factor 3 subunit J	not.known	NA
EIF3K	-0.407507	0.317638	0.849025	4.10963e-09	Q9UBQ5	Eukaryotic translation initiation factor 3 subunit K	not.known	NA
EIF3L	-0.0425112	0.275838	0.287573	0.061224	Q9Y262	Eukaryotic translation initiation factor 3 subunit L	not.known	NA
EIF3M	0.603934	6.29784e-06	0.818877	3.92148e-14	Q7L2H7	Eukaryotic translation initiation factor 3 subunit M	not.known	NA
EIF4A1	-0.023881	0.0346114	-0.0684404	0.22733	P60842	Eukaryotic initiation factor 4A-I	not.known	NA
EIF4A2	-0.528862	0.0116227	-0.0561259	0.244668	Q14240	Eukaryotic initiation factor 4A-II	not.known	NA
EIF4A3	-0.11084	0.0876382	-0.344643	0.198667	P38919	Eukaryotic initiation factor 4A-III	not.known	NA
EIF4B	-0.00189904	0.00379155	-0.96771	1.00087e-12	P23588	Eukaryotic translation initiation factor 4B	not.known	NA
EIF4E	-0.207606	0.242639	-0.4389	0.114822	P06730	Eukaryotic translation initiation factor 4E	not.known	NA
EIF4E2	0.851599	0.0176449	0.0858995	0.302846	O60573	Eukaryotic translation initiation factor 4E type 2	not.known	NA
EIF4EBP1	0.134195	0.329341	-0.119973	0.183131	Q13541	Eukaryotic translation initiation factor 4E-binding protein 1	not.known	NA
EIF4ENIF1	0.190425	0.310945	0.128172	0.0897312	Q9NRA8	Eukaryotic translation initiation factor 4E transporter	not.known	NA
EIF4G1	0.0977878	0.00359849	-0.438513	3.54748e-06	Q04637	Eukaryotic translation initiation factor 4 gamma 1	not.known	NA
EIF4G2	0.0829003	0.0192886	-0.243348	0.0509336	P78344	Eukaryotic translation initiation factor 4 gamma 2	not.known	NA
EIF4G3	-0.00672386	0.11978	-0.389923	0.00314147	O43432	Eukaryotic translation initiation factor 4 gamma 3	not.known	NA
EIF4H	0.108282	0.28473	0.177468	0.352203	Q15056	Eukaryotic translation initiation factor 4H	not.known	NA
EIF5	0.803485	0.00198259	-0.11899	0.139279	P55010	Eukaryotic translation initiation factor 5	not.known	NA
EIF5A	0.148882	0.015684	0.481511	0.134594	P63241	Eukaryotic translation initiation factor 5A-1	not.known	NA
EIF5B	0.157579	0.113294	-0.11697	0.103026	O60841	Eukaryotic translation initiation factor 5B	not.known	NA
EIF6	-0.0164819	0.23248	0.370299	0.00563744	P56537	Eukaryotic translation initiation factor 6	not.known	NA
ELAC2	-0.00124974	0.297219	0.872134	2.01375e-09	Q9BQ52	Zinc phosphodiesterase ELAC protein 2	not.known	NA
ELAVL1	-0.305134	0.000193017	0.329276	0.381421	Q15717	ELAV-like protein 1	not.known	NA
ELF2	-0.62951	0.314572	0.457093	0.039339	Q15723	ETS-related transcription factor Elf-2	not.known	NA
ELL	-0.27558	0.0760638	0.0821583	0.197291	P55199	RNA polymerase II elongation factor ELL	not.known	NA
ELMO2	0.174264	0.277167	0.443975	0.0522317	Q96JJ3	Engulfment and cell motility protein 2	not.known	NA
ELOA	0.0938634	0.108716	0.199485	0.280393	Q14241	Elongin-A	not.known	NA
ELOB	0.318856	0.0255299	0.614383	0.00570877	Q15370	Elongin-B	not.known	NA
ELOC	0.0390335	0.220436	0.0560252	0.365538	Q15369	Elongin-C	not.known	NA
ELP1	-0.00861852	0.264825	0.134054	8.30918e-12	O95163	Elongator complex protein 1	not.known	NA
ELP2	0.0696392	0.359534	0.196647	0.153567	Q6IA86	Elongator complex protein 2	not.known	NA
ELP3	0.0316291	0.245689	0.953612	6.61402e-08	Q9H9T3	Elongator complex protein 3	not.known	NA
ELP4	0.02563	0.136915	-0.360503	0.185638	Q96EB1	Elongator complex protein 4	not.known	NA
ELP5	-0.53018	0.0632206	-0.11819	0.18925	Q8TE02	Elongator complex protein 5	not.known	NA
ELP6	-0.638939	0.114934	-0.317534	0.0940386	Q0PNE2	Elongator complex protein 6	not.known	NA
EMC1	-0.362386	0.368127	0.344629	0.0119507	Q8N766	ER membrane protein complex subunit 1	not.known	NA
EMC2	0.520691	0.204705	0.844068	0.105508	Q15006	ER membrane protein complex subunit 2	not.known	NA
EMC3	0.348214	0.311135	1.40916	0.00065951	Q9P0I2	ER membrane protein complex subunit 3	not.known	NA
EMC8	0.361312	0.282224	1.13513	0.011233	O43402	ER membrane protein complex subunit 8	not.known	NA
EMD	-0.531072	0.0318074	-0.270483	0.0291253	P50402	Emerin	not.known	NA
EMG1	-1.17566	0.0402299	0.0167668	0.0783538	Q92979	Ribosomal RNA small subunit methyltransferase NEP1	not.known	NA
EML4	-0.341118	0.0696944	-0.593477	0.000325706	Q9HC35	Echinoderm microtubule-associated protein-like 4	not.known	NA
EMSY	-0.239125	0.0944871	0.555539	0.0399543	Q7Z589	BRCA2-interacting transcriptional repressor EMSY	not.known	NA
ENAH	0.0436638	0.233931	-0.476304	0.000627228	Q8N8S7	Protein enabled homolog	not.known	NA
ENC1	0.112145	0.369678	1.15727	0.00339962	O14682	Ectoderm-neural cortex protein 1	not.known	NA
ENO1	-0.293591	0.0144011	-0.459854	0.22518	P06733	Alpha-enolase	not.known	NA
ENOPH1	-0.0239695	0.349772	0.037874	0.256512	Q9UHY7	Enolase-phosphatase E1	not.known	NA
ENSA	0.512569	0.128972	-0.385794	3.55534e-05	O43768	Alpha-endosulfine	not.known	NA
ENTR1	0.177627	0.287699	1.3424	0.000223172	Q96C92	Endosome-associated-trafficking regulator 1	not.known	NA
EP400	-0.14216	0.122826	0.59617	5.3525e-08	Q96L91	E1A-binding protein p400	not.known	NA
EPB41	-0.0681133	0.242541	-0.461844	0.00193072	P11171	Protein 4.1	not.known	NA
EPB41L2	-0.157922	0.000311943	-0.767418	5.67483e-22	O43491	Band 4.1-like protein 2	not.known	NA
EPB41L3	-0.198678	0.322177	-0.821742	2.00091e-07	Q9Y2J2	Band 4.1-like protein 3	not.known	NA
EPB41L5	-0.186156	0.151887	0.165225	0.27424	Q9HCM4	Band 4.1-like protein 5	not.known	NA
EPC1	-0.390885	0.0842223	-0.484648	0.106985	Q9H2F5	Enhancer of polycomb homolog 1	not.known	NA
EPHA2	-0.484021	0.0008643	-0.166371	0.0334213	P29317	Ephrin type-A receptor 2	not.known	NA
EPHA7	-0.789367	0.00121974	-0.196957	0.00235496	Q15375	Ephrin type-A receptor 7	not.known	NA
EPHB3	-0.380673	0.189119	0.313013	0.0907008	P54753	Ephrin type-B receptor 3	not.known	NA
EPN3	0.0875539	0.368866	0.303919	0.335225	Q9H201	Epsin-3	not.known	NA
EPPK1	0.350738	1.81678e-05	0.411748	2.61704e-08	P58107	Epiplakin	not.known	NA
EPRS1	0.0509153	0.373899	-0.0959848	0.0112971	P07814	Bifunctional glutamate/proline--tRNA ligase	not.known	NA
EPS15	0.388668	8.4303e-05	-0.051558	0.0587219	P42566	Epidermal growth factor receptor substrate 15	not.known	NA
EPS15L1	0.501451	3.42055e-05	-0.373377	0.00785649	Q9UBC2	Epidermal growth factor receptor substrate 15-like 1	not.known	NA
EPS8	0.242062	0.265324	0.517872	0.0370351	Q12929	Epidermal growth factor receptor kinase substrate 8	not.known	NA
ERAL1	-0.401087	0.0724285	-0.537035	0.303218	O75616	GTPase Era, mitochondrial	not.known	NA
ERBIN	-0.154557	0.142036	-0.298166	0.0204997	Q96RT1	Erbin	not.known	NA
ERCC2	-0.333495	0.102975	1.48511	5.62975e-06	P18074	General transcription and DNA repair factor IIH helicase subunit XPD	not.known	NA
ERCC3	0.50347	0.223551	0.901355	2.99547e-07	P19447	General transcription and DNA repair factor IIH helicase subunit XPB	not.known	NA
ERCC4	-0.000737922	0.140523	0.129071	0.0301887	Q92889	DNA repair endonuclease XPF	not.known	NA
ERCC5	-0.0246087	0.263022	-0.00609847	0.228425	P28715	DNA excision repair protein ERCC-5	not.known	NA
ERCC6L	0.713583	1.01777e-10	0.284221	0.0994369	Q2NKX8	DNA excision repair protein ERCC-6-like	not.known	NA
ERGIC2	-0.0371017	0.280684	0.828524	0.00565201	Q96RQ1	Endoplasmic reticulum-Golgi intermediate compartment protein 2	not.known	NA
ERH	-0.024142	0.258518	-0.317284	0.324548	P84090	Enhancer of rudimentary homolog	not.known	NA
ERI1	-0.153694	0.220407	0.322139	0.267687	Q8IV48	3'-5' exoribonuclease 1	not.known	NA
ERICH1	0.542845	0.0500859	0.232795	0.0216452	Q86X53	Glutamate-rich protein 1	not.known	NA
ERLIN1	-0.0341087	0.268465	-0.316692	0.334822	O75477	Erlin-1	not.known	NA
ERLIN2	-0.0600498	0.126631	-0.145386	0.0363214	O94905	Erlin-2	not.known	NA
ERMARD	-0.411475	0.0619086	-1.44187	0.0788552	Q5T6L9	Endoplasmic reticulum membrane-associated RNA degradation protein	not.known	NA
ERP29	-0.0481816	0.215303	-0.194152	0.190402	P30040	Endoplasmic reticulum resident protein 29	not.known	NA
ERP44	0.0999772	0.0841887	0.0228781	0.145767	Q9BS26	Endoplasmic reticulum resident protein 44	not.known	NA
ESCO2	-0.000401141	0.231395	1.0129	2.44296e-06	Q56NI9	N-acetyltransferase ESCO2	not.known	NA
ESD	-0.263012	0.213771	0.0437279	0.0219815	P10768	S-formylglutathione hydrolase	not.known	NA
ESF1	0.123175	0.331282	0.196619	0.00193256	Q9H501	ESF1 homolog	not.known	NA
ESRRA	0.149957	0.341422	0.842481	0.00792428	P11474	Steroid hormone receptor ERR1	not.known	NA
ESS2	0.520999	1.27499e-08	0.70455	4.94361e-10	Q96DF8	Splicing factor ESS-2 homolog	not.known	NA
ESYT1	-0.242719	0.00178321	0.0751505	0.0700381	Q9BSJ8	Extended synaptotagmin-1	not.known	NA
ESYT2	-0.784058	0.0878755	-0.164423	0.164689	A0FGR8	Extended synaptotagmin-2	not.known	NA
ETF1	-0.187663	0.00992167	-0.336069	0.000931488	P62495	Eukaryotic peptide chain release factor subunit 1	not.known	NA
ETFA	-0.142525	0.00107694	0.0687481	0.331105	P13804	Electron transfer flavoprotein subunit alpha, mitochondrial	not.known	NA
ETFB	-0.240976	0.0347819	-0.550289	0.00227922	P38117	Electron transfer flavoprotein subunit beta	not.known	NA
EWSR1	-0.916205	3.12564e-07	-0.990296	0.00123971	Q01844	RNA-binding protein EWS	not.known	NA
EXD2	0.091515	0.354345	0.614362	0.000582785	Q9NVH0	Exonuclease 3'-5' domain-containing protein 2	not.known	NA
EXOC2	-0.104811	0.0155024	1.11707	1.52697e-07	Q96KP1	Exocyst complex component 2	not.known	NA
EXOC4	0.182105	3.04511e-06	0.400663	2.38961e-18	Q96A65	Exocyst complex component 4	not.known	NA
EXOC5	0.562262	0.174073	0.815216	0.0807713	O00471	Exocyst complex component 5	not.known	NA
EXOC6	0.282758	0.328271	1.45416	6.88266e-06	Q8TAG9	Exocyst complex component 6	not.known	NA
EXOC7	0.564056	0.0158769	0.349456	0.000198375	Q9UPT5	Exocyst complex component 7	not.known	NA
EXOSC1	-0.430948	0.185871	0.171472	0.0379132	Q9Y3B2	Exosome complex component CSL4	not.known	NA
EXOSC10	-0.334336	1.82661e-08	-0.187202	0.0415217	Q01780	Exosome component 10	not.known	NA
EXOSC2	-0.0808487	0.134116	1.12305	2.14986e-13	Q13868	Exosome complex component RRP4	not.known	NA
EXOSC3	-0.332282	0.00637995	-0.170271	0.109677	Q9NQT5	Exosome complex component RRP40	not.known	NA
EXOSC4	0.12695	0.243339	0.0889929	0.154911	Q9NPD3	Exosome complex component RRP41	not.known	NA
EXOSC5	0.0546245	0.129025	0.00185848	0.125454	Q9NQT4	Exosome complex component RRP46	not.known	NA
EXOSC6	0.411633	0.11857	0.700754	5.88837e-08	Q5RKV6	Exosome complex component MTR3	not.known	NA
EXOSC7	0.406744	0.0896659	-0.42976	0.186969	Q15024	Exosome complex component RRP42	not.known	NA
EXOSC8	-0.0210552	0.20051	-0.497802	0.362945	Q96B26	Exosome complex component RRP43	not.known	NA
EXOSC9	0.180515	0.306309	-0.102298	0.0674191	Q06265	Exosome complex component RRP45	not.known	NA
EXPH5	0.36572	0.363316	1.26512	0.010686	Q8NEV8	Exophilin-5	not.known	NA
EYA3	0.19297	0.0569057	0.108676	0.30274	Q99504	Eyes absent homolog 3	not.known	NA
EZH2	-0.607223	0.169759	0.32479	0.130413	Q15910	Histone-lysine N-methyltransferase EZH2	not.known	NA
EZR	-0.377907	0.167648	-0.971395	3.82373e-10	P15311	Ezrin	not.known	NA
FADS1	0.818351	0.125475	1.74544	0.151524	O60427	Acyl-CoA (8-3)-desaturase	not.known	NA
FADS2	-0.0727305	0.0956475	0.536513	6.30289e-05	O95864	Acyl-CoA 6-desaturase	not.known	NA
FAF1	-0.0782752	0.151323	-0.0650862	0.288327	Q9UNN5	FAS-associated factor 1	not.known	NA
FAF2	-0.588379	0.115055	0.213862	0.000248812	Q96CS3	FAS-associated factor 2	not.known	NA
FAM111B	-0.732028	0.0972746	0.309486	0.0293873	Q6SJ93	Serine protease FAM111B	not.known	NA
FAM114A2	0.232781	0.340522	0.234902	0.000202826	Q9NRY5	Protein FAM114A2	not.known	NA
FAM117B	-0.147294	0.342503	0.00221867	0.19058	Q6P1L5	Protein FAM117B	not.known	NA
FAM120A	-0.471514	0.042206	-0.441445	0.0589506	Q9NZB2	Constitutive coactivator of PPAR-gamma-like protein 1	not.known	NA
FAM126A	1.52632	0.309382	2.78495	0.022616	Q9BYI3	Hyccin	not.known	NA
FAM135A	-0.392053	0.200975	-0.565171	0.275375	Q9P2D6	Protein FAM135A	not.known	NA
FAM161A	-0.651124	0.345892	-0.250914	0.0811293	Q3B820	Protein FAM161A	not.known	NA
FAM172A	1.22549	0.25902	-0.168167	0.343349	Q8WUF8	Cotranscriptional regulator FAM172A	not.known	NA
FAM193A	0.339573	4.76017e-05	-0.00165041	0.239352	P78312	Protein FAM193A	not.known	NA
FAM193B	0.562117	0.179254	0.0480633	0.329218	Q96PV7	Protein FAM193B	not.known	NA
FAM50A	0.338988	0.112126	-0.317123	0.225626	Q14320	Protein FAM50A	not.known	NA
FAM83B	-0.0526365	0.193313	-0.567403	0.00289807	Q5T0W9	Protein FAM83B	not.known	NA
FAM91A1	0.304338	0.234957	0.42741	0.115231	Q658Y4	Protein FAM91A1	not.known	NA
FAM92A	0.747781	0.068712	1.44678	0.000148718	A1XBS5	Protein FAM92A	not.known	NA
FAM98A	-0.476798	0.094555	-0.364206	0.0803931	Q8NCA5	Protein FAM98A	not.known	NA
FAM98B	0.292129	0.187423	0.432988	0.138117	Q52LJ0	Protein FAM98B	not.known	NA
FANCI	-0.161327	0.324456	1.20445	4.51178e-17	Q9NVI1	Fanconi anemia group I protein	not.known	NA
FAR1	-0.200509	0.273751	0.0134378	0.000744292	Q8WVX9	Fatty acyl-CoA reductase 1	not.known	NA
FARP1	-0.0382303	0.355317	0.140571	0.02889	Q9Y4F1	FERM, ARHGEF and pleckstrin domain-containing protein 1	not.known	NA
FARP2	-0.983575	0.00765212	-0.239285	0.317589	O94887	FERM, ARHGEF and pleckstrin domain-containing protein 2	not.known	NA
FARSB	-0.192138	0.0276142	-0.338712	0.00927712	Q9NSD9	Phenylalanine--tRNA ligase beta subunit	not.known	NA
FASN	-0.25352	1.95013e-12	-0.4288	1.53133e-18	P49327	Fatty acid synthase	not.known	NA
FASTKD2	-0.118951	0.296117	0.790262	0.00106675	Q9NYY8	FAST kinase domain-containing protein 2, mitochondrial	not.known	NA
FASTKD5	-0.379513	0.0483122	0.229137	0.373453	Q7L8L6	FAST kinase domain-containing protein 5, mitochondrial	not.known	NA
FAU	0.100735	0.293317	-0.180646	0.252111	P62861	40S ribosomal protein S30	not.known	NA
FBL	-0.176885	1.132e-07	-0.161055	0.361447	P22087	rRNA 2'-O-methyltransferase fibrillarin	not.known	NA
FBRS	-0.00621677	0.360305	1.19291	1.01531e-05	Q9HAH7	Probable fibrosin-1	not.known	NA
FBXO22	-0.112752	0.370743	0.64484	0.000289261	Q8NEZ5	F-box only protein 22	not.known	NA
FBXO30	0.178622	0.249535	0.413258	0.0192464	Q8TB52	F-box only protein 30	not.known	NA
FBXO9	-0.480994	0.101993	-0.580292	0.136037	Q9UK97	F-box only protein 9	not.known	NA
FBXW11	0.196635	0.195856	1.20957	0.0497554	Q9UKB1	F-box/WD repeat-containing protein 11	not.known	NA
FCHO2	-0.101448	0.262818	-0.119272	0.320556	Q0JRZ9	F-BAR domain only protein 2	not.known	NA
FDFT1	0.028749	0.382736	1.44576	2.03053e-06	P37268	Squalene synthase	not.known	NA
FDPS	-0.00464893	0.335023	0.352283	0.000987047	P14324	Farnesyl pyrophosphate synthase	not.known	NA
FECH	-0.216467	0.0942919	0.280987	0.312673	P22830	Ferrochelatase, mitochondrial	not.known	NA
FEM1A	-1.18938	0.131758	-0.492977	0.382402	Q9BSK4	Protein fem-1 homolog A	not.known	NA
FEN1	-0.132514	0.159129	0.0627023	0.0590723	P39748	Flap endonuclease 1	not.known	NA
FERMT2	-0.257682	0.0965005	-0.244701	0.00674589	Q96AC1	Fermitin family homolog 2	not.known	NA
FHIP2A	1.14274	0.00108482	1.15195	0.00599475	Q5W0V3	FHF complex subunit HOOK interacting protein 2A	not.known	NA
FHL1	-0.206434	0.0270227	-0.593242	0.0110877	Q13642	Four and a half LIM domains protein 1	not.known	NA
FHOD1	-0.217521	0.0572604	-0.466067	0.00324099	Q9Y613	FH1/FH2 domain-containing protein 1	not.known	NA
FIGNL1	0.02566	0.293283	0.904147	3.66323e-08	Q6PIW4	Fidgetin-like protein 1	not.known	NA
FIP1L1	0.0749836	0.0754147	-0.293452	0.198943	Q6UN15	Pre-mRNA 3'-end-processing factor FIP1	not.known	NA
FKBP10	0.243682	0.193369	0.953782	0.00920311	Q96AY3	Peptidyl-prolyl cis-trans isomerase FKBP10	not.known	NA
FKBP15	0.476289	0.0313592	-0.399384	0.0071615	Q5T1M5	FK506-binding protein 15	not.known	NA
FKBP3	-0.0975735	0.326505	-0.339069	0.162499	Q00688	Peptidyl-prolyl cis-trans isomerase FKBP3	not.known	NA
FKBP4	0.227823	0.0346216	0.216209	8.69481e-05	Q02790	Peptidyl-prolyl cis-trans isomerase FKBP4	not.known	NA
FKBP5	0.062334	0.123245	0.183136	0.0572702	Q13451	Peptidyl-prolyl cis-trans isomerase FKBP5	not.known	NA
FKBP8	-0.241537	0.0706494	0.252452	1.92507e-05	Q14318	Peptidyl-prolyl cis-trans isomerase FKBP8	not.known	NA
FLAD1	0.232519	0.22002	0.811331	0.0283364	Q8NFF5	FAD synthase	not.known	NA
FLCN	-0.0403088	0.294646	0.783449	0.0538491	Q8NFG4	Folliculin	not.known	NA
FLII	0.0362482	0.00669701	1.22963	2.46757e-23	Q13045	Protein flightless-1 homolog	not.known	NA
FLNA	0.0067674	0.0342154	-0.770997	4.20422e-55	P21333	Filamin-A	not.known	NA
FLNB	0.0896678	0.00394452	-0.328487	0.00717414	O75369	Filamin-B	not.known	NA
FLOT1	0.0652495	0.344436	0.0499109	0.0134708	O75955	Flotillin-1	not.known	NA
FLOT2	-0.215345	0.0200885	-0.341139	0.0507728	Q14254	Flotillin-2	not.known	NA
FLYWCH2	0.00138438	0.371731	-0.275858	0.0683354	Q96CP2	FLYWCH family member 2	not.known	NA
FMR1	0.0952894	0.208317	-0.179442	0.0299661	Q06787	Synaptic functional regulator FMR1	not.known	NA
FNBP1	0.803387	0.113567	0.409431	0.225701	Q96RU3	Formin-binding protein 1	not.known	NA
FNBP1L	0.12851	0.135756	0.192524	0.242443	Q5T0N5	Formin-binding protein 1-like	not.known	NA
FNBP4	0.20055	0.339951	0.0425374	0.333302	Q8N3X1	Formin-binding protein 4	not.known	NA
FNDC3A	-0.134582	0.0619839	0.0663238	0.34398	Q9Y2H6	Fibronectin type-III domain-containing protein 3A	not.known	NA
FNTA	0.20108	0.193369	0.910099	0.00801445	P49354	Protein farnesyltransferase/geranylgeranyltransferase type-1 subunit alpha	not.known	NA
FOCAD	-0.299117	0.0997687	0.0305213	0.141785	Q5VW36	Focadhesin	not.known	NA
FOXC1	0.421981	0.358592	1.31068	0.0234981	Q12948	Forkhead box protein C1	not.known	NA
FOXK1	-0.0241474	0.305128	-0.0395258	0.138971	P85037	Forkhead box protein K1	not.known	NA
FOXK2	1.30534	0.0564659	0.0515623	0.290102	Q01167	Forkhead box protein K2	not.known	NA
FOXO1	0.38968	0.070112	0.295396	0.203244	Q12778	Forkhead box protein O1	not.known	NA
FOXO3	-0.0616011	0.367379	0.198252	0.342044	O43524	Forkhead box protein O3	not.known	NA
FOXRED2	-1.78034	0.0723248	0.932067	0.0992659	Q8IWF2	FAD-dependent oxidoreductase domain-containing protein 2	not.known	NA
FRA10AC1	0.355994	0.34398	0.671966	0.13637	Q70Z53	Protein FRA10AC1	not.known	NA
FRG1	-0.366835	0.120431	-0.164583	0.185313	Q14331	Protein FRG1	not.known	NA
FRYL	-0.695975	0.30693	0.263989	0.283377	O94915	Protein furry homolog-like	not.known	NA
FTL	-0.280525	0.0942813	1.31637	0.0021853	P02792	Ferritin light chain	not.known	NA
FTO	0.327454	0.0653035	0.660368	0.00286026	Q9C0B1	Alpha-ketoglutarate-dependent dioxygenase FTO	not.known	NA
FTSJ1	-0.250562	0.148316	0.560538	0.00046699	Q9UET6	Putative tRNA (cytidine(32)/guanosine(34)-2'-O)-methyltransferase	not.known	NA
FTSJ3	-0.136726	1.60945e-05	0.234967	0.0149916	Q8IY81	pre-rRNA 2'-O-ribose RNA methyltransferase FTSJ3	not.known	NA
FUBP1	-0.162648	0.00671908	-0.337952	2.73709e-09	Q96AE4	Far upstream element-binding protein 1	not.known	NA
FUBP3	-0.159124	0.318335	0.575241	1.73967e-09	Q96I24	Far upstream element-binding protein 3	not.known	NA
FUS	-0.268415	2.98444e-09	-0.22615	1.57804e-07	P35637	RNA-binding protein FUS	not.known	NA
FXR1	0.151418	0.0411043	-0.049356	0.167047	P51114	Fragile X mental retardation syndrome-related protein 1	not.known	NA
FXR2	-0.165272	0.0992244	-0.413201	0.360702	P51116	Fragile X mental retardation syndrome-related protein 2	not.known	NA
FYTTD1	-0.154022	0.230848	0.650619	0.000313506	Q96QD9	UAP56-interacting factor	not.known	NA
FZR1	0.256033	0.196768	1.37618	0.00342381	Q9UM11	Fizzy-related protein homolog	not.known	NA
G3BP1	-0.0112573	0.243304	-0.22386	0.166231	Q13283	Ras GTPase-activating protein-binding protein 1	not.known	NA
G3BP2	0.186941	0.0656788	0.455864	0.109496	Q9UN86	Ras GTPase-activating protein-binding protein 2	not.known	NA
G6PD	-0.222477	0.217185	0.220674	0.204783	P11413	Glucose-6-phosphate 1-dehydrogenase	not.known	NA
GABARAPL2	-0.637632	0.183466	-0.135273	0.284156	P60520	Gamma-aminobutyric acid receptor-associated protein-like 2	not.known	NA
GABPA	0.0744902	0.147866	0.288629	0.0332141	Q06546	GA-binding protein alpha chain	not.known	NA
GADD45GIP1	-0.30456	0.0252575	-0.184867	0.114982	Q8TAE8	Growth arrest and DNA damage-inducible proteins-interacting protein 1	not.known	NA
GAK	0.172713	0.131205	0.493587	0.00575257	O14976	Cyclin-G-associated kinase	not.known	NA
GALK1	0.420342	0.0112198	0.589427	0.00328439	P51570	Galactokinase	not.known	NA
GANAB	-0.461998	0.000502151	0.459966	5.49724e-05	Q14697	Neutral alpha-glucosidase AB	not.known	NA
GAPDH	0.416997	0.00803821	0.201262	0.000124268	P04406	Glyceraldehyde-3-phosphate dehydrogenase	not.known	NA
GAPVD1	0.352728	0.094749	-0.219049	0.00010755	Q14C86	GTPase-activating protein and VPS9 domain-containing protein 1	not.known	NA
GAR1	-0.687037	1.36037e-05	-0.383672	0.015931	Q9NY12	H/ACA ribonucleoprotein complex subunit 1	not.known	NA
GARRE1	0.243667	0.224392	0.814855	0.00918236	O15063	Granule associated Rac and RHOG effector protein 1	not.known	NA
GARS1	0.344545	0.289637	0.271825	0.103347	P41250	Glycine--tRNA ligase	not.known	NA
GART	0.204265	0.101232	0.145474	8.76074e-05	P22102	Trifunctional purine biosynthetic protein adenosine-3	not.known	NA
GAS8	1.88984	0.0328502	3.10077	8.74196e-05	O95995	Dynein regulatory complex subunit 4	not.known	NA
GATAD1	-1.09224	0.0537776	0.84089	0.0257319	Q8WUU5	GATA zinc finger domain-containing protein 1	not.known	NA
GATAD2A	0.147987	0.0204859	-0.219673	0.0426837	Q86YP4	Transcriptional repressor p66-alpha	not.known	NA
GATAD2B	-0.157504	0.167553	-0.479788	0.000245726	Q8WXI9	Transcriptional repressor p66-beta	not.known	NA
GATD1	-0.326515	0.169225	1.14959	0.00564675	Q8NB37	Glutamine amidotransferase-like class 1 domain-containing protein 1	not.known	NA
GATD3B;GATD3	-0.0594054	0.231171	-0.33253	0.136116	A0A0B4J2D5;P0DPI2	Putative glutamine amidotransferase-like class 1 domain-containing protein 3B, mitochondrial;Glutamine amidotransferase-like class 1 domain-containing protein 3, mitochondrial	not.known	NA
GBF1	-0.194421	0.144671	0.190173	0.288182	Q92538	Golgi-specific brefeldin A-resistance guanine nucleotide exchange factor 1	not.known	NA
GCFC2	0.280203	0.0951837	0.22211	0.268899	P16383	Intron Large complex component GCFC2	not.known	NA
GCLC	-0.0789388	0.334937	-0.475327	0.158358	P48506	Glutamate--cysteine ligase catalytic subunit	not.known	NA
GCN1	0.0411604	0.28005	0.662362	7.58733e-14	Q92616	eIF-2-alpha kinase activator GCN1	not.known	NA
GDAP2	0.284535	0.0581201	1.05183	0.000634665	Q9NXN4	Ganglioside-induced differentiation-associated protein 2	not.known	NA
GDI1	-0.324794	0.0873774	0.61863	0.011099	P31150	Rab GDP dissociation inhibitor alpha	not.known	NA
GDI2	-0.179221	0.00244046	0.412519	4.07003e-07	P50395	Rab GDP dissociation inhibitor beta	not.known	NA
GEMIN4	-0.157893	0.0143941	0.118298	0.027912	P57678	Gem-associated protein 4	not.known	NA
GEMIN5	-0.114389	0.190522	-0.407633	0.00170129	Q8TEQ6	Gem-associated protein 5	not.known	NA
GEMIN6	-0.172181	0.331168	-0.386021	0.0705277	Q8WXD5	Gem-associated protein 6	not.known	NA
GEMIN8	0.0537893	0.288782	0.182594	0.28573	Q9NWZ8	Gem-associated protein 8	not.known	NA
GEN1	0.0632872	0.152885	0.136708	0.230653	Q17RS7	Flap endonuclease GEN homolog 1	not.known	NA
GET3	-0.991854	0.0654527	0.36056	0.010698	O43681	ATPase GET3	not.known	NA
GET4	-0.00176693	0.327882	0.889332	0.000474385	Q7L5D6	Golgi to ER traffic protein 4 homolog	not.known	NA
GFM1	-0.447427	0.0310533	-0.201148	0.0989157	Q96RP9	Elongation factor G, mitochondrial	not.known	NA
GFM2	0.220986	0.319199	1.15255	0.00544295	Q969S9	Ribosome-releasing factor 2, mitochondrial	not.known	NA
GFPT1	0.0319325	0.0801149	-0.178797	0.0293965	Q06210	Glutamine--fructose-6-phosphate aminotransferase [isomerizing] 1	not.known	NA
GGA1	0.509995	0.0937271	-0.697523	0.299728	Q9UJY5	ADP-ribosylation factor-binding protein GGA1	not.known	NA
GGA2	0.271662	0.33297	0.503061	0.22406	Q9UJY4	ADP-ribosylation factor-binding protein GGA2	not.known	NA
GGA3	0.215473	0.313822	0.765561	0.313052	Q9NZ52	ADP-ribosylation factor-binding protein GGA3	not.known	NA
GGNBP2	0.0260592	0.253959	0.449993	0.183579	Q9H3C7	Gametogenetin-binding protein 2	not.known	NA
GID8	0.606034	0.173886	0.910107	0.00667784	Q9NWU2	Glucose-induced degradation protein 8 homolog	not.known	NA
GIGYF1	0.272594	0.0183068	0.209383	0.00745974	O75420	GRB10-interacting GYF protein 1	not.known	NA
GIGYF2	0.604149	6.01066e-05	0.0938191	0.0943162	Q6Y7W6	GRB10-interacting GYF protein 2	not.known	NA
GINS3	0.571427	0.0173578	0.944855	0.0175843	Q9BRX5	DNA replication complex GINS protein PSF3	not.known	NA
GINS4	0.315164	0.0444454	0.57297	0.00562538	Q9BRT9	DNA replication complex GINS protein SLD5	not.known	NA
GIPC1	-0.202906	0.346079	0.675446	0.00410594	O14908	PDZ domain-containing protein GIPC1	not.known	NA
GIT1	0.152233	0.356798	-0.120769	0.0435034	Q9Y2X7	ARF GTPase-activating protein GIT1	not.known	NA
GIT2	0.139713	0.086091	0.453699	0.00551491	Q14161	ARF GTPase-activating protein GIT2	not.known	NA
GJA1	-0.0885189	0.163986	-0.268966	0.0800226	P17302	Gap junction alpha-1 protein	not.known	NA
GK	2.23704	0.000947623	2.83	0.000149999	P32189	Glycerol kinase	not.known	NA
GKAP1	-0.191296	0.0681728	0.160137	0.116959	Q5VSY0	G kinase-anchoring protein 1	not.known	NA
GLA	-0.193598	0.22038	1.31299	0.0026991	P06280	Alpha-galactosidase A	not.known	NA
GLCCI1	0.634697	0.0655722	-0.0502923	0.0586866	Q86VQ1	Glucocorticoid-induced transcript 1 protein	not.known	NA
GLE1	0.489723	0.0553706	1.08214	5.36145e-05	Q53GS7	mRNA export factor GLE1	not.known	NA
GLMN	0.534952	0.217406	0.77091	0.093543	Q92990	Glomulin	not.known	NA
GLO1	-0.278539	0.104486	-0.862152	8.7842e-06	Q04760	Lactoylglutathione lyase	not.known	NA
GLRX3	0.437357	0.00102432	0.149883	0.00234374	O76003	Glutaredoxin-3	not.known	NA
GLS	-0.18717	0.0634627	-0.502669	0.0306514	O94925	Glutaminase kidney isoform, mitochondrial	not.known	NA
GLUD1	1.06278	0.113488	0.366192	0.321205	P00367	Glutamate dehydrogenase 1, mitochondrial	not.known	NA
GLYR1	-0.394399	1.0577e-05	0.162904	0.189149	Q49A26	Putative oxidoreductase GLYR1	not.known	NA
GMEB2	-0.394789	0.040534	-0.133151	0.00969995	Q9UKD1	Glucocorticoid modulatory element-binding protein 2	not.known	NA
GMFB	-0.105538	0.164935	0.0089011	0.325116	P60983	Glia maturation factor beta	not.known	NA
GMNN	0.67559	0.0112427	0.934424	1.15302e-05	O75496	Geminin	not.known	NA
GMPPA	-0.146878	0.187087	0.742485	0.000129411	Q96IJ6	Mannose-1-phosphate guanyltransferase alpha	not.known	NA
GMPS	-0.233973	0.0706795	-0.111482	0.218807	P49915	GMP synthase [glutamine-hydrolyzing]	not.known	NA
GNA11	-0.237931	0.0785277	-0.0395194	0.198097	P29992	Guanine nucleotide-binding protein subunit alpha-11	not.known	NA
GNA13	0.434678	0.0915665	0.259872	0.162643	Q14344	Guanine nucleotide-binding protein subunit alpha-13	not.known	NA
GNAI2	-0.818197	0.0714983	-1.13233	0.0146419	P04899	Guanine nucleotide-binding protein G(i) subunit alpha-2	not.known	NA
GNAI3	-0.942283	0.0860338	-0.885364	0.237357	P08754	Guanine nucleotide-binding protein G(i) subunit alpha-3	not.known	NA
GNB1	-0.125718	0.300488	0.131433	0.322207	P62873	Guanine nucleotide-binding protein G(I)/G(S)/G(T) subunit beta-1	not.known	NA
GNE	0.0312466	0.257841	0.352041	0.112049	Q9Y223	Bifunctional UDP-N-acetylglucosamine 2-epimerase/N-acetylmannosamine kinase	not.known	NA
GNG12	-0.229901	0.156204	-0.224746	0.216222	Q9UBI6	Guanine nucleotide-binding protein G(I)/G(S)/G(O) subunit gamma-12	not.known	NA
GNL2	-0.201975	5.56174e-05	-0.241356	0.272899	Q13823	Nucleolar GTP-binding protein 2	not.known	NA
GNL3	-0.569239	8.81828e-07	-0.188898	0.324919	Q9BVP2	Guanine nucleotide-binding protein-like 3	not.known	NA
GNL3L	0.00699996	0.211535	0.98719	3.30141e-15	Q9NVN8	Guanine nucleotide-binding protein-like 3-like protein	not.known	NA
GNPAT	-0.224184	0.283525	-0.221233	0.348324	O15228	Dihydroxyacetone phosphate acyltransferase	not.known	NA
GOLGA2	0.560366	0.165151	0.498116	0.304272	Q08379	Golgin subfamily A member 2	not.known	NA
GOLGA3	0.498973	0.000115442	0.0606546	0.33695	Q08378	Golgin subfamily A member 3	not.known	NA
GOLGA4	0.0242989	0.346827	-0.0450329	0.226431	Q13439	Golgin subfamily A member 4	not.known	NA
GOLGA5	0.124347	0.191669	-0.950948	0.00275427	Q8TBA6	Golgin subfamily A member 5	not.known	NA
GOLGA7	-1.40226	0.0266593	0.270295	0.0812485	Q7Z5G4	Golgin subfamily A member 7	not.known	NA
GOLGB1	-0.195387	0.00357525	-0.715548	2.24946e-19	Q14789	Golgin subfamily B member 1	not.known	NA
GOLPH3	-0.0659426	0.145226	-0.316691	0.116014	Q9H4A6	Golgi phosphoprotein 3	not.known	NA
GON4L	-0.588022	0.254211	1.06449	2.73147e-07	Q3T8J9	GON-4-like protein	not.known	NA
GOPC	-0.334469	0.186378	-0.10733	0.292743	Q9HD26	Golgi-associated PDZ and coiled-coil motif-containing protein	not.known	NA
GORASP2	-0.121124	0.108424	-0.214813	0.0903525	Q9H8Y8	Golgi reassembly-stacking protein 2	not.known	NA
GPALPP1	0.49927	3.26196e-05	-0.205136	0.126141	Q8IXQ4	GPALPP motifs-containing protein 1	not.known	NA
GPATCH1	0.267266	0.0012705	-0.211578	0.000766511	Q9BRR8	G patch domain-containing protein 1	not.known	NA
GPATCH11	0.0588121	0.121852	-0.13498	0.357385	Q8N954	G patch domain-containing protein 11	not.known	NA
GPATCH4	0.200898	0.0120348	0.0540055	0.356845	Q5T3I0	G patch domain-containing protein 4	not.known	NA
GPATCH8	-0.102191	0.0605752	-0.00263231	0.0941414	Q9UKJ3	G patch domain-containing protein 8	not.known	NA
GPBP1	0.522228	0.0925806	0.1373	0.00870632	Q86WP2	Vasculin	not.known	NA
GPBP1L1	0.265188	0.0219507	-0.127244	0.0782628	Q9HC44	Vasculin-like protein 1	not.known	NA
GPD2	-0.685351	0.312821	0.767161	0.00171253	P43304	Glycerol-3-phosphate dehydrogenase, mitochondrial	not.known	NA
GPHN	0.773765	4.74863e-09	0.474673	0.000578823	Q9NQX3	Gephyrin	not.known	NA
GPI	-0.424262	0.256362	0.178863	0.105924	P06744	Glucose-6-phosphate isomerase	not.known	NA
GPKOW	0.442589	0.053804	0.0760778	0.213022	Q92917	G-patch domain and KOW motifs-containing protein	not.known	NA
GPN1	0.369468	0.0351196	0.302976	0.0105102	Q9HCN4	GPN-loop GTPase 1	not.known	NA
GPR89A;GPR89B	-0.345224	0.0765757	0.0273709	0.0794367	B7ZAQ6;P0CG08	Golgi pH regulator A;Golgi pH regulator B	not.known	NA
GPRIN1	-0.973257	0.00174572	-1.00878	0.000744407	Q7Z2K8	G protein-regulated inducer of neurite outgrowth 1	not.known	NA
GPSM1	0.457208	0.0372283	0.773185	0.000266733	Q86YR5	G-protein-signaling modulator 1	not.known	NA
GPSM2	0.972273	0.34773	1.0769	0.0365118	P81274	G-protein-signaling modulator 2	not.known	NA
GRAMD1A	-0.257426	0.356798	0.25569	0.000570765	Q96CP6	Protein Aster-A	not.known	NA
GRB2	0.2028	0.138262	0.143255	0.0103359	P62993	Growth factor receptor-bound protein 2	not.known	NA
GRIPAP1	0.470302	0.00210227	-0.102188	0.104458	Q4V328	GRIP1-associated protein 1	not.known	NA
GRK2	-0.207436	0.183866	0.0229775	0.245813	P25098	Beta-adrenergic receptor kinase 1	not.known	NA
GRPEL1	0.0186849	0.326144	-0.00536033	0.0878734	Q9HAV7	GrpE protein homolog 1, mitochondrial	not.known	NA
GRSF1	-0.0885396	0.0623089	0.0925085	0.00491543	Q12849	G-rich sequence factor 1	not.known	NA
GRWD1	0.569291	0.382024	0.590877	0.0238355	Q9BQ67	Glutamate-rich WD repeat-containing protein 1	not.known	NA
GSE1	0.740639	0.0174926	1.42002	3.12731e-12	Q14687	Genetic suppressor element 1	not.known	NA
GSK3A	-0.0751865	0.125853	-0.142021	0.056498	P49840	Glycogen synthase kinase-3 alpha	not.known	NA
GSK3B	0.302211	0.245521	0.296906	0.00309427	P49841	Glycogen synthase kinase-3 beta	not.known	NA
GSPT1	0.0601787	0.100691	-0.783266	5.26638e-07	P15170	Eukaryotic peptide chain release factor GTP-binding subunit ERF3A	not.known	NA
GSPT2	0.124815	0.0474287	-0.46072	0.0117415	Q8IYD1	Eukaryotic peptide chain release factor GTP-binding subunit ERF3B	not.known	NA
GSR	-0.102764	0.0724472	0.295503	0.0386924	P00390	Glutathione reductase, mitochondrial	not.known	NA
GSTCD	0.166426	0.219166	0.110893	0.0480152	Q8NEC7	Glutathione S-transferase C-terminal domain-containing protein	not.known	NA
GSTO1	0.150684	0.344846	0.545626	0.0523047	P78417	Glutathione S-transferase omega-1	not.known	NA
GTF2A1	-0.0951103	0.0309913	-0.301957	0.135935	P52655	Transcription initiation factor IIA subunit 1	not.known	NA
GTF2B	0.131631	0.373661	0.0958306	0.0269503	Q00403	Transcription initiation factor IIB	not.known	NA
GTF2E1	-0.162413	0.247224	-0.270495	0.257757	P29083	General transcription factor IIE subunit 1	not.known	NA
GTF2E2	-0.121607	0.243608	-0.240932	0.357684	P29084	Transcription initiation factor IIE subunit beta	not.known	NA
GTF2F1	0.831025	1.26516e-06	0.0427239	0.196629	P35269	General transcription factor IIF subunit 1	not.known	NA
GTF2F2	0.103915	0.133544	-0.0423836	0.367736	P13984	General transcription factor IIF subunit 2	not.known	NA
GTF2H1	0.259998	0.167375	0.200118	0.366623	P32780	General transcription factor IIH subunit 1	not.known	NA
GTF2H2;GTF2H2C	-0.733295	0.1987	0.769729	1.32117e-05	Q13888;Q6P1K8	General transcription factor IIH subunit 2;General transcription factor IIH subunit 2-like protein	not.known	NA
GTF2H3	0.218002	0.0545132	0.668848	1.43049e-07	Q13889	General transcription factor IIH subunit 3	not.known	NA
GTF2I	0.113395	0.295175	-0.0449797	0.233535	P78347	General transcription factor II-I	not.known	NA
GTF3C1	-0.324524	0.000399238	0.496071	2.27022e-19	Q12789	General transcription factor 3C polypeptide 1	not.known	NA
GTF3C2	-0.984694	0.000113564	-0.512307	0.144319	Q8WUA4	General transcription factor 3C polypeptide 2	not.known	NA
GTF3C3	-0.483294	0.0591223	0.388802	1.41171e-06	Q9Y5Q9	General transcription factor 3C polypeptide 3	not.known	NA
GTF3C4	-0.112426	0.0401969	0.218378	0.270744	Q9UKN8	General transcription factor 3C polypeptide 4	not.known	NA
GTF3C5	-0.305042	0.0301153	0.407012	0.00193072	Q9Y5Q8	General transcription factor 3C polypeptide 5	not.known	NA
GTPBP1	-0.172255	0.153796	-0.196421	0.312845	O00178	GTP-binding protein 1	not.known	NA
GTPBP10	0.312738	0.217731	0.288523	0.2858	A4D1E9	GTP-binding protein 10	not.known	NA
GTPBP4	-0.126836	0.0354105	0.355977	0.000570342	Q9BZE4	GTP-binding protein 4	not.known	NA
GTSE1	0.16696	0.00159076	0.288595	2.25425e-06	Q9NYZ3	G2 and S phase-expressed protein 1	not.known	NA
GUCY1A1	-0.537424	0.116753	-0.607167	0.234129	Q02108	Guanylate cyclase soluble subunit alpha-1	not.known	NA
GUCY1B1	-0.271881	0.382672	1.42606	0.00298028	Q02153	Guanylate cyclase soluble subunit beta-1	not.known	NA
GUF1	-0.375404	0.18381	0.0896792	0.345179	Q8N442	Translation factor GUF1, mitochondrial	not.known	NA
GYS1	-0.249016	0.0225543	0.438858	2.3018e-08	P13807	Glycogen [starch] synthase, muscle	not.known	NA
H1-10	-0.211801	0.000232705	-0.0116276	0.0312228	Q92522	Histone H1.10	not.known	NA
H1-4	-0.622544	0.022653	-0.335296	0.317798	P10412	Histone H1.4	not.known	NA
H2AX	-0.928842	0.0496449	0.201928	0.338651	P16104	Histone H2AX	not.known	NA
H2AZ1;H2AZ2	-0.901998	0.00398802	0.34526	0.0629232	P0C0S5;Q71UI9	Histone H2A.Z;Histone H2A.V	not.known	NA
H2BC12;H2BS1;H2BC5;H2BC4;H2BC18;H2BC9;H2BC15;H2BC14;H2BC13	-0.673184	0.344175	0.225939	0.115599	O60814;P57053;P58876;P62807;Q5QNW6;Q93079;Q99877;Q99879;Q99880	Histone H2B type 1-K;Histone H2B type F-S;Histone H2B type 1-D;Histone H2B type 1-C/E/F/G/I;Histone H2B type 2-F;Histone H2B type 1-H;Histone H2B type 1-N;Histone H2B type 1-M;Histone H2B type 1-L	not.known	NA
H3C1;H3-3A;H3-4;H3C15	-1.06721	0.000232287	-0.359218	0.109366	P68431;P84243;Q16695;Q71DI3	Histone H3.1;Histone H3.3;Histone H3.1t;Histone H3.2	not.known	NA
H4C1	-1.13486	5.07799e-05	-0.35034	0.247883	P62805	Histone H4	not.known	NA
HACD3	0.0316091	0.275369	-0.240929	0.196553	Q9P035	Very-long-chain (3R)-3-hydroxyacyl-CoA dehydratase 3	not.known	NA
HACL1	0.292625	0.160572	0.426416	0.00822278	Q9UJ83	2-hydroxyacyl-CoA lyase 1	not.known	NA
HADHA	-0.121753	0.169759	-0.0442183	0.193936	P40939	Trifunctional enzyme subunit alpha, mitochondrial	not.known	NA
HADHB	-0.00145966	0.258025	-0.0961707	0.114044	P55084	Trifunctional enzyme subunit beta, mitochondrial	not.known	NA
HARS1	-0.31801	0.124984	-0.332532	0.354443	P12081	Histidine--tRNA ligase, cytoplasmic	not.known	NA
HAT1	0.00581421	0.332981	-0.0201262	0.0267507	O14929	Histone acetyltransferase type B catalytic subunit	not.known	NA
HAUS1	1.12993	4.88625e-07	1.36419	1.40408e-11	Q96CS2	HAUS augmin-like complex subunit 1	not.known	NA
HAUS2	0.486607	1.90406e-05	0.231916	0.355721	Q9NVX0	HAUS augmin-like complex subunit 2	not.known	NA
HAUS3	0.441477	8.98947e-09	0.441582	1.79034e-11	Q68CZ6	HAUS augmin-like complex subunit 3	not.known	NA
HAUS4	0.447673	0.00699204	0.245749	0.00131338	Q9H6D7	HAUS augmin-like complex subunit 4	not.known	NA
HAUS6	0.89277	1.47011e-10	0.658798	1.46337e-08	Q7Z4H7	HAUS augmin-like complex subunit 6	not.known	NA
HAUS7	0.548464	0.0810516	0.558941	0.00276297	Q99871	HAUS augmin-like complex subunit 7	not.known	NA
HAUS8	0.710283	0.000118881	0.611409	3.75775e-08	Q9BT25	HAUS augmin-like complex subunit 8	not.known	NA
HBS1L	-0.247133	0.191648	-0.452496	0.163546	Q9Y450	HBS1-like protein	not.known	NA
HCFC1	-0.0512218	0.0241512	-0.529113	1.59435e-09	P51610	Host cell factor 1	not.known	NA
HDAC1	0.0492853	0.371731	0.156747	0.182101	Q13547	Histone deacetylase 1	not.known	NA
HDAC2	-0.00031151	0.0434247	0.0186374	0.0668736	Q92769	Histone deacetylase 2	not.known	NA
HDAC3	1.05912	0.00924013	1.4632	3.51112e-08	O15379	Histone deacetylase 3	not.known	NA
HDAC5	-0.199407	0.271742	-0.290224	0.19462	Q9UQL6	Histone deacetylase 5	not.known	NA
HDAC6	-0.159949	0.321948	1.0556	0.0238593	Q9UBN7	Histone deacetylase 6	not.known	NA
HDDC2	0.79418	0.0522859	0.917517	0.0335332	Q7Z4H3	5'-deoxynucleotidase HDDC2	not.known	NA
HDGF	0.347655	0.159815	0.25686	0.0827489	P51858	Hepatoma-derived growth factor	not.known	NA
HDGFL2	-0.117445	0.166887	-0.444694	0.0406085	Q7Z4V5	Hepatoma-derived growth factor-related protein 2	not.known	NA
HDLBP	0.0195332	0.210026	-0.190601	0.184929	Q00341	Vigilin	not.known	NA
HEATR1	-0.833449	5.29384e-05	0.894293	2.00575e-20	Q9H583	HEAT repeat-containing protein 1	not.known	NA
HEATR5B	-0.602452	0.093543	-0.585543	0.224663	Q9P2D3	HEAT repeat-containing protein 5B	not.known	NA
HEATR6	0.0789098	0.307342	0.664093	0.215408	Q6AI08	HEAT repeat-containing protein 6	not.known	NA
HECTD1	-0.0385673	0.0718252	0.380712	9.56872e-10	Q9ULT8	E3 ubiquitin-protein ligase HECTD1	not.known	NA
HELB	0.267615	0.152642	0.11312	0.370615	Q8NG08	DNA helicase B	not.known	NA
HELLS	-0.295253	2.39802e-10	-0.914375	1.37362e-28	Q9NRZ9	Lymphoid-specific helicase	not.known	NA
HELZ	-0.00671751	0.00914525	1.31313	1.15162e-07	P42694	Probable helicase with zinc finger domain	not.known	NA
HERC2	0.317701	0.000301199	0.893237	2.53332e-07	O95714	E3 ubiquitin-protein ligase HERC2	not.known	NA
HERC5	-0.455995	0.0185122	-0.0560723	0.0590723	Q9UII4	E3 ISG15--protein ligase HERC5	not.known	NA
HEXIM1	0.513449	0.0831482	0.0374338	0.298328	O94992	Protein HEXIM1	not.known	NA
HIRA	-0.539877	0.0251251	0.666266	0.00857761	P54198	Protein HIRA	not.known	NA
HIRIP3	0.492445	0.248957	0.59414	0.140925	Q9BW71	HIRA-interacting protein 3	not.known	NA
HIVEP1	-0.281625	0.220384	0.534058	0.165362	P15822	Zinc finger protein 40	not.known	NA
HJURP	0.228187	0.366165	1.42911	4.80377e-08	Q8NCD3	Holliday junction recognition protein	not.known	NA
HK1	0.010188	0.325454	0.389503	0.0334469	P19367	Hexokinase-1	not.known	NA
HK2	-0.343454	0.19106	-0.0143458	0.0411411	P52789	Hexokinase-2	not.known	NA
HLA-A	-0.521017	0.179783	0.0120797	0.0314462	P04439	HLA class I histocompatibility antigen, A alpha chain	not.known	NA
HLA-B	0.352529	0.236453	0.939422	0.131895	P01889	HLA class I histocompatibility antigen, B alpha chain	not.known	NA
HLCS	-0.0341658	0.329459	0.111844	0.173919	P50747	Biotin--protein ligase	not.known	NA
HLTF	0.0644009	0.368608	0.63084	0.0163052	Q14527	Helicase-like transcription factor	not.known	NA
HM13	-0.320869	0.143868	-0.440631	0.0548155	Q8TCT9	Minor histocompatibility antigen H13	not.known	NA
HMCES	-0.0486968	0.309181	0.99469	3.22907e-13	Q96FZ2	Abasic site processing protein HMCES	not.known	NA
HMGA1	-0.369529	0.191422	0.674897	0.366663	P17096	High mobility group protein HMG-I/HMG-Y	not.known	NA
HMGA2	-0.513912	0.185565	0.462501	0.114643	P52926	High mobility group protein HMGI-C	not.known	NA
HMGB1	-0.127299	0.267317	-0.499048	0.0287402	P09429	High mobility group protein B1	not.known	NA
HMGB2	-0.141192	0.0974182	-0.401967	0.00478653	P26583	High mobility group protein B2	not.known	NA
HMGB3	-0.107592	0.233278	0.0590727	0.183737	O15347	High mobility group protein B3	not.known	NA
HMGCS1	0.0138069	0.362902	0.159416	0.0943339	Q01581	Hydroxymethylglutaryl-CoA synthase, cytoplasmic	not.known	NA
HMGN1	-0.751394	0.147531	1.01976	0.00642505	P05114	Non-histone chromosomal protein HMG-14	not.known	NA
HMGN2	-1.18727	0.3454	0.869864	0.111333	P05204	Non-histone chromosomal protein HMG-17	not.known	NA
HMGN3	-0.490497	0.14932	0.294249	0.248824	Q15651	High mobility group nucleosome-binding domain-containing protein 3	not.known	NA
HMGXB4	-0.233024	0.274859	-0.09178	0.204739	Q9UGU5	HMG domain-containing protein 4	not.known	NA
HMMR	0.126942	0.00447112	-0.188962	0.296736	O75330	Hyaluronan mediated motility receptor	not.known	NA
HNRNPA0	-0.494838	0.00217836	-0.0436171	0.0158044	Q13151	Heterogeneous nuclear ribonucleoprotein A0	not.known	NA
HNRNPA1	-0.29582	6.73225e-06	-0.51384	3.74735e-07	P09651	Heterogeneous nuclear ribonucleoprotein A1	not.known	NA
HNRNPA2B1	-0.787065	5.02336e-13	-0.743464	7.40575e-09	P22626	Heterogeneous nuclear ribonucleoproteins A2/B1	not.known	NA
HNRNPA3	-0.804451	4.61418e-09	-0.959723	1.7902e-10	P51991	Heterogeneous nuclear ribonucleoprotein A3	not.known	NA
HNRNPAB	-0.388209	0.00155707	0.0141172	0.352872	Q99729	Heterogeneous nuclear ribonucleoprotein A/B	not.known	NA
HNRNPC	-0.105	3.5703e-05	0.191957	0.0190931	P07910	Heterogeneous nuclear ribonucleoproteins C1/C2	not.known	NA
HNRNPD	-0.306128	0.0569089	-1.39461	0.0634132	Q14103	Heterogeneous nuclear ribonucleoprotein D0	not.known	NA
HNRNPDL	-0.572536	6.78637e-05	-0.240351	0.0374638	O14979	Heterogeneous nuclear ribonucleoprotein D-like	not.known	NA
HNRNPF	0.00280991	0.145831	-0.0555474	0.219963	P52597	Heterogeneous nuclear ribonucleoprotein F	not.known	NA
HNRNPH1	-0.306936	0.00553914	0.086019	0.352835	P31943	Heterogeneous nuclear ribonucleoprotein H	not.known	NA
HNRNPH2	-0.310559	0.055284	0.0442178	0.053049	P55795	Heterogeneous nuclear ribonucleoprotein H2	not.known	NA
HNRNPH3	-0.839758	9.33463e-08	0.0835305	0.104375	P31942	Heterogeneous nuclear ribonucleoprotein H3	not.known	NA
HNRNPK	-0.657787	5.49724e-05	-1.04553	1.14334e-06	P61978	Heterogeneous nuclear ribonucleoprotein K	not.known	NA
HNRNPL	-0.722185	1.14623e-13	-0.731683	0.000124928	P14866	Heterogeneous nuclear ribonucleoprotein L	not.known	NA
HNRNPLL	-0.186885	0.145767	0.0640205	0.303712	Q8WVV9	Heterogeneous nuclear ribonucleoprotein L-like	not.known	NA
HNRNPM	-0.175165	0.0020406	0.476455	5.49062e-06	P52272	Heterogeneous nuclear ribonucleoprotein M	not.known	NA
HNRNPR	-0.496665	9.43949e-26	-0.143599	7.91932e-25	O43390	Heterogeneous nuclear ribonucleoprotein R	not.known	NA
HNRNPU	-0.193278	9.53395e-06	-0.674335	7.58948e-08	Q00839	Heterogeneous nuclear ribonucleoprotein U	not.known	NA
HNRNPUL1	-0.521342	3.2434e-05	-0.46244	0.00413758	Q9BUJ2	Heterogeneous nuclear ribonucleoprotein U-like protein 1	not.known	NA
HNRNPUL2	-0.481781	0.000261404	-0.38126	0.0643779	Q1KMD3	Heterogeneous nuclear ribonucleoprotein U-like protein 2	not.known	NA
HOMER1	0.176254	0.0592143	-0.681586	0.293346	Q86YM7	Homer protein homolog 1	not.known	NA
HOOK1	0.427154	0.000273822	-0.147972	0.0696863	Q9UJC3	Protein Hook homolog 1	not.known	NA
HOOK3	0.809885	0.0144275	0.23733	0.0827353	Q86VS8	Protein Hook homolog 3	not.known	NA
HOXA10	0.387234	0.223138	0.770698	0.00253656	P31260	Homeobox protein Hox-A10	not.known	NA
HOXB6	0.0222287	0.3396	0.600949	0.00521286	P17509	Homeobox protein Hox-B6	not.known	NA
HOXB9	-0.241907	0.0701057	0.376618	0.0765757	P17482	Homeobox protein Hox-B9	not.known	NA
HP1BP3	-0.305412	1.9883e-14	-0.69792	9.26501e-17	Q5SSJ5	Heterochromatin protein 1-binding protein 3	not.known	NA
HPF1	0.0560446	0.332509	1.4979	0.000157505	Q9NWY4	Histone PARylation factor 1	not.known	NA
HPRT1	0.509714	0.00067787	0.987466	6.97948e-08	P00492	Hypoxanthine-guanine phosphoribosyltransferase	not.known	NA
HPS3	0.0702166	0.371941	1.99182	0.146496	Q969F9	Hermansky-Pudlak syndrome 3 protein	not.known	NA
HS1BP3	0.202483	0.110597	0.336119	0.0178716	Q53T59	HCLS1-binding protein 3	not.known	NA
HSD17B10	-0.269642	0.0738079	0.131633	0.0913148	Q99714	3-hydroxyacyl-CoA dehydrogenase type-2	not.known	NA
HSD17B11	0.375778	0.217731	0.412285	0.372275	Q8NBQ5	Estradiol 17-beta-dehydrogenase 11	not.known	NA
HSD17B12	0.740438	0.121467	-0.196351	0.129864	Q53GQ0	Very-long-chain 3-oxoacyl-CoA reductase	not.known	NA
HSD17B4	-0.24605	0.00664425	-0.0465415	0.296117	P51659	Peroxisomal multifunctional enzyme type 2	not.known	NA
HSDL1	-0.144303	0.206149	0.332559	0.0412115	Q3SXM5	Inactive hydroxysteroid dehydrogenase-like protein 1	not.known	NA
HSDL2	-0.110254	0.273877	-0.301482	0.145002	Q6YN16	Hydroxysteroid dehydrogenase-like protein 2	not.known	NA
HSF2	-0.11515	0.26506	0.123633	0.0178227	Q03933	Heat shock factor protein 2	not.known	NA
HSP90AA1	0.260001	0.00286433	0.0233298	0.287972	P07900	Heat shock protein HSP 90-alpha	not.known	NA
HSP90AB1	-0.0268629	0.381673	-0.191803	0.222081	P08238	Heat shock protein HSP 90-beta	not.known	NA
HSP90AB4P	0.112205	0.272087	0.396847	0.198744	Q58FF6	Putative heat shock protein HSP 90-beta 4	not.known	NA
HSP90B1	0.111368	0.36149	-0.0345996	0.158587	P14625	Endoplasmin	not.known	NA
HSPA14	-0.113499	0.208733	0.337599	0.294188	Q0VDF9	Heat shock 70 kDa protein 14	not.known	NA
HSPA1A;HSPA1B	0.318877	0.0111241	0.460659	1.14675e-08	P0DMV8;P0DMV9	Heat shock 70 kDa protein 1A;Heat shock 70 kDa protein 1B	not.known	NA
HSPA1L	0.265193	0.0841553	0.359173	0.0403991	P34931	Heat shock 70 kDa protein 1-like	not.known	NA
HSPA4	0.131509	0.123308	0.342155	0.0530297	P34932	Heat shock 70 kDa protein 4	not.known	NA
HSPA4L	-0.210798	0.239044	0.276863	0.271036	O95757	Heat shock 70 kDa protein 4L	not.known	NA
HSPA5	0.327898	2.66646e-09	-0.192358	0.0200135	P11021	Endoplasmic reticulum chaperone BiP	not.known	NA
HSPA8	0.27493	0.000110632	0.342679	1.00132e-06	P11142	Heat shock cognate 71 kDa protein	not.known	NA
HSPA9	0.320401	4.4011e-07	0.0487981	0.0583886	P38646	Stress-70 protein, mitochondrial	not.known	NA
HSPB11	0.139282	0.2337	0.829398	0.0271647	Q9Y547	Intraflagellar transport protein 25 homolog	not.known	NA
HSPBP1	-0.515565	0.144563	1.1344	0.00147904	Q9NZL4	Hsp70-binding protein 1	not.known	NA
HSPD1	0.313424	1.46862e-07	-0.00920466	0.00160081	P10809	60 kDa heat shock protein, mitochondrial	not.known	NA
HSPG2	-0.0324365	0.250422	0.649194	0.147012	P98160	Basement membrane-specific heparan sulfate proteoglycan core protein	not.known	NA
[truncated: 2,491 more rows]
